# Supplementary material for: Profiling microRNAs through development of the parasitic nematode Haemonchus identifies nematode-specific miRNAs that suppress larval development
Source: Sci Rep. 2019 Nov 26;9:17594. doi: 10.1038/s41598-019-54154-6 (PMC6879476; doi:10.1038/s41598-019-54154-6)
Supplement: Supplementary file 3 — Table S1 [file 41598_2019_54154_MOESM3_ESM.xlsx]

## Sheet: Simple Normalized Data
Table S1. Hco microarray data			S03 Hco-L3 Non-act. Rep.3-Cy3	S07 Hco-L3 Non-act. Rep.1-Cy3	S08 Hco-L3 Non-act. Rep.2-Cy3	S04 Hco-L3 Act.24hr. Rep.3-Cy3	S09 Hco-L3 Act.24hr. Rep.1-Cy3	S010 Hco-L3 Act.24hr. Rep.2-Cy3	S01 Hco-L4_Rep1-Cy3	S02 Hco-L4_Rep2-Cy3	S05 Hco-Ad. Male, Rep. 3-Cy3	S011 Hco-Ad. Male, Rep. 1-Cy3	S012 Hco-Ad. Male, Rep. 2-Cy3	S06 Hco-Ad.Female, Rep.3-Cy3	S013 Hco-Ad.Female, Rep.1-Cy3	S014 Hco-Ad.Female, Rep.2-Cy3	S015 Hco_Gut_1-cy3	S016 Hco_Gut_2-cy3	S017 Hco_Gut_3-cy3
miRBase name	Index	Reporter Name	Signal	Signal	Signal	Signal	Signal	Signal	Signal	Signal	Signal	Signal	Signal	Signal	Signal	Signal	Signal	Signal	Signal
hco-mir-5884	1	>HCO0001 rc	7.55675	41.1774	29.8717	49.5925	26.2734	26.8386	149.96	151.353	58.6905	82.2529	369.373	11693.7	11711.3	10833.2	156.432	237.435	1.63389
hco-mir-5884*	2	>HCO0001* rc	0.118176	4.25473	2.14478	2.20588	6.25078	15.4612	87.6035	16.3644	0.0053001	4.12787	1.43537	19.9911	15.864	18.2055	2.75121	0.0774724	1.92473
hco-mir-133	3	>HCO0002 rc	245.768	188.634	309.984	232.631	182.616	245.419	291.7	322.89	62.0752	257.403	236.741	211.719	218.143	255.597	78.5987	8.71411	34.001
hco-mir-133*	4	>HCO0002* rc	3.98806	6.4397	5.62993	6.65962	9.76246	10.9104	26.3941	18.1178	7.82337	8.5841	6.70512	4.95465	5.15093	10.3631	5.21594	1.12514	0.00412815
hco-mir-63a	5	>HCO0003 rc	705.694	1018.51	684.024	809.151	872.553	842.631	462.228	374.694	5.11002	129.029	144.624	1464.98	1563.74	1769.42	982.802	1003.48	1323.14
hco-mir-63a*	6	>HCO0003* rc	9.75295	13.4742	7.6032	24.4432	10.4139	17.9618	45.9924	74.4842	11.4367	8.83825	6.7501	15.5846	11.7036	23.1445	4.10609	2.57706	0.00651152
hco-mir-5885a	7	>HCO0004 rc	432.221	148.575	442.011	375.415	169.329	371.394	44242	30583.8	10060.9	6434.79	6333.17	13072.7	18850.5	12648	44682	31240.4	31684.2
hco-mir-5885a*	8	>HCO0004* rc	63.3795	68.1562	61.2883	116.646	88.7125	70.3088	40.2902	61.1822	22.167	243.95	319.491	714.027	2172.95	2603.69	205.266	56.5276	44.8658
hco-mir-5886a	9	>HCO0005 rc	0.111085	2.88236	9.34025	4.43382	5.53082	17.8308	115.151	53.0838	0.00560363	6.75415	4.5064	1.68683	8.38062	5.19879	51.3849	0.0740033	0.00373035
hco-mir-5886a*	10	>HCO0005* rc	0.105641	4.12835	3.49508	0.0967729	6.8096	14.4255	30.9025	14.9644	5.84017	5.19308	3.85424	11.4346	5.46601	11.263	0.0183366	4.14775	0.00339276
hco-mir-5887	11	>HCO0006 rc	460.137	188.963	383.055	473.741	286.054	551.122	3242.73	2688.72	7277.53	9275.3	7529.04	5269.33	5437.33	5299.48	8087.47	7120.43	7742.69
hco-mir-5887*	12	>HCO0006* rc	4.27101	5.69406	2.47864	4.03175	7.81266	10.1145	41.1184	4.94894	4.96855	5.07598	4.46776	1.19629	5.24369	12.4193	1.75128	5.88307	0.00346541
hco-mir-5888	13	>HCO0007 rc	11.3692	9.52275	8.80475	20.5205	7.60695	10.8835	52.9616	75.3687	0.956549	11.1025	16.7487	21.1729	19.6906	13.6693	34.0749	2.63826	7.50574
hco-mir-5888*	14	>HCO0007* rc	4.1525	10.9169	5.84056	25.4207	11.6978	11.0765	77.8808	140.269	7.15947	14.9882	14.136	69.3813	11.4937	30.3463	18.5667	3.8742	3.09173
hco-mir-40b	15	>HCO0008 rc	74.4334	37.8078	17.4438	65.9648	21.6789	32.3573	10.7805	4.62332	2.35458	14.7697	21.6849	282.711	185.87	201.703	43.7689	6.07166	113.524
hco-mir-40b*	16	>HCO0008* rc	0.111814	4.27666	3.22841	0.918463	4.32612	4.24322	23.2786	3.63794	1.89761	3.37541	1.76299	23.1368	12.6329	18.385	0.014853	0.0654633	0.00266925
hco-mir-5889	17	>HCO0009 rc	12.6869	11.5817	9.77246	36.0592	11.4449	12.5397	12.414	11.0938	5.69335	16.4953	15.5626	5.20212	12.7311	11.9639	4.13585	5.04214	2.44902
hco-mir-5889*	18	>HCO0009* rc	15.1605	5.81974	6.6165	13.377	10.3356	22.0738	44.9431	74.5648	1.78419	8.26081	6.35316	2.08448	4.24589	7.57217	0.0238724	0.0731906	0.479137
hco-mir-5890a	19	>HCO0010 rc	3.51251	10.5127	7.03146	13.7187	8.57202	2.01357	15.5918	8.81117	3.96278	9.99792	18.1051	1.9769	7.52979	7.25452	8.51219	4.76535	7.80448
hco-mir-5890a*	20	>HCO0010* rc	0.792538	3.18823	4.66466	8.29715	9.91827	7.30301	3.75447	8.84979	2.14192	4.0754	3.80976	1.09888	5.48504	7.59421	0.905489	0.380643	0.00247231
hco-mir-79	21	>HCO0011 rc	215.886	132.57	169.583	169.813	75.599	115.495	514	696.681	23.8778	143.214	147.033	414.694	795.344	263.835	1218.4	550.882	519.071
hco-mir-79*	22	>HCO0011* rc	132.358	74.8772	129.218	210.231	69.514	170.867	263.447	171.941	6.21948	28.8716	14.1886	1.94023	21.9309	38.4147	9.7494	15.269	0.0105171
hco-mir-46	23	>HCO0012 rc	921.98	673.351	660.095	722.404	478.893	589.771	311.172	440.775	54.1102	190.077	215.886	49.725	101.328	93.7472	9.91441	2.96487	48.1195
hco-mir-46*	24	>HCO0012* rc	211.605	160.463	93.9627	170.179	115.52	130.151	51.8911	70.656	14.7244	65.5882	51.232	15.413	16.6971	33.5652	16.8222	3.84325	0.00965589
hco-mir-5891	25	>HCO0013 rc	0.141422	4.62484	6.46162	4.50177	6.20592	11.0724	26.2671	16.2299	0.00528447	2.99642	4.92306	0.862894	4.56702	5.03531	7.90863	0.0711424	1.72897
hco-mir-5891*	26	>HCO0013* rc	7.12186	3.31738	2.47381	8.69895	9.01176	15.0135	37.2312	4.06247	2.13504	4.3499	4.14042	1.29413	2.52991	5.2551	0.0965589	0.0728679	0.00299777
hco-mir-50	27	>HCO0014 rc	5675.28	5445.54	5595.54	5617.36	4906.68	7213.1	4387.1	3957.77	5135.11	4640.93	4884.54	4737.94	4788.73	5319.43	4232.41	4670.53	2944.49
hco-mir-50*	28	>HCO0014* rc	0.908835	2.19638	2.99398	3.20402	7.32949	8.31179	97.9184	17.2774	0.0057843	4.10295	1.48597	0.508647	2.85233	4.81709	0.0211775	0.0825089	0.00300191
	29	>HCO0015 rc	487.151	487.954	609.442	325.107	396.714	541.423	1400.55	1267.36	954.519	2106.68	2055.2	6458.59	6527.45	6660.53	594.766	370.687	105.578
	30	>HCO0015* rc	8.23434	8.44737	9.59485	10.326	8.25365	12.4502	34.5935	38.455	0.685514	9.72591	12.9025	8.3511	12.2689	16.8159	7.96436	1.39421	6.17767
hco-mir-250	31	>HCO0016 rc	132.586	41.7116	94.4388	114.027	32.4746	53.1087	577.294	435.977	3.84653	217.535	96.858	622.661	748.397	371.292	281.118	179.622	202.094
hco-mir-250*	32	>HCO0016* rc	34.1071	54.4688	91.0283	143.094	17.6934	28.4014	26.9771	36.5797	73.8495	39.0134	19.767	90.8771	94.6211	307.479	51.6203	49.1197	44.4167
hco-mir-5892a	33	>HCO0017 rc	4.14592	2.70174	2.16413	0.144366	4.85784	7.87692	35.0346	6.47231	0.00570733	1.50433	2.53333	0.0281833	2.78387	1.63968	6.53193	7.9891	4.1532
hco-mir-5892a*	34	>HCO0017* rc	0.118591	2.5499	3.5299	2.76393	2.54894	5.23041	4.69838	27.3469	0.00432044	3.23386	4.30128	11.7819	10.8558	12.6173	0.114018	0.766664	0.00264046
hco-mir-5893	35	>HCO0018 rc	9.21056	2.01912	3.33573	4.68961	6.08211	4.08664	10.9848	7.15762	0.00489474	3.40242	3.73062	0.615217	2.52401	2.02443	13.6503	1.13626	1.44828
hco-mir-5893*	36	>HCO0018* rc	0.128193	1.81634	4.78673	1.06238	3.13778	6.2282	6.09856	6.41425	1.00613	3.09313	3.09315	2.04889	3.2405	4.97223	0.0146174	0.0703443	0.00221285
hco-mir-259	37	>HCO0019 rc	123	157.695	203.908	134.607	116.545	176.603	252.235	210.529	413.989	410.584	490.509	1182.87	1739.31	1387.95	4737.17	4905.95	4291.36
hco-mir-259*	38	>HCO0019* rc	15.9538	28.4391	17.989	19.5157	7.11146	15.6798	103.325	100.679	19.8958	53.644	44.3517	63.625	60.5977	70.73	105.945	134.848	104.052
hco-mir-5894a	39	>HCO0020 rc	70.7614	36.1313	88.0818	78.2743	33.4066	88.5686	212.911	163.761	682.661	918.161	704.649	922.312	772.889	1021.93	833.245	989.44	843.436
hco-mir-5894a*	40	>HCO0020* rc	18.7721	5.29112	11.073	8.58137	3.21447	3.86422	108.864	149.462	0.00601436	8.98645	10.7814	4.69259	12.3161	17.5666	0.262589	2.42716	3.06621
hco-mir-61	41	>HCO0021 rc	203.412	281.136	352.074	272.307	203.27	386.464	66.2965	67.182	7030.48	11376.3	11991.1	26764.2	24328.7	24225.3	510.641	806.136	541.183
hco-mir-61*	42	>HCO0021* rc	3.628	17.7108	9.22911	7.67712	5.33171	6.26684	22.3784	27.3354	12.9815	11.6175	11.4449	63.7197	35.6836	53.7114	2.76155	12.8614	0.00525049
hco-mir-43	43	>HCO0022 rc	1454.12	1430	1300.84	993.596	1321.49	1643.27	75.5911	88.0936	6809.53	13823.7	11432	23913.9	19590.6	21875	711.147	959.365	1375.94
hco-mir-43*	44	>HCO0022* rc	320.803	594.581	702.28	262.342	333.233	627.723	40.6943	42.1066	740.029	1742.43	1829.06	4420.66	5234.99	5393.59	112.121	151.075	162.641
hco-mir-5895	45	>HCO0023 rc	1097.93	1372.4	1580.28	701.101	1157.44	1800.31	373.216	305.075	4171.69	6881.18	5997.06	12913.2	14468.3	13429.6	1093.92	1009.88	1227.74
hco-mir-5895*	46	>HCO0023* rc	36.121	31.7836	12.1906	40.9772	17.8513	17.275	14.1242	20.0538	36.8445	61.0882	69.0829	576.036	453.079	503.835	7.34365	25.3881	18.9774
hco-mir-124	47	>HCO0024 rc	687.128	246.705	238.347	413.981	169.861	258.703	315.25	438.436	1.34538	41.932	42.1942	19.8191	28.0478	30.2029	23.5128	5.09776	24.0122
hco-mir-124*	48	>HCO0024* rc	39.6596	14.9516	12.1528	38.4908	6.38798	24.2953	124.567	164.464	1.74245	12.6177	9.5084	0.0362632	6.21342	8.44938	0.0298482	7.62201	2.94549
hco-mir-45	49	>HCO0025 rc	4195.7	3882.19	3806.08	3642.74	3632.12	3933.43	5115.08	5362.47	2052.87	1906.64	2112.55	5494.56	6125.28	6079.46	1698.82	1989.37	792.469
hco-mir-45*	50	>HCO0025* rc	22.1716	14.9281	14.5093	39.578	6.60529	19.1168	281.165	386.738	0.00628503	9.52571	10.2958	0.315133	13.2444	7.35423	0.936367	2.21162	6.67299
hco-mir-5896	51	>HCO0026 rc	2.71123	7.77924	7.88134	2.07703	7.52206	9.49187	160.092	245.095	2.67639	17.1556	17.0961	3.77664	12.6259	11.2759	15.2728	0.0817973	5.82015
hco-mir-5896*	52	>HCO0026* rc	0.0971035	8.89065	8.784	6.46244	4.71239	5.1666	56.7322	82.7081	9.51127	11.8417	13.2498	1.29122	10.3682	6.59597	2.76861	3.18086	4.1571
	53	>HCO0027 rc	99.8249	136.29	31.067	180.409	143.542	42.219	66.3438	38.6566	3.85191	37.7401	32.8262	43.2615	17.9633	28.3621	16.9044	31.467	0.00914126
	54	>HCO0027* rc	83.7174	131.702	44.7152	167.046	156.23	61.104	53.6993	44.6231	28.4622	56.5416	92.7327	72.2454	23.9115	40.2752	7.95769	25.5517	9.78765
hco-mir-5897a	55	>HCO0028 rc	7.51138	3.39442	5.38414	6.1521	8.50264	4.03037	52.2656	5.88545	0.00590872	5.69149	4.18795	0.0284527	4.12225	4.11169	12.3805	4.09386	1.79557
hco-mir-5897a*	56	>HCO0028* rc	2.25577	3.96103	5.84334	13.6215	3.10465	5.15728	18.9499	26.6553	0.0052792	3.66832	3.62466	0.0288491	3.99384	2.68619	3.01119	0.0740062	0.0026265
hco-mir-5898-3p	57	>HCO0029_3p rc	21.1579	13.4538	19.3597	38.8395	23.5274	25.183	13.8901	8.17403	3.05442	18.0726	20.3244	16.2626	14.8837	33.1162	20.562	0.102231	5.25733
hco-mir-5898-3p*	58	>HCO0029_3p* rc	0.168645	1.95525	3.42965	1.89494	2.05899	6.28437	11.2427	29.2547	0.00569099	2.63791	1.79393	0.0296173	1.7964	1.48687	2.63236	0.0743759	1.79648
hco-mir-5898-5p	59	>HCO0029_5p rc	7.58569	3.15476	5.53331	3.50649	6.75802	2.35452	10.5559	3.26301	0.00501977	3.74655	3.39744	3.05477	3.07136	3.36854	9.32624	2.8872	6.29994
hco-mir-5898-5p*	60	>HCO0029_5p* rc	6.80077	18.1259	19.5511	49.3708	17.9708	12.0492	10.0952	17.6141	18.0507	20.5172	17.2079	5.96989	11.0844	24.2343	5.91182	1.57353	5.08187
hco-mir-5899	61	>HCO0030 rc	12331.6	13952	8806.56	12330.5	14381.4	15797.4	15347	13114.8	13344.5	13447.2	12281	12704.1	10902.9	11068.6	11399.4	12886	8734.3
hco-mir-5899*	62	>HCO0030* rc	35.7973	13.1286	8.16072	13.9806	3.90957	6.7077	209.6	314.325	2.3944	11.7746	9.13097	2.24072	9.24087	15.4424	2.67927	2.7352	4.77088
hco-lin-4	63	>HCO0031 rc	6531.76	7539.76	7058.47	7487.54	8845.7	9639.02	8327.49	10509.8	4450.74	6385.97	4911.46	6188.43	6449.45	6255.88	8117.47	9654.91	4879.33
hco-lin-4*	64	>HCO0031* rc	79.283	41.3673	44.2545	63.51	26.7048	63.606	388.779	499.984	1.47453	36.5072	25.6164	8.09021	37.5435	32.8169	59.858	37.4971	60.5173
hco-mir-5900	65	>HCO0032 rc	15.6042	8.39161	4.97448	13.8605	10.2607	11.0223	41.5085	27.4265	0.00481103	8.99286	11.2471	19.7659	16.6022	33.8287	8.32031	2.44155	2.71793
hco-mir-5900*	66	>HCO0032* rc	0.688474	10.3491	10.2891	14.5191	10.3843	7.81019	7.128	12.7845	5.28144	13.034	9.7938	6.3348	8.61589	7.88271	3.71502	4.7947	21.89
hco-mir-87a	67	>HCO0033 rc	9110.33	10168.1	7137.17	8792.06	9631.64	8424.37	9292.83	7666.63	6033.99	7463.98	7411.38	4353.28	3179.56	3754.33	425.635	469.812	870.59
hco-mir-87a*	68	>HCO0033* rc	61.7123	17.5768	26.4245	66.5986	12.4891	36.3712	35.4184	78.7649	0.00534004	13.9025	8.83024	1.37863	5.99799	13.892	1.94323	1.96403	0.00568364
hco-mir-9	69	>HCO0034 rc	1634.23	690.686	1198.35	1348.64	534.386	1121	4169.5	1882.02	376.873	235.349	227.054	893.153	766.168	499.721	6712.02	7516.58	7233.39
hco-mir-9*	70	>HCO0034* rc	131.52	127.912	85.821	144.234	69.7029	96.9331	27.3564	46.2968	3.28232	41.6538	41.0121	23.7474	31.9585	26.5823	95.2084	219.315	196.092
hco-mir-87b	71	>HCO0035 rc	9113.81	8266.68	6795.62	8369.79	8689.16	7672.85	9148.11	7257.91	4871.71	4542.09	4234.9	2934.17	2059.83	2432.79	646.394	480.099	672.93
hco-mir-87b*	72	>HCO0035* rc	117.563	28.2387	43.435	95.7104	29.7659	53.9613	28.2474	41.4221	7.10636	21.6756	16.9139	1.61267	7.54536	20.2494	0.0245591	5.55565	0.426525
hco-mir-86	73	>HCO0036 rc	6505.25	4038.87	5275.62	3977.48	3470.01	5509.11	4361.98	3856.07	4018.92	5489.51	4253.29	2677.54	2111.47	2036.34	347.685	289.475	535.111
hco-mir-86*	74	>HCO0036* rc	1.829	17.341	17.8086	10.128	7.61787	12.1354	17.314	19.9719	19.1813	19.9948	12.1483	7.56459	8.34544	14.7387	82.4066	246.372	7.4771
hco-mir-5901	75	>HCO0037 rc	13.8705	14.8199	10.7202	14.9874	17.302	12.3303	28.0992	30.2682	30.5569	38.6479	75.4993	16.8081	21.5258	23.5749	19.1675	12.2587	4.80492
hco-mir-5901*	76	>HCO0037* rc	5.74197	6.55169	3.95712	3.28797	3.59099	9.04531	67.0418	77.2882	0.0059932	9.03327	5.71209	11.2306	17.5099	23.2068	9.0037	11.6891	23.0474
hco-mir-5902-3p	77	>HCO0038_3p rc	15.6217	14.1194	6.22405	14.928	8.52974	6.27123	31.2697	13.8103	7.86823	16.2838	28.9727	4.09079	9.70089	11.301	4.14274	3.66287	2.5912
hco-mir-5902-3p*	78	>HCO0038_3p* rc	26.851	17.9427	14.2492	22.8881	8.73297	28.6324	46.0268	70.9558	3.4353	36.4367	35.6493	11.245	21.3919	21.4431	12.2389	9.63246	15.4919
hco-mir-5902-5p	79	>HCO0038_5p rc	26.4071	20.3469	13.4946	20.2116	11.6847	15.9197	70.071	71.7039	6.06154	30.6103	45.923	8.17916	19.5616	23.0865	10.5581	8.843	3.11052
hco-mir-5902-5p*	80	>HCO0038_5p* rc	15.1702	14.1994	7.72535	16.5768	7.77797	10.4575	16.1901	28.854	8.63641	22.855	30.8875	7.6596	11.4728	9.40952	2.75045	9.93454	34.8129
hco-mir-5903	81	>HCO0039 rc	37.7454	21.0522	11.5772	28.1618	14.2996	16.405	69.9569	88.1258	9.21107	30.4825	53.8931	3.69392	15.9889	12.2125	2.71079	4.49572	3.08104
hco-mir-83	82	>HCO0040 rc	2016.56	783.819	1291.23	1299.05	875.267	1518.06	13542.6	7735.38	3202.13	3214.32	3020.74	3229.11	3949.97	2541.55	10961.2	10909.7	10524.9
hco-mir-83*	83	>HCO0040* rc	4.45498	7.77813	9.96581	14.2542	5.27797	15.6152	84.933	95.9522	0.0061598	11.7529	6.59195	2.96412	14.1182	7.96709	11.8917	7.458	8.56165
hco-mir-59	84	>HCO0041 rc	305.39	227.919	210.978	186.849	107.702	205.471	2050.13	2619.16	344.577	1049.83	828.231	720.168	746.547	634.539	37.5481	11.2992	103.042
hco-mir-59*	85	>HCO0041* rc	9.37202	22.018	36.67	15.0249	8.57985	15.9955	102.307	181.957	29.7527	31.8544	24.0894	5.95735	35.522	29.5514	5.08547	6.45604	0.297306
hco-mir-5904a	86	>HCO0042 rc	5.59351	8.04674	9.82439	22.2386	7.79979	8.73393	33.7686	32.041	0.00489959	7.64357	10.2831	1.31653	8.46605	5.79336	2.05554	1.66986	1.02178
hco-mir-5904a*	87	>HCO0042* rc	3.85808	6.79515	11.6776	17.8113	6.61068	17.396	153.497	95.1021	0.00582706	9.83471	5.47517	0.0312923	8.92213	10.2804	3.85464	9.79573	4.28667
hco-mir-71	88	>HCO0043 rc	11843.4	19989	7175.34	15383.2	23369	17085.3	10778.4	19498.1	24872.3	29531.4	28413.1	28201.8	24823	23475	27282.2	28404.6	19019.1
hco-mir-71*	89	>HCO0043* rc	11.2215	11.2271	16.4332	22.3881	12.9566	30.564	51.0454	72.3242	1.95613	13.1414	9.20485	1.40521	11.9079	13.1372	5.0104	25.6938	0.0127104
hco-mir-5905	90	>HCO0044 rc	0.986239	4.82271	4.51183	2.48313	1.99799	4.87449	14.7523	22.97	1.32278	3.83228	5.13731	2.30366	3.49706	5.01211	4.3217	0.350261	0.659437
hco-mir-5905*	91	>HCO0044* rc	0.148868	1.88657	3.29081	0.124752	2.15811	2.97771	17.5559	15.5941	0.00555009	2.64772	1.65985	5.4738	2.00312	2.79518	0.246944	0.0754676	0.00215358
hco-mir-5906	92	>HCO0045 rc	359.114	70.5199	123.03	283.81	55.7486	179.561	63.7659	85.4348	0.00535364	19.5234	12.851	0.181945	12.028	9.52309	9.07093	2.03494	3.05878
hco-mir-5906*	93	>HCO0045* rc	3.27095	3.85354	3.61411	2.83751	4.87496	10.3884	20.3863	2.91779	0.397686	4.60912	2.73433	27.1557	7.79029	17.8692	0.609851	0.0661269	0.00288584
hco-mir-5907	94	>HCO0046 rc	12.8051	7.56145	11.632	2.93366	7.23112	6.73939	23.0585	21.0421	0.47907	6.87465	4.43	30.5664	21.0988	33.2205	11.1173	2.20307	1.50644
hco-mir-5907*	95	>HCO0046* rc	17.6356	23.8803	31.6104	28.8041	15.8259	27.9093	105.062	125.372	4.03071	29.3792	28.2167	45.3596	52.792	48.3146	32.6974	14.8375	8.33217
hco-mir-5908-3p	96	>HCO0047_3p rc	48.883	62.4566	76.148	32.9028	63.6795	67.6816	4398.9	4052.24	7735.66	17117.8	16002.1	16182.7	22031.2	21436.6	46878.8	36316.5	38309.7
hco-mir-5908-5p	97	>HCO0047_5p rc	11.4704	27.1121	28.1364	11.3483	7.19513	12.7602	119.954	158.724	30.3038	64.5018	76.9672	146.265	123.445	157.116	615.135	589.548	400.782
hco-mir-5908-5p*	98	>HCO0047_5p* rc	16.4324	40.9249	60.4815	28.2562	49.836	54.0125	3616.05	3213.8	6719.41	11940.8	11549.9	13977.6	20898.3	19433.4	46969.2	34632	37310.2
hco-mir-5897b	99	>HCO0048 rc	2.06239	1.93408	5.49579	2.09969	4.19681	7.72382	11.5591	9.19833	0.00532869	3.04327	1.66039	1.97743	2.96579	3.3474	8.76936	4.67072	0.32107
hco-mir-5909	100	>HCO0049 rc	4.35202	9.65273	10.8256	31.4572	4.63013	8.67129	37.7121	24.3884	1.46563	10.3914	8.6678	12.0811	9.37824	14.5	8.08421	0.066514	0.951123
hco-mir-5909*	101	>HCO0049* rc	2.0895	14.7253	7.23822	17.0515	10.9308	13.6829	11.718	9.7842	46.8333	42.9296	50.0718	19.1311	26.6025	23.8143	25.1883	33.3729	27.343
	102	>HCO0050 rc	78.645	89.85	265.062	116.099	259.807	206.799	5923.04	4979.9	17284.4	22283.8	18414.7	21192.7	26794	23318.1	58883.5	59123.7	50527.7
hco-mir-5910	103	>HCO0051 rc	21.3124	20.6129	19.638	22.9198	9.07565	14.4011	32.5963	51.4764	5.58935	19.0839	19.1577	13.2282	13.2182	15.7613	19.0981	10.2609	4.90274
hco-mir-5911a	104	>HCO0052 rc	9.35505	5.61304	5.94969	6.44379	7.05287	13.344	19.7102	3.47469	1.25567	5.1525	4.21951	5.07087	6.96266	7.30464	2.68493	0.068198	5.68074
hco-mir-5911a*	105	>HCO0052* rc	6.17678	11.252	7.95583	15.0886	8.82448	14.1741	18.0906	10.9972	2.15844	13.5439	11.1688	129.371	62.7709	87.8091	4.84013	5.99477	1.04066
	106	>HCO0053 rc	95.6837	102.588	21.8259	173.778	112.268	41.6661	71.3553	41.7728	0.00516278	22.6201	24.2603	21.2513	12.1849	11.4715	11.0546	25.8903	0.987828
	107	>HCO0053* rc	221.79	235.756	49.8954	270.625	251.07	86.5473	94.1611	57.7332	4.17953	93.9951	52.1164	88.8726	10.7627	34.032	2.86013	81.7289	0.0101436
	108	>HCO0054 rc	11.8238	17.3256	16.4974	30.9026	11.2965	12.5507	20.4252	18.2422	3.35684	20.3331	19.575	8.58442	24.7817	19.7058	28.8388	21.5675	12.5856
	109	>HCO0055 rc	141.577	242.752	60.8633	241.654	219.267	73.3337	74.1915	50.2054	12.7568	57.1707	53.5723	73.1105	29.8224	38.6457	4.20578	58.2436	15.3403
	110	>HCO0056 rc	0.0642085	25.0036	25.1519	9.19982	14.1535	17.8152	21.1468	19.6148	57.9859	29.4917	19.0571	26.0001	41.6057	43.6812	52.1044	64.0949	11.7694
	111	>HCO0057 rc	29.6651	22.2013	56.2352	93.3763	38.039	53.0922	7.43627	3.42478	60.3437	26.3581	19.551	20.3485	21.0259	28.9164	21.2337	6.44564	9.90072
	112	>HCO0058 rc	1.6426	2.78603	6.30294	10.2539	5.81531	7.1009	12.9792	12.2594	0.00507072	2.93263	4.16251	6.3718	4.5563	6.11732	5.73582	3.68901	2.56382
hco-mir-84	113	>HCO0059 rc	0.114635	8.69922	9.58141	4.16152	13.5687	29.9114	25887	18486.5	10304.2	6154.46	12896.4	10424.2	11744.5	8888.46	18937.5	16300.8	10176
hco-mir-84*	114	>HCO0059* rc	1.05439	15.2351	4.85682	27.4671	6.73649	15.7376	78.0814	100.163	16.5891	24.0118	8.83473	40.4025	39.936	25.2144	30.7568	201.272	16.5651
hco-mir-242	115	>HCO0060 rc	85.3849	11.5743	18.5603	31.6673	12.6545	19.7782	190.243	256.643	0.300453	12.6172	13.7297	5.8052	18.8712	12.6709	0.116954	0.0789862	2.11704
hco-mir-5890b	116	>HCO0061 rc	18.0098	20.5829	16.4487	42.2083	24.5874	29.3273	15.2897	24.4337	5.42287	10.2324	10.4514	7.85677	9.6591	15.1398	0.873758	1.11675	0.00529171
hco-mir-5890b*	117	>HCO0061* rc	4.06703	7.69659	4.29834	8.79146	7.60952	2.22347	13.514	45.9372	8.75597	4.78842	4.50999	0.410672	4.75793	2.67354	0.0194656	4.97706	0.00339498
	118	>HCO0062 rc	40.6341	14.9438	17.5327	35.8797	28.2363	28.1187	36.979	16.8722	2.28999	11.4413	14.148	8.3815	9.54893	11.5639	9.4499	0.0683773	2.38034
hco-mir-9551	119	>HCO0063 rc	265.137	57.972	209.955	177.742	49.5723	169.184	1731.89	1581.43	1.09876	50.0243	84.7583	8068.3	9975.11	6016.26	180.797	389.66	11.909
	120	>HCO0063* rc	0.143011	3.35646	1.2336	2.32793	4.26133	8.74657	5.58818	9.09853	1.08234	2.35098	1.52323	1.22309	4.2699	2.95044	0.0149109	0.325743	0.00215409
hco-mir-252	121	>HCO0064 rc	413.277	579.981	417.857	360.324	608.555	467.33	545.841	437.249	464.255	1580.99	1580.29	712.245	820.97	886.22	766.511	607.721	1199.8
hco-mir-5904b	122	>HCO0065 rc	67.6813	84.7972	104.478	76.2951	81.3415	88.4714	65.5201	80.6634	4.8062	58.5445	57.6801	73.2	129.42	152.057	43.7892	48.0294	32.9022
hco-mir-5904b*	123	>HCO0065* rc	8.64712	19.8211	9.7163	34.6139	10.8968	8.94985	43.4952	47.3161	3.85212	11.8719	20.2173	59.658	64.8905	76.85	1.37969	9.59111	0.00721981
	124	>HCO0066 rc	4.54219	4.91072	10.2873	17.2229	3.80701	15.5811	9.2728	1.99314	13.5192	16.2524	31.2003	5.99011	8.58449	6.55053	5.63488	3.16045	10.1247
	125	>HCO0067 rc	4.21625	4.03381	7.39089	4.89378	5.70262	12.8576	9.11347	16.3882	0.699669	5.60271	8.71707	15.9971	14.8522	11.751	5.76666	0.0643567	0.00361395
	126	>HCO0068 rc	38.3096	84.0778	60.6858	32.996	48.4432	37.2195	322.016	357.467	443.944	349.754	619.69	410.943	445.948	1085.7	13860.6	27051.1	8475.13
	127	>HCO0069 rc	223.865	173.756	62.8401	146.953	128.507	76.7972	34.6677	19.4071	197.055	215.14	193.229	189.004	67.1317	167.869	39.8996	159.162	587.671
hco-mir-790	128	>HCO0070 rc	391.557	70.779	40.6166	132.015	58.1224	61.1448	10.1086	15.1311	0.531014	20.7226	22.3348	4.54636	14.6401	12.1087	8.39548	4.00366	11.3698
hco-mir-790*	129	>HCO0070* rc	17.6379	7.04879	5.30531	26.1667	5.76298	14.9944	3.15414	3.11985	1.35258	3.07456	5.9678	0.202912	4.19667	4.44715	0.0154381	0.501017	0.00288158
hco-mir-137 (aka hco-mir-234)	130	>HCO0071 rc	475.861	475.714	452.982	346.614	292.452	465.098	162.949	152.106	9.86772	53.4537	37.0556	35.4858	90.7987	76.0752	16.5299	8.86373	24.9907
	131	>HCO0072 rc	14.038	4.44207	4.61023	14.3137	3.22327	5.41776	29.5786	20.9337	0.00529484	3.51632	7.07608	8.20318	6.65991	2.69126	2.87499	3.56074	9.30746
hco-mir-5912a	132	>HCO0073 rc	3.69388	11.4558	6.36964	22.179	18.3861	13.3837	10.7213	13.8609	7.08152	16.3086	24.1706	11.8139	18.9911	19.43	5.56528	8.65041	19.7099
hco-mir-277	133	>HCO0074 rc	0.741598	8.08195	5.81292	10.8455	5.1129	3.07943	37.4772	69.0453	1.22916	5.70665	10.9524	3.46646	9.60498	8.01279	9.07961	11.8918	15.3946
hco-mir-277*	134	>HCO0074* rc	21.8545	26.0623	6.59918	23.66	13.8074	15.5995	154.065	192.252	31.9058	15.6376	25.405	134.911	47.8669	32.3353	19.7167	22.766	3.42328
hco-mir-5890c	135	>HCO0075 rc	6.29469	21.7683	11.7917	53.9367	23.8882	23.5236	7.24929	12.8268	19.1422	15.2838	11.3916	12.8797	14.1286	17.5065	16.6168	26.6684	2.34196
hco-mir-5890c*	136	>HCO0075* rc	1.15606	12.3455	8.89955	14.3674	11.2968	13.6007	17.8104	42.0386	6.83407	8.29141	7.81859	3.5795	6.61153	7.54311	0.0198281	8.40491	2.07443
	137	>HCO0076 rc	2.0651	5.44777	5.17898	3.86704	3.83991	2.11855	5.95895	21.0625	0.604355	6.15202	7.72891	5.6379	6.6442	8.4829	10.7163	6.56864	3.91463
hco-mir-236	138	>HCO0077 rc	37.285	40.2074	44.8036	43.2208	14.5358	31.5202	634.782	516.466	65.4574	54.5656	44.4201	157.187	220.148	156.329	5577.82	3652.93	6111.73
hco-mir-236*	139	>HCO0077* rc	0.119893	4.9573	5.4867	0.563053	3.57099	9.70035	81.3862	103.888	0.00545798	4.41255	3.52739	1.51846	5.52849	4.37042	0.745524	4.25668	2.25649
hco-mir-5897c	140	>HCO0078 rc	0.146626	3.19291	3.6524	0.14112	2.72462	3.44662	4.93539	35.1695	0.615788	1.96418	2.57643	0.0263801	3.37906	2.61129	4.94619	1.30942	0.854266
hco-mir-5352	141	>HCO0079 rc	20.8604	33.7388	25.0017	30.1907	15.0436	26.0567	33.222	40.0198	796.806	2150.47	2020.69	6957.97	6988.36	6467.74	110.851	144.598	134.81
hco-mir-5352*	142	>HCO0079* rc	38.83	42.1504	29.419	65.7758	38.9498	44.5265	23.9685	33.5681	7.93476	21.8242	25.1145	42.0297	43.8452	55.8611	0.37333	10.3292	2.73616
hco-mir-5913	143	>HCO0080 rc	3.67177	6.02644	8.10418	3.66771	3.38935	8.6907	7.11444	35.4218	0.869061	3.78766	6.12407	2.17266	7.91091	5.72453	13.1801	9.26844	10.0768
hco-mir-5914	144	>HCO0081 rc	26.4485	29.5737	22.5763	36.3489	15.5585	18.3691	27.4182	43.9479	18.854	32.6339	33.7989	58.0837	36.6741	34.9184	60.6025	38.6408	48.1157
hco-mir-5915	145	>HCO0082 rc	26.5166	10.0716	16.1656	52.123	12.394	27.8855	6.97059	24.9844	2.3522	5.93549	6.61526	1.12822	7.50985	6.20091	9.62321	5.905	6.88192
hco-mir-5916	146	>HCO0083 rc	6.82902	5.05145	7.99914	5.64288	5.32327	9.50994	11.2832	46.7688	0.00454314	6.87495	7.60501	1.20374	9.30724	7.43669	9.16843	4.12296	11.5983
	147	>HCO0084 rc	15.6918	6.27472	6.82205	2.27278	4.95161	7.11749	11.6715	15.7841	1.95935	4.29905	6.17141	3.55826	8.23959	8.16241	12.7006	6.29145	11.6131
hco-mir-5911b	148	>HCO0085 rc	9.49873	4.74297	6.24049	3.38249	4.42656	7.98215	6.96649	16.0821	5.23386	4.94972	4.61753	2.58928	6.48331	7.98967	8.62113	4.59284	7.44131
hco-mir-5911b*	149	>HCO0085* rc	0.183016	1.64922	2.25412	7.51002	3.67079	9.47079	9.05979	17.8799	0.00543509	1.44552	0.429155	0.0283478	1.60863	1.88905	0.0166451	0.0777217	0.00188211
hco-mir-7	150	>HCO0086 rc	454.157	568	392.515	511.37	331.962	381.412	51.1381	79.2545	24.4652	83.9695	84.0713	39.0643	55.0486	59.7667	41.2114	18.4386	60.9235
	151	>HCO0087 rc	3.31502	8.73793	7.25517	12.9974	5.72605	11.903	5.67608	7.37973	2.91581	8.2804	7.52717	31.6813	19.8362	27.2673	6.05386	7.11309	14.4946
hco-mir-235	152	>HCO0088 rc	2467.59	2044.97	3772.11	1860.99	2692.35	2487.37	64.2875	94.9126	525.829	2658.06	2177.3	887.179	983.219	1469.63	51.2741	19.3008	108.127
hco-mir-235*	153	>HCO0088* rc	8.71872	4.56693	4.24676	3.61747	3.04302	16.7188	25.1002	14.955	3.54313	4.3354	1.79309	0.328749	3.02088	3.08711	0.0176354	0.0687647	0.00290239
hco-mir-228	154	>HCO0089 rc	2562.93	3469.14	3180.28	2633.71	2593.78	2888.58	647.992	743.398	135.84	557.882	703.733	180.782	253.944	323.869	25.321	8.5199	30.0547
	155	>HCO0090 rc	686.208	1724.86	1121.5	1628.58	1173.74	936.092	571.204	411.387	155.369	102.742	70.7819	35.3003	81.9885	72.602	38.638	19.072	34.2443
	156	>HCO0091 rc	6.67212	18.4805	15.3106	13.733	10.6879	20.2818	10.5544	24.3905	8.56489	16.8508	16.0146	35.2064	43.5236	49.5682	17.3507	4.25857	13.2185
	157	>HCO0092 rc	8.17592	8.20901	14.0928	17.9928	8.82981	9.26062	1.80803	13.3887	2.37548	8.65499	6.81095	2.38673	12.6962	9.96691	14.8652	10.082	2.49893
hco-mir-5917	158	>HCO0093 rc	9.87294	5.39371	7.31265	6.16541	6.06867	8.13603	6.57444	17.1632	0.00481975	9.17944	7.71299	7.37428	10.0211	12.9973	9.08747	8.6262	5.22786
	159	>HCO0094 rc	8.49426	5.97669	11.4717	3.13515	7.58596	9.88727	9.50729	9.51948	0.523406	7.05043	4.40998	3.18348	8.87695	9.58211	7.63644	5.46998	1.05
hco-mir-5918a	160	>HCO0095 rc	24.6285	11.9688	10.5343	20.2608	11.8115	18.8282	9.13666	14.637	0.411733	43.3884	48.3647	19.5949	21.4327	22.5154	10.309	3.08692	21.0255
hco-mir-5918a*	161	>HCO0095* rc	19.582	11.4013	6.10507	35.4953	17.8279	20.0346	27.4153	1.38618	185.364	63.62	130.57	20.7957	13.5075	14.5738	30.8516	5.58198	0.00547554
	162	>HCO0096 rc	20.1442	6.88133	11.7327	19.7762	13.4121	14.0526	1.60313	14.2335	0.00407636	9.42532	12.0701	5.67808	9.27297	12.285	7.59535	5.2964	4.75886
hco-mir-5919	163	>HCO0097 rc	27.6632	24.2078	26.1153	33.193	17.4539	24.4643	80.6348	115.443	12.5439	37.2784	44.6594	13.4189	22.4831	21.9122	14.1413	9.05989	0.161319
hco-mir-5890d	164	>HCO0098 rc	28.5641	37.6292	34.9511	39.3078	43.5842	52.0111	6.85692	24.2345	0.00408917	13.9737	15.8631	5.26567	12.3487	14.8636	10.2815	4.76885	14.68
hco-mir-5890d*	165	>HCO0098* rc	118.984	89.3088	62.9625	183.789	104.63	109.554	95.5441	90.609	128.634	131.471	121.172	255.016	122.473	230.912	0.392971	55.5314	0.0130778
	166	>HCO0099 rc	14.3249	10.6597	11.9564	19.0956	11	10.6499	18.0937	11.6137	1.0675	18.9586	20.7822	37.9461	32.8477	42.7258	2.47453	7.07713	10.364
	167	>HCO0100 rc	66.2621	34.1271	22.6597	68.929	58.3453	46.5893	8.21675	11.838	0.791609	19.4529	23.4484	12.485	14.6035	24.2121	9.08961	4.78266	10.9317
	168	>HCO0101 rc	148.121	76.7	281.208	164.387	399.084	867.52	8050.28	5089.14	2285.21	4573.7	3742.63	1222.17	1888.69	1882.71	1999.54	1777.04	1235.41
hco-mir-5920	169	>HCO0102 rc	8.71154	2.72114	4.44893	1.87451	6.02834	8.16775	2.61327	4.27128	0.00403771	3.16311	3.49367	0.536827	6.76943	4.30566	3.17951	3.98253	7.94711
	170	>HCO0103 rc	13.7785	5.21661	7.35759	8.70176	10.994	7.67037	1.74243	12.0574	0.00394046	6.93977	7.59737	7.24977	8.72776	13.3631	6.02711	5.80594	3.31767
hco-mir-5921-3p	171	>HCO0104_3p rc	0.119872	4.53639	6.23808	5.06812	6.97218	7.78168	81.4936	62.7766	0.00521688	6.3806	6.79559	3.98273	7.24831	5.1528	4.05296	1.05914	4.27795
hco-mir-5921-3p*	172	>HCO0104_3p* rc	0.132807	2.67076	3.35356	4.22205	5.37016	18.053	8.33325	5.80238	3.8902	2.86428	3.08982	0.22395	4.04142	2.98342	0.0152757	0.0713361	0.0023679
hco-mir-5921-5p	173	>HCO0104_5p rc	0.547884	4.21211	3.38644	5.0757	4.4553	7.51089	23.9316	28.0209	0.00529978	2.67766	5.35258	0.156822	6.6555	5.72342	2.13608	2.31246	6.6576
hco-mir-5921-5p*	174	>HCO0104_5p* rc	1.33056	4.17921	6.55298	10.6178	7.44415	14.036	156.02	120.741	0.0066335	3.91168	5.30398	0.0364301	8.10598	4.28521	0.0260426	0.0883179	2.67339
hco-mir-5911c	175	>HCO0105 rc	5.43407	5.70575	5.60892	11.0845	6.9691	6.46417	2.96658	5.17118	0.633344	6.3247	8.46783	17.6981	10.6394	13.1871	0.47821	3.02182	4.54752
	176	>HCO0106 rc	15.5076	8.2917	6.70057	10.4129	10.9535	7.68228	20.4157	31.8898	1.75615	11.8457	20.3449	13.8516	13.2223	11.904	4.43624	9.21809	15.8192
hco-mir-5922	177	>HCO0107 rc	0.0769302	8.94359	11.9012	4.8885	9.45383	6.53614	4.10448	8.05792	7.73049	9.91379	14.6858	2.63008	7.87063	7.01287	6.41811	0.508884	10.3981
	178	>HCO0108 rc	1.3943	3.04165	3.23977	6.49534	2.92295	2.1337	4.44826	22.0275	0.00458429	3.01515	4.75702	2.20005	4.88665	2.54903	1.17029	0.911224	4.15675
	179	>HCO0109 rc	3.41517	5.23685	5.9058	4.32123	8.0831	8.10254	2.44814	4.51255	4.20508	6.24788	5.91281	0.65457	4.77745	5.13151	6.01844	4.85621	5.42156
	180	>HCO0110 rc	3.33641	6.03191	7.58891	4.96148	8.65877	4.20446	4.58357	18.858	0.364031	8.48357	7.58961	2.58591	6.62321	7.72649	4.72478	4.42328	13.1246
	181	>HCO0111 rc	7.49933	28.2832	47.2199	6.50938	14.4789	23.7438	41.2435	29.8589	212.918	142.474	132.557	619.604	42.5289	55.0897	22.6897	45.2512	35.0347
	182	>HCO0112 rc	2.88529	1.55998	4.9057	0.135051	5.36249	3.45759	6.70974	24.1021	0.00541496	2.28051	2.86741	0.0273769	1.02682	2.08492	1.28655	5.25997	3.26159
	183	>HCO0113 rc	11.9101	12.9631	11.9384	11.429	12.5426	9.86861	7.3741	40.0253	10.339	15.1406	11.6538	5.85057	7.99763	12.9279	5.30111	9.27018	25.4814
	184	>HCO0114 rc	11.5266	4.02493	8.97329	6.79548	8.66675	5.64217	2.54753	16.3754	3.03481	7.31508	4.35082	1.32433	4.05527	4.67213	4.61918	2.23907	0.706006
	185	>HCO0115 rc	10.0506	8.40205	11.7582	27.7586	13.0286	11.3557	56.2858	11.0712	2.29062	7.55726	9.05137	1.24677	5.97913	5.00246	3.01722	0.0669591	3.85243
hco-mir-5923	186	>HCO0116 rc	5.00338	12.4662	12.7571	18.6324	12.5109	9.05401	46.5744	50.4073	9.4941	18.8328	17.5956	19.383	26.078	33.98	20.1902	25.869	5.6196
hco-mir-5923*	187	>HCO0116* rc	0.373493	6.1642	7.6307	18.9284	8.83054	8.08597	4.83087	12.6534	7.4104	6.75011	8.0801	0.670704	7.6996	7.08978	27.7186	2.68544	0.00340897
	188	>HCO0117 rc	88.4613	126.926	210.418	114.529	187.192	175.207	147.014	91.7527	356.44	133.425	442.849	201.46	140.247	282.127	4396.01	14319	749.292
hco-mir-5894b	189	>HCO0118 rc	8.87305	22.7326	31.4615	32.5129	19.8988	19.8582	190.483	164.476	167.34	47.0654	37.1346	63.0659	98.8139	60.3333	47.0974	55.2229	24.1818
hco-mir-1	190	>HCO0119 rc	2200.14	3753.15	3720.61	4608.46	2868.5	2336.67	3367.05	1455.13	1332.95	482.407	1414.47	415.982	726.044	481.704	4.53122	5.20471	17.23
	191	>HCO0120 rc	62.6078	62.0795	28.9292	96.431	78.8955	44.7062	17.7731	31.0663	15.6811	20.9108	16.112	11.6969	16.2678	10.8945	9.20936	5.1828	0.558741
	192	>HCO0120* rc	71.7049	73.802	20.5027	138.231	91.855	43.6079	43.2267	29.5834	22.687	20.1895	11.8115	5.09194	10.3415	11.4243	0.946732	4.79743	0.00695974
hco-mir-5890e	193	>HCO0121 rc	37.4816	50.7844	27.0614	40.9302	31.1833	21.3681	16.6727	44.3181	4.93198	22.9593	24.7276	19.6322	60.907	53.836	8.78932	6.66079	12.2475
hco-mir-5890e*	194	>HCO0121* rc	1.50479	7.15278	7.19061	21.542	13.7849	9.0266	7.62878	28.9721	22.9054	9.42754	5.77307	1.20612	7.8122	8.00861	0.270307	7.65626	0.00398045
	195	>HCO0122 rc	105.344	136.046	27.7607	206.095	155.174	46.3675	38.7028	33.3093	0.634091	30.8849	32.551	27.4236	13.3166	16.8221	13.5932	8.66157	20.2633
	196	>HCO0122* rc	85.1869	99.5086	18.1679	182.558	118.592	49.1088	77.4578	51.2564	10.3894	21.9272	19.4977	12.7846	13.6599	8.79713	6.27247	9.6064	1.18755
hco-mir-5924a	197	>HCO0123 rc	0.09599	8.77143	10.5095	11.24	11.9885	14.6287	8.94908	26.348	1.83963	10.2688	13.113	89.7568	36.963	28.9166	0.994865	8.42817	0.00455541
hco-mir-5924a*	198	>HCO0123* rc	0.0899341	7.50931	6.34276	8.82616	8.43075	8.71437	19.9686	23.9825	10.7046	8.67848	5.6363	6.90702	9.75823	13.0283	1.6992	7.11231	0.851033
hco-mir-5925	199	>HCO0124 rc	57.9267	52.3594	40.4301	29.7726	37.5918	46.1842	27.6769	53.4595	35.9702	42.1221	47.6794	39.9673	43.9718	153.144	32.9533	23.8058	0.0101791
hco-mir-5925*	200	>HCO0124* rc	21.6138	30.7326	180.874	19.9045	58.5384	137.077	1344.08	2919.47	766.299	929.204	3966.5	249.523	504.393	564.604	30253.6	19202.3	15053.7
hco-mir-5926	201	>HCO0125 rc	5.73298	14.3766	20.6951	7.64854	11.7801	11.0383	3.13892	17.2627	6.3056	13.5181	13.4506	5.08405	13.9904	16.9273	9.01004	4.29719	2.71237
hco-mir-307	202	>HCO0126 rc	3560.46	2909.71	3731.74	2840.56	2268.68	3340.23	3095.2	3326.97	1892.16	3243.65	3009.65	1595.85	1173.85	1339.07	13.083	28.9825	71.7501
hco-mir-307*	203	>HCO0126* rc	4.28419	5.72146	11.4607	2.93559	8.99191	9.98178	46.3236	105.581	5.22095	7.27353	5.68378	0.0343741	9.08087	9.51228	2.61033	0.458901	0.467512
hco-mir-5927	204	>HCO0127 rc	5.0339	2.51786	5.4656	2.71799	7.26819	11.1138	4.52811	44.061	0.259062	3.17739	4.10378	0.799849	3.5226	4.47946	1.04835	0.0711183	0.00280782
hco-mir-5927*	205	>HCO0127* rc	96.2433	15.5602	17.2849	130.838	54.7765	53.4058	31.6192	4.86641	17.8567	24.3982	21.79	39.1977	19.135	23.737	3.51888	0.0642326	0.00646239
	206	>HCO0128 rc	10.9711	16.6187	16.8874	20.588	15.6024	7.29493	7.71804	10.6686	16.6725	14.4157	16.5554	149.676	43.4909	48.3278	1.77289	3.01436	0.113003
	207	>HCO0129 rc	3528.64	2779.36	2325.57	2089.27	3777.89	1988.91	4350.22	4154.45	11603.1	13695.9	19298.6	6479.15	6322.22	7680.05	11403.8	29288.9	10074.6
hco-mir-5890f	208	>HCO0130 rc	94.0539	93.8356	77.0687	166.463	111.346	101.058	58.5432	53.4457	140.95	163.701	142.924	254.521	127.558	219.603	12.7663	22.976	39.7406
hco-mir-5890f*	209	>HCO0130* rc	45.4521	28.5878	30.1867	52.4777	43.7089	57.7115	28.1017	41.6732	1.39681	11.0951	7.91001	1.12755	8.39135	8.79093	0.493074	0.254091	0.00461779
	210	>HCO0131 rc	25.4069	10.1327	13.7902	19.4917	15.5117	7.17516	1.8088	4.20426	15.6647	12.2031	10.7411	14.2258	8.19283	13.7199	0.0222858	0.0566485	0.796387
	211	>HCO0131* rc	9.39026	19.9554	17.2973	23.6309	19.8212	12.1897	26.3836	20.0557	36.413	23.3801	24.2016	40.3706	35.0779	49.2405	0.979848	5.18311	0.00641759
hco-mir-255	212	>HCO0132 rc	0.134279	1.4563	5.1721	10.202	1.27627	14.391	5.48532	5.65111	0.00449474	2.73983	2.12112	0.214014	2.65294	1.63075	0.465913	0.0677666	1.14826
hco-mir-255*	213	>HCO0132* rc	13.7543	2.53481	4.30779	11.4945	6.37168	16.5652	5.16752	4.80692	0.00541548	3.02835	2.7436	0.0269497	3.69027	3.50156	0.0157071	0.073097	0.00248166
hco-mir-5928a	214	>HCO0133 rc	3.67018	1.6417	5.34253	5.2674	5.71346	16.8008	18.9595	3.37329	0.00520027	3.26454	6.24302	0.977724	6.00338	5.67888	4.12922	6.00403	3.84353
	215	>HCO0134 rc	6.90556	1.53911	2.37874	0.116164	1.10701	12.7491	25.9751	24.4235	0.00563535	2.13932	4.06792	0.190199	3.18651	2.7189	4.03713	8.75256	3.93599
	216	>HCO0135 rc	836.97	1514.56	1662.1	1009.29	2930.09	2765.78	1620.04	1721.98	8497.02	6923.88	5498.89	5833.19	2914.7	4877.78	11725.5	28409.5	10390.9
	217	>HCO0135* rc	12.1656	28.1857	27.6018	17.1991	19.0908	17.4846	95.3896	138.868	74.227	65.7964	55.7792	76.3333	130.005	104.686	157.79	292.467	5.11467
hco-mir-993	218	>HCO0136 rc	3792.32	2608.65	3012.84	2835.54	2502.16	3023.31	3728.46	3280.31	729.946	1595.84	1069.51	1962.88	1615.05	1790.43	5799.05	3723.09	5287.43
hco-mir-993*	219	>HCO0136* rc	87.5222	19.0461	41.7658	98.4585	25.9459	63.2328	399.102	284.428	0.006569	13.5667	6.02196	0.035334	8.38563	11.9629	0.121765	0.0823778	0.35435
hco-mir-5929	220	>HCO0137 rc	48.3745	6.81388	16.3535	31.8527	10.3273	25.1385	52.4485	55.1374	0.00566275	12.4543	11.9727	1.00196	9.39995	4.19998	3.67696	0.072568	8.5233
hco-mir-5929*	221	>HCO0137* rc	0.177178	1.29012	2.73242	4.24615	5.23987	12.0568	10.3649	9.98276	0.00562905	1.71568	2.40351	0.0287763	2.33819	2.85709	0.0156578	0.912237	0.00194621
	222	>HCO0138 rc	1.85454	1.75668	2.87979	0.177135	4.29858	14.595	173.623	165.775	0.00703262	3.74259	5.48656	2.62986	3.72871	2.4762	28.4124	26.3477	14.1524
	223	>HCO0138* rc	15.8878	4.43714	1.90893	5.62394	7.64522	8.3132	170.999	220.859	0.00621272	8.18472	9.00536	31.6239	25.3016	14.1322	180.808	105.405	54.3802
hco-mir-2	224	>HCO0139 rc	304.462	690.306	811.554	469.635	633.994	840.606	2123.58	2306.32	179.071	607.041	581.262	852.752	1019.18	758.285	1310.46	984.153	1100.29
hco-mir-2*	225	>HCO0139* rc	207.775	116.359	146.961	199.962	140.554	149.197	78.9962	151.534	5.82899	73.2934	67.7433	71.6802	117.356	124.376	49.5965	26.7044	0.550261
hco-mir-5930	226	>HCO0140 rc	0.911785	16.0862	5.62215	5.63883	5.15657	7.52903	16.2409	18.1245	26.7951	17.2942	20.4819	47.8793	12.9122	8.24669	13.1217	22.027	12.442
hco-mir-5930*	227	>HCO0140* rc	22.3708	7.25696	8.93524	7.0101	5.5646	12.4689	11.4422	1.86751	10.5126	16.7298	17.6416	37.4193	9.53515	15.099	0.0173793	2.65559	0.0043309
hco-mir-5885b	228	>HCO0141 rc	1790.86	1219.12	1857.08	1338.94	1426.53	2965.66	59808	47678	23641.1	26386.4	22130.4	30062.3	29779.3	27253.9	47910.4	38042.8	27426.2
hco-mir-5885b*	229	>HCO0141* rc	53.566	79.3893	69.5135	114.084	78.5628	27.3794	19.784	19.359	25.3915	71.516	115.957	202.709	683.676	1014.48	62.3269	9.617	0.0102634
hco-mir-5904c	230	>HCO0142 rc	8.51549	25.5296	23.5329	43.8264	17.145	35.5941	250.232	195.01	0.0053462	15.6167	20.5118	12.8831	21.2802	16.4938	17.3152	5.77811	12.0745
hco-mir-5904c*	231	>HCO0142* rc	0.129974	2.38412	6.06986	5.81573	2.19752	3.92561	4.58904	5.06255	0.0986256	2.60934	3.37907	3.34436	3.2062	5.33655	0.0142501	0.0700952	0.0586607
hco-mir-5924b	232	>HCO0143 rc	3.30318	7.33421	3.00148	8.26125	4.60898	5.15388	37.2381	32.5403	0.00507128	8.31235	10.3248	9.04516	6.15091	7.74181	14.5456	20.8151	8.77347
hco-mir-5924b*	233	>HCO0143* rc	10.6181	7.25235	7.83199	5.89165	4.50869	8.14562	24.6636	10.0307	0.00425773	8.11388	11.2003	111.97	48.7102	33.7057	1.25817	2.33353	2.4791
hco-mir-5931	234	>HCO0144 rc	1.36982	9.3097	4.98429	7.87997	4.87865	9.38523	10.2615	8.56365	10.205	13.3889	11.6254	5.88963	7.76696	6.70322	5.40875	6.61757	2.59555
hco-mir-5931*	235	>HCO0144* rc	0.113206	2.62031	4.48473	2.52435	2.25154	4.10479	18.0165	4.57131	3.72909	5.54007	5.71711	1.89875	4.40357	7.44775	0.0150487	0.068535	0.060132
hco-mir-5918b	236	>HCO0145 rc	4.43468	19.8211	10.5465	15.2602	9.96628	13.8334	46.4858	66.6736	8.98365	50.7846	50.6342	75.4211	101.306	109.681	50.4618	64.7622	68.5854
hco-mir-5918b*	237	>HCO0145* rc	9.27212	3.55201	5.75107	3.91125	1.92092	3.51276	3.05542	3.38144	6.00245	4.55769	6.81021	1.10413	4.878	5.57848	0.283929	2.51149	0.154817
hco-mir-5918c	238	>HCO0146 rc	2.34956	8.93003	4.88547	6.75065	5.47653	14.4662	23.8979	38.0669	5.36558	8.43464	8.51366	8.22836	9.59106	9.77758	5.94035	10.4066	4.29195
hco-mir-5918c*	239	>HCO0146* rc	0.142532	4.79416	1.76135	4.72948	1.5035	5.9937	110.693	45.9946	2.11447	3.57765	3.10471	0.325423	6.31676	4.40728	0.0210385	4.91905	0.158304
hco-mir-5912b	240	>HCO0147 rc	3.57874	10.3853	5.45006	6.21613	7.57623	7.20326	13.7735	18.1668	9.47953	19.3678	16.9863	21.8272	17.2727	20.479	7.26435	11.2598	13.5908
hco-mir-5912b*	241	>HCO0147* rc	13.9911	6.44836	3.30718	12.5712	4.94957	4.40691	29.499	14.3113	0.0048549	6.21916	11.1662	2.27276	12.1377	6.15199	0.921569	4.12007	4.43429
hco-mir-5932	242	>HCO0148 rc	2.51433	14.0258	9.15004	15.9083	6.53927	8.56402	34.266	49.8371	37.339	33.4934	45.9889	12.8849	12.1405	27.6788	35.943	19.1844	3.6673
hco-mir-5933	243	>HCO0149 rc	1.93392	13.6566	8.73226	4.17678	5.44759	7.64118	24.5918	45.6999	15.3406	26.2199	22.5284	52.7602	44.3667	51.673	18.6185	22.8203	39.4158
hco-mir-5933*	244	>HCO0149* rc	3.89174	20.0742	5.7378	2.89282	2.96417	2.49125	37.58	47.3777	22.1219	21.4763	26.8829	111.294	101.102	117.737	78.6981	72.1923	61.1844
hco-mir-5934	245	>HCO0150 rc	7.51967	16.6347	8.67824	7.50435	7.58304	11.9028	7.13083	16.2033	17.2634	16.7589	11.4645	12.4389	10.4361	8.92587	25.0315	39.4728	22.4367
hco-mir-5934*	246	>HCO0150* rc	4.15947	5.19101	2.79029	5.96277	2.00068	1.63317	18.1177	6.007	9.29351	4.00063	4.86518	2.31535	4.62849	3.09449	0.0160765	4.52873	0.00267502
hco-mir-5935	247	>HCO0151 rc	2.0675	8.09127	4.1305	1.06061	4.36632	5.40036	17.9185	17.8672	4.67585	6.66027	8.48928	6.66613	6.14697	6.51554	7.37513	6.35506	7.03064
hco-mir-40e	248	>HCO0152 rc	2.61375	21.7563	25.8907	8.8216	11.366	8.26519	9.9571	11.1937	32.9119	22.5549	19.5665	20.6541	36.043	33.0444	17.444	15.8995	21.9442
hco-mir-40e*	249	>HCO0152* rc	0.861905	8.11146	3.3859	2.72382	2.56375	2.46507	24.5388	3.56246	5.14476	2.97016	4.19474	32.9089	27.271	29.9813	0.0166762	1.53747	0.0031804
hco-mir-40c	250	>HCO0153 rc	30.1335	26.7551	14.7463	39.8495	30.0452	31.9523	7.9077	3.97977	8.83756	14.9442	14.1997	8.50451	10.4914	11.595	6.72459	4.06218	4.42814
hco-mir-40c*	251	>HCO0153* rc	0.144653	3.70173	1.49152	1.25454	1.8905	3.51474	10.1868	5.80648	0.00450299	1.60987	2.15816	6.07409	5.43643	6.52285	0.375664	0.0721123	0.100358
hco-mir-40d	252	>HCO0154 rc	8.18314	14.9018	11.5999	17.6566	8.54011	17.7523	17.1312	16.1763	6.13777	15.9263	13.3674	87.6198	62.1149	76.2107	13.1719	21.1773	11.218
hco-mir-40d*	253	>HCO0154* rc	8.28362	33.4942	25.7909	32.1069	16.7345	6.2272	7.61354	17.2808	28.4197	32.4852	26.7688	33.2757	26.3399	26.2387	39.4424	33.9256	31.2844
hco-mir-5936	254	>HCO0155 rc	1.75372	7.70375	5.70611	3.07026	4.67365	9.56013	20.995	16.0621	13.0183	5.97652	6.03979	5.56873	6.82934	6.70874	10.8118	9.05627	6.90101
hco-mir-5937	255	>HCO0156 rc	18.2139	20.3044	16.9227	47.9941	19.8141	32.5936	28.6271	28.3149	21.4774	27.0022	26.0789	53.8883	40.7006	40.0892	6.38792	7.25453	3.59997
hco-mir-5938	256	>HCO0157 rc	0.814887	7.84048	5.17308	1.67793	5.56165	15.7342	22.3498	18.8389	4.49321	5.9561	5.08117	5.22998	5.2345	6.49581	5.36622	17.5379	1.16631
hco-mir-5938*	257	>HCO0157* rc	8.24043	34.8847	20.0633	16.2452	7.48271	11.4559	77.802	110.244	17.6187	27.3775	37.917	35.7049	52.2699	38.4978	149.398	127.142	38.1668
hco-mir-5939	258	>HCO0158 rc	77.2452	23.5762	49.6268	43.568	41.4185	37.8998	2410.66	3596.73	6857.9	1699.24	10995.4	5901.99	3752.18	2594.97	51704.4	46225.9	34318.7
hco-mir-5940	259	>HCO0159 rc	26.5393	80.4207	113.577	69.3664	86.4082	35.0903	20.8594	19.5685	253.774	196.926	193.633	267.851	363.441	535.019	308.286	146.14	92.0801
hco-mir-5941	260	>HCO0160 rc	7.3933	15.6496	11.0029	16.0641	10.9397	9.59077	27.6996	20.1559	6.06664	18.6723	16.9944	18.5095	20.7115	29.233	9.97674	17.1899	8.47487
	261	>HCO0161 rc	2.58082	5.30596	3.73141	6.49626	6.1334	9.42575	8.55439	7.64864	2.7464	4.75864	3.69237	6.7152	4.41177	5.06087	3.71717	2.84305	7.3462
	262	>HCO0162 rc	6.34798	21.0383	10.1486	12.9117	10.8535	16.0128	13.9128	21.2244	12.0704	120.688	165.585	139.133	208.498	259.043	50.7463	15.5576	33.4702
	263	>HCO0163 rc	1.80634	29.6942	36.4794	14.0482	20.0564	14.5589	22.9425	29.1473	31.5385	35.5905	29.4774	37.7268	45.1103	37.4709	22.9156	10.3141	25.0879
	264	>HCO0164 rc	3.32904	3.30078	2.21108	3.45061	4.81615	4.70458	2.53176	9.31905	0.502715	3.5436	3.86535	3.44208	5.22513	4.89309	1.38541	5.32827	0.943442
hco-mir-5942	265	>HCO0165 rc	5.06922	12.6969	6.99231	4.01752	8.95262	13.3931	18.6793	30.2171	2.19774	10.8492	10.1843	79.7085	17.0176	26.7848	4.89948	4.05301	5.28306
hco-mir-5928b	266	>HCO0166 rc	6.68621	3.23847	2.80305	0.663013	3.74748	6.5096	9.17059	7.70909	0.00399799	4.81102	4.55907	7.10932	5.33531	5.53412	6.3396	0.0623262	5.78687
hco-mir-5928b*	267	>HCO0166* rc	0.17363	1.8181	1.73075	0.162515	0.594432	1.22111	8.11448	8.62935	0.00530521	1.0474	0.788049	0.0286244	0.454467	0.848463	0.0137247	1.67881	1.09542
	268	>HCO0167 rc	2.12462	3.67875	2.96364	2.3705	6.21071	9.73059	2.21429	2.63233	1.46548	4.14347	3.14523	4.67156	3.57422	5.00127	3.0104	0.88684	1.09237
	269	>HCO0168 rc	5.85287	6.01168	3.77133	8.28034	8.57547	11.675	13.8905	5.49371	1.38765	6.98118	5.18376	4.85076	3.96484	6.27936	1.96081	4.79152	9.83028
	270	>HCO0169 rc	4.15759	14.2318	10.6608	5.94352	16.3865	7.95261	11.0673	9.86453	11.3985	16.6157	17.8521	16.4937	17.8177	31.6623	15.3338	34.2428	5.70796
	271	>HCO0170 rc	3.04603	20.1573	9.91703	10.8811	15.1595	13.6918	30.7695	38.3698	98.0354	73.2974	118.706	27.835	36.6355	45.9359	3890.53	107.184	70.7886
	272	>HCO0171 rc	6.79557	3.70102	1.02063	0.927412	3.32084	2.73793	13.2984	14.5132	0.910812	2.11828	3.90388	3.52361	3.02324	1.92415	0.0915262	7.97928	9.11939
	273	>HCO0172 rc	7.66979	18.724	5.63578	11.3609	11.8579	6.21615	27.2126	13.54	7.04349	8.56404	15.2841	21.4663	13.6904	18.0532	4.84916	9.16013	7.54411
	274	>HCO0173 rc	2.6975	9.16418	3.44368	6.90855	9.10477	3.62103	20.898	25.4311	3.67252	6.15406	10.3569	5.08962	10.0601	8.60856	3.54973	10.514	5.28692
	275	>HCO0174 rc	0.769746	7.41442	3.69898	5.5759	7.3256	10.358	56.4934	19.158	0.597033	5.86199	6.36913	8.36124	9.30518	9.40986	0.0406781	5.60744	1.59176
	276	>HCO0175 rc	1.33179	21.3302	13.3215	9.55789	15.0589	5.91235	13.8789	15.1849	49.4938	26.5661	26.1403	46.8574	74.9478	77.0081	859.855	2246.53	20.2827
	277	>HCO0176 rc	4.58867	2.41811	2.36648	1.41879	4.31276	11.0739	4.31388	4.65661	0.525686	2.86949	3.22044	0.717661	2.66644	1.98686	0.508241	0.530351	2.51803
hco-mir-5943	278	>HCO0177 rc	2.62471	15.3477	8.63728	5.5493	13.4218	5.67739	15.4716	8.88	18.1679	16.8096	19.2018	26.0249	17.1016	27.1077	1.19892	2.43577	2.73526
hco-mir-5943*	279	>HCO0177* rc	9.82676	33.1082	26.1664	23.2631	13.875	12.8563	8.64073	16.4022	50.4814	61.0819	47.2001	26.2368	41.7289	118.417	37.2139	85.1519	11.119
	280	>HCO0178 rc	23.4505	56.3492	156.134	163.52	60.4029	52.0302	24.452	13.2896	147.921	147.961	304.886	160.368	218.434	1268.46	64.3012	46.4356	43.9703
	281	>HCO0179 rc	56.9646	59.0243	171.821	447.772	146.826	161.545	14.9882	14.9828	522.5	1046.79	1501.23	161.656	330.749	1106.09	44446.8	3896.31	774.383
hco-mir-63b	282	>HCO0180 rc	296.172	598.467	559.314	691.187	627.677	759.268	528.801	374.952	109.318	372.782	390.24	2335.53	2680.4	3309.34	2442.4	2701.99	2673.58
hco-mir-63b*	283	>HCO0180* rc	1.78608	14.0305	13.0253	6.12047	3.28972	7.22401	41.8736	98.764	18.128	10.7037	5.57375	6.16442	6.62043	13.9782	6.61669	1.16567	2.04282
	284	>HCO0181 rc	13.965	20.6825	18.0296	31.3933	13.0444	14.768	65.6009	65.8489	7.33388	19.5134	22.6047	76.4667	67.2952	79.1514	9.45573	0.958531	2.24441
	285	>HCO0182 rc	3.68605	4.63167	5.43205	7.05017	1.83789	11.554	7.04645	19.1018	3.00747	5.82372	4.56841	2.4952	3.68586	2.95071	0.579799	3.95817	6.33561
	286	>HCO0183 rc	2.52047	11.7196	8.90005	8.17499	11.1417	7.2493	18.5085	13.9582	8.49672	18.0898	16.2936	156.238	91.9303	104.011	4.6828	6.03704	7.15051
	287	>HCO0184 rc	12.2009	14.7727	16.7342	14.2131	22.3686	18.3149	5.01724	9.05952	11.6905	21.094	22.201	13.486	11.9064	13.5518	10.5726	12.5006	15.5776
	288	>HCO0185 rc	15.709	4.78607	4.55191	2.51558	6.28623	8.3018	32.9994	18.8635	3.21036	6.46377	7.88507	8.84255	6.79447	7.01513	1.57457	0.0698045	3.20747
	289	>HCO0186 rc	4.64413	23.4764	13.4972	11.2161	13.3217	15.8753	48.8782	57.133	31.7131	48.9194	47.1796	106.329	96.3815	84.8384	7.23277	15.2272	8.71826
	290	>HCO0187 rc	2.59897	3.3042	2.94675	1.70277	5.76097	6.53151	26.1888	22.6105	0.00561589	2.76927	4.57755	2.47491	4.05761	2.60495	0.0182406	3.11046	1.82267
hco-mir-55	291	>HCO0188 rc	3.4622	15.1604	8.14741	6.37717	10.6476	14.7222	11.6816	8.7793	144.541	306.962	411.914	121.109	160.225	136.956	6.46916	6.92402	4.27469
hco-mir-55*	292	>HCO0188* rc	29.9247	54.1983	37.4977	45.6832	37.3394	22.2266	17.1329	26.3653	58.4198	85.2729	122.329	40.4842	102.17	202.428	48.0198	53.2886	10.5517
	293	>HCO0189 rc	1.7406	8.92684	8.2889	6.29473	2.86244	10.2321	16.2221	19.6334	3.11693	9.44845	11.5731	5.78475	8.8932	9.24212	9.66168	9.55499	6.27769
	294	>HCO0190 rc	3.11257	9.0679	7.09157	14.0906	12.3854	4.67492	10.7626	3.31235	9.49216	16.1414	9.52428	57.48	47.0318	61.3669	0.0164432	1.07773	6.79681
	295	>HCO0191 rc	0.117293	3.12366	4.27739	1.96798	6.79945	11.4588	32.1989	20.3797	0.895374	4.59237	3.1883	4.95314	5.39859	3.96546	0.844203	3.1784	4.54651
	296	>HCO0192 rc	6.56365	10.1602	7.3521	11.0531	11.2245	12.1361	11.6006	10.9221	20.509	29.5291	34.2577	22.5985	12.5792	16.5822	0.0176935	3.51507	3.81207
	297	>HCO0193 rc	7.27533	41.2205	29.3132	21.6187	21.0597	18.7859	42.1033	66.7771	38.2056	68.2567	67.7534	44.8308	49.3321	69.9143	300.132	3801.75	205.764
	298	>HCO0194 rc	1.33184	7.83875	7.47549	4.67413	10.9133	19.8217	37.1417	37.6733	0.740614	9.36285	12.7787	12.6236	18.4175	18.5245	2.65354	5.08885	0.0474487
	299	>HCO0195 rc	0.123624	5.00112	4.13883	6.77488	8.99619	16.1527	44.0308	34.7002	3.45318	3.64374	5.31043	8.15841	3.62141	5.29174	0.0201353	7.55039	1.36987
	300	>HCO0196 rc	2.06699	7.00514	5.96791	11.5202	7.60416	6.64404	2.99497	10.7556	1.86285	7.81565	7.92716	48.1071	24.5849	26.0031	2.17838	1.58178	1.00215
	301	>HCO0197 rc	0.086495	12.0679	9.29538	8.27859	13.824	9.97117	58.351	86.1165	19.5425	12.1634	12.7309	10.4988	12.3594	9.13391	67.5696	1159.66	2.38055
	302	>HCO0197* rc	107.103	46.2874	17.0528	28.3416	10.8442	7.96064	30.499	46.1644	36.1006	71.2649	75.1187	167.637	42.4286	64.4709	779.037	8805.18	2583.35
	303	>HCO0198 rc	0.77658	8.46411	7.32533	6.44253	12.9865	16.46	4.66088	6.00289	9.70781	10.1696	9.87128	34.8384	12.0939	21.7701	2.56236	0.0551171	2.7759
	304	>HCO0199 rc	3.57033	18.1739	19.6714	7.1666	22.9383	13.4247	19.7329	115.895	10.4585	20.2635	51.4422	25.595	22.4234	253.286	0.0232954	0.0619636	6.39017
	305	>HCO0200 rc	2.01531	3.121	4.00072	1.95337	9.5281	14.2921	5.51979	12.667	1.82078	5.90447	5.8672	3.78154	4.41501	4.37647	2.54205	2.25649	0.966085
	306	>HCO0201 rc	3.07832	5.51982	6.07407	1.35775	10.6612	13.7147	26.629	27.1287	0.810671	6.80029	6.14126	34.3877	28.7233	15.4467	0.0213644	17.3322	6.24077
	307	>HCO0202 rc	0.087509	5.12233	5.90447	11.4936	11.9056	13.5362	16.9223	13.9698	18.4014	18.9894	38.7572	3.74803	9.09175	11.9187	0.334337	7.56683	4.6213
	308	>HCO0203 rc	1.05793	13.8697	12.3255	8.10853	8.64868	9.22296	8.03185	19.0825	49.6463	58.5435	62.9273	39.2221	29.5503	31.773	19.4162	18.4973	17.8354
	309	>HCO0204 rc	114.357	85.0048	102.208	59.1418	52.2884	49.8937	13828.7	10593.7	3021.61	1150.92	2463.59	2348.21	3446.73	2818.66	44827.6	41832.5	24162.4
	310	>HCO0205 rc	8.26891	16.2712	12.0452	18.7041	22.7808	16.5567	29.023	41.0702	9.98954	31.8891	21.1789	33.2009	21.3015	21.0609	8.24417	20.1322	6.81159
	311	>HCO0206 rc	5.72989	13.718	10.558	12.7959	9.38135	14.72	14.2944	11.3061	10.549	24.0088	19.5497	71.1477	75.5135	89.0921	2.44936	14.4357	14.0518
	312	>HCO0207 rc	10.8278	25.1553	9.50859	13.3503	10.969	5.23601	19.9227	21.9401	22.0573	34.5536	35.1386	67.5206	62.7994	65.9334	13.5774	16.0457	15.5379
	313	>HCO0208 rc	2.36373	16.9501	5.28344	3.87106	9.27983	7.36756	27.1954	29.4888	15.0254	16.8595	11.8673	36.8987	26.2632	27.4002	3.39073	6.78857	11.403
hco-mir-5918d	314	>HCO0209 rc	13.8926	25.1057	6.58912	12.4227	12.8561	8.86955	46.7888	64.4348	2.94776	36.6193	34.6225	66.5436	81.5725	73.0056	44.6815	55.6324	101.515
	315	>HCO0210 rc	4.49206	17.414	4.947	8.40209	8.69833	6.9582	18.755	26.6799	7.1523	18.2952	18.3714	41.7284	34.9788	37.9989	2.0085	13.7754	9.51388
	316	>HCO0211 rc	0.100549	9.09845	3.82309	4.1335	7.89743	3.94773	55.1936	24.1694	9.29216	8.73452	7.88148	10.228	10.3303	10.3585	0.417299	2.00121	9.17136
	317	>HCO0212 rc	2.91428	11.9626	8.6929	14.2284	10.9862	9.54144	16.3681	16.4819	10.9042	14.246	15.4126	21.5252	9.95918	10.8051	12.1075	12.0445	18.6386
	318	>HCO0213 rc	0.133234	6.89602	3.19573	1.60975	9.08048	4.1143	38.6945	8.66689	7.06496	4.57926	4.18397	3.66383	6.25068	3.16277	5.16495	5.31265	4.14936
	319	>HCO0214 rc	1.28224	14.8783	6.6892	20.0719	11.1115	8.72574	35.8074	10.0614	14.0277	14.3432	15.3175	10.4761	10.5757	8.52838	4.351	6.26537	12.8103
	320	>HCO0215 rc	13.9965	8.49294	6.07829	1.13034	9.3034	4.062	14.9423	40.6216	9.53929	7.82907	5.15148	3.93343	7.70265	7.3631	4.46016	2.70822	1.97523
hco-mir-5944	321	>HCO0216 rc	39.6259	48.7048	26.7331	62.5345	58.238	29.9287	12.459	11.5995	26.3712	31.5911	40.0593	18.4185	15.524	25.0082	19.6658	16.0444	17.3441
hco-mir-5944*	322	>HCO0216* rc	2.36304	2.51414	2.57876	0.0929683	1.49593	3.96724	8.95176	4.12878	2.28986	3.59024	3.06023	0.0228074	3.48844	4.6812	7.61013	2.21544	0.623176
	323	>HCO0217 rc	65.9186	47.4206	23.9433	73.7207	63.463	44.5584	17.655	22.5887	3.12581	21.5472	26.0291	2.85139	7.84705	9.33556	9.39224	13.6603	13.9032
	324	>HCO0218 rc	128.973	45.9976	97.9772	111.37	95.6614	100.548	102.861	31.2089	220.082	138.898	134.58	459.426	103.429	149.68	40.9445	61.9987	27.7664
	325	>HCO0219 rc	36.161	47.0118	51.9111	71.9974	62.7143	48.2003	8.66914	10.716	201.111	122.853	87.8081	226.417	168.96	941.236	55.5459	57.4759	32.7036
hco-mir-40a	326	>HCO0220 rc	4.09862	19.4869	13.1814	12.0946	14.1228	10.8001	9.05645	17.5253	9.65129	13.8428	9.33384	99.7735	76.1655	73.5903	9.62898	7.57097	11.6935
	327	>HCO0221 rc	4.40122	22.6296	10.1544	10.1223	9.61562	8.32373	69.4537	74.763	41.7441	50.593	43.5738	170.681	181.822	192.062	47.1027	54.0193	63.6337
	328	>HCO0222 rc	7.88131	26.9704	15.706	23.821	24.7133	27.5144	26.6229	28.1113	59.0328	28.4998	21.4092	72.4112	52.4555	68.2207	25.9186	24.5699	3.99089
	329	>HCO0223 rc	10.983	40.1746	30.6414	28.5825	27.5102	19.0629	13.3993	18.4112	28.6114	34.4811	29.6488	31.4565	38.9905	137.193	37.7133	45.4406	30.5651
hco-mir-5928c	330	>HCO0224 rc	2.31345	4.78506	3.90681	0.092598	5.36466	15.4355	13.6598	19.3096	0.749992	5.41432	4.28532	4.5884	6.8654	4.87201	5.23976	0.224667	0.560365
hco-mir-5928c*	331	>HCO0224* rc	0.15732	1.70356	1.33747	0.143468	1.3469	3.63554	24.6736	16.902	0.00546694	1.2725	0.973409	0.0278056	0.50003	0.487605	0.0163027	0.0771061	3.66961
hco-mir-5945-3p	332	>HCO0225_3p rc	0.874802	11.414	8.35648	8.57976	11.3456	14.0582	11.3679	15.0155	6.18033	11.8482	11.6164	32.1949	27.1207	27.3203	2.94485	14.1553	14.9947
hco-mir-5945-3p*	333	>HCO0225_3p* rc	1.27061	13.1907	9.25127	19.6162	6.03881	7.22377	5.06138	4.87183	36.5666	9.14735	5.71831	28.1818	31.2483	37.3639	14.0208	29.418	7.34702
hco-mir-5945-5p	334	>HCO0225_5p rc	0.116822	18.7891	12.3656	20.106	16.141	9.64633	7.31758	16.4253	40.7898	18.4947	9.53442	40.3879	57.1704	57.5667	43.0698	29.8982	13.8403
hco-mir-5945-5p*	335	>HCO0225_5p* rc	4.81455	5.75735	5.87871	3.77737	2.70283	2.13638	11.5029	4.33778	8.93007	11.0135	5.3571	15.0126	13.0509	21.7446	28.9182	10.6817	9.08554
	336	>HCO0226 rc	2.4505	10.5358	9.91806	2.0653	9.66087	9.76076	12.6105	10.4648	1.36098	10.1587	6.63195	5.38036	10.7166	10.5402	4.17912	8.58414	17.4692
	337	>HCO0227 rc	5.0894	3.63391	4.67179	0.129671	7.87678	1.73054	26.0902	24.7873	0.00552727	3.5744	1.59444	1.66115	3.64693	3.39376	0.103738	9.94297	1.19152
	338	>HCO0228 rc	8.13291	18.9274	18.205	9.15865	20.0228	15.005	10.4393	17.0647	19.8037	16.5963	14.4556	14.1986	16.9319	22.3071	3.08143	10.8707	2.85125
hco-mir-5946a	339	>HCO0229 rc	14.2873	6.93651	6.24809	1.66894	8.40121	11.4905	16.4865	34.5458	2.99359	6.89956	4.98132	4.66518	8.06162	8.05554	5.72357	2.74212	7.74219
	340	>HCO0230 rc	1.78019	5.78175	4.86523	0.0931282	9.23238	8.39208	14.4507	26.1691	4.27782	6.2625	4.81767	5.24239	6.01152	8.7053	0.0171718	3.39438	1.20365
	341	>HCO0231 rc	3.13199	4.49453	3.52004	3.64543	7.83518	2.12541	13.0994	44.4251	0.701185	4.41016	5.16616	1.50713	5.64274	7.15229	1.84295	0.493261	0.948501
	342	>HCO0232 rc	2.86978	6.10988	3.80296	1.5153	8.90444	11.3623	11.0228	24.9251	1.00573	5.09238	5.0599	4.74682	4.10054	5.57125	0.0181674	8.20164	1.12606
	343	>HCO0233 rc	44.3555	77.9534	30.6922	65.7885	81.1227	51.5276	28.1366	32.4616	25.8068	79.1624	77.712	146.761	91.0411	131.869	22.035	10.5129	10.8848
	344	>HCO0234 rc	37.1877	38.1616	40.069	71.4738	53.2883	26.2163	16.8404	19.0308	55.9714	65.8994	72.0571	304.681	111.678	186.889	131.745	125.22	13.6585
	345	>HCO0235 rc	4.51397	27.5136	15.7437	18.2463	20.362	7.2077	10.3301	15.6747	28.437	36.0049	30.7985	86.7763	61.4157	117.788	34.6684	20.5452	10.6168
	346	>HCO0236 rc	5.63601	12.3023	8.87699	9.69368	13.0954	10.4745	11.9606	11.1386	1.89536	14.0278	13.8763	109.92	116.342	127.234	10.8829	12.8957	11.4916
	347	>HCO0237 rc	120.164	94.9127	68.5385	130.577	113.087	104.678	9.54014	11.9307	360.117	328.447	160	152.64	67.4318	830.635	70.3133	94.4712	32.7652
	348	>HCO0238 rc	0.105413	6.61524	3.17207	9.93244	8.65728	5.53887	10.4255	8.57377	3.61561	4.9979	4.92322	3.02669	3.52962	3.9516	0.105844	1.35081	0.200586
	349	>HCO0239 rc	2.04426	9.26523	2.79931	1.34728	7.718	4.55882	6.5088	21.397	3.82292	4.77662	4.48517	9.80055	6.70933	5.01949	1.63024	13.0355	0.590201
	350	>HCO0240 rc	3.86359	11.0108	3.26842	0.799669	8.18871	0.059521	10.0803	14.5142	25.7901	20.6132	23.1545	21.2424	11.6783	15.028	0.185071	5.48987	4.8306
	351	>HCO0241 rc	6.73632	5.73426	2.81994	0.133056	7.87145	6.21572	19.1741	26.1394	1.91814	5.65721	3.84335	0.924199	5.03607	3.52257	0.7055	2.14338	8.43748
	352	>HCO0242 rc	2.48618	36.357	19.3701	23.8793	18.2726	5.54787	125.181	61.9578	195.784	34.6216	35.9006	74.1846	153.762	102.024	39.4509	1856.89	36.2886
	353	>HCO0243 rc	4.59575	29.2792	13.8291	26.3155	11.5801	9.26239	15.0409	15.2205	68.6402	61.3619	93.8223	104.541	69.3087	162.679	28.2402	54.888	51.161
	354	>HCO0244 rc	15.1421	37.5195	20.9484	28.5799	17.5016	8.66156	17.8532	27.1873	51.0348	40.8182	51.0869	67.027	41.7231	58.2845	115.025	36.7378	32.5833
	355	>HCO0245 rc	8.86632	37.2615	23.3191	16.7411	25.8068	11.0826	9.36101	15.8294	71.9226	43.9292	54.1404	82.1916	73.6165	438.56	47.1396	104.599	19.9829
	356	>HCO0246 rc	9.78718	20.9882	11.0646	16.2975	13.8122	10.4623	41.2269	35.6289	9.43581	16.5456	9.66537	27.2409	13.3532	7.54532	1.1319	2.54751	8.68743
	357	>HCO0247 rc	1.27055	19.4564	9.09287	7.40101	13.703	8.08151	16.0349	23.9867	11.461	14.3766	9.07136	18.2166	13.1121	16.2211	4.49138	7.27294	5.30687
hco-mir-5947	358	>HCO0248 rc	0.098611	5.79675	5.23143	1.95127	6.29553	9.31106	15.8062	9.97842	8.35365	5.25192	3.08165	1.70794	4.25449	6.10969	1.23554	1.46656	0.276876
hco-mir-5947*	359	>HCO0248* rc	0.395377	3.03808	4.18514	3.88167	2.0205	3.14595	3.00971	3.54045	2.18313	4.1214	2.2356	4.40731	7.98886	10.2452	0.0136213	1.29645	0.782794
	360	>HCO0249 rc	4.8763	3.75463	4.91932	4.2792	8.88196	7.38493	7.40585	30.6054	8.11041	4.70794	1.98945	3.36908	2.82067	2.97679	0.0169862	0.648522	0.551272
hco-mir-5948	361	>HCO0250 rc	1.686	31.3558	26.2417	11.3115	21.7309	9.01277	352.288	388.051	1674.43	2636.73	2763.01	14.3654	50.3311	67.5251	3.28553	8.65329	13.8791
	362	>HCO0251 rc	4.11689	21.3214	16.0905	8.18953	10.4711	8.2223	16.3886	23.1502	23.4652	75.6033	52.1987	60.662	62.1955	95.7362	27.6268	38.1314	53.7751
hco-mir-5949	363	>HCO0252 rc	9.06439	28.4795	18.8506	8.20227	16.4127	12.1658	21.5117	20.5161	79.4188	107.948	82.1998	228.775	109.293	146.886	72.1492	121.915	168.24
	364	>HCO0253 rc	3.70046	7.69454	6.40034	9.10623	10.4457	7.08612	2.43611	28.4323	3.02292	7.67565	6.03059	11.8598	9.35501	10.4564	0.0172538	8.82195	3.28902
	365	>HCO0254 rc	0.068431	19.6615	19.2077	8.20363	14.3603	4.77624	19.339	39.3315	9.03904	55.3472	62.7573	94.0555	95.0587	103.328	11.7125	5.79081	6.82204
	366	>HCO0255 rc	6.21497	13.6991	10.6282	1.81541	11.1226	11.5069	21.8448	26.1872	7.29729	13.7548	10.8185	28.1756	20.8736	21.2388	7.84512	2.66461	3.31971
	367	>HCO0256 rc	2.22543	17.1793	9.66329	6.94349	12.9226	3.90484	51.6183	71.8264	5.85199	21.916	20.9004	87.2554	80.7812	76.0564	3.0708	12.0263	2.13607
hco-mir-5950	368	>HCO0257 rc	7.96446	15.0347	8.40381	13.1364	12.1988	6.95258	15.389	18.8383	2.82768	15.9832	10.7896	28.2057	29.2404	26.0781	1.61809	8.04787	3.37753
hco-mir-5950*	369	>HCO0257* rc	14.0358	5.77638	4.20937	11.2829	4.01513	5.767	8.20761	1.78767	0.00390966	6.84198	5.37268	9.44558	8.23378	11.2638	2.39053	9.92451	9.97849
	370	>HCO0258 rc	2.19261	7.605	8.79866	4.06786	11.345	12.777	9.48353	30.0519	2.93002	8.07304	4.73005	4.97871	6.8361	8.01563	0.0179352	1.17925	0.0613552
	371	>HCO0259 rc	0.131297	11.8616	9.66834	3.76388	10.4983	4.15788	15.5624	29.6021	9.02949	16.3372	16.5535	23.2251	26.8974	25.3864	389.687	7.61778	34.2378
	372	>HCO0260 rc	2.41582	13.4755	7.23041	11.1104	13.743	8.07031	14.3459	18.2574	15.5726	20.8164	20.1877	89.8468	68.0242	72.1992	0.0188598	3.1117	7.07406
	373	>HCO0261 rc	1.39814	16.7724	25.7136	6.38686	19.5642	17.1129	10.8792	20.357	23.5326	21.7598	19.8472	14.1144	23.3497	25.6947	2.67061	12.4202	6.57238
	374	>HCO0262 rc	0.0878936	10.2777	9.43302	9.47803	11.7413	6.57069	13.4149	17.5007	16.8132	10.3327	14.5327	11.3795	14.3888	13.1627	3.35855	23.4876	6.27744
	375	>HCO0263 rc	5.2486	8.92537	7.32855	12.564	13.3906	8.97334	13.9116	24.4948	0.924878	7.80219	9.27496	4.65272	7.64665	10.3221	2.48105	3.61012	1.87492
	376	>HCO0263* rc	86.5177	31.907	10.7737	79.2626	21.2905	20.2046	16.6699	44.1129	0.00474986	17.3734	10.7696	2.9642	11.5365	13.3614	2.91187	5.55735	0.783604
hco-mir-5951	377	>HCO0264 rc	30.6835	35.2509	27.54	56.8018	65.9226	44.8812	57.1308	44.5729	282.603	228.374	241.442	412.992	164.597	278.226	2.28071	22.0408	24.2497
	378	>HCO0265 rc	0.880114	4.5624	3.73247	5.45197	8.07835	7.4628	6.96121	8.34296	2.35498	4.7343	3.19089	11.9656	4.75134	7.98219	0.0153151	1.08982	2.14158
	379	>HCO0266 rc	0.482816	6.43308	7.15217	11.6969	15.0404	14.4547	12.4366	10.9389	4.82284	7.71502	7.65143	7.41555	8.77985	7.57081	2.60149	0.975755	0.00348472
hco-mir-5952	380	>HCO0267 rc	1.49302	7.83621	7.23447	5.2994	15.793	4.93234	4.10974	14.2672	9.14908	14.5166	16.4803	5.75431	13.9183	17.0731	4.51998	6.08917	1.83229
hco-mir-5952*	381	>HCO0267* rc	4.00285	1.73629	1.26169	0.113895	1.70769	10.4701	4.64129	5.0614	0.00520034	2.66714	2.00449	0.0253235	1.3356	0.78298	14.1863	0.158968	3.09308
	382	>HCO0268 rc	2.2937	3.19868	4.23656	0.122092	9.14294	8.35143	4.10813	20.9287	0.375793	2.3396	2.37125	4.63471	3.96909	7.11708	3.17372	1.10471	3.64726
	383	>HCO0269 rc	0.204761	7.62969	7.1967	1.967	6.06751	2.9797	10.6622	23.14	3.95139	6.56326	6.47436	10.9414	12.0596	17.2245	7.25257	3.95583	3.29856
	384	>HCO0270 rc	12.2009	19.8332	16.509	34.9329	15.9699	15.3101	17.9373	22.1584	19.0988	38.9007	45.5117	41.5992	38.5152	49.565	22.8196	14.2081	14.9352
	385	>HCO0271 rc	2.25846	5.06957	4.81567	8.51937	12.2806	17.1091	11.0965	27.6979	1.32777	5.8845	3.40875	4.74441	6.32918	7.87109	2.30871	1.67696	0.721966
	386	>HCO0272 rc	15.1346	26.7105	17.243	18.7589	20.0093	19.6119	8.6899	14.1714	23.2302	42.6113	27.36	49.5471	36.4002	93.1106	19.0811	16.5793	13.4346
	387	>HCO0273 rc	7.71015	9.26282	8.25115	8.17187	18.1885	13.4446	2.45551	15.0173	5.47846	17.922	13.7067	10.9877	11.4852	14.4433	8.4499	8.2229	18.3608
	388	>HCO0274 rc	0.0599383	17.3957	3.83713	11.7757	6.75766	5.65572	8.68694	2.92473	17.0225	29.9851	39.2208	11.153	10.4581	9.08921	31.1081	10.8191	23.9274
	389	>HCO0275 rc	5.43541	8.17034	1.88655	25.05	8.18003	12.0046	16.5585	24.7201	3.594	5.25775	6.40023	3.47805	5.4298	4.68261	2.59999	3.23648	4.7344
	390	>HCO0276 rc	2.4448	30.2822	8.19524	13.0997	14.6676	4.70298	10.385	15.5353	37.2045	55.7025	69.2215	105.16	176.22	213.472	20.7096	24.9834	32.4799
	391	>HCO0277 rc	6.09417	22.7673	5.79732	20.2901	11.3879	9.6211	10.6064	14.5803	25.3871	20.2712	24.6886	37.258	25.6069	31.9879	14.4176	26.647	25.1592
	392	>HCO0278 rc	1.11725	10.6007	4.06952	7.63955	7.70561	5.47847	25.7276	40.5098	3.31331	7.38151	7.89062	8.65995	6.86087	5.16492	0.234871	10.4196	9.6492
hco-mir-5953	393	>HCO0279 rc	1.56096	11.3603	5.79564	2.79541	7.56743	9.34565	16.322	14.949	7.54176	8.40451	4.34799	15.2664	8.7974	8.16648	1.93818	2.97605	11.1878
	394	>HCO0280 rc	15.2586	7.13089	3.28974	9.24591	6.35787	5.04981	13.7356	27.249	10.1858	8.45285	6.48132	1.9786	5.67587	3.05804	1.31172	1.70749	9.04075
	395	>HCO0281 rc	0.523742	13.7405	6.29993	2.36308	7.40451	6.71857	15.3481	15.034	89.8096	71.0252	69.0766	97.3054	55.7259	56.432	4.39664	8.11269	29.3255
	396	>HCO0282 rc	902.394	1423.66	709.631	1225.84	706.079	591.935	19833.7	17418.2	12491.1	14412.5	22429.4	14840.5	27648.9	31938.1	68162	51955.6	33990.4
	397	>HCO0283 rc	4.67018	27.6835	11.9297	10.4826	14.5838	7.38167	7.9267	15.7642	44.2269	42.9567	51.1131	52.4366	81.5184	91.7933	17.2394	12.3615	17.6621
	398	>HCO0284 rc	39.943	96.8403	46.2232	73.6924	85.9052	41.6909	19.5845	21.7936	135.012	78.3317	80.7821	40.7081	61.2791	101.827	4189.81	7441.78	547.795
hco-mir-5928d	399	>HCO0285 rc	9.21064	8.2842	4.25802	6.76468	7.56582	6.30672	4.79023	17.3551	5.00744	8.0163	5.53806	6.95126	6.21168	7.01307	6.34709	5.60654	6.08288
	400	>HCO0286 rc	18.9138	46.1042	59.3722	71.3882	41.1515	23.2249	14.3668	14.2702	186.005	97.4435	93.4442	205.115	232.699	434.12	408.112	1850.22	92.0918
	401	>HCO0287 rc	0.0979874	9.49245	6.00886	3.00974	7.86645	8.72815	23.8536	37.5649	8.52254	6.23793	4.77232	2.87788	3.53753	6.4236	8.96299	9.40141	7.73506
hco-mir-5954	402	>HCO0288 rc	7.63534	11.6462	5.24919	10.0081	12.0549	15.636	17.1395	29.1367	19.0572	10.4986	7.40928	13.5116	4.6608	7.70544	12.3248	3.5693	16.9502
	403	>HCO0289 rc	1022.34	632.405	431.591	649.851	912.066	561.627	5865.99	6042.42	15400.4	17604.3	17353.4	11721.4	10764.9	12594.5	68937.8	51348.8	34334.6
	404	>HCO0290 rc	9.92803	36.4794	29.1591	33.6897	30.7836	20.2399	7.49808	16.2781	40.1658	37.662	28.2323	33.8682	26.7325	33.3537	92.6758	133.644	85.8064
	405	>HCO0291 rc	2.51882	30.5484	20.6377	16.6474	19.4411	13.4413	44.9772	48.9173	120.616	60.3959	86.1912	79.6166	132.08	245.899	328.773	270.355	47.1022
	406	>HCO0292 rc	8.10546	36.9205	31.3103	56.9391	27.74	36.9398	14.2116	18.3516	69.9811	46.2031	36.3298	41.4843	33.5221	56.0324	266.045	289.838	23.693
	407	>HCO0293 rc	2.10855	3.77495	2.01553	4.03113	6.45417	7.92358	7.75681	14.2271	0.00447036	4.66885	2.94184	9.80199	6.9625	6.81547	4.35195	2.70927	5.98176
	408	>HCO0294 rc	32.7296	31.7718	21.6405	41.1717	23.9382	16.9232	9.35097	10.9007	30.1864	42.7272	36.9755	84.8148	93.3199	81.6096	78.2215	23.8073	11.4745
	409	>HCO0295 rc	7.20717	23.3773	12.7431	17.5858	17.575	13.6564	13.5554	19.0571	16.1621	27.7178	20.0961	49.7574	34.4275	43.7611	30.5957	31.9726	18.3584
	410	>HCO0296 rc	0.106673	4.92039	4.64822	3.1875	7.69681	9.28416	9.72703	18.8577	0.956185	5.86971	4.00133	3.40788	4.44893	5.05641	0.987402	0.600042	0.980629
	411	>HCO0297 rc	9.22691	28.596	16.4382	23.0752	22.4186	14.8766	42.6675	84.1176	8.94432	33.8251	25.9215	35.5387	40.6696	55.4936	383.334	19.6064	22.8323
	412	>HCO0298 rc	0.433644	6.02992	5.46113	6.47473	9.69915	7.7279	6.45027	21.7333	0.00430195	11.32	14.7386	4.71641	6.02773	5.89982	1.73799	8.17966	9.25114
	413	>HCO0299 rc	0.115067	3.03166	3.9961	4.29981	8.2436	10.5597	4.67953	17.1375	0.00457823	4.09131	3.27367	4.6306	3.14036	4.92262	0.0151756	5.72522	2.57434
hco-mir-5955	414	>HCO0300 rc	2.57045	4.41681	3.34279	4.14461	8.33042	10.802	2.54559	13.3759	0.00389683	6.41844	6.80136	8.43983	4.09817	4.27443	3.31828	2.51161	6.57941
	415	>HCO0301 rc	47.4403	21.9504	9.96853	46.909	24.1798	16.5041	7.60301	51.2288	0.00461118	13.4216	12.0121	8.26562	5.65097	10.1414	3.88366	3.02199	1.57281
	416	>HCO0302 rc	2.89259	5.05444	3.78921	3.78904	8.83789	11.2112	19.4172	47.9926	0.00475594	7.08372	3.58625	6.56005	4.19298	6.549	2.91657	7.9918	5.22992
hco-mir-5956	417	>HCO0303 rc	0.106645	4.02414	4.01731	3.72035	8.87407	11.4719	15.1085	17.2232	0.00430715	5.60901	4.20889	6.50458	2.62444	6.46628	2.84395	1.50963	0.448721
	418	>HCO0304 rc	0.459822	5.35495	3.66314	5.704	9.70994	6.98479	7.51101	14.6512	1.06105	9.03069	7.01359	18.5938	8.50605	12.0944	3.4983	5.78889	1.12293
	419	>HCO0305 rc	2.27322	6.50567	3.84364	10.6086	12.4341	11.8969	1.98185	17.1664	0.601489	8.30764	5.61056	6.97665	5.22687	7.15539	1.19236	5.82648	2.1103
hco-mir-5957	420	>HCO0306 rc	5.07944	30.9587	10.4496	7.55368	15.0784	9.79158	12.2655	33.6762	12.7791	19.6107	23.2542	32.3131	57.3605	49.1978	20.7917	14.4607	10.762
hco-mir-5957*	421	>HCO0306* rc	2.13901	4.49058	4.2778	3.61157	3.82023	7.82398	7.07362	3.13939	0.871315	5.16612	3.9523	3.23218	5.53784	6.9936	0.014081	0.064261	0.0178282
hco-mir-5958	422	>HCO0307 rc	10.1705	15.0112	1.50489	9.87111	12.7541	8.47893	3.27358	7.57066	118.295	149.24	248.865	718.891	112.174	154.852	3.31559	5.797	6.08189
hco-mir-5958*	423	>HCO0307* rc	4.42105	2.25834	1.32994	2.46977	2.19517	8.15455	9.49941	4.05846	6.49614	3.52916	1.85176	0.0274803	1.84143	3.47772	0.835164	3.51463	1.99945
	424	>HCO0308 rc	11.1556	15.786	3.76203	23.4848	17.002	9.45245	22.1506	12.6399	2.11249	8.48686	6.38717	22.5465	12.5928	19.0327	6.0095	7.8648	0.720816
	425	>HCO0309 rc	0.120098	3.71667	0.858835	0.109623	6.1056	1.80856	3.15225	12.6198	0.00393694	1.53511	3.06884	13.2269	5.68804	5.89143	0.30352	4.71365	2.31358
	426	>HCO0310 rc	0.0994251	5.35659	2.789	0.476277	7.42309	2.30572	3.88662	6.53535	0.304653	3.55792	4.06555	14.2738	6.72129	8.30542	1.64742	2.46816	2.00832
	427	>HCO0311 rc	34.8428	25.6477	11.2308	48.967	30.5511	23.9109	4.68841	4.70431	11.659	24.7026	14.5786	38.6869	17.7611	67.548	45.0142	67.3821	34.8543
	428	>HCO0312 rc	2.32278	5.71855	5.38697	5.01386	9.88128	3.72825	5.15776	17.4619	0.354638	6.14389	3.33604	7.7048	6.72547	8.00818	1.21666	2.14826	0.891158
	429	>HCO0313 rc	1.56886	6.12097	4.97419	0.406877	8.49479	2.82097	2.55406	12.0511	4.37701	4.54862	2.7729	3.2503	4.98051	3.71247	2.18615	2.11262	0.852673
	430	>HCO0314 rc	6.85726	28.9199	15.1653	15.5288	17.4279	7.67727	10.0604	25.7076	22.725	67.0973	40.1553	95.3183	75.018	136.205	19.1406	24.2923	15.5141
	431	>HCO0315 rc	1.56387	5.30203	4.80188	1.76847	8.57976	4.05146	2.71568	26.7238	0.970988	4.93279	2.16503	6.96831	2.5266	5.20438	2.88396	0.0646569	1.33639
	432	>HCO0316 rc	9.60115	4.33543	3.37311	2.74932	9.34591	3.51605	20.696	22.4165	1.40941	5.3396	0.786909	4.05397	2.7096	5.31683	3.51926	1.4257	8.29468
	433	>HCO0317 rc	4.6722	2.5541	2.38233	0.142154	6.97985	2.36662	44.3033	25.3595	0.00531469	2.31341	1.42551	1.63157	2.22686	1.6576	0.0177885	6.13913	2.54925
	434	>HCO0318 rc	11.81	16.0262	9.62845	16.4604	15.7423	4.97394	14.9038	18.5988	6.12358	15.0534	13.9362	17.5301	11.8939	19.5642	21.0711	16.6868	20.2948
hco-mir-5886b	435	>HCO0319 rc	8.00753	11.2438	9.16679	11.2069	11.6857	6.25416	156.478	153.209	0.00555397	16.6846	8.47384	23.5764	25.647	25.8962	18.4085	19.4639	17.526
hco-mir-5886b*	436	>HCO0319* rc	3.98035	2.56687	2.09708	0.153313	2.20435	4.13212	70.5668	63.57	0.00610734	2.98238	1.95819	0.751284	3.82714	2.67115	0.0213003	1.00416	0.546852
	437	>HCO0320 rc	5.9347	6.43268	7.80411	7.90179	14.012	10.1799	2.31765	11.9318	8.73833	8.44688	2.34196	11.4382	4.89785	7.74553	1.94163	1.7864	1.59387
hco-mir-5959	438	>HCO0321 rc	1.73671	12.0598	6.47232	6.93078	12.9913	3.91978	64.3781	91.8613	0.469731	18.7235	16.2287	107.801	66.667	63.2559	75.1961	8.65357	16.1362
hco-mir-5959*	439	>HCO0321* rc	2.77194	2.03377	3.51003	0.456351	2.07972	4.30775	10.7551	6.27618	0.00485856	2.71713	2.18562	0.0256394	2.57643	4.00971	0.0148352	0.0723687	0.00195173
hco-mir-5960	440	>HCO0322 rc	3297.81	2647.81	2229.1	2146.88	3671.11	1878.32	3328.61	2519.89	10984.8	10247	15981	6116.51	5180.5	6765.57	13540	34968.2	14216.1
hco-mir-5960*	441	>HCO0322* rc	9859.72	11335.8	8106.48	7337.01	10082.1	6681.15	24819.1	22734.4	30378.6	22424.7	23043.6	12884.4	13845	13891.5	16970.8	24589.3	6683.16
	442	>HCO0323 rc	18.6397	24.099	14.4355	28.3913	21.5217	9.33293	16.0852	28.7805	36.0155	39.5086	30.1531	87.2772	33.0701	27.1209	5.49137	8.82983	9.32779
	443	>HCO0324 rc	16007.3	4641.27	5979.29	17797.1	16778.1	14963.9	41222.5	35924.8	130321	88693.9	82918.5	109438	57920.2	44196.8	80156.2	70421.6	41610.3
	444	>HCO0324* rc	4.72713	1.82465	3.38211	1.73374	5.15451	11.8585	5.13886	5.80471	0.0779293	4.33796	1.83486	1.25142	1.44303	6.94492	0.338987	0.0713405	0.00217992
	445	>HCO0325 rc	4801.68	3492.52	3677.33	2127.47	4597.34	4422.15	30278.8	41637.8	32988	41339.2	44065.1	26612.9	23598	22114	68237.2	76718	42543.6
	446	>HCO0325* rc	922.362	1217.19	1078.54	227.398	731.011	612.217	2284.24	2651.8	6212.1	10262.3	5825.49	5643.97	5221.98	5142.65	20264.6	33102.2	32841.9
	447	>HCO0326 rc	4.75985	42.5903	37.1689	28.1473	25.7683	27.2626	4.44028	16.2775	79.8882	57.7174	27.0256	90.7874	34.5917	35.1859	30.0431	26.8283	10.276
hco-mir-5961	448	>HCO0327 rc	1.85958	6.89687	6.83295	2.42125	10.4523	4.6236	20.2463	48.2992	0.0040367	8.55584	4.51731	270.822	294.334	240.683	2.73972	7.193	0.790205
hco-mir-5962	449	>HCO0328 rc	85.3499	25.6754	35.2077	46.878	21.7497	36.1644	19.8672	65.3338	7.12983	32.3654	24.6735	28.1263	29.223	39.5787	7.39528	9.00183	3.76807
	450	>HCO0329 rc	80.668	97.8937	114.159	43.8684	47.4629	49.1207	352.416	398.486	79.3902	407.662	327.599	556.463	1037.32	501.061	458.521	446.613	1099.43
	451	>HCO0329* rc	291.182	85.9957	167.29	159.167	255.47	204.224	2822.77	2132.07	585.231	3285.87	1559.8	1486.89	4354.47	2790	2161.76	1191.93	4453.86
hco-mir-5963	452	>HCO0330 rc	10.6823	25.1587	21.0648	15.9521	25.7694	8.45997	14.0695	29.8132	441.365	951.923	889.817	148.821	175.274	635.19	39.9694	62.7227	25.5571
hco-mir-5963*	453	>HCO0330* rc	2.87602	8.47374	10.4185	5.93417	8.46384	10.4592	11.1609	2.29064	11.6123	13.0259	11.9437	4.11689	6.74209	15.6745	0.015555	6.25527	0.00332909
hco-mir-60	454	>HCO0331 rc	389.507	82.9267	255.643	306.467	115.544	286.111	28200.1	16333.7	2520.7	1438.62	1513.51	6232.91	7023.32	3197.22	37716.8	28589.9	30419.9
hco-mir-60*	455	>HCO0331* rc	0.136921	2.36681	3.80432	0.11728	2.43244	8.83163	118.578	27.0266	0.00562513	3.52713	2.31623	1.51342	2.21754	4.65622	0.0192804	0.0800534	0.00265037
	456	>HCO0332 rc	3.05354	11.1043	10.4903	7.71996	19.1742	7.46559	12.4416	74.8299	8.48887	10.6731	5.18179	11.6402	4.69901	19.0319	0.0206322	0.431892	2.59366
hco-mir-5964	457	>HCO0333 rc	5.01754	4.4877	3.89733	5.4706	13.0246	13.1534	11.5908	25.9557	0.00472022	5.074	3.91205	13.2369	3.1573	13.8572	0.386192	2.08704	1.36411
hco-mir-5964*	458	>HCO0333* rc	0.139201	1.65405	2.59036	0.122369	3.29822	2.7966	5.03714	6.08465	1.08668	2.58178	1.28427	1.53187	1.01351	3.86529	0.0142359	1.47277	0.00197248
	459	>HCO0334 rc	0.0976417	6.06891	5.93382	12.9344	14.9922	12.6238	2.28038	6.66686	7.63009	8.43878	2.95548	8.21357	5.21251	8.1208	0.522358	0.0572744	1.63483
	460	>HCO0335 rc	6.15844	9.89159	15.4753	10.7415	17.1203	9.20125	40.3589	94.6567	2.6498	13.4005	6.54646	7.34733	10.4372	10.8866	0.804095	3.1194	9.63523
	461	>HCO0335* rc	0.109601	4.37816	1.45799	2.63813	4.49971	1.4926	3.68012	4.44206	14.865	3.55903	4.35159	0.886657	2.8496	1.15894	0.0135122	0.0624048	0.00216908
hco-mir-5946b	462	>HCO0336 rc	7.74263	4.2575	5.15155	5.28658	4.29469	7.31233	31.5705	24.7963	0.429717	8.62084	6.94497	4.50674	7.64555	9.0458	14.3482	4.53813	7.25523
hco-mir-5946b*	463	>HCO0336* rc	0.15365	2.55529	2.40761	3.98326	3.07692	1.11734	6.09799	7.12192	0.562054	1.39623	1.26987	0.0259761	1.18402	1.86364	0.0144035	0.072098	0.00178143
	464	>HCO0337 rc	226.739	169.24	173.551	385.817	170.164	149.323	20.5623	40.8494	1383.84	3083.38	3085.14	722.817	478.651	6526.18	367.712	118.405	170.513
hco-mir-5946c	465	>HCO0338 rc	21.6476	13.9787	12.6063	19.1722	7.53704	14.9402	30.9801	38.7858	0.00460719	18.4233	13.5013	13.534	15.7264	19.8407	14.5676	3.21581	16.3995
hco-mir-5946c*	466	>HCO0338* rc	0.926474	3.57663	3.89222	3.14087	2.83146	7.87979	3.05307	3.51163	0.555814	2.80977	3.11614	0.0216897	2.18219	3.90716	1.54369	0.233319	0.70558
hco-mir-5965	467	>HCO0339 rc	1.67625	4.17789	5.43646	3.82841	4.11345	6.55191	21.6813	10.4677	0.280423	6.62527	3.85107	2.83866	5.45063	6.88	8.30481	0.0648452	1.78301
hco-mir-5965*	468	>HCO0339* rc	3.96706	8.30074	8.67213	10.7344	7.26396	2.40523	24.4241	23.5408	3.36961	5.72894	9.67947	9.47967	9.6241	9.70507	0.0197289	13.8685	9.84399
hco-mir-5966	469	>HCO0340 rc	4.73755	4.63124	4.02897	10.1401	4.96044	7.01325	27.3527	45.617	0.00513393	6.60967	6.88913	5.09678	6.93441	10.2564	10.7762	2.29294	2.19839
hco-mir-5966*	470	>HCO0340* rc	0.144718	1.79838	3.09866	0.133103	3.14557	7.3755	5.41455	6.67599	9.27316	1.27694	2.13491	0.0266868	0.890898	1.88583	0.014877	4.66245	0.823486
hco-mir-5967	471	>HCO0341 rc	4.62285	4.02298	5.39594	5.29732	3.58385	5.48988	14.8381	27.3081	2.77547	11.1544	6.14987	2.94591	9.21153	8.13915	12.6622	7.78946	6.7644
hco-mir-5967*	472	>HCO0341* rc	2.26673	1.87017	1.73256	0.124859	1.32977	0.412589	13.2699	6.74853	0.297998	2.08826	1.83349	0.027386	1.28884	2.39113	0.0149563	3.25595	0.339284
	473	>HCO0342 rc	258.314	62.0247	59.4581	65.1735	31.8197	25.322	178.157	66.6825	966.271	150.978	276.041	188.226	194.424	225.104	12784.5	38389.3	554.141
	474	>HCO0343 rc	2.48914	8.69633	3.41745	6.79497	3.94259	5.71926	12.8587	12.4829	10.1958	13.5693	22.3822	0.178025	7.4409	4.9304	8.25119	5.96027	8.78695
hco-mir-5968	475	>HCO0344 rc	2.65488	5.30591	1.40079	1.60083	2.58008	3.82163	43.3344	42.2454	2.18524	3.66838	6.44938	2.61541	6.21868	4.1163	8.39207	2.53056	3.38391
hco-mir-5968*	476	>HCO0344* rc	0.119871	1.80108	2.01239	0.113651	3.69727	2.98616	4.28105	5.23433	14.8348	2.35658	3.72057	0.0268825	2.42911	2.38707	0.0138558	0.171337	0.00203164
hco-mir-5969	477	>HCO0345 rc	4.34851	7.316	4.50963	6.44226	5.1429	3.78757	14.5751	4.3741	12.1801	6.81695	6.34702	0.124299	4.40857	3.96599	1.01261	0.0621535	3.09178
hco-mir-5969*	478	>HCO0345* rc	0.120812	3.69229	4.19106	0.88629	5.33295	3.72578	3.581	4.67803	8.51619	2.46435	2.16293	1.44536	1.44402	3.28252	0.0142887	2.35122	0.00228725
	479	>HCO0346 rc	7.03927	25.6969	13.3842	17.3672	11.3616	5.51731	17.8743	21.787	16.5874	18.548	28.8086	9.96093	18.0495	19.3883	50.68	30.4723	19.0802
	480	>HCO0346* rc	0.220369	0.773541	1.28404	0.190721	0.70811	6.43153	15.3681	15.8925	0.00689376	1.08594	1.5611	0.0336786	0.806283	1.05338	0.0173641	2.6354	0.001634
hco-mir-5970	481	>HCO0347 rc	0.120011	5.53933	3.38849	2.32153	3.44313	5.61491	21.492	12.9044	8.13308	4.00391	3.43111	1.92673	2.73082	3.51367	1.75143	0.0649145	0.00283093
hco-mir-5970*	482	>HCO0347* rc	14.8244	34.9409	53.6007	39.3	29.6375	18.4209	26.797	19.6255	78.2101	35.5292	41.9838	25.1107	64.9706	72.0735	13.5001	14.1591	0.00693139
hco-mir-5971	483	>HCO0348 rc	53.0524	28.2035	28.1416	24.3619	17.3377	23.6976	72.3155	106.411	0.00507923	26.8563	37.1085	21.7392	43.5929	21.8746	102.666	521.218	228.176
hco-mir-5971*	484	>HCO0348* rc	117.634	46.1594	16.6857	127.444	47.1815	41.7187	50.6538	58.887	0.0057571	13.7747	16.1986	1.31714	5.49357	9.10575	6.24823	44.1487	10.0103
	485	>HCO0349 rc	4.28453	23.8777	16.824	17.884	8.18149	8.65081	15.5032	14.769	21.2487	36.4713	34.4498	84.2687	61.5369	69.0928	12.1261	1.9295	18.1364
hco-mir-5972	486	>HCO0350 rc	73.6749	49.9462	17.1641	75.8887	24.0453	15.5746	23.6845	41.0669	3.16915	20.0896	24.4498	4.07097	13.4137	18.5035	15.1162	7.01429	21.5481
hco-mir-5972*	487	>HCO0350* rc	0.131002	2.56343	4.18501	1.5218	5.02003	5.51295	5.50888	4.96191	0.00475846	2.52578	2.38941	0.0244188	1.32883	4.32837	0.0139196	2.19665	0.00192999
hco-mir-5973	488	>HCO0351 rc	2.89964	15.3741	10.6266	4.97422	6.88089	9.07939	11.1813	18.1892	16.903	12.4785	8.06172	4.40691	8.2267	12.9364	11.8515	1.66137	6.02103
hco-mir-5973*	489	>HCO0351* rc	0.142023	2.32658	4.46675	0.128399	4.7102	12.7919	38.5069	6.37154	0.778732	2.7301	1.49462	2.03256	1.10587	5.56102	0.0168509	2.79243	0.00226221
	490	>HCO0352 rc	7.07918	5.62376	3.5301	1.44801	3.77336	3.26711	18.1129	31.4009	2.59067	6.01407	5.05297	10.3927	13.2827	11.4734	10.2033	3.02188	8.34828
hco-mir-5928e	491	>HCO0353 rc	4.53336	4.0513	3.15682	1.10732	2.41919	8.01595	34.6009	37.0766	1.27947	4.18961	5.34854	2.86375	7.00198	8.6645	11.5668	5.4041	15.2342
hco-mir-5974	492	>HCO0354 rc	2.79818	4.73859	4.00319	4.99459	4.45622	2.56809	32.3257	45.9259	2.07817	5.45408	2.41017	3.82345	3.21363	2.98473	9.8442	2.40391	4.66742
hco-mir-5974*	493	>HCO0354* rc	0.154737	1.59261	2.06384	1.75312	4.08299	4.65363	18.7546	7.48413	1.77033	1.9409	1.62549	0.0276515	1.59765	2.98227	0.0158219	0.0746637	0.00204706
	494	>HCO0355 rc	63.8584	74.0584	32.2974	43.6492	33.2905	25.4349	484.249	565.747	615.831	316.453	512.352	723.776	649.167	439.44	20646.7	29986.8	10835.3
	495	>HCO0355* rc	2.15643	13.07	8.19866	4.38492	8.39531	9.26987	64.5223	56.9822	87.3707	19.6046	21.152	17.2273	14.3772	7.50097	1234.61	3402.81	69.4107
	496	>HCO0356 rc	28.5258	86.5111	93.4197	70.3742	77.7117	39.2152	16.2491	14.8207	180.635	167.758	232.156	191.637	245.63	333.045	149.421	179.604	94.0553
	497	>HCO0357 rc	5.75798	5.62672	4.56628	1.87488	3.92144	8.59356	40.292	37.3736	0.00530052	8.45345	15.0872	34.1602	28.9351	23.38	26.041	11.9721	8.17335
	498	>HCO0357* rc	37.8009	30.8792	53.7599	136.645	79.9573	51.5606	99.2611	41.6416	617.545	1162.42	2205.2	1415.34	752.834	1367.42	25.7022	93.1767	148.025
hco-mir-5975	499	>HCO0358 rc	5.80329	4.60446	5.11075	4.40798	5.51026	7.46887	19.7646	34.6139	0.00544694	7.94474	5.33034	4.12281	4.66252	7.77568	20.2164	15.1496	8.7955
hco-mir-5975*	500	>HCO0358* rc	0.82774	8.39437	5.27501	12.7309	5.2053	13.3408	4.74152	1.50912	58.0076	20.3319	15.2324	91.8191	19.3531	29.0213	4.19712	2.17518	2.24532
hco-mir-5885c	501	>HCO0359 rc	314.825	158.271	424.667	342.746	138.83	352.527	41390.8	28759.6	8526.98	6124.47	7019.38	13386	19147.6	14118.4	41696.1	29973.2	29048.8
hco-mir-5885c*	502	>HCO0359* rc	18.4379	16.7113	10.8451	20.2545	7.92077	10.2322	63.1954	54.9962	457.255	972.254	1304.67	8799.44	7945.92	9503.2	248.787	398.259	1042.91
hco-mir-5976	503	>HCO0360 rc	1.63247	12.7888	10.1009	3.0296	6.89988	7.23758	14021	11888.7	4092.5	3459.31	2762.67	10876.1	13992.7	10201	30501.4	19636.3	34455.1
hco-mir-5976*	504	>HCO0360* rc	22.4513	21.5198	12.1973	19.9989	17.1183	19.8759	237.016	95.0087	324.41	628.061	410.425	1640.32	1774.98	1593.48	1481.9	1353.72	3853.12
hco-mir-5892b	505	>HCO0361 rc	3.2317	4.06431	1.62873	0.76939	3.48456	5.22231	70.6848	35.9779	0.00585352	4.94736	3.6921	1.06073	5.83666	3.00312	12.6487	6.33628	8.0315
	506	>HCO0362 rc	25.2456	88.6693	109.278	51.5563	59.872	33.6975	54.4339	38.8738	201.423	163.132	114.778	146.178	274.54	265.829	207.177	121.184	69.0179
hco-mir-5977	507	>HCO0363 rc	4.68122	12.4975	7.61675	1.95437	4.93022	10.4428	10.1693	5.48634	39.3932	25.1903	17.1262	55.9836	11.2585	11.526	12.4995	7.7081	15.8257
hco-mir-5977*	508	>HCO0363* rc	71.6595	13.5974	9.84069	78.5906	45.8364	36.9569	28.3939	2.97417	1.65912	5.82826	10.9842	0.0260677	2.45945	3.5256	0.788824	0.0711995	0.438097
hco-mir-5978	509	>HCO0364 rc	11.2659	12.8094	10.487	12.7624	7.12563	7.57846	21.7294	26.2075	0.00488204	19.5418	14.4079	15.5128	16.2324	16.6409	20.2723	23.5738	14.4964
hco-mir-5979	510	>HCO0365 rc	11.2812	6.42565	6.38217	3.44909	5.70686	5.93744	15.1353	27.3851	0.00469101	8.84081	6.89768	4.35088	6.1594	6.53655	14.9569	0.465376	5.58004
hco-mir-5979*	511	>HCO0365* rc	2.48392	5.96059	4.91413	16.9918	5.96094	14.0126	62.8486	17.7839	3.57399	7.61278	10.8674	16.0466	6.70981	10.588	9.09922	7.44513	2.53805
hco-mir-5980	512	>HCO0366 rc	3.5196	12.436	18.5325	7.26046	10.6893	15.4197	13.9315	18.9146	2.57964	16.5121	10.3267	14.1505	7.26556	13.3136	7.08483	4.49424	0.00466581
hco-mir-5980*	513	>HCO0366* rc	0.78355	3.58377	5.31672	16.68	6.34744	4.25393	4.08852	4.51123	5.7061	4.17627	3.64823	0.025578	1.73375	4.93785	0.0145801	0.0646416	0.0187799
	514	>HCO0367 rc	26.1386	16.4677	16.3923	19.8633	15.424	10.8243	20.5196	30.869	28.9049	65.237	292.542	12033.1	3765.86	4662.86	48.9833	17.6222	3.14706
hco-mir-5981	515	>HCO0368 rc	7.54059	5.58222	5.19536	6.65034	10.5957	10.2303	14.2507	18.2045	0.00457385	10.7586	7.82089	4.25002	5.50669	9.10674	7.61005	2.33467	4.96023
hco-mir-5981*	516	>HCO0368* rc	0.0983378	3.93663	3.6286	9.95229	5.36081	11.8222	4.48163	2.40136	0.212453	4.60105	4.60297	282.335	86.1549	152.184	0.014241	0.0639859	0.00313885
hco-mir-5982	517	>HCO0369 rc	2.05738	7.6566	8.53767	8.27616	8.93328	15.5145	25.5911	32.5004	1.91765	12.2067	8.96108	2.04035	6.44924	6.72254	8.36994	7.11707	1.94699
hco-mir-5982*	518	>HCO0369* rc	0.157522	1.29613	2.92461	4.55543	4.88984	5.89135	38.0168	7.00537	0.00537514	2.37161	2.60111	0.0278342	1.50668	5.12965	0.0160162	0.72921	0.00203084
	519	>HCO0370 rc	4.49382	5.9192	6.97947	11.965	9.73433	16.3369	42.2433	24.958	0.00481974	11.1114	6.30591	17.3493	5.45919	10.5098	2.24142	0.0712899	0.437473
hco-mir-5983	520	>HCO0371 rc	3.78474	9.67098	5.774	8.47922	10.8818	11.3835	27.1629	57.2231	1.3798	15.329	11.0047	6.13047	9.91126	12.2567	15.5469	9.64585	6.01715
hco-mir-5983*	521	>HCO0371* rc	28.2812	4.32225	5.82694	24.7703	7.31231	18.5469	76.005	98.0705	0.00640448	8.04275	6.64312	0.0340988	5.30544	8.26281	0.0247906	0.0809246	0.00424487
hco-mir-5984a	522	>HCO0372 rc	4.04565	4.36277	6.57881	3.8839	8.6171	8.21575	54.3119	70.3037	0.00539161	9.38055	5.03137	5.04282	4.36625	5.81488	12.109	2.10857	1.27026
hco-mir-5984a*	523	>HCO0372* rc	0.908435	2.20231	2.94968	2.12764	6.28987	5.3049	118.567	103.72	0.00646453	3.44198	3.43429	0.0347049	3.37493	6.79881	0.0219142	1.10241	0.00292981
hco-mir-5984b	524	>HCO0373 rc	1.8706	4.39891	7.5381	9.32723	8.62465	12.96	12.7046	17.3082	0.00416702	9.07166	3.70802	5.36947	3.49763	4.84529	2.31744	1.12455	1.12651
	525	>HCO0374 rc	0.0926258	7.96325	8.25175	4.00263	4.34707	4.42424	14.3825	13.2185	1.19195	6.73298	5.22919	2.41822	7.02806	6.52677	9.43494	0.0606075	4.28078
	526	>HCO0375 rc	0.282011	3.27074	5.9162	3.132	3.43552	2.02329	40.2337	17.5187	0.00517496	4.80014	3.19109	0.0289211	3.00469	2.71827	1.55836	0.0765705	0.082851
hco-mir-76	527	>HCO0376 rc	365.299	142.145	150.619	290.352	120.84	237.593	384.618	276.491	15.0672	29.8711	32.1771	4.74005	18.1629	32.4008	9.66882	0.326554	0.0114399
hco-mir-76*	528	>HCO0376* rc	2.72762	3.48797	4.92113	7.32588	6.05153	2.42346	3.40206	3.55759	1.8907	5.0815	3.39681	1.27823	1.69985	5.90428	0.0141496	0.0649028	0.176044
	529	>HCO0377 rc	21.6463	27.8522	13.6298	113.925	54.5519	16.3609	15.9202	16.6536	4.48383	19.1544	24.4695	25.1739	20.6703	61.3918	3.23278	2.14554	3.33049
hco-mir-5985-1	530	>HCO0378 rc	0.116447	2.77471	0.961351	2.27649	4.60255	2.55005	20.7285	7.60769	0.00463433	4.31946	3.7205	1.63238	3.60567	3.63509	5.28203	5.55444	0.671028
hco-mir-5985-2	531	>HCO0379 rc	3.75193	3.30294	1.46284	4.25505	7.3641	3.45268	29.574	21.0556	0.00534073	4.48726	2.47769	1.63028	4.06954	5.82785	2.8845	11.543	0.00287205
Hco0380	532	>Hco0380 rc	4.02394	9.88174	7.56178	8.0316	8.39163	13.7519	4.43458	10.9851	7.34598	11.101	7.61633	4.17348	8.11152	10.3297	5.35587	5.14306	5.81007
Hco0381	533	>Hco0381 rc	1.69973	4.97087	3.6176	1.07247	6.00718	3.88053	3.57301	12.3937	2.70751	4.90125	2.7474	2.9709	3.24184	3.67173	0.973556	1.92338	0.0251561
Hco0382	534	>Hco0382 rc	4.5166	13.0241	10.7601	19.1772	16.3249	14.6096	18.359	27.1643	3.49461	15.1535	12.0595	8.30113	5.83229	12.452	21.2442	11.9838	4.64624
Hco0383	535	>Hco0383 rc	1.8459	4.14316	4.1597	6.95371	6.25313	3.88338	20.322	25.8969	1.90364	5.71108	2.08215	3.9053	2.45485	5.35474	7.41493	2.17778	0.00304436
Hco0384	536	>Hco0384 rc	7.26437	1.77209	1.72101	1.36861	4.55158	12.0015	7.09529	17.7683	0.00523314	2.44066	0.712355	1.91703	0.8918	1.8269	1.82281	0.0750532	0.946387
Hco0385	537	>Hco0385 rc	1217.47	1043.55	986.665	1071.11	801.172	982.67	508.776	611.421	35.1189	140.383	119.345	84.3177	78.7216	122.489	26.6781	3.41988	7.26177
hco-mir-72	538	>Hco0386 rc	1101.93	708.376	767.814	945.261	576.216	815.091	570.681	673.113	19.8529	116.05	75.7289	46.6467	60.5004	77.1073	7.14757	0.0629731	1.44357
Hco0387	539	>Hco0387 rc	44.1486	24.18	16.262	69.0482	20.8015	11.7218	13.587	11.0456	11.3302	26.8316	19.2137	61.3438	25.0892	40.5873	15.9523	6.6206	2.61409
hco-mir-5986	540	>Hco0388 rc	6.71539	3.47663	4.02627	2.04405	6.04869	14.0343	14.1876	17.7017	10.3543	4.66568	6.96865	5.45818	2.81187	5.42455	1.28347	2.21182	1.91816
hco-mir-5991	541	>Hco0389 rc	9.79089	17.2468	13.618	23.3501	13.5783	7.48767	9.7752	21.9167	28.7064	23.6833	20.4989	14.1787	20.6815	17.3737	44.7553	29.8296	14.8304
Hco0390	542	>Hco0390 rc	0.278637	3.43423	4.86403	5.67174	6.62917	13.399	14.6892	9.07852	11.659	6.96614	2.23988	1.43332	3.67032	5.26217	2.16235	0.0632969	1.3871
Hco0391	543	>Hco0391 rc	3.48238	2.03734	0.57111	1.15941	3.64682	4.4707	9.75929	18.345	0.285336	5.38577	11.1964	3.04657	4.41324	3.9839	28.9497	0.0799552	0.143437
Hco0392	544	>Hco0392 rc	4.30498	7.308	3.54521	4.19068	5.7631	5.65016	12.6328	12.2604	7.6922	8.62742	5.0341	6.69889	5.83197	7.27872	6.65972	3.04997	8.11773
Hco0393	545	>Hco0393 rc	6.00112	4.12575	3.49495	3.09701	5.91592	12.487	2.56894	19.134	1.15089	7.12039	3.8085	2.73207	5.03262	5.73992	5.70166	0.386408	0.00300629
hco-mir-5987	546	>Hco0394 rc	17.6556	6.21242	3.76618	6.36378	2.39343	13.5675	15.6653	14.4292	0.00411839	11.7697	6.20914	365.603	123.398	116.076	3.49019	0.0652783	1.16044
Hco0395	547	>Hco0395 rc	3.38961	8.89486	3.97051	27.7033	7.83697	5.04724	39.7808	24.1976	1.2577	16.1801	18.3861	21.4948	13.2631	27.5891	20.3859	26.4849	6.31118
Hco0396	548	>Hco0396 rc	1.6383	6.12665	11.6167	5.18811	6.80977	5.68416	13.7681	7.09205	2.2987	10.2138	5.96001	2.60754	5.95328	9.20381	6.13402	1.65479	1.23298
Hco0397	549	>Hco0397 rc	3.33742	3.90047	3.64984	1.94063	4.77372	3.25038	13.0783	29.0386	0.30816	4.84973	4.67718	2.40513	3.48511	3.98429	2.19782	4.13973	7.88439
Hco0398	550	>Hco0398 rc	5.84787	3.06916	4.66241	3.97507	6.20781	14.3121	5.74799	23.5116	0.00496616	4.8803	5.69193	4.07797	2.85517	4.25519	6.25856	2.46902	3.23703
Hco0399	551	>Hco0399 rc	2.82465	6.19531	3.7097	7.21671	9.00784	7.92775	5.65527	11.5142	2.82668	9.17112	7.2301	7.84906	5.79029	12.2523	4.73881	4.27945	2.54117
Hco0400	552	>Hco0400 rc	3.72247	2.41264	2.18128	2.1271	5.85164	2.40231	60.9171	12.1555	0.00560233	3.58866	2.56311	3.682	1.06278	4.72568	6.40775	1.45406	0.780808
Hco0401	553	>Hco0401 rc	0.103735	5.08325	4.15841	8.69402	9.8945	10.5462	7.91961	17.8436	4.42918	7.12059	4.51088	3.8381	3.9965	9.1209	0.808338	1.27985	0.00304275
Hco0402	554	>Hco0402 rc	2.86153	4.00393	3.17382	7.73706	7.50681	5.33677	15.5658	8.50334	1.20892	6.76636	5.09067	2.82153	3.60593	6.803	5.00437	0.0632662	0.225581
Hco0403	555	>Hco0403 rc	11.3634	4.43749	1.71236	11.876	9.35233	7.02945	7.93699	8.26194	0.00418965	7.26835	3.38039	78.0423	9.17734	10.6765	3.14782	1.85083	1.15267
Hco0404	556	>Hco0404 rc	1.88255	3.17976	6.02307	4.48347	4.51847	7.86992	51.6886	33.5169	0.00564661	4.58287	7.40655	5.03696	4.17674	12.0958	4.24453	0.890227	0.00346735
Hco0405	557	>Hco0405 rc	0.115144	3.29603	4.05189	2.1438	3.80952	4.70382	11.2536	13.924	1.41587	4.27647	4.0098	1.1208	4.12416	7.49688	0.0160845	3.79437	0.79204
Hco0406	558	>Hco0406 rc	2.78625	8.24049	5.93519	24.4852	11.6731	15.6045	22.0148	11.759	35.892	32.3963	65.7579	11.4138	11.0919	10.6321	30.5254	2.49651	15.846
Hco0407	559	>Hco0407 rc	24.0232	6.63245	8.96865	67.2802	12.2608	23.4406	34.9096	11.0027	0.993684	12.6173	7.19893	19.2441	6.81519	8.83857	0.361411	2.47123	3.96503
hco-mir-190	560	>Hco0408 rc	4.52854	3.84647	5.86049	3.9472	5.61315	6.26658	30.9766	6.69431	0.481721	5.4962	5.3415	2.52693	3.19919	6.67613	1.8423	0.069231	0.888548
hco-mir-5988	561	>Hco0409 rc	15.1911	16.4623	9.01248	17.4127	10.1279	9.49365	16.2034	4.47823	37.9262	23.9316	28.0484	1135.86	227.482	293.369	4.85054	8.9377	6.06032
Hco0410	562	>Hco0410 rc	2.9293	7.29325	4.2916	2.82235	4.77693	4.14547	27.3867	19.3902	13.8072	3.44076	4.62382	0.914852	4.70219	2.91276	0.971746	1.85499	0.918815
hco-mir-87c	563	>Hco0411 rc	2263.54	1371.46	2990.37	3092.29	3291.49	1209.51	3392.92	2591.32	1333.48	346.616	860.41	456.486	811.229	579.738	8.13417	7.35391	24.2181
Hco0412	564	>Hco0412 rc	19.8724	18.8828	6.43417	24.283	12.9649	13.3796	36.1203	16.0982	28.0009	30.9369	61.4345	94.9464	31.8898	48.9404	0.0242294	4.955	8.69716
Hco0413	565	>Hco0413 rc	2.74197	2.77411	2.13019	0.141241	3.13547	3.98205	29.1061	25.9074	1.3138	2.64911	2.82404	0.104329	1.68895	2.80469	0.446559	2.85038	5.17983
Hco0414	566	>Hco0414 rc	2.052	1.95909	2.10043	0.117458	3.22557	1.94001	38.8386	9.28451	0.00496406	1.91168	3.78311	0.0270881	2.34369	2.61282	0.289766	0.0760654	2.01078
Hco0415	567	>Hco0415 rc	1.62319	5.87543	4.45922	0.105603	4.14391	3.85333	24.5921	15.6225	2.09962	4.07971	4.70471	3.49875	3.16975	3.29887	2.09953	3.65554	4.15321
Hco0416	568	>Hco0416 rc	1.02645	4.75312	5.64671	1.24743	5.14396	2.43335	27.2579	22.4839	4.63132	3.82087	4.38204	4.23512	3.46713	4.09335	0.561675	4.46047	2.8996
Hco0417	569	>Hco0417 rc	21.2696	19.8541	11.7133	48.5458	38.7075	13.2053	22.4697	16.6263	15.7651	21.4837	24.4261	16.7572	15.4785	31.2635	3.90523	5.58069	14.0495
Hco0418	570	>Hco0418 rc	2.38662	3.07705	3.31546	0.130704	3.64867	3.6468	22.6244	25.0276	1.63248	3.11806	2.41933	0.696435	2.54982	3.62281	0.0177676	0.3744	3.72197
Hco0419	571	>Hco0419 rc	2.9365	9.49621	9.08907	5.3305	5.15939	6.16335	30.1322	17.5824	6.9637	6.09186	7.53675	4.10537	4.13795	5.83218	14.6886	11.562	6.46007
Hco0420	572	>Hco0420 rc	4.12173	24.0863	19.5287	11.9208	12.2455	10.1623	46.5047	25.5405	27.8581	13.6913	15.2513	5.07871	8.88797	8.59608	11.6042	4.57223	4.39584
hco-mir-5989	573	>Hco0421 rc	167.51	42.3031	76.3232	125.241	89.0994	114.163	83.2323	27.5761	64.4145	123.5	89.914	327.467	53.085	91.6671	13.8975	38.8003	36.776
Hco0422	574	>Hco0422 rc	4.70979	2.03622	2.81334	0.155228	3.33802	3.14651	47.3354	9.17649	0.00676814	2.08647	1.15667	0.0323569	0.323923	0.663855	2.82569	2.91126	1.05332
Hco0423	575	>Hco0423 rc	1.8304	8.6192	9.16915	5.67213	8.28108	5.91459	17.7358	17.5674	4.89918	9.58395	6.79885	5.0119	9.96287	8.49362	7.82756	0.0611581	40.0063
Hco0424	576	>Hco0424 rc	5.50569	2.99529	6.33564	4.11365	5.02952	3.36617	71.0569	24.3537	0.00669626	3.49597	4.73874	3.20455	2.66498	6.00603	7.02375	19.7183	0.260862
Hco0425	577	>Hco0425 rc	0.0920971	3.44167	5.24955	0.9763	3.71127	6.80904	27.02	15.0531	0.00435241	4.20769	6.64324	9.22473	3.72707	4.42219	6.12188	5.89278	8.68205
Hco0426	578	>Hco0426 rc	1.6145	14.5576	13.5369	11.3622	9.91883	6.6848	17.1463	15.6221	11.8751	16.3406	12.5576	13.0637	12.5497	19.6011	16.7581	21.1277	4.32302
Hco0427	579	>Hco0427 rc	1.13677	4.96588	6.47153	1.07935	4.37987	7.37835	20.7442	10.6002	3.0572	4.8324	3.27737	1.74753	5.04129	3.33862	11.2189	4.52511	3.00013
Hco0428	580	>Hco0428 rc	2.34786	12.0135	9.75538	10.8592	6.98879	9.61214	33.8167	14.7959	4.0866	9.98298	7.83189	4.78665	11.7116	7.51014	6.63413	12.492	7.3351
Hco0429	581	>Hco0429 rc	2.40872	4.0579	7.24679	1.54615	5.75277	12.7746	36.203	20.4489	2.07601	3.72736	1.625	2.15357	1.10544	3.82957	0.660894	1.04443	0.00282901
Hco0430	582	>Hco0430 rc	0.111861	2.45944	4.28478	1.12473	4.49945	6.08111	21.8372	4.01217	1.80417	3.98299	1.31191	0.637702	3.04008	1.94884	4.00292	0.712146	0.149734
Hco0431	583	>Hco0431 rc	2.39413	5.37322	5.49235	16.1949	6.11995	15.0209	68.0451	21.604	4.53797	7.88542	9.81181	39.9392	4.9512	4.86488	1.01745	4.77973	2.01913
hco-mir-5990	584	>Hco0432 rc	3.17592	1.8979	3.3299	0.108144	3.07503	6.14234	32.6623	10.2092	0.00488218	2.44624	0.968237	0.0253274	2.00401	1.07039	0.0157515	0.0725869	3.50769
Hco0433	585	>Hco0433 rc	4.00694	5.2921	9.97838	5.33672	5.28115	10.5867	14.8619	6.38449	5.52758	7.12047	9.85157	7.14029	4.18944	3.10638	2.67602	4.40115	2.59422
hco-mir-84b	586	>Hco0434 rc	7.70848	6.95542	6.99811	1.97354	8.24346	4.44346	15.4726	19.4205	18.4581	10.339	7.24157	9.98381	8.20957	7.6729	3.4894	6.56775	0.0042482
Hco0435	587	>Hco0435 rc	6.32	5.84427	7.40357	4.62075	6.95089	13.0849	22.6429	13.4503	2.04967	6.1588	5.09484	4.45485	2.75773	4.6428	3.62307	1.83454	0.00359233
Hco0436	588	>Hco0436 rc	2.41889	2.08224	4.38934	0.11936	6.73197	4.34899	7.99632	11.7765	1.55122	2.84794	1.59888	2.49027	1.62657	2.68755	2.23069	0.975337	0.00220583
Hco0437	589	>Hco0437 rc	1.58081	5.51705	6.79508	5.67016	10.4876	9.65413	19.7131	12.2637	6.48609	7.68347	4.89279	6.00384	6.73616	8.0216	4.81996	7.47739	0.0997717
Hco0438	590	>Hco0438 rc	2.02136	3.82352	6.02581	3.38251	5.71823	9.99944	12.8028	7.52228	0.691969	4.04017	2.58415	4.72464	2.50222	4.18183	0.3807	5.16585	0.578591
Hco0439	591	>Hco0439 rc	0.534673	3.44925	4.85338	0.097758	7.63709	10.2475	21.2737	8.93047	4.52721	4.75442	3.17939	2.70617	2.42602	3.9206	0.257631	1.61669	0.00267852
Hco0440	592	>Hco0440 rc	6.65196	2.08059	3.9859	0.115962	8.06165	7.61009	51.4581	21.098	0.018358	2.96511	2.18859	6.35299	0.468723	4.10561	3.51475	0.0779984	0.0026607
Hco0441	593	>Hco0441 rc	13.5127	6.28389	8.82289	6.17346	3.48816	18.7646	21.2463	5.50037	3.85105	9.72574	6.36976	5.40681	6.44753	9.88494	4.90472	7.06645	0.00395697
Hco0442	594	>Hco0442 rc	1.32532	4.00932	1.82616	0.10816	3.16521	6.86866	5.78931	4.28219	13.583	3.77761	4.16335	2.44037	1.11889	1.50649	0.763462	0.807736	0.402918
Hco0443	595	>Hco0443 rc	8.89312	21.6679	7.24716	29.826	15.9467	24.3305	22.2592	8.52242	51.6198	37.1739	44.1258	23.9807	12.4317	27.8993	0.245107	5.19193	0.00551576
Hco0444	596	>Hco0444 rc	0.124041	4.46776	2.8671	5.0523	6.35403	8.06945	19.3623	5.1504	5.21256	3.35155	3.65071	0.278007	1.55057	2.6119	0.0156958	2.53085	0.00232286
hco-mir-265	597	>Hco0445 rc	73.9287	134.329	92.2106	93.6767	81.5098	31.9193	81.431	56.2008	294.833	127.905	599.567	97.2787	210.626	296.763	54.3185	150.396	322.311
Hco0446	598	>Hco0446 rc	1.20639	6.11729	4.79445	24.2937	6.54171	5.74979	34.2291	4.09102	3.27486	3.88949	3.98256	10.0417	1.44852	3.14937	0.0186373	1.20378	1.56315
Hco0447	599	>Hco0447 rc	0.1359	2.06501	2.41194	0.119562	3.59023	3.94456	20.4767	26.8493	0.00500783	1.83293	2.83086	0.0272557	1.68874	2.02606	0.944054	1.309	0.652408
Hco0448	600	>Hco0448 rc	5.74107	1.90319	1.77258	1.30713	4.42299	15.4623	23.1424	7.66485	0.00544822	1.91756	2.03068	0.0285479	1.91166	1.69829	0.0166439	0.0791898	0.0634037
Hco0449	601	>Hco0449 rc	0.142598	2.92659	2.4396	0.197117	4.12319	8.00507	22.2666	18.6019	0.0052993	2.49246	2.91051	0.290439	2.34192	3.8914	0.017592	2.65063	0.00237116
hco-mir-2159	602	>Hco0450 rc	187.223	276.312	250.519	194.68	324.647	352.392	41.8916	35.4793	653.288	1393.98	1132.94	1610.29	1488.26	4697.33	117.279	186.601	82.9329
Hco0451	603	>Hco0451 rc	0.135278	2.51124	2.25822	1.87475	3.26956	6.57904	20.1465	5.93487	1.53324	1.755	2.03171	0.241994	1.29414	1.27908	0.0152056	0.0724972	0.021346
Hco0452	604	>Hco0452 rc	2.31631	2.12802	2.50336	0.826202	4.79039	15.7908	24.6649	5.70308	0.00513598	2.8749	1.15159	0.287447	1.43551	2.02336	1.28663	0.0724171	0.00209056
Hco0453	605	>Hco0453 rc	0.97523	14.9796	11.972	21.4841	7.83784	10.1316	11.5499	13.5923	13.2355	15.526	17.6308	24.8838	12.9482	18.04	3.72028	5.92921	10.0179
Hco0454	606	>Hco0454 rc	12.0072	9.89922	7.74511	11.5233	8.3841	14.421	28.415	20.9506	8.87066	9.97254	7.4603	14.5162	7.7723	7.17928	4.60483	5.74526	1.13495
Hco0455	607	>Hco0455 rc	731.044	1580.93	793.923	1111.85	1532.57	1106.37	91.1645	53.155	50.8727	200.693	221.391	132.506	29.6296	180.481	6.90647	106.986	8.33867
Hco0456	608	>Hco0456 rc	8.19437	1.85968	2.17291	0.137834	4.20415	11.3638	7.71952	7.82798	0.00520002	1.96038	1.52989	0.026261	1.1614	2.29816	0.839592	0.775261	2.91735
Hco0457	609	>Hco0457 rc	5.50346	1.52394	1.54885	0.157162	2.65513	4.81663	8.44751	8.55833	0.00571498	1.03832	0.953475	0.0293955	0.690268	1.61214	0.0157694	0.0803387	0.489515
	610	cel-let-7	11.0923	105.934	25.5017	57.8157	135.66	45.4421	3124.31	8628.64	14146.6	18825.3	27118.5	15448	19393.7	18544.6	18033	15869.7	15351.4
	611	cel-let-7*	0.931764	2.79736	2.85494	1.85319	5.6824	3.07939	49.8527	6.10908	0.381369	2.39259	5.00835	0.470864	4.80938	2.16047	1.82274	0.0742127	1.00672
	612	cel-lin-4	39.2246	606.347	2188.16	960.421	793.412	906.701	3251.53	2301.01	518.117	70.6684	126.883	58.3765	636.908	280.376	567.252	876.507	14.877
	613	cel-lin-4*	0.0972034	10.1574	12.85	11.9508	13.2732	1.41332	13.8915	5.08662	18.9761	7.15342	11.6456	6.86204	10.0336	12.0679	3.198	0.059866	0.00340142
	614	cel-lsy-6	6.05621	4.31684	5.1637	4.3705	7.8294	3.44587	12.0514	3.17676	1.0186	3.83746	5.09348	4.08181	4.43064	4.31633	3.99035	0.0634436	0.65661
	615	cel-miR-1	2511.48	3770.96	3992.54	5003.72	3136.11	2607.04	3795.16	1584.95	1283	334.895	1200.49	391.605	669.068	459.69	1.96003	0.0548237	8.64517
	616	cel-miR-1018	0.916243	2.15581	7.74753	2.24292	6.50225	5.16291	12.2725	4.49956	0.00518627	1.6426	5.0938	0.292449	4.40053	2.23869	2.64604	1.08549	1.34462
	617	cel-miR-1019	0.154378	1.69473	5.49513	0.142568	3.75248	1.55123	11.9367	6.8449	0.00506085	0.833253	2.67608	0.0261909	2.7821	2.55525	4.03167	8.10709	1.55594
	618	cel-miR-1019*	0.122133	1.71306	6.82532	1.46977	4.98048	5.60017	25.1725	4.73965	0.00476112	1.75412	4.65216	0.0249313	4.35557	2.07346	3.34076	0.070771	1.02712
	619	cel-miR-1020	2.3143	3.40032	5.17855	0.490417	4.63744	3.6046	15.1644	4.10038	1.62863	3.12984	4.08238	7.5173	4.43461	2.74209	1.62739	2.51947	0.39891
	620	cel-miR-1021	0.108376	4.86493	10.8202	3.67644	5.75143	10.5649	18.9002	3.47292	13.5506	3.14563	7.86067	0.341015	5.23666	3.16695	7.8867	8.21054	0.00260869
	621	cel-miR-1022	0.121038	3.02578	6.43468	6.6045	5.91439	4.27342	3.89361	4.02951	0.836948	2.99278	4.89862	1.60167	4.19576	2.97437	4.77358	0.0651703	0.00218275
	622	cel-miR-124	839.836	400.318	397.084	545.086	275.347	356.758	431.092	565.502	30.8497	54.7885	74.1892	18.3024	45.2925	25.7795	29.0641	0.0620414	3.72634
	623	cel-miR-124*	0.128424	3.03099	7.92388	1.37455	6.5363	0.444182	19.7213	4.62621	2.93322	3.22721	6.78171	0.183052	5.0371	3.40706	5.63968	0.0660698	0.834366
	624	cel-miR-1817	0.110113	3.59173	10.9762	0.116765	7.93096	10.75	14.9217	3.85198	15.1339	3.37416	5.51463	4.53677	6.59962	4.89991	5.4854	0.354087	0.562229
	625	cel-miR-1818	0.10066	2.80214	10.492	1.95989	7.63574	1.15628	16.6837	2.85476	1.97269	3.71914	6.89227	3.60433	5.90023	5.56259	11.8995	3.57031	0.457251
	626	cel-miR-1819	0.11825	2.92546	7.21618	1.66233	6.11463	11.8173	11.5807	4.09905	0.60095	3.54571	3.88262	2.68138	5.9892	3.06118	8.29407	2.94234	0.762771
	627	cel-miR-1820	3.50341	1.05836	4.06423	0.144386	4.02906	4.44679	9.53747	7.16231	0.00551436	1.40318	3.4032	0.0277401	3.43312	1.2021	7.42285	0.535798	1.4832
	628	cel-miR-1821	0.113778	3.47784	9.3688	8.79488	4.19035	8.87801	3.01757	3.59219	6.10663	3.89518	11.6983	2.45617	6.12719	3.52348	6.37598	1.99275	0.00260841
	629	cel-miR-1822	0.115048	3.90035	11.0582	5.22299	9.32663	3.46629	24.1052	9.82971	1.01942	4.30864	7.42772	4.0061	6.4462	8.13826	10.8383	0.0660141	0.321864
	630	cel-miR-1822*	3.73436	2.05464	5.76695	0.524935	5.84784	12.4423	32.1721	4.48888	0.00507505	2.1593	5.20081	1.50002	5.1646	3.66552	10.2896	0.0725273	0.0313628
	631	cel-miR-1823	0.403871	1.7612	6.07949	0.110783	5.56481	0.764658	3.41291	3.86964	0.00449883	1.88158	3.69833	0.285319	4.77103	3.08343	10.7306	0.0654363	1.48216
	632	cel-miR-1824	4.86098	20.5364	29.1869	32.2699	14.5283	12.9594	10.6007	12.8792	29.0423	21.5608	21.9451	39.236	19.1816	29.8175	63.6122	22.992	42.5329
	633	cel-miR-1828	2.5956	1.37186	4.31673	0.128275	5.03423	7.05191	13.2563	5.47034	0.00535306	1.43868	2.97272	0.39396	2.94326	4.29099	16.8813	0.0722652	0.00214716
	634	cel-miR-1829a	0.14224	1.38372	5.58632	0.162759	6.43644	8.70435	8.25039	6.4105	4.68382	1.64489	2.64337	0.147893	4.2688	3.28919	8.9162	4.36924	0.00203757
	635	cel-miR-1829a*	15.6099	1.32619	7.27674	0.1322	7.15344	9.3171	5.35065	6.07396	8.86589	1.91468	3.77928	0.493668	5.10038	5.66442	11.24	0.0687908	0.161189
	636	cel-miR-1829b	2.29867	2.77704	4.0904	1.79531	1.62794	1.91201	5.82736	9.5927	1.04966	2.66571	4.30193	0.554002	3.94321	3.23442	0.191482	0.0710617	0.28133
	637	cel-miR-1829c	0.139739	2.66876	6.33891	4.24702	3.93234	1.9518	5.21467	9.14712	0.770175	1.74024	5.43863	0.641417	4.78752	1.83297	0.0150576	0.069008	2.51196
	638	cel-miR-1830	0.13208	2.14414	6.40552	1.60258	2.90962	0.727101	8.3952	6.47033	0.0650882	2.25716	5.27134	0.0249447	4.90502	3.48662	0.0146419	4.06274	1.53858
	639	cel-miR-1832	2.94437	12.3192	13.9646	14.0797	5.77935	10.1683	6.20321	6.09349	18.4653	9.00612	14.9456	6.62052	14.0577	14.1471	3.82527	4.76313	0.299866
	640	cel-miR-1832b	9.09962	19.032	22.6314	22.1839	5.62809	5.77791	27.1136	61.6976	33.5277	14.7852	20.0819	64.8228	27.8289	13.2482	19.2586	6.553	1.8307
	641	cel-miR-1832b*	3.31141	30.459	71.4182	17.8158	17.8772	12.8554	5.41836	17.4537	105.834	39.7062	40.8108	22.9279	38.0397	43.8994	20.9734	15.1968	19.9063
	642	cel-miR-1833	54.6916	26.4723	21.8746	65.9586	53.5585	32.4258	8.45513	6.0122	1.36307	10.619	19.1634	1.70293	11.8257	11.6147	0.404257	4.42438	6.21116
	643	cel-miR-1834	0.481856	1.84826	7.42046	1.02552	1.25513	6.24538	4.9453	5.63884	0.00463097	1.41481	3.976	0.0245135	3.94054	2.75431	0.014086	5.38467	1.88299
	644	cel-miR-2	953.777	661.333	863.098	476.287	672.56	852.703	2124.79	2303.8	185.336	518.095	592.269	854.773	986.627	784.054	1296.57	937.172	1249.87
	645	cel-miR-2207	5.2358	2.35754	8.44458	1.85388	1.65893	5.98384	3.65964	10.4022	1.19348	3.11248	5.84084	0.340067	5.54253	3.74871	6.72979	1.40553	3.3354
	646	cel-miR-2207*	28.7329	17.7665	36.1498	22.0925	9.29162	28.7186	75.6598	16.4558	325.558	208.917	212.195	1209.37	43.4038	72.0383	12.6533	56.0744	8.01327
	647	cel-miR-2208a	14.242	2.73255	4.62488	3.13036	2.38946	5.33407	5.67032	8.44736	0.00476081	3.93323	4.64469	1.51948	5.86245	3.46718	4.56897	6.07554	5.06049
	648	cel-miR-2208a*	0.131258	2.08611	9.00074	2.06062	1.53264	3.09064	4.80659	20.4375	0.794422	2.2577	4.73998	0.783628	5.23606	3.27196	3.1615	0.0685581	2.65821
	649	cel-miR-2208b-3p	0.115897	1.45413	9.53161	2.41581	2.52124	12.3685	5.03881	8.22675	6.50054	4.27718	5.81948	18.779	4.09021	4.24894	5.27291	0.0607356	1.77158
	650	cel-miR-2208b-5p	0.124077	3.01264	9.55032	4.23039	2.43239	3.56999	11.8394	13.106	1.00667	2.85575	7.8232	2.22491	7.11353	4.92692	2.09084	7.78345	2.33291
	651	cel-miR-2209a	0.922196	7.4816	10.0399	2.03753	2.50405	12.9751	3.67783	9.39023	27.4772	12.4493	10.6271	32.8351	8.86249	6.7279	3.42611	18.5468	10.6698
	652	cel-miR-2209a*	24.2578	20.3324	34.929	154.231	35.5705	38.1336	23.1515	14.5993	14.6702	38.5366	40.7612	106.456	28.1927	29.465	20.907	20.8427	31.28
	653	cel-miR-2209b	2.49157	5.32863	13.4136	11.3605	3.58349	12.4973	3.76203	5.27362	3.73811	6.17598	8.34758	3.87509	10.8882	6.90879	9.93768	6.47798	1.50941
	654	cel-miR-2209b*	44.6844	20.4445	40.476	254.171	71.842	56.1696	38.1666	16.3923	29.3316	42.5348	45.7246	219.846	30.4221	26.4581	10.5724	14.8159	34.545
	655	cel-miR-2209c	0.0609868	12.2438	25.7709	7.23097	3.869	13.1394	4.95333	11.877	44.3773	46.4342	33.4734	79.9346	23.6006	17.0555	10.1515	28.7036	12.6776
	656	cel-miR-2209c*	1.46922	9.07701	15.9406	5.64116	2.98429	4.75556	126.225	44.5549	6.72926	9.20197	8.78086	5.8146	13.2917	9.83003	19.0073	7.58674	11.4488
	657	cel-miR-2210	0.133138	1.44265	7.16736	1.937	1.19462	15.5533	5.59717	13.5292	0.00505439	1.97165	3.34396	0.0250695	4.29926	3.27452	5.93284	0.0683534	5.18253
	658	cel-miR-2210*	6.35583	9.25317	14.2697	7.39337	6.82482	13.3893	5.49892	6.73736	11.5688	13.1355	17.226	10.6579	10.559	15.1532	14.0068	17.3635	20.595
	659	cel-miR-2211	1.52352	8.17046	9.49286	16.5271	4.13422	7.79966	0.881717	3.407	43.5352	22.6215	41.2496	12.8498	10.896	7.81376	54.53	58.8496	85.2147
	660	cel-miR-2211*	0.15235	1.98963	6.43607	3.74545	2.76251	12.2678	18.9581	75.523	0.00579026	1.85577	5.26567	1.32215	4.17751	4.50546	2.26552	4.76555	2.29072
	661	cel-miR-2212	0.320069	2.93592	10.2973	5.85977	5.52142	1.83301	2.8039	5.93808	0.192053	2.76225	7.33155	3.37163	6.71319	3.99323	6.49047	7.0251	13.1931
	662	cel-miR-2212*	3.68111	4.28575	2.91186	1.86111	5.52056	3.75361	23.6862	5.35633	3.84853	2.92631	5.96035	1.79118	4.63797	2.2002	0.0164176	0.952916	2.82177
	663	cel-miR-2213	18.0778	70.4679	22.9093	45.2567	46.8885	26.4865	13.4065	11.8946	59.7483	24.388	43.1863	9.35572	17.0754	15.0437	104.226	1036.1	22.3927
	664	cel-miR-2213*	1.94722	4.77436	3.76767	9.41915	2.78765	1.84036	34.6402	10.7345	4.95854	4.18363	7.28883	1.22997	8.54055	5.40619	1.33434	0.0679828	2.97704
	665	cel-miR-2214	51.4873	15.7426	9.58267	36.9717	10.6535	8.06881	79.4587	35.3049	21.3036	12.4407	35.3292	9.67274	16.9546	10.255	4.10625	2.32036	6.8793
	666	cel-miR-2214*	27.0239	41.2908	75.5105	45.9429	45.8982	26.8587	192.47	165.852	978.58	445.365	924.763	192.519	170.705	249.822	248.95	2684.66	288.048
	667	cel-miR-2215	2.53137	5.49186	8.81369	11.634	6.77042	11.0183	2.73721	3.31402	5.85142	4.23104	5.248	4.21566	4.15218	3.91417	0.540057	0.517466	3.12623
	668	cel-miR-2215*	0.0985576	4.20051	7.63331	5.18133	7.1375	3.67164	21.7991	10.7496	5.30615	5.59054	7.70285	3.80091	5.05658	5.90017	0.0158679	3.97099	2.59617
	669	cel-miR-2216	0.393965	12.382	19.6223	12.3915	8.11511	13.5065	5.77056	7.95317	36.8683	12.1937	11.5318	3.10858	11.1956	12.7333	10.1329	5.56487	0.351081
	670	cel-miR-2216*	0.113939	4.17205	5.88868	3.3908	5.52911	3.88338	20.9085	21.0027	5.72055	3.20802	7.21637	3.02591	4.65351	3.89347	0.0177584	3.17404	4.63316
	671	cel-miR-2217	2.62101	6.40883	10.3404	6.68131	9.53918	16.936	25.754	25.8057	3.63704	7.19688	13.7164	9.96475	7.19327	10.1863	1.33319	8.02746	3.49282
	672	cel-miR-2217*	7.89272	12.0069	13.9551	20.4573	7.72773	6.76253	10.8277	10.8305	17.0054	14.3077	16.3184	13.0458	10.1685	14.8982	3.1676	9.48044	1.21966
	673	cel-miR-2218a	0.161014	1.42614	3.60241	0.14943	1.55632	10.5796	48.7425	9.61683	0.00545151	1.95663	3.2332	0.613078	2.15298	1.51916	0.0171676	0.077614	3.04259
	674	cel-miR-2218a*	1.72634	1.81641	6.03656	0.1341	4.98107	2.68403	57.6259	8.26034	1.64322	2.36834	3.30051	0.734326	3.82016	2.31402	3.81385	0.0746846	0.00224732
	675	cel-miR-2218b	2.08776	10.9069	27.5027	4.20503	4.87891	10.7798	9.39508	12.4671	39.0708	17.1989	15.5543	15.1026	14.3778	14.2786	3.32323	4.66795	0.641713
	676	cel-miR-2218b*	2.08967	2.13629	4.30849	0.852215	4.58046	3.61275	14.0521	7.50383	0.792575	2.72193	3.96907	1.45782	3.42065	2.93535	2.4388	0.134721	0.00229579
	677	cel-miR-2219	2.97769	31.2776	25.4562	22.4016	12.9597	14.4541	14.5545	15.5298	70.9156	59.8942	62.2214	59.8629	48.5187	53.1417	29.5042	31.4682	26.8728
	678	cel-miR-2219*	6.27148	7.9885	10.1258	13.447	9.30706	13.5338	30.7082	17.3406	5.76632	11.9502	11.9867	18.2077	11.5887	12.1759	4.78806	6.62564	9.58007
	679	cel-miR-2220	10.5161	3.00539	6.1821	1.37454	1.97115	10.8652	19.2873	3.58239	4.29499	4.2304	5.99453	4.32525	6.84013	5.82388	4.74718	1.03421	2.99615
	680	cel-miR-2220*	0.141334	1.24783	3.95427	0.144911	4.27128	6.0108	5.74461	6.63792	3.88731	2.18738	3.34158	1.61041	2.93482	1.33356	2.4826	5.78037	2.35586
	681	cel-miR-2221	13.2128	10.4097	12.9617	15.4987	13.2139	25.9266	35.6193	41.331	10.0276	15.3326	20.5722	64.2111	33.6463	26.1352	3.51835	4.24478	1.6107
	682	cel-miR-227	0.45311	3.48658	4.94201	5.6046	5.50034	5.05602	17.8832	12.0317	0.85496	3.40369	5.7245	4.57233	4.11332	4.36192	3.5493	0.0676661	0.0613712
	683	cel-miR-228	3014.12	4185.3	3936.15	3219.43	3637.57	3426.09	743.39	787.914	381.437	824.139	961.267	321.413	347.529	387.386	13.933	5.79405	35.4775
	684	cel-miR-229	13.8029	1.42027	3.83155	0.397237	1.37455	2.95406	34.2691	14.6346	0.00522583	2.30144	3.62544	0.981895	4.93845	2.67824	4.82314	1.48938	4.58775
	685	cel-miR-229*	3.49404	3.90379	6.28953	13.3174	3.48989	15.1107	11.3624	16.0434	4.35646	6.06083	9.59919	4.49129	10.0174	7.39287	8.28971	4.25715	2.99079
	686	cel-miR-230	5.01403	9.63001	9.74829	5.21128	6.15365	8.45819	18.0334	12.1121	10.9285	12.1108	12.416	10.393	13.2745	12.3192	6.16461	5.81873	3.3381
	687	cel-miR-230*	0.129351	2.41274	5.49515	3.55597	2.05067	3.53666	12.278	9.37553	0.435037	2.80616	3.89442	4.97984	3.14453	3.10148	2.52283	3.24459	1.15054
	688	cel-miR-231	21.7461	22.4465	16.5716	29.1466	15.1777	13.1459	152.103	56.3302	3.10518	9.30415	16.6705	15.4801	20.3703	8.69021	0.0279562	3.29764	20.5325
	689	cel-miR-232	7.17834	12.5841	6.88018	50.1906	11.7259	16.2532	116.657	170.456	3.51987	7.98063	11.5634	4.3274	11.1164	6.15903	0.0288464	13.7213	4.78292
	690	cel-miR-233	15.2453	9.65835	4.97179	6.26685	11.2077	3.64392	25.229	18.6452	6.45962	8.44613	8.40073	5.72869	10.694	10.4429	1.2005	8.32998	4.16607
	691	cel-miR-234	84.6266	271.679	237.751	190.963	187.985	206.015	64.8128	80.2419	11.5352	29.1663	31.2005	6.66712	29.3776	18.5447	1.16466	2.86366	11.4643
	692	cel-miR-235	2033.03	1643.2	3305.58	1886.11	2421.1	2124.82	64.412	88.06	457.632	993.268	1146.84	599.782	683.993	1053.81	26.4418	18.2426	77.0398
	693	cel-miR-236	10.3988	24.0244	20.9189	11.9775	14.6238	11.5434	291.481	310.037	18.2983	15.5177	25.0319	38.2153	50.4069	30.4659	1365.04	961.534	1095.49
	694	cel-miR-237	0.0871221	5.5405	7.08972	1.65126	8.62813	2.79983	13.3172	7.07106	0.829756	6.20975	7.44427	284.41	65.6907	69.6492	0.0162245	5.56977	7.48677
	695	cel-miR-238	3.39428	3.82036	5.78096	4.17685	4.384	6.24621	17.7926	11.9716	0.129858	5.26664	4.86851	1.76154	4.68003	5.63557	3.69181	8.11091	7.28026
	696	cel-miR-238*	5.83914	6.29381	7.35601	3.87029	7.16326	2.15786	17.2089	19.3677	0.00458323	5.96774	10.8081	6.70066	8.12561	6.20671	7.65435	15.1254	10.0308
	697	cel-miR-239a	0.869669	5.43409	5.47292	3.14816	6.92237	7.44226	14.0095	20.8904	4.4888	6.59252	6.31761	11.2756	7.19096	5.65852	3.12588	9.98964	8.42521
	698	cel-miR-239b	5.30856	3.29966	4.29049	3.68422	8.14172	4.59103	3.16742	13.5792	1.51568	4.67456	4.99713	16.0799	5.50255	5.06158	4.52553	8.85778	1.93222
	699	cel-miR-239b*	4.36584	11.1926	8.59058	10.148	14.7504	10.2841	6.47046	18.8097	10.6481	8.50839	4.31591	5.92804	6.14089	5.25558	1.20906	4.18791	8.37101
	700	cel-miR-240	7.99012	29.0124	24.278	25.7261	28.1457	7.3925	17.7503	27.4867	36.5679	28.6169	24.9338	37.0115	23.4022	27.034	27.2859	33.8954	70.4889
	701	cel-miR-240*	0.146307	2.24806	6.33353	2.23623	8.27058	6.49031	28.2757	24.2941	2.06049	3.75873	3.63402	3.93546	5.52873	5.11919	1.92316	0.424002	1.61643
	702	cel-miR-241	9.69745	8.8638	14.2693	11.0172	8.50506	1.13779	10.9021	15.7689	12.2317	11.836	14.7126	10.1744	16.5765	12.1113	2.35779	6.5783	17.6093
	703	cel-miR-242	0.91192	9.14493	11.9114	7.02874	12.5867	8.41263	12.5913	22.3052	5.27309	12.1623	11.5254	7.67858	12.2834	11.3985	3.91668	7.73791	8.01897
	704	cel-miR-243	2.37812	18.479	11.6501	26.4963	12.6989	4.95298	17.6538	22.991	56.0133	23.9875	32.581	20.7672	36.6215	138.817	26.1563	65.4789	24.8838
	705	cel-miR-243*	1.78559	7.55183	7.95158	3.58664	12.5914	9.28896	12.9094	17.7095	10.0403	10.4467	5.81154	9.15296	11.8072	10.1419	0.751455	5.24803	1.24919
	706	cel-miR-244	3.72256	3.29747	5.93498	0.121454	8.02282	5.33871	8.40996	46.1631	0.0470705	3.73259	4.18201	6.42401	4.84365	3.77079	0.67313	7.41237	4.64802
	707	cel-miR-244*	4.86441	6.33982	7.34149	3.35663	9.73867	12.0851	11.5361	14.3204	6.51614	4.94223	4.91116	7.03464	7.70183	6.10983	0.0177602	0.701394	2.50661
	708	cel-miR-245	10.0306	17.6266	17.9018	14.5585	21.5431	9.34826	18.5572	24.3347	12.7594	20.9506	17.3356	21.146	18.1282	18.26	18.8144	25.6432	141.249
	709	cel-miR-246	11.1286	8.4686	9.40634	30.3752	15.2147	19.2901	10.467	7.81227	17.2168	12.7617	10.6406	12.8473	11.3105	11.458	0.0182217	13.8433	5.92219
	710	cel-miR-247	7.77221	6.06933	10.1414	16.1956	13.523	9.93076	38.5513	24.9363	1.65665	8.25836	5.84031	6.08567	7.47572	8.10267	0.0361045	5.8307	9.24037
	711	cel-miR-247*	1.67707	3.55627	4.90911	3.94181	7.80683	13.457	4.50275	4.00812	0.912731	3.24822	4.32256	5.49185	5.23354	5.36795	2.02257	5.68498	0.180115
	712	cel-miR-248	3.24861	4.58763	6.28048	0.311014	8.65064	4.59431	14.7296	29.4909	0.157498	4.9009	6.99627	9.82987	8.31787	11.7178	1.66315	11.6518	6.82989
	713	cel-miR-249	0.956467	3.00889	5.20932	0.0886184	9.08721	15.2286	24.3892	9.80049	0.00511078	4.12725	6.7959	2.25433	5.88615	7.60418	1.41242	10.8	1.37385
	714	cel-miR-250	0.128596	3.92224	1.62722	3.51312	6.17667	3.00519	20.1195	4.77852	0.885995	2.62835	4.28931	2.34672	5.36958	4.07838	2.217	3.19872	0.337739
	715	cel-miR-251	149.288	189.998	132.247	183.507	210.458	133.281	320.477	312.129	159.407	97.1	117.15	66.9604	154.809	187.645	240.653	221.608	41.9684
	716	cel-miR-252	230.725	521.345	334.631	334.199	504.648	391.541	450.76	403.16	294.744	752.908	1034.93	534.33	584.707	751.591	555.155	411.343	215.007
	717	cel-miR-253	8.98754	26.79	13.4418	36.7064	19.5609	10.9547	1.43947	6.19821	86.8714	50.3644	40.0256	29.0741	20.0728	18.8404	191.019	1003.16	25.6573
	718	cel-miR-253*	12.0628	25.8023	27.6942	14.0473	17.6189	19.3882	83.3924	20.6481	188.191	214.949	217.651	678.614	77.6632	90.6742	7.49892	59.2273	40.4659
	719	cel-miR-254	5.08573	5.10444	3.80252	2.60907	9.37589	10.8693	11.2969	15.1417	0.358056	4.39851	3.60273	10.9474	6.84763	6.4146	5.87612	1.06431	7.16571
	720	cel-miR-255	0.153338	2.19158	1.99714	0.793277	5.46395	2.62903	7.24139	32.8662	0.00465543	1.44423	2.49876	2.61203	3.18121	1.87447	0.0158823	0.0736677	0.207185
	721	cel-miR-256	4.47721	6.54729	5.38003	7.49623	11.6955	7.46567	1.82413	16.2708	4.94144	7.20644	6.87182	6.97063	8.98546	7.31042	1.97643	0.0587734	4.80137
	722	cel-miR-257	9.60562	5.47861	6.27466	3.88233	10.5706	8.93069	2.44746	11.7201	0.185201	4.68779	6.35391	10.3591	7.16792	7.73907	11.0937	3.00166	5.11987
	723	cel-miR-258	0.177227	3.26733	3.38594	1.81589	8.67255	5.04323	2.83056	3.25519	0.0174932	3.56832	1.91235	4.60691	2.88145	4.09373	4.3021	3.33805	6.11933
	724	cel-miR-259	3.64005	3.07274	2.81086	7.55562	6.68368	2.8638	5.59786	50.6299	0.00497004	2.9964	3.10523	2.45849	3.9437	4.39754	2.92385	5.12048	3.64803
	725	cel-miR-260	0.0935057	4.46051	5.92616	4.60601	6.77782	4.47436	1.94659	10.3525	6.51217	5.74551	4.05325	5.52627	5.91845	6.87968	5.03031	0.807748	3.80956
	726	cel-miR-261	0.109214	4.84192	6.01436	5.93651	10.6009	3.75217	2.96098	8.17058	7.51685	3.82123	2.6046	4.8185	4.75708	5.30986	1.90425	0.430694	0.918941
	727	cel-miR-262	0.308408	5.87694	6.7326	2.0135	9.70386	7.2063	8.44482	23.5646	5.07256	5.75416	3.40289	6.01572	5.79816	6.63881	4.72342	0.0665928	0.039826
	728	cel-miR-264	0.104665	7.2534	11.3666	11.3234	15.3792	1.4355	5.05949	23.8218	21.7299	6.62071	7.01195	11.6643	9.05234	12.454	6.03718	0.05949	3.07115
	729	cel-miR-265	190.119	201.764	348.408	298.159	259.742	122.691	95.6164	48.773	705.131	379.856	903.887	651.825	1057.97	1920.05	184.639	264.589	508.259
	730	cel-miR-266	16.97	8.65618	10.3412	16.4732	14.128	6.9714	10.6168	14.2995	8.6237	11.4065	7.83644	12.8427	13.1672	13.7356	6.18456	6.27739	4.92984
	731	cel-miR-267	7.72523	10.6081	9.53705	14.3232	12.6025	12.9228	20.2371	8.44705	6.7259	12.4156	5.29423	25.6963	13.2402	19.21	8.52858	3.69132	0.0528435
	732	cel-miR-268	3.5082	3.14008	4.01007	2.74365	8.42913	10.8427	12.0061	52.7143	0.85412	3.86844	1.88956	2.76096	15.9924	4.0096	6.47075	1.76408	0.722507
	733	cel-miR-269	1.76927	8.43334	7.27192	4.99806	13.4798	10.6576	9.99504	17.1015	6.19586	10.5663	6.41328	13.3553	14.2802	15.3756	8.2868	5.83249	2.34907
	734	cel-miR-270	15.3524	23.441	21.1543	40.062	26.2242	15.198	15.6213	24.7899	20.0372	30.7098	19.6164	31.5434	24.5713	25.2831	13.7995	7.48662	6.80919
	735	cel-miR-271	1.59479	13.7237	17.3135	23.9432	19.1201	10.1412	7.89544	7.58924	17.2866	9.56953	7.34392	15.433	14.4481	22.5996	5.00054	7.77302	0.0454565
	736	cel-miR-272	6.32323	19.4061	19.6012	23.3129	26.0444	9.29673	16.6213	24.6205	31.5051	21.4558	14.3072	18.6145	26.2268	26.6301	30.2697	23.0955	6.43919
	737	cel-miR-273	3.11209	14.8813	15.6374	13.5758	17.1845	15.2306	7.55713	20.7258	11.5218	14.1092	12.6709	18.5352	14.8967	22.378	10.8261	4.69981	10.4654
	738	cel-miR-2953-3p	2.48165	10.8245	8.49505	14.8768	12.6219	7.13587	14.3243	29.2292	2.99056	8.76279	8.41128	10.1213	8.90547	16.9568	17.7959	9.82461	1.0806
	739	cel-miR-2953-5p	5.68541	5.91128	4.67461	4.26519	10.3976	6.43856	6.99612	16.3385	1.44664	3.86526	3.80052	3.1258	15.6404	8.14755	5.9193	2.47703	2.64736
	740	cel-miR-34	6251.87	5141.29	3028.24	6499.83	4944.71	5074.78	1750.24	2018	11443.1	12667.8	10261.2	16791.2	12290.5	11987	15220.8	15591.6	13758.4
	741	cel-miR-34*	3.8567	10.8636	2.76733	13.9019	5.40885	5.19894	18.8478	18.3649	5.65473	5.78452	11.342	8.96681	11.084	14.7778	5.70151	2.24374	0.00398587
	742	cel-miR-35	81.9857	13.7966	3.46023	14.6653	6.01147	1.16016	36.2294	43.8195	7.86635	9.37385	11.8007	23.0664	15.7039	13.2402	5.73561	1.72135	6.20821
	743	cel-miR-353	4.98628	2.6214	1.47388	0.144863	6.03869	0.404229	7.22658	10.0852	0.331002	2.44901	3.14	0.0265986	3.44538	2.1408	2.06319	0.0719237	0.386328
	744	cel-miR-354	39.3352	20.9388	8.18323	66.3217	69.9741	12.6208	18.554	8.89438	12.6878	19.6059	22.5757	45.5479	17.2363	28.6538	15.399	1.35244	1.13339
	745	cel-miR-355	0.123359	2.66535	2.8525	1.96934	3.59258	5.45524	4.11217	11.1938	1.00009	2.72274	3.9658	0.793332	3.71302	4.10728	3.16105	0.0963318	4.25964
	746	cel-miR-356	3.03711	7.11063	11.5045	4.57149	8.5998	4.21997	4.92613	9.82979	3.58717	5.78793	7.48986	11.5841	7.18659	5.29259	6.85499	0.0565255	2.9857
	747	cel-miR-357	0.568652	8.97175	5.17814	0.745168	7.33736	3.12348	9.60319	18.6183	12.743	4.84097	6.30363	12.4638	8.11018	6.55472	9.41233	2.53668	4.46103
	748	cel-miR-358	4.46496	6.74374	7.74686	4.2348	5.14682	4.51377	10.8106	7.40883	3.69657	5.02437	5.50446	3.42966	5.09311	6.97687	4.86225	1.78674	6.06532
	749	cel-miR-358*	2.73286	12.4152	15.4116	4.27655	8.30143	6.96614	4.74677	14.3911	16.5298	10.1062	10.9482	9.98409	9.0592	14.0792	11.8419	1.89342	6.20548
	750	cel-miR-359	4.94204	5.85176	7.53318	5.62034	5.07124	2.28525	31.5357	31.2419	7.46576	6.76065	4.95231	2.64777	6.24077	8.23754	11.6399	0.508519	0.579014
	751	cel-miR-36	6.00377	8.26673	4.1515	5.76614	7.21889	4.67877	15.7743	43.3235	2.77464	8.02368	8.42386	2.16931	6.75652	8.27449	11.2725	0.0647961	4.15147
	752	cel-miR-360	9.93678	8.88413	8.91916	4.45133	6.57697	3.23353	11.7818	39.1388	2.25492	12.1451	6.2498	7.30631	10.6552	10.5681	11.2356	2.87538	10.9267
	753	cel-miR-360*	5.88717	9.21401	9.21792	5.5505	5.37529	4.4087	9.78131	7.62973	7.98787	7.05834	6.01554	4.22373	7.6829	9.18915	12.2004	1.71603	6.98062
	754	cel-miR-37	35.2447	6.92263	6.82209	0.117465	4.68282	4.71049	15.0688	24.5403	7.62938	5.97724	6.21249	10.9023	8.45335	11.0842	12.7451	6.88838	11.7724
	755	cel-miR-37*	14.0257	15.6439	16.5627	22.2264	20.7692	11.9005	18.8976	10.3143	7.36065	19.0192	16.49	9.42053	10.5815	14.1899	12.4388	3.53134	15.5453
	756	cel-miR-38	13.0055	9.19317	13.0308	8.16671	7.58065	3.92477	11.203	25.4211	19.1604	13.1882	9.45248	9.00437	13.5245	14.1539	21.6119	27.1967	3.69884
	757	cel-miR-39	17.6183	6.63757	9.47058	5.43025	6.40717	8.41276	17.0014	19.0782	9.43623	8.55909	7.84136	5.82492	11.4254	10.5033	15.6206	0.0644964	1.36961
	758	cel-miR-392	2.05174	4.02673	5.26962	2.15984	5.03893	5.39198	7.2347	13.2159	1.62708	4.71383	2.97492	3.08607	6.84907	5.12773	7.81557	0.360089	7.36638
	759	cel-miR-40	28.7891	6.70309	8.53386	7.08942	5.0728	5.29708	16.0751	8.74217	2.87789	7.29211	4.11067	4.22139	8.16797	9.65822	8.76515	2.94879	2.51845
	760	cel-miR-41	1.24549	3.57498	5.27792	8.81578	4.89124	2.70084	33.0526	19.074	0.719856	4.94836	3.54498	4.46875	9.28843	11.0164	11.3215	4.0485	1.761
	761	cel-miR-42	7.66536	2.9336	3.5691	4.98756	4.67073	7.78701	25.0506	20.0069	1.05082	3.91102	3.58864	4.65855	8.04492	6.86918	2.70932	0.341015	2.67637
	762	cel-miR-42*	9.34404	1.76482	7.06489	1.23547	3.22252	4.00433	17.6578	32.2752	0.00504166	3.94404	2.93922	4.88471	3.93169	4.6778	11.6832	6.30913	9.71081
	763	cel-miR-43	10.516	5.33857	4.49397	3.57057	5.44113	5.6017	22.02	23.8754	0.00519622	6.96239	6.15755	2.89869	7.76461	8.11695	13.3076	6.52086	9.4757
	764	cel-miR-44	4280.72	3726.61	3761.66	3591.5	3651.45	3892.13	4930.17	5137.93	2103.42	1479.07	1586.23	4745.19	5712.01	5561.12	1344.38	1672.32	837.425
	765	cel-miR-46	898.209	628.08	640.771	697.813	480.08	582.703	315.124	436.81	61.8837	201.659	183.412	50.4394	84.0593	100.623	27.5475	0.25816	29.5908
	766	cel-miR-46*	31.2476	13.4568	7.35806	38.6125	17.2924	19.12	30.8685	2.64622	2.47219	6.23834	7.54299	2.23941	2.69288	5.27883	0.861973	0.067804	31.8756
	767	cel-miR-47	353.603	144.281	131.841	310.65	128.265	199.763	178.608	169.053	14.3095	22.8532	33.2571	5.48575	18.0636	19.8105	2.93659	1.19658	43.1008
	768	cel-miR-47*	3.5116	4.32859	1.92693	1.60502	6.33828	3.44626	34.122	4.10285	1.97078	3.64662	4.62122	0.0280776	3.53089	3.03812	5.25359	0.0706862	1.01034
	769	cel-miR-48	96.3881	6.37673	1.76276	3.86024	6.5101	1.5445	36.1867	3.67466	1.30346	6.32567	8.57586	1.54768	5.72621	5.15278	4.53331	0.0716504	8.87727
	770	cel-miR-48*	1.57126	26.6433	15.8511	7.46094	13.4556	4.36534	18.3644	10.6371	22.6242	28.0297	42.9516	120.93	114.799	90.086	13.2457	9.99533	10.6923
	771	cel-miR-49	2.47607	42.0198	62.1947	22.7335	20.6919	10.9091	33.7866	22.9231	95.5095	39.6164	46.7407	35.6775	81.4126	61.9533	20.8016	3.6193	7.73069
	772	cel-miR-50	4541.3	4662.47	5365.64	4754.32	4224.17	6208.47	3246.71	2632.92	2984.56	2854.8	2997.82	2314.05	2923.14	3108.13	1585.76	2344.12	1927.3
	773	cel-miR-51	25.6824	8.70102	11.6759	4.22755	7.98364	5.41837	37.9764	36.7612	3.26155	7.43677	9.31483	0.823455	5.24871	10.5071	5.75795	0.0701945	2.09645
	774	cel-miR-51*	2.75019	25.4337	39.1133	8.67048	25.3996	15.188	24.8099	28.5197	64.9982	34.9279	32.3087	28.3158	41.592	38.7233	16.3289	8.04438	0.0064767
	775	cel-miR-52	124.777	4.77613	6.78634	3.05417	8.60753	9.73886	40.8255	17.9759	15.3365	5.63066	7.22893	0.0306946	4.96523	7.38586	4.38281	1.7738	1.2838
	776	cel-miR-53	5.92786	5.09972	6.50454	0.69993	8.01981	4.00895	74.1463	13.4343	0.273531	3.4196	6.31848	1.19992	2.21012	5.00933	1.56018	8.98179	2.7048
	777	cel-miR-54	8.28817	2.69717	3.59549	0.115127	2.62177	6.92609	62.576	5.20685	4.16203	3.91474	3.60447	0.268019	1.72178	4.49018	7.70293	6.40889	2.34731
	778	cel-miR-55	9.5635	5.5513	6.63989	0.0950764	9.58548	2.96523	36.1509	5.1647	2.52534	4.62283	5.74496	3.33302	4.03775	7.11045	9.06689	3.28146	5.14779
	779	cel-miR-56	5.18341	4.7894	6.9769	4.46133	9.49961	3.17476	26.4166	8.71564	5.34711	5.56183	4.92072	2.11933	3.14684	6.96431	10.0782	2.19693	2.20136
	780	cel-miR-56*	0.126581	2.22797	4.24392	2.27226	6.94313	4.45582	13.0583	5.74163	4.68362	2.86359	4.41208	1.23773	2.94976	5.1407	3.96092	0.0698049	1.41261
	781	cel-miR-57	64.1933	34.2752	18.2493	66.3177	68.4683	39.9575	38.1956	12.8825	20.6938	29.2285	36.5085	44.3864	11.6146	34.4275	5.34149	3.01047	1.24532
	782	cel-miR-58	24.3953	5.19139	7.24846	0.787524	4.8764	3.50568	29.3051	13.2154	7.20664	5.50254	5.95427	3.22767	6.5444	12.4561	9.91633	0.0640876	0.84427
	783	cel-miR-58*	6.00849	6.08239	5.53608	8.11997	6.79321	6.45375	23.0133	10.0965	20.0478	6.28195	6.4607	2.43477	9.53267	14.7602	7.84188	2.20991	1.17797
	784	cel-miR-59	1.08068	3.0818	4.62289	3.35083	3.87241	4.74619	32.4916	22.0913	6.13712	4.42957	3.96095	4.5933	4.98439	7.18998	10.9796	0.0699114	1.21524
	785	cel-miR-59*	0.582668	15.6447	26.1653	6.13008	9.77694	9.99798	10.7427	9.33087	42.4644	23.3371	13.1528	9.68467	19.2101	19.1818	22.3515	3.98748	0.164993
	786	cel-miR-60	0.452795	3.5816	4.17544	0.11375	7.24338	8.97487	402.614	109.742	0.00671123	5.57375	5.23813	0.920101	4.40865	7.01953	31.7492	20.6348	6.308
	787	cel-miR-60*	0.739202	4.17061	3.0823	3.11363	4.8116	6.10125	21.5049	10.0157	2.62706	4.45739	4.25201	5.32049	9.32482	4.77904	6.09678	2.8166	0.00322443
	788	cel-miR-61	2.92878	5.24988	4.00552	1.54819	6.08872	5.43369	13.6518	12.8126	2.9586	5.94123	4.83066	5.90823	6.32196	8.03869	4.80299	7.97587	6.83883
	789	cel-miR-61*	0.310356	11.8781	12.0326	15.0588	8.18611	4.70637	11.6885	13.0747	23.9605	18.2897	13.5198	9.87684	12.6046	14.3609	31.9382	16.121	3.22835
	790	cel-miR-62	10.311	1.74332	3.37771	2.9892	3.09596	3.75301	13.8204	4.59721	0.00514983	3.60414	3.07641	3.16864	5.37162	4.76046	3.47277	2.51797	2.18783
	791	cel-miR-63	4.04963	6.40573	11.7963	2.96143	7.1695	6.88219	18.8781	12.4107	2.22842	5.98962	8.40063	7.60579	6.02002	7.36926	11.4369	4.61543	1.09947
	792	cel-miR-63*	1.86135	5.15854	4.3515	3.84929	6.71011	4.88738	17.9714	4.55607	5.85645	3.27846	4.14146	0.0268692	4.20751	2.77306	0.852963	0.726099	0.00256529
	793	cel-miR-64	27.1888	2.48634	1.49086	0.120792	2.91731	1.92573	14.3291	5.63712	0.00536665	1.88821	4.62872	0.0276861	4.25821	3.39707	1.23922	0.815218	0.0156354
	794	cel-miR-64*	1.76816	7.48903	3.37374	4.79453	7.43461	3.3627	14.7196	4.22012	8.67852	3.90472	5.27768	7.80437	6.45176	5.95222	1.88024	0.0644143	3.82378
	795	cel-miR-65	22.8751	4.19041	2.0085	0.113647	5.11285	1.73226	41.426	10.5948	1.32543	2.30881	5.41375	0.0262311	5.07463	4.70318	1.053	3.28756	4.28409
	796	cel-miR-65*	5.53375	10.1896	7.20033	23.8305	9.42479	7.23066	2.04489	3.20942	8.44776	6.59089	10.1051	6.51144	6.65663	11.8431	2.86539	0.0565297	0.792359
	797	cel-miR-66	29.3935	3.42719	2.44796	0.129894	4.09732	2.92554	33.5408	6.44696	0.113923	1.89875	3.49358	0.0281453	3.05351	2.28142	0.0165221	0.075008	0.402686
	798	cel-miR-67	3.59879	2.48127	2.86649	0.89127	4.33243	6.96176	20.7542	4.64791	0.0052059	2.28922	5.12749	0.026555	4.18624	4.07256	5.99093	0.0731703	6.35991
	799	cel-miR-70	2.77204	2.58599	4.72221	0.117273	4.36272	5.56317	22.9611	28.9248	0.00486805	4.9944	2.67534	0.0246686	2.01232	2.98436	1.76624	2.1023	3.86537
	800	cel-miR-71	9715.01	16494.5	6324.81	13087.2	20118.1	13733.8	10727.9	17219.3	20077.1	22277.8	23272.7	21311.8	21449.3	19939.5	22326.1	24852.7	16367.7
	801	cel-miR-71*	0.685046	10.1862	17.0874	17.3799	10.6038	16.5909	20.1813	49.6021	6.41271	8.10605	10.1249	0.165932	8.07696	7.78903	4.46412	6.5671	0.987351
	802	cel-miR-72	1247.71	941.632	865.178	996.969	666.123	899.434	535.833	652.373	20.0205	102.143	116.955	45.9614	72.1783	116.484	1.8996	0.543801	1.28413
	803	cel-miR-73	33.874	6.73238	9.11966	11.8713	8.36831	3.15305	4.6899	12.8336	6.40625	6.72758	8.93843	0.629766	6.57257	5.69379	8.02208	0.0614751	5.12876
	804	cel-miR-74	19.1411	4.78185	5.78678	7.71396	3.39757	1.93801	15.2959	9.25861	5.95359	4.67262	6.20554	2.42569	5.31918	6.67382	0.0179044	2.31652	0.638516
	805	cel-miR-75	2.00891	4.57625	6.66182	0.372835	8.71552	7.02576	17.1573	17.9182	3.30749	4.2161	5.81051	0.979394	4.92726	8.38646	2.62137	0.0655524	4.22773
	806	cel-miR-75*	0.132665	6.58077	7.97867	1.12147	6.76483	12.7676	16.1746	12.5661	2.0361	3.16004	5.23685	0.934707	4.37479	6.26307	5.74474	0.0686816	0.723966
	807	cel-miR-76	3.06384	4.69424	8.21561	3.65389	6.73103	13.6168	11.3935	8.32866	0.00502434	3.4705	7.52449	0.315596	5.56274	8.19883	3.78023	6.8085	3.4562
	808	cel-miR-77	12.0539	4.75257	7.27135	4.90859	8.50163	17.5773	26.1829	18.2659	0.00502826	5.46762	7.87565	1.74484	5.00571	9.23957	4.62504	0.226388	3.36234
	809	cel-miR-78	6.03673	8.39827	10.4451	12.1785	10.8787	13.8672	9.96244	5.85573	7.01441	9.47713	8.25208	0.510334	8.57967	10.3184	7.20916	1.91494	6.3568
	810	cel-miR-784	0.104302	3.11214	4.53767	0.249833	2.6461	13.4471	2.75072	8.97571	2.00934	3.22553	2.52777	1.7334	4.90931	7.52424	3.33708	2.05419	2.13834
	811	cel-miR-785	0.124437	4.10121	5.49643	0.122875	2.75667	4.66505	3.841	22.251	13.5787	2.46389	2.6106	0.0280704	2.96667	4.43292	5.37332	0.064042	0.00234809
	812	cel-miR-786	0.148121	2.45983	4.52752	2.92604	2.16573	3.60704	6.21114	6.68447	0.00479127	2.24419	2.71419	0.89817	3.04718	4.76619	3.42148	0.0694245	0.0020549
	813	cel-miR-786*	1.68236	2.95977	5.55971	9.62505	3.35458	8.35652	6.99851	10.3309	0.844037	1.9915	3.55904	0.0287274	5.48163	2.89107	3.75905	0.205839	0.769043
	814	cel-miR-787	1.83435	2.19918	3.75722	5.08165	2.09406	7.69003	6.73217	8.91189	0.0044615	2.72841	1.48262	2.88524	3.32676	4.50081	0.548818	0.0675914	5.46734
	815	cel-miR-788	0.153175	2.59756	4.07459	6.82555	2.52857	6.97819	16.1805	59.0786	0.00543948	2.28906	2.61184	0.0286861	4.36806	6.77991	0.0172821	4.75171	1.64909
	816	cel-miR-788*	1.92385	3.34464	4.69657	6.73927	4.19966	7.49805	3.84124	4.37352	1.22509	3.10704	3.75202	0.025208	3.96868	6.54526	0.663806	0.0648968	0.00229156
	817	cel-miR-789	197.943	27.696	29.0092	25.6802	16.7491	12.3393	123.694	94.5492	111.413	44.5086	41.2245	28.7378	50.6508	45.3656	2381.91	2634.16	91.3811
	818	cel-miR-79	235.752	101.85	137.766	151.83	56.5498	90.0352	508.849	669.993	24.3014	79.6252	57.9035	184.343	521.67	154.118	507.938	315.786	248.302
	819	cel-miR-790	2.37554	9.46993	8.51398	15.3163	4.15372	5.82709	6.53336	2.32959	8.21682	7.90216	7.40229	10.6915	8.01309	9.82603	0.0150472	2.41897	1.14048
	820	cel-miR-791	0.134622	1.71305	2.4733	1.73747	1.80704	1.15901	6.93994	5.54589	0.00448508	2.17517	3.65403	0.0246261	2.47402	2.77423	0.0140431	0.0735381	0.950661
	821	cel-miR-792	0.359565	1.13703	1.68664	1.19939	1.74983	1.03958	7.19361	6.97108	0.00481641	1.63362	2.20143	0.0256297	1.81018	1.15757	0.446016	1.75541	1.85313
	822	cel-miR-793	18.1557	8.1499	4.94287	28.6997	9.20486	28.7897	13.4925	3.00949	0.10835	5.1485	10.7529	13.2216	5.62593	2.96943	0.0173422	0.067842	2.79558
	823	cel-miR-794	2.84423	1.80302	3.26033	1.44006	3.18451	2.60697	5.10933	4.93205	1.15325	2.86487	3.11811	0.0253451	2.99365	1.48067	0.0143436	0.0697581	1.02879
	824	cel-miR-795	9.47719	4.10609	5.71737	9.30674	5.88235	3.97798	2.30553	5.41292	2.90131	5.00445	5.69341	8.91273	6.46024	3.63662	0.655727	1.10916	8.11025
	825	cel-miR-796	0.14826	1.67429	4.35259	0.278639	3.81323	5.19336	5.99868	6.80089	0.00477146	1.68617	3.28104	0.025646	2.73092	2.03915	0.0138243	0.0724721	0.00177649
	826	cel-miR-797	3.9158	2.20289	1.49833	4.01124	4.70342	5.95315	3.58754	3.51498	4.6416	4.30187	9.19878	0.0243723	3.41975	3.80963	4.93535	0.0656264	3.29011
	827	cel-miR-797*	2.47485	2.44911	5.66594	0.125737	4.38837	2.39192	4.93842	5.69141	2.23703	2.14972	1.78247	0.0262796	1.47196	2.86742	1.7005	1.73009	0.454641
	828	cel-miR-798	4.06409	2.12199	4.95711	0.122249	4.8478	6.04061	4.94482	5.31282	3.38832	2.32187	1.86738	0.0246357	2.5791	1.36844	0.0141394	0.0677403	0.94317
	829	cel-miR-799	9.65352	2.76001	5.48838	0.117155	6.13841	2.65426	4.3976	4.76864	3.62704	2.77057	2.84746	0.0258486	3.81031	3.37677	2.14201	0.0641186	0.00228831
	830	cel-miR-80	13.8143	2.92075	7.11368	5.01094	6.80472	9.13348	21.8936	4.89534	2.55152	4.5843	4.7765	0.0279733	4.77449	3.43201	0.880293	1.57051	2.34474
	831	cel-miR-800	8.61093	4.68714	8.47989	12.7742	8.33764	12.5495	27.354	11.0114	3.28419	3.21169	6.37185	0.0299879	4.80963	10.1786	0.560728	0.0743465	0.00302828
	832	cel-miR-81	9.54793	3.27902	6.21969	0.719021	5.63615	8.88928	14.6762	15.3159	0.388067	3.87998	4.73475	0.0274845	4.26385	3.14979	2.09995	2.24315	0.333222
	833	cel-miR-81*	0.136257	2.45762	5.66986	0.12072	5.06499	6.6155	26.9157	23.9427	0.376583	3.18311	2.84411	0.0276911	5.60552	3.26353	0.0188514	0.072843	3.52436
	834	cel-miR-82	27.8607	8.06597	9.57808	9.68172	11.1411	15.2838	15.0251	7.61434	0.00416214	9.36449	9.98601	99.8501	40.3355	37.0414	0.291161	5.44723	2.02219
	835	cel-miR-83	0.159213	1.52257	4.89227	0.149165	0.75965	13.1771	6.87215	7.31812	0.00533838	1.75416	1.22589	0.169755	3.26445	2.83621	26.9255	0.0734349	1.04569
	836	cel-miR-84	0.136349	1.5921	4.89763	0.118721	4.95545	11.724	4.9428	5.81616	0.00486297	2.02159	1.14711	0.103848	3.41706	2.84637	1.48764	0.0698442	1.25014
	837	cel-miR-84*	0.12915	1.29641	5.04611	0.112033	4.54836	4.82789	4.35963	4.98722	0.00462239	2.29823	2.18375	0.0234049	3.15507	3.73045	2.18677	0.068535	0.141957
	838	cel-miR-85	6.74169	1.80252	4.05215	1.34546	4.54481	3.06423	16.7765	5.1684	0.00547382	2.63061	2.88278	0.0272919	3.66078	3.04874	0.360447	0.0744012	2.35285
	839	cel-miR-86	5611.36	3427.28	4685.57	3505.26	2982.63	4671.4	3322.91	3052.64	3585.26	2692.21	2566.48	2128.22	1711.87	1611.86	184.703	236.987	66.1882
	840	cel-miR-87	8255.4	9807.24	7006.64	8450.41	9221.51	8220.71	8945.29	7320.35	5729.05	7801.82	6953.83	4128.09	3241.29	3569.92	353.983	433.674	771.244
	841	cel-miR-90	11.5082	5.9145	10.4156	14.1121	8.00881	8.38785	2.93701	5.59588	2.92525	8.01968	10.8677	1.05865	7.43834	7.44534	7.94522	10.6703	3.03006
	842	cel-5S-b1	141.718	76.2481	188.435	168.114	74.7507	131.234	1290.16	942.203	1778.26	82.3616	370.173	2719.22	786.379	483.014	26755.4	71322.3	9885.76
	843	cel-5S-b2	4577.69	2581.48	5048.69	3903.69	3686.76	6795.19	190640	174923	59723.9	59955.3	57057.1	61116.5	65698	38071.2	104854	75187.1	44763.2
	844	cel-5S-b3	578.756	447.287	1168.58	577.295	418.834	1081.45	113478	81169.6	9792.43	8489.47	8751.54	9316.78	19206.2	10363.7	40001.1	37341.7	26691.3
	845	cel-5S-b4	2146.75	1148.68	1497.14	1471.68	1192.21	2406.53	133186	101002	22192.8	14569.4	13479.3	20151.3	24011.9	15139.5	55322.7	53846.2	37728.4
	846	cel-5S-b5	4444.58	131.798	183.939	412.572	122.282	161.014	8298.79	4722.98	2138.47	80.9845	572	179.233	321.649	205.461	16046.9	20978.9	6439.98
	847	cel-5S-b6	6764.59	73.046	61.7501	739.904	43.1893	42.3217	33.2128	19.9052	2193.68	4.92005	72.8705	38.7362	29.3907	52.0081	1.18581	3.49658	0.0113058
	848	a2-PUC2MM-20B	2.52815	38.9805	91.8274	15.5124	21.8331	18.0334	676.771	44.8533	230.872	65.4963	68.8242	122.799	274.852	176.102	92.4534	102.421	17.9979
	849	a2-PUC2PM-20B	8765.03	14644.5	9141.99	6612.16	17865.2	24969.6	8460.58	32398.8	66733.6	70634.3	65139.2	94725.5	107512	84553.8	93186.3	51440	41565.2
	850	a3-PUC2MM-20B	1.73003	34.1054	86.0842	14.5744	23.6191	16.3279	363.979	41.3256	160.732	58.3908	54.7138	107.247	192.008	142.335	85.0869	65.0941	20.7913
	851	a3-PUC2PM-20B	8642.39	14427.1	8967.45	6432.53	17579.9	24497.1	8568.61	32762.7	65422.6	70195.5	63873.5	92949.1	106207	83711.1	90721.5	51143.2	41474.3
	852	a-PUC2MM2d	24.6883	22.3949	0.00123689	14.5827	12.7926	0.670948	9480.73	1797.59	2798.17	34.2153	49.4249	1134.8	41.8449	21.5286	969.132	740.8	97.2221
	853	a-PUC2PM	6931.47	7473.57	1947.46	2905.07	6233.29	3290	81026.7	72529.5	36166.8	19125.3	22656.2	40201.2	10486.9	8369.26	47617.3	34090.3	29129.9
	854	Ctr01-3M05	3.59145	10.6912	19.6426	1.02874	5.22071	5.46632	37.0666	4.40158	20.4847	10.3399	2.76655	4.33317	7.02301	5.35877	8.77801	1.2002	0.00368177
	855	Ctr01-3M10	0.329684	14.2012	23.2651	4.75177	4.87874	6.21582	33.8702	26.1498	22.4235	15.6473	1.51244	6.6558	8.11443	8.9298	14.6414	0.0608039	0.00471274
	856	Ctr01-3P	596.417	271.665	361.763	329.124	280.661	711.475	7203	10010.8	8891.06	3218.97	4875.63	15833	9315.68	8370.39	19860.9	9778.53	11323.7
	857	Ctr02-3M05	2.11769	3.60945	10.9524	1.20258	2.69811	6.68747	3.435	3.91994	0.00400431	3.62633	1.35598	1.28088	3.47661	2.84343	1.72347	0.063113	0.555774
	858	Ctr02-3M10	0.118377	2.83926	12.3178	2.97393	3.39965	10.2435	20.525	7.24802	0.00429449	4.35813	1.27786	0.387475	2.34424	3.24333	3.3718	0.067643	0.220104
	859	Ctr02-3P	1.58378	18.2896	27.015	12.1432	5.89461	8.03205	66.0372	169.443	3.36229	25.2494	7.39275	15.0689	10.6989	12.3097	62.563	23.1312	22.2523
	860	Ctr03-3M05	1.63462	33.512	43.7415	16.1954	12.4635	8.66225	122.007	182.583	65.1148	62.0153	51.2926	184.822	164.906	73.3756	21.5002	61.1385	27.2037
	861	Ctr03-3M10	0.0728149	23.0649	32.7735	10.1649	7.6768	8.20482	63.9603	83.6766	21.3064	24.8104	13.7651	29.5883	30.9013	31.8186	2.48384	24.8166	6.45029
	862	Ctr03-3P	67.768	61.9635	82.3324	63.0563	35.0445	53.0418	363.385	397.666	508.148	288.244	397.861	2012.24	1759.34	1155.75	1240.5	1045.29	2490.8
	863	Ctr04-3M05	18.3883	22.3392	24.7576	10.9908	8.32758	10.7755	20.6758	8.50974	12.4059	18.5034	9.01702	56.4249	8.70928	4.30553	4.83635	5.50964	16.6148
	864	Ctr04-3M10	2.24057	8.6664	21.4706	3.50656	5.45794	10.7678	56.104	15.4555	6.80626	8.90965	5.1239	4.76667	3.8424	4.67712	0.803166	0.0667265	0.0217936
	865	Ctr04-3P	4.8769	29.0323	40.3497	13.9222	10.1786	10.8862	66.3901	124.65	31.3779	34.4337	13.3441	64.3889	40.3823	33.9012	18.05	26.2757	3.31388
	866	Ctr05-3M05	5.78598	6.75543	15.7194	5.66284	6.48214	6.85497	15.8959	2.93695	2.71379	7.52436	5.21245	3.38729	2.46383	2.24245	1.82767	0.062997	1.33282
	867	Ctr05-3M10	9.78003	33.0434	49.0068	15.7966	22.5367	11.1278	20.9011	20.2204	72.0394	49.9214	26.1243	60.4376	18.6161	47.1127	19.367	38.9234	7.59488
	868	Ctr05-3P	35.0444	41.5543	59.8353	41.6581	18.6037	25.2077	136.885	239.616	150.522	102.526	66.9824	417.331	221.268	176.748	956.701	329.723	335.544
	869	Ctr06-3M05	2.18553	32.0567	42.8507	19.4853	13.385	10.8143	136.914	345.829	36.1161	46.9213	22.7848	27.0778	40.3081	39.2388	114.92	62.7702	39.4854
	870	Ctr06-3M10	2.72574	24.4047	39.1663	12.9608	4.15614	8.72136	57.4211	155.703	20.7921	34.1969	20.6044	16.0358	29.4173	18.7206	71.7735	24.0325	11.7127
	871	Ctr06-3P	106.589	67.7544	95.7647	101.46	44.1387	73.6384	1121.65	2332.82	1004.89	522.781	584.312	3031.93	1759.48	1492.87	8312.64	2774.16	5730.39
	872	Ctr07-3M05	2.73329	49.8746	96.5739	38.9059	21.7969	14.3369	7156.85	942.144	7480.19	143.534	113.574	482.265	5529.42	747.634	11384.5	17994	168.389
	873	Ctr07-3M10	0.690786	46.9484	73.5722	32.8338	15.2656	14.3246	6498.06	521.826	4783.61	105.889	94.3268	177.333	2332.76	237.724	6148.1	16746.6	103.338
	874	Ctr07-3P	12259.5	8687.69	5224	11277.2	9659.2	13640.2	33582.5	44247	75710.9	45841.3	45563.9	93771.5	57471.1	46223.7	58907.8	49586.8	32252.4
	875	Ctr08-3M05	1.25703	7.88889	17.847	7.3724	8.79393	7.32003	18.4594	10.9402	10.2084	9.98082	4.54001	1.60603	6.86983	3.44487	3.83482	0.0600539	0.611594
	876	Ctr08-3M10	0.0972766	8.10974	16.2631	3.64485	7.13715	6.2015	32.335	6.90654	12.3711	11.2083	4.12117	0.218969	6.66842	4.44513	4.43962	2.07011	0.00309209
	877	Ctr08-3P	26.1472	42.0274	55.0409	35.7431	18.511	18.9941	92.8737	196.801	86.9843	110.75	66.5492	308.777	338.266	178.873	560.993	257.988	191.722
	878	Ctr09-3M05	5.98701	64.8899	137.207	39.5817	60.1285	31.4704	8889.22	2723.21	18350.2	254.161	200.587	2467.6	9301.24	2933.39	15865.9	16229.1	225.702
	879	Ctr09-3M10	19.2402	137.301	611.662	1026.38	217.014	156.119	28325.1	20595.4	49463.8	979.445	2429.14	29405.3	31004.1	20823.5	52007.6	42639.8	2204.16
	880	Ctr09-3P	14669.9	8886.52	5699.66	11300.3	11243.8	14291.8	51357.1	63819.3	105745	53550.8	48088.4	110745	59898.1	48750.3	70024	59473.7	36912.2
	881	Ctr10-3M05	0.0545303	28.5853	48.7463	17.727	21.6283	12.375	867.087	526.23	428.608	54.4519	17.2457	111.119	567.979	182.702	383.837	670.75	11.7163
	882	Ctr10-3M10	0.0890065	9.01582	17.3792	6.72298	10.196	5.28108	25.0645	2.74854	15.7558	10.0103	3.61727	0.681423	4.12202	6.89586	2.55925	1.27744	0.00305022
	883	Ctr10-3P	480.861	142.519	249.242	216.705	178.167	320.913	7293.35	8704.84	7175.86	2596.87	4438.68	14654.9	11051.3	8045	11716.7	10017.4	11627.4
	884	Ctr11-3M05	0.0880425	8.69226	15.7164	4.31644	11.418	4.85941	23.1247	3.0626	13.6718	10.1714	5.24583	0.518955	4.64187	5.20952	0.0150706	0.0614594	0.415911
	885	Ctr11-3M10	0.0826472	7.92619	19.8081	10.5811	11.9842	12.7356	27.6931	9.44116	5.51967	12.7836	4.74793	6.0027	4.49018	5.80372	3.37581	0.0615036	1.01522
	886	Ctr11-3P	15.0344	38.8279	39.3514	22.755	16.8953	19.2588	32.625	62.099	26.6756	76.2139	55.3569	166.776	176.351	93.4793	135.893	101.024	266.757
	887	PUC2MM	3324.02	3143.73	722.04	1234.23	2971.75	847.337	36615.6	35273.2	21100	7806.81	13036.6	25251.7	4487.2	3084.22	33047.6	20420.9	18769.3
	888	PUC2MM-20B	0.21495	20.038	39.5752	8.44558	10.4189	11.3613	30.8088	27.2064	36.3616	22.0981	22.7211	45.6776	30.656	36.9474	12.0847	2.93135	4.15197
	889	PUC2PM	4572.15	4563.01	1251.93	1851.42	4139.27	1753.54	48874.1	47677.5	25540.1	13135	17574	29791.8	7293.58	5548.53	39958.5	25637.9	22884.8
	890	PUC2PM-20B	6667.26	13094.6	8634.68	6353.79	16582.7	23034.8	11986.7	37917.5	60571.3	62752.9	56766.4	91801.6	104497	81499.4	88762.5	53871.2	41673.9

## Sheet: Normalized Data
Table S1.H. contortus miRNA microarray data			S01 Hco-L4_Rep1-Cy3 Signal			S02 Hco-L4_Rep2-Cy3 Signal			S03 Hco-L3 Non-act. Rep.3-Cy3 Signal			S04 Hco-L3 Act.24hr. Rep.3-Cy3 Signal			S05 Hco-Ad. Male, Rep. 3-Cy3 Signal			S06 Hco-Ad.Female, Rep.3-Cy3 Signal			S07 Hco-L3 Non-act. Rep.1-Cy3 Signal			S08 Hco-L3 Non-act. Rep.2-Cy3 Signal			S09 Hco-L3 Act.24hr. Rep.1-Cy3 Signal			S010 Hco-L3 Act.24hr. Rep.2-Cy3 Signal			S011 Hco-Ad. Male, Rep. 1-Cy3 Signal			S012 Hco-Ad. Male, Rep. 2-Cy3 Signal			S013 Hco-Ad.Female, Rep.1-Cy3 Signal			S014 Hco-Ad.Female, Rep.2-Cy3 Signal			S015 Hco_Gut_1-cy3 Signal			S016 Hco_Gut_2-cy3 Signal
miRBase name	Index	Reporter Name	Mean	StDev	p-value	Mean	StDev	p-value	Mean	StDev	p-value	Mean	StDev	p-value	Mean	StDev	p-value	Mean	StDev	p-value	Mean	StDev	p-value	Mean	StDev	p-value	Mean	StDev	p-value	Mean	StDev	p-value	Mean	StDev	p-value	Mean	StDev	p-value	Mean	StDev	p-value	Mean	StDev	p-value	Mean	StDev	p-value	Mean	StDev
hco-mir-5884	1	>HCO0001 rc	149.96	24.0389	0	151.353	29.5344	1.07159e-12	7.55675	16.2419	0.472283	49.5925	16.3308	3.35804e-06	58.6905	95.105	0.158764	11693.7	780.893	0	41.1774	26.0935	0.0341957	29.8717	48.8206	0.150148	26.2734	18.0501	0.00304064	26.8386	15.8849	0.000712278	82.2529	45.3153	0.0226395	369.373	128.324	0.00045631	11711.3	888.551	0	10833.2	1809.94	8.98172e-11	156.432	39.1016	0.0481136	237.435	38.7513
hco-mir-5884*	2	>HCO0001* rc	87.6035	36.7346	0.300094	16.3644	15.7473	0.826548	0.118176	14.037	0.999431	2.20588	10.7384	0.961018	0.0053001	104.562	0.999924	19.9911	12.8125	0.399782	4.25473	17.6393	0.266879	2.14478	55.8663	0.763397	6.25078	17.8639	0.345971	15.4612	21.2291	0.312427	4.12787	20.856	0.210357	1.43537	12.8886	0.636906	15.864	10.4102	0.0444548	18.2055	12.1079	0.0617736	2.75121	11.0024	0.923225	0.0774724	9.72237
hco-mir-133	3	>HCO0002 rc	291.7	69.8597	0	322.89	82.1272	0	245.768	47.3764	0	232.631	24.6852	0	62.0752	113.584	0.356229	211.719	27.1914	1.06203e-08	188.634	71.0488	0.000277803	309.984	53.1479	0	182.616	48.6356	0.000166944	245.419	57.8345	3.18484e-11	257.403	103.856	0.0048805	236.741	63.1621	0.00107747	218.143	39.8586	4.44975e-05	255.597	71.1423	9.26025e-05	78.5987	92.363	0.504662	8.71411	14.7277
hco-mir-133*	4	>HCO0002* rc	26.3941	25.0143	0.7843	18.1178	18.6678	0.849052	3.98806	16.1814	0.876792	6.65962	14.0764	0.7813	7.82337	92.6944	0.760504	4.95465	10.044	0.807159	6.4397	22.5353	0.29508	5.62993	51.002	0.456422	9.76246	21.2055	0.262315	10.9104	14.5985	0.20922	8.5841	24.2636	0.229213	6.70512	15.8483	0.301888	5.15093	9.20726	0.457465	10.3631	10.3299	0.246231	5.21594	14.4957	0.884611	1.12514	10.588
hco-mir-63a	5	>HCO0003 rc	462.228	63.3275	0	374.694	46.8389	0	705.694	67.2405	0	809.151	54.5269	0	5.11002	121.419	0.927743	1464.98	115.934	0	1018.51	152.224	0	684.024	105.064	0	872.553	141.62	9.18321e-11	842.631	98.3845	0	129.029	59.6324	0.0467121	144.624	60.8857	0.0283069	1563.74	253.349	1.7405e-12	1769.42	307.4	4.6698e-11	982.802	154.115	4.18027e-05	1003.48	125.304
hco-mir-63a*	6	>HCO0003* rc	45.9924	17.4154	0.367923	74.4842	37.5074	0.265597	9.75295	21.4977	0.761406	24.4432	21.1679	0.411154	11.4367	102.485	0.710964	15.5846	12.0384	0.553423	13.4742	26.2725	0.261221	7.6032	49.7476	0.494563	10.4139	20.6802	0.31905	17.9618	20.095	0.262934	8.83825	26.4955	0.278675	6.7501	15.0875	0.455832	11.7036	8.92076	0.237534	23.1445	12.4813	0.132574	4.10609	12.531	0.910136	2.57706	11.3567
hco-mir-5885a	7	>HCO0004 rc	44242	3706.12	0	30583.8	1282.5	0	432.221	27.8895	0	375.415	37.343	0	10060.9	1716.87	1.25217e-10	13072.7	675.633	0	148.575	34.934	2.63748e-07	442.011	86.7359	2.5977e-12	169.329	58.9006	0.000768965	371.394	71.7178	5.76759e-10	6434.79	755.319	5.21805e-15	6333.17	656.275	0	18850.5	909.338	0	12648	1095.91	0	44682	2582.19	0	31240.4	1601.9
hco-mir-5885a*	8	>HCO0004* rc	40.2902	12.1154	0.000125585	61.1822	16.9467	1.43133e-05	63.3795	27.7608	5.58214e-05	116.646	25.1213	3.75247e-11	22.167	97.3747	0.531321	714.027	133.729	7.50999e-12	68.1562	31.21	0.00368682	61.2883	60.0744	0.0188248	88.7125	26.5124	4.30194e-06	70.3088	21.1379	2.79514e-05	243.95	75.0011	0.000181265	319.491	93.3995	5.18878e-05	2172.95	383.774	6.21725e-15	2603.69	551.933	4.44006e-09	205.266	31.6418	0.00596806	56.5276	26.9758
hco-mir-5886a	9	>HCO0005 rc	115.151	49.1043	0.0598394	53.0838	31.8708	0.637506	0.111085	15.6218	0.999489	4.43382	12.7041	0.863611	0.00560363	101.164	0.999921	1.68683	9.74368	0.942422	2.88236	15.7721	0.237128	9.34025	47.5856	0.397941	5.53082	16.6479	0.383244	17.8308	30.5921	0.252036	6.75415	21.4793	0.0376066	4.5064	12.749	0.395844	8.38062	13.4476	0.450529	5.19879	9.29677	0.494859	51.3849	82.2752	0.591653	0.0740033	9.39499
hco-mir-5886a*	10	>HCO0005* rc	30.9025	20.5757	0.70292	14.9644	15.0307	0.932727	0.105641	14.3055	0.999442	0.0967729	9.40426	0.999151	5.84017	91.1304	0.828278	11.4346	12.6329	0.601333	4.12835	17.438	0.258057	3.49508	49.7018	0.568917	6.8096	18.0397	0.328924	14.4255	15.3863	0.193296	5.19308	21.3246	0.153596	3.85424	13.5021	0.280499	5.46601	6.55129	0.182441	11.263	10.1816	0.150414	0.0183366	9.00844	0.999114	4.14775	13.3561
hco-mir-5887	11	>HCO0006 rc	3242.73	148.721	0	2688.72	121.729	0	460.137	53.7614	0	473.741	31.1943	0	7277.53	1389.83	4.67365e-09	5269.33	320.178	0	188.963	30.4319	2.10942e-15	383.055	83.5874	1.18214e-11	286.054	69.2923	2.75102e-06	551.122	102.918	2.1263e-12	9275.3	950.974	0	7529.04	965.616	2.56093e-10	5437.33	513.226	0	5299.48	614.831	7.77156e-16	8087.47	269.586	0	7120.43	286.733
hco-mir-5887*	12	>HCO0006* rc	41.1184	43.3473	0.707228	4.94894	6.27057	0.992801	4.27101	16.2362	0.923347	4.03175	12.0289	0.90203	4.96855	98.6389	0.873825	1.19629	8.64609	0.943466	5.69406	18.9388	0.241329	2.47864	52.3387	0.672819	7.81266	18.0467	0.245509	10.1145	17.374	0.348034	5.07598	22.0058	0.207759	4.46776	13.8757	0.278999	5.24369	8.86621	0.449604	12.4193	10.662	0.163598	1.75128	10.2689	0.947934	5.88307	16.2775
hco-mir-5888	13	>HCO0007 rc	52.9616	20.2745	0.24437	75.3687	20.7259	0.113628	11.3692	18.075	0.675032	20.5205	15.2294	0.358088	0.956549	95.908	0.977508	21.1729	13.5212	0.417271	9.52275	18.4284	0.170037	8.80475	51.242	0.555495	7.60695	17.965	0.331402	10.8835	15.9493	0.27956	11.1025	23.6514	0.218518	16.7487	22.1043	0.325019	19.6906	16.7514	0.246371	13.6693	11.1665	0.245706	34.0749	17.9555	0.457083	2.63826	12.1659
hco-mir-5888*	14	>HCO0007* rc	77.8808	47.1769	0.145078	140.269	66.9945	0.0101519	4.1525	15.1277	0.89356	25.4207	16.5934	0.284002	7.15947	104.436	0.835831	69.3813	26.5402	0.0303171	10.9169	20.8915	0.263311	5.84056	48.5291	0.596524	11.6978	19.2596	0.263031	11.0765	15.887	0.379135	14.9882	24.3085	0.131647	14.136	14.1804	0.157027	11.4937	13.7861	0.435089	30.3463	17.922	0.102391	18.5667	19.3006	0.672374	3.8742	11.8881
hco-mir-40b	15	>HCO0008 rc	10.7805	10.8549	0.651304	4.62332	9.64715	0.858877	74.4334	27.5515	1.6093e-05	65.9648	19.4725	1.99225e-05	2.35458	97.2914	0.906116	282.711	39.6972	1.89649e-11	37.8078	30.4928	0.0309626	17.4438	52.6286	0.277085	21.6789	18.5121	0.0124983	32.3573	18.1623	0.000390918	14.7697	25.2731	0.242932	21.6849	24.3761	0.225975	185.87	54.1692	2.54663e-07	201.703	41.8314	5.9841e-14	43.7689	13.8647	0.185202	6.07166	13.655
hco-mir-40b*	16	>HCO0008* rc	23.2786	38.4714	0.843668	3.63794	4.4659	0.998056	0.111814	14.8658	0.999463	0.918463	10.9352	0.97833	1.89761	109.292	0.943238	23.1368	12.5932	0.217435	4.27666	15.3444	0.127977	3.22841	50.1059	0.598679	4.32612	17.0807	0.3247	4.24322	13.6951	0.43245	3.37541	19.1518	0.217939	1.76299	13.3295	0.431019	12.6329	9.83411	0.0545027	18.385	10.5158	0.0270211	0.014853	8.71377	0.999084	0.0654633	9.03275
hco-mir-5889	17	>HCO0009 rc	12.414	9.30077	0.850662	11.0938	12.2077	0.883189	12.6869	20.7253	0.624504	36.0592	18.0857	0.0844569	5.69335	99.2015	0.81636	5.20212	11.4871	0.791766	11.5817	18.9655	0.146002	9.77246	46.6702	0.409855	11.4449	18.4346	0.169204	12.5397	17.8033	0.273545	16.4953	20.8119	0.0281162	15.5626	19.2348	0.233954	12.7311	13.5735	0.275509	11.9639	11.1253	0.221466	4.13585	8.6555	0.84271	5.04214	14.4387
hco-mir-5889*	18	>HCO0009* rc	44.9431	31.9399	0.606278	74.5648	29.0703	0.392298	15.1605	18.7029	0.623964	13.377	14.4479	0.634217	1.78419	96.5948	0.959074	2.08448	10.4477	0.941352	5.81974	15.3639	0.102118	6.6165	46.8885	0.395239	10.3356	19.177	0.166539	22.0738	21.6337	0.231171	8.26081	21.566	0.21124	6.35316	11.9188	0.270871	4.24589	8.50048	0.541653	7.57217	10.9015	0.462459	0.0238724	9.00548	0.999114	0.0731906	8.9514
hco-mir-5890a	19	>HCO0010 rc	15.5918	10.4857	0.766371	8.81117	9.07941	0.905087	3.51251	15.7343	0.92991	13.7187	14.48	0.579511	3.96278	91.6054	0.857994	1.9769	8.78673	0.906086	10.5127	21.5807	0.197159	7.03146	42.6399	0.52938	8.57202	16.7077	0.205294	2.01357	11.0747	0.655789	9.99792	23.7923	0.252099	18.1051	23.4873	0.334638	7.52979	10.0815	0.29548	7.25452	10.692	0.343598	8.51219	12.6379	0.737858	4.76535	12.3509
hco-mir-5890a*	20	>HCO0010* rc	3.75447	5.41641	0.998362	8.84979	9.79057	0.968243	0.792538	13.3149	0.99165	8.29715	14.6526	0.783456	2.14192	107.968	0.937861	1.09888	10.1673	0.960326	3.18823	19.2899	0.282732	4.66466	45.0293	0.405853	9.91827	19.7025	0.153346	7.30301	14.2077	0.284877	4.0754	20.161	0.175039	3.80976	12.3771	0.225135	5.48504	9.86011	0.430819	7.59421	11.251	0.366841	0.905489	9.61518	0.963017	0.380643	10.9501
hco-mir-79	21	>HCO0011 rc	514	36.709	0	696.681	32.5735	0	215.886	29.3877	0	169.813	23.857	0	23.8778	101.715	0.525558	414.694	37.8854	1.9984e-15	132.57	31.5749	2.43116e-06	169.583	51.1845	1.25849e-07	75.599	25.6371	6.58141e-05	115.495	21.8569	3.7261e-11	143.214	68.5467	0.0211142	147.033	85.757	0.0687304	795.344	90.5475	1.22125e-15	263.835	44.709	5.00699e-07	1218.4	123.137	4.14069e-12	550.882	57.7218
hco-mir-79*	22	>HCO0011* rc	263.447	89.6921	3.87468e-09	171.941	42.2643	0.000232319	132.358	32.5078	0.00137914	210.231	52.3047	8.31005e-10	6.21948	105.655	0.870197	1.94023	9.40618	0.935297	74.8772	27.0415	7.47605e-05	129.218	63.4052	0.000260081	69.514	25.5153	0.000210358	170.867	22.2148	1.1759e-08	28.8716	34.3232	0.194426	14.1886	17.5558	0.441653	21.9309	15.7546	0.287756	38.4147	22.3364	0.151276	9.7494	15.8753	0.851406	15.269	11.79
hco-mir-46	23	>HCO0012 rc	311.172	41.7468	0	440.775	66.7671	0	921.98	78.7918	0	722.404	41.7091	0	54.1102	102.663	0.327164	49.725	15.0602	0.0835724	673.351	54.6638	0	660.095	62.5793	0	478.893	85.134	1.42312e-09	589.771	71.333	0	190.077	73.3864	0.00604688	215.886	99.7376	0.0262539	101.328	30.3695	0.0118257	93.7472	29.736	0.0109701	9.91441	13.0251	0.836449	2.96487	11.6447
hco-mir-46*	24	>HCO0012* rc	51.8911	19.1051	0.0847409	70.656	14.1013	0.0417399	211.605	28.0804	0	170.179	28.7031	1.3245e-13	14.7244	101.735	0.642659	15.413	15.1572	0.508268	160.463	33.1837	3.42944e-07	93.9627	55.7423	0.000129502	115.52	33.2298	3.69305e-05	130.151	27.6962	2.00454e-06	65.5882	43.6793	0.0472727	51.232	24.748	0.0383442	16.6971	17.7456	0.427382	33.5652	21.7528	0.18695	16.8222	22.8317	0.762424	3.84325	13.1178
hco-mir-5891	25	>HCO0013 rc	26.2671	29.4569	0.849508	16.2299	15.8309	0.98372	0.141422	14.0022	0.99943	4.50177	12.0511	0.845569	0.00528447	103.155	0.999923	0.862894	8.36876	0.953275	4.62484	15.5836	0.218882	6.46162	50.6356	0.427301	6.20592	16.8028	0.373781	11.0724	17.5944	0.378657	2.99642	21.2945	0.239628	4.92306	13.4976	0.46662	4.56702	8.88545	0.35482	5.03531	8.72182	0.35788	7.90863	13.9719	0.778699	0.0711424	9.37593
hco-mir-5891*	26	>HCO0013* rc	37.2312	35.5145	0.861875	4.06247	5.08602	0.998187	7.12186	18.4653	0.848813	8.69895	14.0805	0.752952	2.13504	93.9547	0.950926	1.29413	9.48638	0.937467	3.31738	17.0706	0.155646	2.47381	49.3848	0.624886	9.01176	18.346	0.226388	15.0135	21.8061	0.318136	4.3499	21.6749	0.144302	4.14042	13.6065	0.268833	2.52991	8.43614	0.600824	5.2551	9.39401	0.440956	0.0965589	9.76017	0.995775	0.0728679	9.59813
hco-mir-50	27	>HCO0014 rc	4387.1	357.053	0	3957.77	370.352	0	5675.28	220.294	0	5617.36	191.279	0	5135.11	382.163	0	4737.94	412.853	0	5445.54	522.183	0	5595.54	387.882	0	4906.68	594.164	0	7213.1	1045.68	0	4640.93	467.088	0	4884.54	883.221	2.35573e-06	4788.73	419.308	0	5319.43	639.417	9.4813e-14	4232.41	314.992	0	4670.53	450.171
hco-mir-50*	28	>HCO0014* rc	97.9184	57.6849	0.526804	17.2774	10.5289	0.960117	0.908835	14.4147	0.993713	3.20402	10.3409	0.899285	0.0057843	89.1218	0.99991	0.508647	9.97807	0.983378	2.19638	16.8366	0.187507	2.99398	52.5162	0.651738	7.32949	17.2145	0.28643	8.31179	12.7485	0.246125	4.10295	23.7931	0.248352	1.48597	13.0322	0.647481	2.85233	8.34847	0.639742	4.81709	10.1943	0.565532	0.0211775	9.44904	0.999155	0.0825089	10.7236
	29	>HCO0015 rc	1400.55	94.8341	0	1267.36	85.0176	0	487.151	45.7132	0	325.107	25.1333	0	954.519	151.062	1.24478e-12	6458.59	231.795	0	487.954	71.7923	3.0964e-11	609.442	83.7332	0	396.714	65.0667	1.43219e-14	541.423	54.6019	0	2106.68	223.755	5.55112e-16	2055.2	395.498	1.38252e-06	6527.45	436.523	0	6660.53	711.303	0	594.766	47.4715	2.35746e-08	370.687	68.2077
	30	>HCO0015* rc	34.5935	14.458	0.666215	38.455	15.546	0.722463	8.23434	26.434	0.859676	10.326	12.5724	0.667492	0.685514	99.566	0.982257	8.3511	16.7189	0.765659	8.44737	17.5407	0.201736	9.59485	47.1295	0.467306	8.25365	17.7945	0.196345	12.4502	17.2094	0.279157	9.72591	22.5184	0.175805	12.9025	17.6958	0.313461	12.2689	14.9255	0.377799	16.8159	22.7168	0.430765	7.96436	15.3308	0.836408	1.39421	10.1764
hco-mir-250	31	>HCO0016 rc	577.294	90.9556	0	435.977	53.2999	0	132.586	27.4347	0	114.027	17.7202	0	3.84653	112.396	0.913788	622.661	57.7097	0	41.7116	25.2307	0.0259269	94.4388	53.383	0.000967427	32.4746	21.4765	0.0127606	53.1087	18.5836	1.30081e-05	217.535	84.5868	0.000863121	96.858	47.6457	0.0335492	748.397	79.4745	0	371.292	38.4305	0	281.118	41.9822	0.00354362	179.622	36.4039
hco-mir-250*	32	>HCO0016* rc	26.9771	10.0825	0.078978	36.5797	9.61447	0.013434	34.1071	18.7713	0.00469451	143.094	24.0022	4.46205e-09	73.8495	111.011	0.132813	90.8771	32.6208	0.016836	54.4688	28.7507	0.0212401	91.0283	59.746	0.00152956	17.6934	22.7716	0.0980111	28.4014	18.4516	0.0567439	39.0134	38.3181	0.163358	19.767	22.0647	0.352045	94.6211	33.9745	0.00589359	307.479	101.642	0.000358876	51.6203	28.2703	0.361372	49.1197	18.6156
hco-mir-5892a	33	>HCO0017 rc	35.0346	28.8417	0.881628	6.47231	6.43488	0.998219	4.14592	15.9417	0.937721	0.144366	10.7909	0.99926	0.00570733	92.4555	0.999914	0.0281833	8.98519	0.999112	2.70174	16.9207	0.304418	2.16413	43.9674	0.675257	4.85784	17.8562	0.409551	7.87692	18.2398	0.509835	1.50433	20.3292	0.260593	2.53333	12.9864	0.534317	2.78387	7.78015	0.550031	1.63968	9.21313	0.674972	6.53193	12.4796	0.797274	7.9891	19.203
hco-mir-5892a*	34	>HCO0017* rc	4.69838	5.61807	0.993358	27.3469	29.766	0.879954	0.118591	14.347	0.999444	2.76393	10.3226	0.93682	0.00432044	98.4035	0.999919	11.7819	14.3078	0.538163	2.5499	16.6211	0.231533	3.5299	46.5793	0.584871	2.54894	17.4046	0.495119	5.23041	12.8016	0.325582	3.23386	17.7305	0.17796	4.30128	13.4386	0.216049	10.8558	12.6187	0.203946	12.6173	14.4296	0.242961	0.114018	9.89486	0.995109	0.766664	10.1425
hco-mir-5893	35	>HCO0018 rc	10.9848	16.4488	0.994787	7.15762	7.27771	0.991743	9.21056	16.502	0.771539	4.68961	12.345	0.857282	0.00489474	106.893	0.999925	0.615217	9.47683	0.974402	2.01912	15.7598	0.210848	3.33573	49.2949	0.567499	6.08211	16.7722	0.310185	4.08664	12.6528	0.44525	3.40242	19.1671	0.114717	3.73062	13.6095	0.49606	2.52401	8.01805	0.530979	2.02443	8.56664	0.661159	13.6503	12.8105	0.614566	1.13626	10.631
hco-mir-5893*	36	>HCO0018* rc	6.09856	6.77733	0.995899	6.41425	6.44939	0.997064	0.128193	13.0969	0.99939	1.06238	11.3137	0.980373	1.00613	97.6607	0.964887	2.04889	8.56146	0.884601	1.81634	14.542	0.229216	4.78673	46.9774	0.448274	3.13778	18.51	0.457377	6.2282	12.056	0.250998	3.09313	20.1755	0.159918	3.09315	14.1443	0.263632	3.2405	8.34699	0.494872	4.97223	9.80413	0.392024	0.0146174	8.73168	0.999086	0.0703443	8.75563
hco-mir-259	37	>HCO0019 rc	252.235	37.0346	3.33067e-16	210.529	28.8139	0	123	25.6987	2.1817e-12	134.607	20.3344	0	413.989	130.335	2.67638e-05	1182.87	127.292	0	157.695	40.6422	2.15477e-05	203.908	60.1717	2.51592e-09	116.545	27.6461	8.28234e-08	176.603	32.4396	3.44169e-14	410.584	94.8238	9.97785e-06	490.509	142.921	0.000177697	1739.31	173.264	0	1387.95	191.528	6.12355e-11	4737.17	357.755	0	4905.95	254.399
hco-mir-259*	38	>HCO0019* rc	103.325	19.2554	1.70596e-07	100.679	16.5073	9.05827e-08	15.9538	19.4403	0.291175	19.5157	15.6962	0.222662	19.8958	100.117	0.557296	63.625	26.1114	0.0638557	28.4391	25.0321	0.10785	17.989	52.0903	0.311738	7.11146	16.628	0.273808	15.6798	13.9399	0.0519891	53.644	39.7398	0.05554	44.3517	23.3679	0.0322083	60.5977	21.9628	0.0180007	70.73	35.9437	0.0444347	105.945	43.9035	0.219	134.848	22.6535
hco-mir-5894a	39	>HCO0020 rc	212.911	23.7359	0	163.761	16.9787	0	70.7614	26.2607	1.48035e-06	78.2743	17.2668	3.73546e-12	682.661	147.563	4.45951e-10	922.312	110.342	3.88578e-15	36.1313	25.3721	0.0610008	88.0818	47.0277	1.82639e-05	33.4066	21.2003	0.0141914	88.5686	20.8468	2.17772e-07	918.161	112.196	0	704.649	146.556	5.22449e-08	772.889	123.058	1.36535e-10	1021.93	160.334	2.86227e-12	833.245	82.5141	2.90077e-09	989.44	104.848
hco-mir-5894a*	40	>HCO0020* rc	108.864	85.5122	0.286475	149.462	95.0296	0.0806886	18.7721	21.3135	0.599715	8.58137	15.6838	0.718155	0.00601436	111.359	0.999928	4.69259	10.9084	0.824894	5.29112	17.4501	0.194526	11.073	46.5662	0.340173	3.21447	16.1276	0.495915	3.86422	12.1486	0.532503	8.98645	22.3944	0.130245	10.7814	15.5169	0.209789	12.3161	13.1133	0.312424	17.5666	19.5329	0.351302	0.262589	9.00324	0.992909	2.42716	11.1357
hco-mir-61	41	>HCO0021 rc	66.2965	16.9222	1.55886e-06	67.182	13.3742	9.28952e-11	203.412	36.5967	1.11022e-16	272.307	23.6864	0	7030.48	1473.63	7.71073e-07	26764.2	734.173	0	281.136	47.6318	1.67647e-11	352.074	55.6275	0	203.27	43.7777	1.98124e-09	386.464	56.5704	1.11022e-16	11376.3	959.679	0	11991.1	1076.09	0	24328.7	1440.47	0	24225.3	1748.72	0	510.641	69.3601	4.47373e-06	806.136	129.851
hco-mir-61*	42	>HCO0021* rc	22.3784	23.67	0.733489	27.3354	19.2807	0.748128	3.628	16.2026	0.900372	7.67712	13.3994	0.770229	12.9815	102.248	0.652968	63.7197	24.3222	0.0338588	17.7108	19.4279	0.0332944	9.22911	53.0714	0.428056	5.33171	19.9905	0.433058	6.26684	14.7997	0.374151	11.6175	24.813	0.196811	11.4449	15.9951	0.13976	35.6836	13.9784	0.0028043	53.7114	20.033	0.00533265	2.76155	10.4427	0.928131	12.8614	17.125
hco-mir-43	43	>HCO0022 rc	75.5911	14.5019	2.74241e-10	88.0936	14.4493	3.60822e-14	1454.12	95.2696	0	993.596	51.8331	0	6809.53	1257.66	1.6777e-08	23913.9	645.125	0	1430	161.538	0	1300.84	105.931	0	1321.49	175.511	0	1643.27	143.365	0	13823.7	720.914	0	11432	1240.74	1.11022e-16	19590.6	1137.18	0	21875	1429.18	0	711.147	65.2757	5.22462e-08	959.365	89.2001
hco-mir-43*	44	>HCO0022* rc	40.6943	14.5323	0.000960471	42.1066	11.1118	2.59153e-06	320.803	43.7924	0	262.342	21.4656	0	740.029	134.96	2.87992e-13	4420.66	362.309	0	594.581	62.1633	0	702.28	63.7941	0	333.233	38.0373	0	627.723	65.3817	0	1742.43	160.952	0	1829.06	323.198	5.12404e-09	5234.99	218.114	0	5393.59	361.212	0	112.121	23.3512	0.117755	151.075	26.5885
hco-mir-5895	45	>HCO0023 rc	373.216	36.1603	0	305.075	29.3557	0	1097.93	49.1746	0	701.101	36.317	0	4171.69	307.169	0	12913.2	361.206	0	1372.4	109.938	0	1580.28	110.79	0	1157.44	149.596	0	1800.31	140.132	0	6881.18	481.863	0	5997.06	620.7	3.33067e-16	14468.3	813.621	0	13429.6	805.676	0	1093.92	74.3406	0	1009.88	131.82
hco-mir-5895*	46	>HCO0023* rc	14.1242	11.1403	0.526285	20.0538	7.27835	0.340854	36.121	24.9079	0.0194092	40.9772	20.0077	0.0106932	36.8445	105.354	0.192098	576.036	110.004	2.22045e-16	31.7836	20.0478	0.0284754	12.1906	52.8894	0.453149	17.8513	19.6185	0.0639686	17.275	13.0406	0.00651523	61.0882	42.4156	0.0191808	69.0829	34.898	0.0317994	453.079	62.9989	4.5608e-13	503.835	115.333	2.15609e-08	7.34365	12.1416	0.840765	25.3881	21.9355
hco-mir-124	47	>HCO0024 rc	315.25	58.101	7.77156e-16	438.436	74.7342	0	687.128	74.7757	0	413.981	35.6314	0	1.34538	90.3	0.964227	19.8191	16.9601	0.460399	246.705	71.9088	2.69166e-07	238.347	67.4571	1.71352e-12	169.861	44.947	1.34937e-06	258.703	39.2092	3.10862e-15	41.932	32.6311	0.0874676	42.1942	29.8749	0.20008	28.0478	15.0298	0.184935	30.2029	14.7769	0.106541	23.5128	12.8212	0.625384	5.09776	14.8636
hco-mir-124*	48	>HCO0024* rc	124.567	58.83	0.138452	164.464	71.9501	0.0969613	39.6596	19.9941	0.178657	38.4908	19.4035	0.130935	1.74245	98.1152	0.959282	0.0362632	9.20473	0.999133	14.9516	20.0382	0.0704042	12.1528	52.9868	0.402157	6.38798	17.1578	0.414279	24.2953	14.4668	0.0291401	12.6177	24.5508	0.328634	9.5084	15.103	0.389519	6.21342	8.82871	0.513661	8.44938	11.5058	0.51233	0.0298482	8.55262	0.999067	7.62201	18.836
hco-mir-45	49	>HCO0025 rc	5115.08	302.092	0	5362.47	318.945	0	4195.7	159.982	0	3642.74	108.466	0	2052.87	370.076	2.0675e-08	5494.56	398.7	0	3882.19	332.942	0	3806.08	211.102	0	3632.12	399.266	0	3933.43	349.693	0	1906.64	209.046	6.43929e-15	2112.55	256.556	1.2055e-11	6125.28	422.314	0	6079.46	676.936	3.33067e-16	1698.82	148.466	0	1989.37	177.511
hco-mir-45*	50	>HCO0025* rc	281.165	109.234	3.92767e-05	386.738	156.978	2.06707e-08	22.1716	18.1717	0.402215	39.578	16.3982	0.0316289	0.00628503	94.2972	0.999915	0.315133	9.22002	0.988974	14.9281	19.4744	0.0435496	14.5093	52.0681	0.306629	6.60529	16.3466	0.379486	19.1168	13.3614	0.0251774	9.52571	21.8151	0.291985	10.2958	16.0998	0.418498	13.2444	10.0859	0.24711	7.35423	13.0985	0.599522	0.936367	8.90379	0.978763	2.21162	10.1909
hco-mir-5896	51	>HCO0026 rc	160.092	85.1471	0.000263746	245.095	141.455	1.59858e-05	2.71123	15.7349	0.909195	2.07703	11.3307	0.932868	2.67639	101.086	0.939338	3.77664	10.1671	0.869397	7.77924	16.7067	0.225117	7.88134	48.1257	0.367094	7.52206	18.1767	0.378387	9.49187	17.0244	0.400731	17.1556	23.2005	0.0421939	17.0961	17.8778	0.168571	12.6259	12.7346	0.329267	11.2759	11.037	0.321546	15.2728	12.1357	0.673285	0.0817973	10.184
hco-mir-5896*	52	>HCO0026* rc	56.7322	43.6361	0.663866	82.7081	30.8666	0.273072	0.0971035	14.6399	0.999455	6.46244	11.6251	0.791304	9.51127	110.457	0.75405	1.29122	9.55311	0.951294	8.89065	18.4362	0.126751	8.784	51.2968	0.341014	4.71239	17.8223	0.514341	5.1666	11.2718	0.386566	11.8417	25.5295	0.212377	13.2498	17.598	0.172058	10.3682	10.7998	0.266858	6.59597	10.992	0.477974	2.76861	10.3535	0.925183	3.18086	11.0763
	53	>HCO0027 rc	66.3438	15.0456	0.0140039	38.6566	11.0865	0.307443	99.8249	32.5618	7.33484e-06	180.409	30.159	1.84383e-10	3.85191	97.0618	0.894848	43.2615	12.7894	0.0487703	136.29	39.5384	1.4916e-05	31.067	48.6416	0.0393478	143.542	34.858	5.91406e-06	42.219	17.4642	1.22213e-05	37.7401	36.7031	0.116941	32.8262	22.5134	0.14163	17.9633	14.5882	0.277535	28.3621	14.7193	0.106799	16.9044	16.7023	0.717895	31.467	21.346
	54	>HCO0027* rc	53.6993	13.387	0.0123571	44.6231	13.8835	0.133475	83.7174	25.7308	3.45919e-05	167.046	29.4561	4.01753e-10	28.4622	104.006	0.400919	72.2454	29.3727	0.0653821	131.702	47.2265	0.00136388	44.7152	55.0707	0.0276726	156.23	23.1006	0	61.104	15.7536	1.26066e-12	56.5416	38.8441	0.0605762	92.7327	40.8102	0.0233215	23.9115	20.1627	0.339205	40.2752	19.3896	0.0574136	7.95769	14.6374	0.855192	25.5517	16.3745
hco-mir-5897a	55	>HCO0028 rc	52.2656	11.1661	0.504138	5.88545	8.10031	0.990377	7.51138	15.9515	0.833876	6.1521	12.2767	0.821536	0.00590872	89.4516	0.999911	0.0284527	8.18921	0.999026	3.39442	16.2136	0.253114	5.38414	42.3721	0.409513	8.50264	17.7248	0.286925	4.03037	12.3777	0.477265	5.69149	18.9789	0.198152	4.18795	13.1058	0.39513	4.12225	8.59853	0.537532	4.11169	8.44349	0.520171	12.3805	13.4254	0.691421	4.09386	11.8762
hco-mir-5897a*	56	>HCO0028* rc	18.9499	14.7063	0.893354	26.6553	22.0403	0.956157	2.25577	15.0319	0.949746	13.6215	16.7095	0.731831	0.0052792	97.4283	0.999918	0.0288491	9.24927	0.999137	3.96103	15.766	0.158858	5.84334	48.203	0.44268	3.10465	15.5522	0.510141	5.15728	11.9947	0.441489	3.66832	19.5144	0.226134	3.62466	11.649	0.357136	3.99384	8.34204	0.370073	2.68619	10.0433	0.714409	3.01119	10.421	0.906423	0.0740062	10.2582
hco-mir-5898-3p	57	>HCO0029_3p rc	13.8901	11.1245	0.707422	8.17403	10.9681	0.914709	21.1579	18.794	0.289502	38.8395	18.3656	0.0406187	3.05442	114.584	0.895755	16.2626	10.2305	0.300212	13.4538	20.8023	0.203824	19.3597	51.4014	0.062621	23.5274	21.6679	0.0661776	25.183	23.5605	0.109727	18.0726	28.4076	0.120911	20.3244	19.2548	0.132432	14.8837	12.1853	0.160963	33.1162	16.9777	0.027944	20.562	15.6618	0.51717	0.102231	10.5866
hco-mir-5898-3p*	58	>HCO0029_3p* rc	11.2427	8.38379	0.982019	29.2547	18.495	0.881151	0.168645	14.5287	0.99945	1.89494	11.5013	0.97911	0.00569099	98.0479	0.999919	0.0296173	7.99433	0.999002	1.95525	15.3806	0.195936	3.42965	49.5788	0.557571	2.05899	16.2648	0.611571	6.28437	14.9024	0.392379	2.63791	20.0711	0.236291	1.79393	11.2048	0.445746	1.7964	7.13485	0.623685	1.48687	8.35874	0.727237	2.63236	11.2333	0.928578	0.0743759	9.35283
hco-mir-5898-5p	59	>HCO0029_5p rc	10.5559	11.1982	0.975195	3.26301	4.98265	0.998244	7.58569	13.7258	0.791281	3.50649	10.9753	0.904133	0.00501977	95.9787	0.999917	3.05477	9.17811	0.825913	3.15476	19.3482	0.284028	5.53331	48.4624	0.320963	6.75802	17.9527	0.311098	2.35452	13.2724	0.666442	3.74655	20.7219	0.17599	3.39744	12.0912	0.332148	3.07136	7.65816	0.476483	3.36854	8.83479	0.510076	9.32624	14.8374	0.735229	2.8872	11.7848
hco-mir-5898-5p*	60	>HCO0029_5p* rc	10.0952	11.4162	0.786608	17.6141	7.90306	0.803779	6.80077	14.838	0.76092	49.3708	20.9243	0.0173266	18.0507	95.7371	0.464758	5.96989	12.5133	0.796805	18.1259	21.4916	0.183723	19.5511	52.2358	0.110352	17.9708	18.8102	0.0371357	12.0492	13.2969	0.107648	20.5172	28.2361	0.15753	17.2079	18.5232	0.138886	11.0844	14.14	0.393997	24.2343	14.0526	0.0541424	5.91182	11.627	0.844402	1.57353	10.9863
hco-mir-5899	61	>HCO0030 rc	15347	472.745	0	13114.8	387.625	0	12331.6	348.929	0	12330.5	152.415	0	13344.5	837.631	0	12704.1	340.316	0	13952	724.942	0	8806.56	391.985	0	14381.4	1548.88	0	15797.4	1456.75	0	13447.2	743.952	0	12281	837.031	0	10902.9	469.73	0	11068.6	683.873	0	11399.4	349.498	0	12886	432.012
hco-mir-5899*	62	>HCO0030* rc	209.6	127.242	0.00299262	314.325	180.254	4.51494e-07	35.7973	20.1755	0.134341	13.9806	12.1759	0.567798	2.3944	101.734	0.956058	2.24072	10.9192	0.93997	13.1286	18.611	0.172399	8.16072	51.9705	0.518638	3.90957	16.0467	0.539873	6.7077	14.2449	0.419949	11.7746	25.4929	0.326483	9.13097	14.8353	0.390559	9.24087	8.4341	0.360428	15.4424	10.971	0.247845	2.67927	10.4469	0.945745	2.7352	11.1916
hco-lin-4	63	>HCO0031 rc	8327.49	255.159	0	10509.8	571.632	0	6531.76	237.1	0	7487.54	101.326	0	4450.74	2952.53	0.122368	6188.43	370.957	0	7539.76	394.481	0	7058.47	335.82	0	8845.7	957.399	0	9639.02	863.565	0	6385.97	531.562	0	4911.46	440.561	0	6449.45	383.23	0	6255.88	521.287	0	8117.47	373.538	0	9654.91	431.281
hco-lin-4*	64	>HCO0031* rc	388.779	60.6268	0	499.984	77.2839	0	79.283	27.4956	6.31761e-06	63.51	22.2111	0.000491717	1.47453	90.2553	0.961554	8.09021	13.3462	0.746021	41.3673	31.9765	0.0562868	44.2545	52.8205	0.0196235	26.7048	19.9891	0.0310277	63.606	15.787	3.13549e-12	36.5072	35.006	0.149908	25.6164	19.7301	0.188249	37.5435	12.4356	0.072435	32.8169	15.6978	0.0800417	59.858	56.2308	0.488154	37.4971	16.5534
hco-mir-5900	65	>HCO0032 rc	41.5085	9.88127	0.274481	27.4265	19.3454	0.676107	15.6042	20.4567	0.506456	13.8605	12.7935	0.491515	0.00481103	92.5532	0.999914	19.7659	13.2145	0.360228	8.39161	18.8565	0.109645	4.97448	46.4341	0.543968	10.2607	18.5436	0.287173	11.0223	16.3614	0.128781	8.99286	24.3549	0.164745	11.2471	15.9775	0.268847	16.6022	13.7393	0.212915	33.8287	15.9793	0.0182328	8.32031	12.0002	0.791988	2.44155	12.1629
hco-mir-5900*	66	>HCO0032* rc	7.128	8.65262	0.895193	12.7845	10.9728	0.834866	0.688474	14.466	0.984094	14.5191	15.1286	0.513739	5.28144	92.4428	0.793516	6.3348	12.6835	0.745504	10.3491	18.6506	0.174859	10.2891	47.528	0.240507	10.3843	17.7189	0.12402	7.81019	15.3621	0.292217	13.034	25.5724	0.155185	9.7938	13.5202	0.0501223	8.61589	9.25749	0.183012	7.88271	11.7766	0.355725	3.71502	10.4256	0.883011	4.7947	14.047
hco-mir-87a	67	>HCO0033 rc	9292.83	361.898	0	7666.63	298.302	0	9110.33	354.798	0	8792.06	155.919	0	6033.99	575.482	0	4353.28	231.894	0	10168.1	628.353	0	7137.17	331.951	0	9631.64	1039.68	0	8424.37	762.175	0	7463.98	1685.85	2.50397e-05	7411.38	549.565	0	3179.56	323.463	0	3754.33	400.967	0	425.635	46.5858	5.6256e-05	469.812	58.0745
hco-mir-87a*	68	>HCO0033* rc	35.4184	32.4401	0.62667	78.7649	18.7065	0.224082	61.7123	35.9972	0.101713	66.5986	21.8032	0.00300808	0.00534004	101.998	0.999922	1.37863	10.716	0.951113	17.5768	19.3412	0.0641596	26.4245	50.0511	0.0353516	12.4891	15.9156	0.0397108	36.3712	15.3443	3.29728e-05	13.9025	27.3496	0.191605	8.83024	15.7999	0.348759	5.99799	9.83553	0.517828	13.892	10.3602	0.189684	1.94323	9.9016	0.953929	1.96403	11.3269
hco-mir-9	69	>HCO0034 rc	4169.5	193.808	0	1882.02	146.462	0	1634.23	96.5381	0	1348.64	61.9673	0	376.873	127.855	0.000991845	893.153	74.8103	0	690.686	66.0204	0	1198.35	93.4029	0	534.386	89.5524	4.31783e-10	1121	99.817	0	235.349	91.4362	0.0197018	227.054	47.0199	0.00084412	766.168	85.8918	9.65894e-14	499.721	96.6545	5.29017e-06	6712.02	361.396	0	7516.58	374.728
hco-mir-9*	70	>HCO0034* rc	27.3564	13.5913	0.109713	46.2968	12.7934	0.0164688	131.52	31.2578	3.45279e-14	144.234	29.0469	4.94138e-10	3.28232	94.4251	0.890955	23.7474	13.4511	0.222424	127.912	46.2204	3.10485e-05	85.821	52.809	0.000237646	69.7029	23.5975	7.0966e-09	96.9331	16.2511	0	41.6538	35.4014	0.12387	41.0121	22.1459	0.0701853	31.9585	11.5521	0.0662223	26.5823	12.757	0.0812277	95.2084	27.8083	0.152717	219.315	40.4394
hco-mir-87b	71	>HCO0035 rc	9148.11	367.347	0	7257.91	232.926	0	9113.81	300.123	0	8369.79	206.384	0	4871.71	625.981	3.33067e-16	2934.17	138.781	0	8266.68	329.189	0	6795.62	306.327	0	8689.16	1026.19	0	7672.85	679.73	0	4542.09	282.159	0	4234.9	308.671	0	2059.83	132.611	0	2432.79	200.973	0	646.394	75.8033	4.23737e-08	480.099	50.0486
hco-mir-87b*	72	>HCO0035* rc	28.2474	27.1469	0.677366	41.4221	20.186	0.536505	117.563	39.205	7.93588e-06	95.7104	25.3492	0.000114852	7.10636	101.112	0.79849	1.61267	10.9458	0.949437	28.2387	25.2069	0.0472106	43.435	60.2093	0.0123672	29.7659	19.3449	0.000485364	53.9613	18.0866	4.70618e-06	21.6756	28.0847	0.160207	16.9139	19.0215	0.201231	7.54536	10.7347	0.510025	20.2494	14.1928	0.163309	0.0245591	9.04742	0.999118	5.55565	13.0325
hco-mir-86	73	>HCO0036 rc	4361.98	211.543	0	3856.07	98.788	0	6505.25	128.426	0	3977.48	92.6148	0	4018.92	388.721	0	2677.54	120.837	0	4038.87	178.901	0	5275.62	219.653	0	3470.01	433.383	0	5509.11	463.937	0	5489.51	322.197	0	4253.29	299.935	0	2111.47	130.213	0	2036.34	166.905	0	347.685	30.0117	8.57197e-05	289.475	38.5827
hco-mir-86*	74	>HCO0036* rc	17.314	12.7684	0.664346	19.9719	12.5123	0.679794	1.829	14.5866	0.911741	10.128	11.1729	0.58416	19.1813	101.631	0.512405	7.56459	9.4418	0.688736	17.341	22.2133	0.196001	17.8086	57.8537	0.172282	7.61787	17.007	0.281716	12.1354	19.0051	0.307489	19.9948	27.3327	0.161793	12.1483	15.6173	0.146424	8.34544	8.44273	0.319503	14.7387	11.6015	0.184928	82.4066	30.0521	0.138018	246.372	60.9528
hco-mir-5901	75	>HCO0037 rc	28.0992	11.042	0.164047	30.2682	13.4953	0.376306	13.8705	18.1045	0.466745	14.9874	14.5854	0.416915	30.5569	125.19	0.471648	16.8081	12.1728	0.435994	14.8199	19.7673	0.1352	10.7202	42.4576	0.233732	17.302	23.8277	0.270011	12.3303	18.3415	0.334298	38.6479	29.8914	0.0143723	75.4993	27.2048	0.000859016	21.5258	17.0719	0.244065	23.5749	11.9701	0.0595465	19.1675	12.4715	0.565648	12.2587	13.9503
hco-mir-5901*	76	>HCO0037* rc	67.0418	21.4222	0.210127	77.2882	16.2382	0.155499	5.74197	16.9234	0.855996	3.28797	11.6302	0.893163	0.0059932	103.078	0.999923	11.2306	11.7454	0.668271	6.55169	15.7999	0.219904	3.95712	47.6132	0.672337	3.59099	16.8656	0.545145	9.04531	12.7246	0.210746	9.03327	20.9086	0.178838	5.71209	14.6102	0.333189	17.5099	8.67875	0.058735	23.2068	12.1241	0.0619179	9.0037	11.7908	0.800804	11.6891	16.3354
hco-mir-5902-3p	77	>HCO0038_3p rc	31.2697	18.1983	0.606972	13.8103	15.602	0.843808	15.6217	21.4851	0.55715	14.928	12.6893	0.436891	7.86823	97.6267	0.758641	4.09079	10.357	0.825373	14.1194	20.2501	0.0595782	6.22405	47.6831	0.475567	8.52974	16.6833	0.278002	6.27123	15.952	0.470165	16.2838	27.7659	0.134304	28.9727	22.2871	0.0439054	9.70089	8.68468	0.19643	11.301	9.69674	0.201494	4.14274	11.003	0.871877	3.66287	13.1896
hco-mir-5902-3p*	78	>HCO0038_3p* rc	46.0268	20.1619	0.0934115	70.9558	27.4062	0.0141495	26.851	18.7277	0.0937572	22.8881	15.4636	0.183931	3.4353	96.1685	0.894058	11.245	11.3289	0.620896	17.9427	22.0396	0.18241	14.2492	48.7448	0.21176	8.73297	17.4328	0.270348	28.6324	18.1767	0.0309433	36.4367	30.4336	0.0255177	35.6493	16.5078	0.00894798	21.3919	9.8364	0.0833801	21.4431	10.2849	0.0858664	12.2389	15.3307	0.758395	9.63246	14.595
hco-mir-5902-5p	79	>HCO0038_5p rc	70.071	53.5054	0.0611701	71.7039	31.9161	0.0669682	26.4071	19.7508	0.164231	20.2116	14.3087	0.271932	6.06154	108.854	0.843841	8.17916	13.3247	0.729476	20.3469	19.8853	0.0210816	13.4946	49.5746	0.349327	11.6847	20.8478	0.291429	15.9197	16.5472	0.106947	30.6103	31.1433	0.0344052	45.923	25.0116	0.019976	19.5616	12.2007	0.16251	23.0865	15.6207	0.177554	10.5581	10.9818	0.777186	8.843	27.2192
hco-mir-5902-5p*	80	>HCO0038_5p* rc	16.1901	10.0899	0.777721	28.854	12.5067	0.613817	15.1702	17.6403	0.488498	16.5768	15.1801	0.442619	8.63641	89.4224	0.729235	7.6596	11.3508	0.735918	14.1994	17.6772	0.175636	7.72535	53.8722	0.412255	7.77797	17.5904	0.299248	10.4575	13.4184	0.111855	22.855	25.9859	0.105361	30.8875	16.5707	0.0100055	11.4728	9.39436	0.251414	9.40952	10.2548	0.359471	2.75045	11.0352	0.933583	9.93454	15.8936
hco-mir-5903	81	>HCO0039 rc	69.9569	33.4348	0.110493	88.1258	41.9371	0.0998635	37.7454	21.7716	0.0798094	28.1618	18.1208	0.190379	9.21107	99.8677	0.781206	3.69392	10.468	0.853425	21.0522	21.4866	0.0456717	11.5772	50.5907	0.377545	14.2996	20.9518	0.228953	16.405	15.5413	0.0892986	30.4825	35.2684	0.103065	53.8931	28.2293	0.0149063	15.9889	14.6715	0.277387	12.2125	11.4234	0.344648	2.71079	9.69895	0.935604	4.49572	14.1942
hco-mir-83	82	>HCO0040 rc	13542.6	825.904	0	7735.38	661.97	0	2016.56	188.183	0	1299.05	103.563	0	3202.13	729.163	5.32002e-06	3229.11	302.591	0	783.819	103.008	6.66134e-16	1291.23	211.484	2.48915e-11	875.267	101.36	0	1518.06	178.038	0	3214.32	253.395	0	3020.74	447.392	4.28961e-08	3949.97	282.401	0	2541.55	272.875	0	10961.2	866.248	0	10909.7	955.385
hco-mir-83*	83	>HCO0040* rc	84.933	28.9757	0.082758	95.9522	34.5899	0.0256498	4.45498	15.2638	0.886009	14.2542	14.556	0.543177	0.0061598	95.7324	0.999917	2.96412	11.1771	0.903943	7.77813	14.7364	0.191763	9.96581	44.1879	0.31741	5.27797	18.2497	0.409605	15.6152	17.8733	0.219436	11.7529	22.8801	0.204821	6.59195	12.2323	0.308073	14.1182	9.59669	0.137031	7.96709	9.80755	0.431213	11.8917	11.0026	0.756654	7.458	13.3535
hco-mir-59	84	>HCO0041 rc	2050.13	74.9578	0	2619.16	69.5679	0	305.39	34.2996	0	186.849	20.8711	0	344.577	156.854	0.00316711	720.168	62.0821	0	227.919	36.4798	1.02918e-13	210.978	47.6324	0	107.702	29.7953	5.1329e-06	205.471	27.5021	0	1049.83	115.682	1.66533e-15	828.231	119.287	8.01612e-11	746.547	74.7017	4.44089e-16	634.539	59.141	0	37.5481	16.8339	0.475936	11.2992	15.7047
hco-mir-59*	85	>HCO0041* rc	102.307	50.6977	0.00540681	181.957	59.6122	7.37656e-05	9.37202	17.882	0.714684	15.0249	20.2089	0.59876	29.7527	106.866	0.414419	5.95735	10.1789	0.789441	22.018	23.8394	0.190988	36.67	56.0325	0.0250376	8.57985	16.1796	0.154977	15.9955	17.082	0.101626	31.8544	31.5696	0.108885	24.0894	17.1193	0.0875747	35.522	13.6708	0.0441204	29.5514	16.2012	0.118752	5.08547	13.2279	0.897655	6.45604	14.0234
hco-mir-5904a	86	>HCO0042 rc	33.7686	21.224	0.664247	32.041	25.3225	0.763446	5.59351	16.3304	0.811609	22.2386	14.1018	0.299704	0.00489959	104.379	0.999924	1.31653	10.4735	0.951164	8.04674	18.0687	0.144408	9.82439	45.3249	0.185724	7.79979	19.6634	0.381843	8.73393	15.9721	0.394988	7.64357	21.8257	0.23121	10.2831	17.8281	0.378665	8.46605	12.6769	0.410873	5.79336	10.2313	0.490068	2.05554	9.9007	0.940425	1.66986	12.6436
hco-mir-5904a*	87	>HCO0042* rc	153.497	43.3044	0.0118689	95.1021	16.6071	0.0347153	3.85808	16.9881	0.914068	17.8113	14.183	0.41187	0.00582706	101.882	0.999922	0.0312923	8.77033	0.99909	6.79515	17.7392	0.202979	11.6776	49.8643	0.24738	6.61068	17.2274	0.210703	17.396	18.2274	0.183087	9.83471	21.9208	0.1725	5.47517	14.3257	0.434558	8.92213	8.55192	0.311809	10.2804	8.97005	0.237828	3.85464	11.9437	0.922816	9.79573	13.6347
hco-mir-71	88	>HCO0043 rc	10778.4	387.684	0	19498.1	930.361	0	11843.4	519.141	0	15383.2	614.19	0	24872.3	1369.95	0	28201.8	1353.71	0	19989	907.147	0	7175.34	388.22	0	23369	2702.58	0	17085.3	1668.02	0	29531.4	1041.81	0	28413.1	2170.48	0	24823	1167.48	0	23475	963.848	0	27282.2	1064.59	0	28404.6	1503.83
hco-mir-71*	89	>HCO0043* rc	51.0454	14.0927	0.285261	72.3242	13.8956	0.185288	11.2215	17.0008	0.660394	22.3881	15.9059	0.313773	1.95613	98.0705	0.954627	1.40521	9.42316	0.947052	11.2271	19.2927	0.162534	16.4332	46.7176	0.114872	12.9566	19.0885	0.127737	30.564	19.327	0.00984644	13.1414	22.8696	0.153921	9.20485	13.5491	0.241904	11.9079	7.92085	0.191932	13.1372	11.2524	0.289945	5.0104	13.1257	0.892395	25.6938	15.3796
hco-mir-5905	90	>HCO0044 rc	14.7523	12.9596	0.860825	22.97	21.2776	0.962818	0.986239	15.2827	0.984853	2.48313	11.8625	0.929406	1.32278	104.086	0.972063	2.30366	9.32594	0.90405	4.82271	16.7862	0.206827	4.51183	46.8686	0.455578	1.99799	16.4848	0.623333	4.87449	16.235	0.535976	3.83228	20.7181	0.247813	5.13731	12.9764	0.345669	3.49706	9.17022	0.507389	5.01211	9.51437	0.426615	4.3217	10.2791	0.855499	0.350261	9.29914
hco-mir-5905*	91	>HCO0044* rc	17.5559	15.393	0.921423	15.5941	16.3074	0.976846	0.148868	15.1026	0.999471	0.124752	10.2074	0.999217	0.00555009	112.606	0.999929	5.4738	16.0174	0.807532	1.88657	16.3127	0.23465	3.29081	46.9357	0.451702	2.15811	14.7804	0.449208	2.97771	12.0486	0.552078	2.64772	19.6089	0.207828	1.65985	15.6281	0.520895	2.00312	7.16639	0.5531	2.79518	8.7744	0.6137	0.246944	10.4107	0.9919	0.0754676	8.42235
hco-mir-5906	92	>HCO0045 rc	63.7659	35.7201	0.199462	85.4348	38.3168	0.0692826	359.114	43.4431	4.38615e-08	283.81	54.3551	0	0.00535364	99.7062	0.99992	0.181945	8.77914	0.992845	70.5199	22.3635	4.28035e-05	123.03	53.0305	1.68635e-07	55.7486	28.7888	0.0114163	179.561	28.6716	0	19.5234	25.8094	0.223282	12.851	18.5509	0.445122	12.028	13.205	0.393452	9.52309	10.7971	0.425655	9.07093	12.4755	0.809252	2.03494	10.1615
hco-mir-5906*	93	>HCO0045* rc	20.3863	22.3905	0.790015	2.91779	4.74397	0.998247	3.27095	17.05	0.903935	2.83751	12.2085	0.917999	0.397686	102.337	0.984951	27.1557	12.0296	0.138894	3.85354	17.2685	0.22807	3.61411	45.7765	0.446118	4.87496	16.8338	0.418076	10.3884	14.4361	0.250385	4.60912	20.1977	0.158731	2.73433	13.2485	0.310247	7.79029	8.26828	0.10391	17.8692	12.8364	0.0429486	0.609851	9.52921	0.978796	0.0661269	9.39251
hco-mir-5907	94	>HCO0046 rc	23.0585	16.845	0.692748	21.0421	18.6836	0.88315	12.8051	19.8996	0.707886	2.93366	12.0788	0.892562	0.47907	96.8978	0.991444	30.5664	19.9915	0.164516	7.56145	16.712	0.210862	11.632	48.7922	0.328935	7.23112	18.6753	0.402029	6.73939	16.0044	0.431478	6.87465	21.6288	0.235395	4.43	13.0119	0.513152	21.0988	10.928	0.0508146	33.2205	10.6803	0.00289191	11.1173	14.2029	0.728083	2.20307	11.3903
hco-mir-5907*	95	>HCO0046* rc	105.062	26.3927	0.00124059	125.372	31.7763	0.000140532	17.6356	16.1349	0.295038	28.8041	15.9799	0.0787294	4.03071	98.557	0.9016	45.3596	20.1926	0.141666	23.8803	22.1762	0.0837341	31.6104	44.699	0.00797217	15.8259	19.4543	0.100216	27.9093	16.9283	0.015738	29.3792	31.9913	0.153996	28.2167	17.3435	0.0920351	52.792	19.1411	0.0395995	48.3146	13.9162	0.0130521	32.6974	23.3497	0.557296	14.8375	15.6852
hco-mir-5908-3p	96	>HCO0047_3p rc	4398.9	245.358	0	4052.24	224.096	0	48.883	19.6099	8.57758e-13	32.9028	14.216	1.80865e-07	7735.66	874.008	0	16182.7	361.46	0	62.4566	25.7408	0.000282358	76.148	52.801	0.000275639	63.6795	28.408	0.000887779	67.6816	16.5013	3.8242e-10	17117.8	577.186	0	16002.1	1590.1	0	22031.2	826.112	0	21436.6	998.485	0	46878.8	1683.49	0	36316.5	1510.17
hco-mir-5908-5p	97	>HCO0047_5p rc	119.954	19.0774	4.28998e-11	158.724	22.6212	6.18894e-12	11.4704	15.8733	0.305582	11.3483	14.109	0.432724	30.3038	109.162	0.402426	146.265	33.3605	0.000166847	27.1121	25.2269	0.16727	28.1364	54.8786	0.227995	7.19513	17.6496	0.3005	12.7602	15.3277	0.106802	64.5018	43.6088	0.0607922	76.9672	39.32	0.0346575	123.445	28.1271	0.000754164	157.116	22.5873	1.50105e-07	615.135	70.6226	7.29277e-08	589.548	64.3038
hco-mir-5908-5p*	98	>HCO0047_5p* rc	3616.05	236.808	0	3213.8	281.823	0	16.4324	17.667	0.00120235	28.2562	13.3104	4.42421e-08	6719.41	568.702	0	13977.6	327.691	0	40.9249	22.5327	0.00451288	60.4815	49.5984	1.66144e-05	49.836	20.2131	4.351e-06	54.0125	18.0425	1.70594e-08	11940.8	460.277	0	11549.9	496.061	0	20898.3	541.265	0	19433.4	629.752	0	46969.2	1081.57	0	34632	701.355
hco-mir-5897b	99	>HCO0048 rc	11.5591	14.9537	0.955885	9.19833	10.1888	0.988153	2.06239	14.3592	0.970358	2.09969	10.9961	0.926778	0.00532869	100.959	0.999921	1.97743	9.45322	0.932826	1.93408	13.6753	0.20466	5.49579	49.2189	0.440106	4.19681	17.6635	0.486314	7.72382	17.1498	0.462977	3.04327	19.0554	0.19425	1.66039	12.296	0.51607	2.96579	7.76888	0.53384	3.3474	9.47442	0.541915	8.76936	12.3917	0.72481	4.67072	14.6341
hco-mir-5909	100	>HCO0049 rc	37.7121	10.0342	0.341377	24.3884	23.6848	0.714784	4.35202	15.8575	0.855684	31.4572	19.442	0.185251	1.46563	100.187	0.956711	12.0811	14.1598	0.591139	9.65273	25.1721	0.280057	10.8256	51.595	0.326518	4.63013	17.6707	0.341053	8.67129	17.418	0.404996	10.3914	21.4302	0.125543	8.6678	15.3198	0.34925	9.37824	9.17787	0.28736	14.5	10.0275	0.124937	8.08421	13.4799	0.779627	0.066514	9.66185
hco-mir-5909*	101	>HCO0049* rc	11.718	9.78699	0.613428	9.7842	10.1985	0.777116	2.0895	14.8368	0.907955	17.0515	12.1459	0.214512	46.8333	104.928	0.0581472	19.1311	15.6775	0.376633	14.7253	18.8031	0.188319	7.23822	47.0749	0.359126	10.9308	18.4813	0.161093	13.6829	17.3292	0.223771	42.9296	34.491	0.0267411	50.0718	22.7791	0.000671038	26.6025	13.5905	0.0227894	23.8143	19.6179	0.114415	25.1883	16.3887	0.502216	33.3729	24.764
	102	>HCO0050 rc	5923.04	245.165	0	4979.9	200.941	0	78.645	24.3895	7.4023e-12	116.099	18.2822	0	17284.4	2471.49	3.02325e-12	21192.7	1176.05	0	89.85	34.5538	0.000603386	265.062	64.0807	1.30396e-12	259.807	80.4833	6.71018e-05	206.799	29.8105	0	22283.8	1969.08	0	18414.7	2073.28	2.22045e-16	26794	1368.45	0	23318.1	907.832	0	58883.5	946.853	0	59123.7	1887.87
hco-mir-5910	103	>HCO0051 rc	32.5963	11.6046	0.293218	51.4764	21.3047	0.182132	21.3124	19.6146	0.350193	22.9198	17.4374	0.298952	5.58935	96.4374	0.832101	13.2282	12.3856	0.576621	20.6129	23.5405	0.174059	19.638	54.4918	0.195211	9.07565	17.4162	0.150629	14.4011	20.0268	0.288871	19.0839	26.9899	0.164531	19.1577	24.2089	0.364338	13.2182	13.7914	0.346335	15.7613	11.6842	0.238878	19.0981	15.766	0.67198	10.2609	16.1372
hco-mir-5911a	104	>HCO0052 rc	19.7102	22.1864	0.858129	3.47469	5.92123	0.998531	9.35505	21.6913	0.758456	6.44379	12.5756	0.831514	1.25567	101.113	0.960777	5.07087	11.5409	0.783293	5.61304	17.0649	0.218237	5.94969	47.7034	0.45151	7.05287	19.1084	0.323959	13.344	18.66	0.301124	5.1525	21.1532	0.182965	4.21951	14.9476	0.463759	6.96266	12.0422	0.426018	7.30464	9.47921	0.277311	2.68493	10.6295	0.911574	0.068198	9.32563
hco-mir-5911a*	105	>HCO0052* rc	18.0906	15.764	0.699078	10.9972	8.6177	0.895091	6.17678	18.7954	0.765447	15.0886	12.9259	0.396605	2.15844	93.8015	0.916783	129.371	36.1443	0.000712657	11.252	19.2147	0.155044	7.95583	49.3025	0.28077	8.82448	17.4268	0.188388	14.1741	17.9326	0.188162	13.5439	20.0451	0.0769361	11.1688	14.5902	0.150803	62.7709	22.8177	0.000467169	87.8091	33.7099	6.61366e-05	4.84013	15.4922	0.886232	5.99477	15.1272
	106	>HCO0053 rc	71.3553	16.4668	0.0479467	41.7728	10.5868	0.355788	95.6837	23.4125	2.42393e-08	173.778	35.828	1.58309e-08	0.00516278	100.455	0.999921	21.2513	12.2074	0.291187	102.588	31.3981	1.05325e-05	21.8259	52.0773	0.180541	112.268	29.5381	3.70963e-06	41.6661	18.5193	0.00239508	22.6201	27.1447	0.125557	24.2603	27.5062	0.330953	12.1849	15.358	0.417963	11.4715	14.045	0.446462	11.0546	12.5421	0.788282	25.8903	16.2809
	107	>HCO0053* rc	94.1611	27.6828	0.00492867	57.7332	14.3402	0.0905937	221.79	30.0429	1.42109e-14	270.625	31.0299	0	4.17953	118.001	0.910219	88.8726	24.1346	0.0155724	235.756	58.8237	1.44218e-13	49.8954	45.4143	0.000152944	251.07	57.4419	3.24205e-09	86.5473	21.8151	1.56159e-08	93.9951	51.1695	0.02151	52.1164	17.4783	0.00744486	10.7627	10.8041	0.488492	34.032	13.5166	0.0827394	2.86013	10.2226	0.9475	81.7289	20.4353
	108	>HCO0054 rc	20.4252	18.5424	0.5665	18.2422	8.13362	0.743651	11.8238	21.0844	0.612052	30.9026	16.9453	0.0905173	3.35684	102.714	0.897863	8.58442	11.6875	0.649564	17.3256	22.8104	0.202163	16.4974	49.1471	0.173978	11.2965	20.4095	0.095078	12.5507	13.9525	0.1542	20.3331	26.898	0.11058	19.575	23.2019	0.218441	24.7817	20.2715	0.127122	19.7058	13.911	0.116386	28.8388	17.2525	0.443152	21.5675	14.6748
	109	>HCO0055 rc	74.1915	18.6519	0.000154183	50.2054	13.6753	0.0521168	141.577	32.3928	2.77811e-12	241.654	34.6982	0	12.7568	96.7739	0.675211	73.1105	18.8405	0.0265563	242.752	42.498	2.40636e-11	60.8633	52.4152	0.00709498	219.267	45.6752	3.42177e-08	73.3337	24.0224	5.94454e-06	57.1707	42.079	0.0734901	53.5723	27.1465	0.0555139	29.8224	23.2566	0.244949	38.6457	15.8537	0.0519141	4.20578	10.0615	0.915724	58.2436	30.6831
	110	>HCO0056 rc	21.1468	9.49895	0.320344	19.6148	9.46515	0.598099	0.0642085	14.2636	0.99944	9.19982	14.7154	0.625617	57.9859	106.471	0.100329	26.0001	14.8504	0.290538	25.0036	26.1615	0.139686	25.1519	56.487	0.113324	14.1535	22.8495	0.229633	17.8152	19.6755	0.0954285	29.4917	32.8867	0.116944	19.0571	15.944	0.0438892	41.6057	21.9138	0.0428128	43.6812	18.6611	0.0151822	52.1044	21.9649	0.245724	64.0949	38.3795
	111	>HCO0057 rc	7.43627	9.41877	0.727207	3.42478	5.01507	0.964414	29.6651	20.7098	0.0573163	93.3763	23.6723	6.61075e-07	60.3437	98.9851	0.0813751	20.3485	10.2409	0.183969	22.2013	23.3664	0.145365	56.2352	50.5236	0.000698505	38.039	26.2038	0.0104926	53.0922	20.1547	0.000628427	26.3581	27.7862	0.0665683	19.551	16.6378	0.088622	21.0259	19.1908	0.182974	28.9164	17.9073	0.0528005	21.2337	15.3208	0.519182	6.44564	16.7976
	112	>HCO0058 rc	12.9792	12.2319	0.886463	12.2594	16.4335	0.976974	1.6426	14.3256	0.977557	10.2539	14.3242	0.747182	0.00507072	95.0121	0.999916	6.3718	10.3485	0.731956	2.78603	16.7946	0.262096	6.30294	45.463	0.413327	5.81531	17.0775	0.333582	7.1009	17.0751	0.52586	2.93263	20.9539	0.247713	4.16251	13.9553	0.501733	4.5563	10.7773	0.560508	6.11732	8.94517	0.34157	5.73582	13.778	0.822722	3.68901	12.7284
hco-mir-84	113	>HCO0059 rc	25887	2195.27	0	18486.5	2011.7	0	0.114635	14.1624	0.992606	4.16152	10.9839	0.433612	10304.2	334.322	0	10424.2	750.62	0	8.69922	17.0632	0.252026	9.58141	46.9098	0.381967	13.5687	19.9341	0.118831	29.9114	20.1041	0.00633391	6154.46	538.067	0	12896.4	1159.24	0	11744.5	358.035	0	8888.46	617.653	0	18937.5	1185.41	0	16300.8	817.685
hco-mir-84*	114	>HCO0059* rc	78.0814	19.2116	0.00232121	100.163	32.8756	0.00363647	1.05439	13.796	0.971622	27.4671	16.6729	0.159221	16.5891	106.627	0.610299	40.4025	21.4909	0.207116	15.2351	20.9464	0.168435	4.85682	51.472	0.651361	6.73649	17.9165	0.281758	15.7376	19.3091	0.244903	24.0118	28.3658	0.116071	8.83473	12.5585	0.284708	39.936	20.3372	0.0572201	25.2144	13.5616	0.0838176	30.7568	27.981	0.542763	201.272	36.7077
hco-mir-242	115	>HCO0060 rc	190.243	47.3521	0.000256237	256.643	51.0503	2.19608e-05	85.3849	26.3866	0.000609971	31.6673	15.1107	0.0967488	0.300453	98.5147	0.994117	5.8052	10.8	0.819817	11.5743	17.4982	0.159733	18.5603	47.9854	0.130828	12.6545	20.7111	0.274102	19.7782	18.6357	0.0379422	12.6172	25.85	0.233946	13.7297	20.4259	0.412221	18.8712	14.9857	0.251117	12.6709	16.1513	0.504	0.116954	8.74883	0.997142	0.0789862	9.07914
hco-mir-5890b	116	>HCO0061 rc	15.2897	7.64958	0.867073	24.4337	16.0811	0.77193	18.0098	18.9332	0.491098	42.2083	18.768	0.0405338	5.42287	110.216	0.856259	7.85677	11.4925	0.700182	20.5829	21.719	0.0662133	16.4487	43.5282	0.0807748	24.5874	19.2856	0.026503	29.3273	23.5081	0.0656868	10.2324	25.1791	0.190061	10.4514	15.6199	0.322803	9.6591	10.5652	0.349547	15.1398	14.6679	0.28413	0.873758	9.19532	0.967968	1.11675	10.2154
hco-mir-5890b*	117	>HCO0061* rc	13.514	14.684	0.884776	45.9372	33.5854	0.817657	4.06703	17.5693	0.953713	8.79146	13.8684	0.737835	8.75597	96.6958	0.76471	0.410672	8.89984	0.981943	7.69659	15.2885	0.051162	4.29834	48.0045	0.520743	7.60952	20.0428	0.305572	2.22347	11.7679	0.644031	4.78842	20.698	0.368369	4.50999	13.2781	0.287271	4.75793	10.3488	0.552934	2.67354	9.25016	0.674377	0.0194656	8.70134	0.999083	4.97706	13.3531
	118	>HCO0062 rc	36.979	9.68111	0.451884	16.8722	12.5349	0.847091	40.6341	20.0449	0.0674488	35.8797	15.4804	0.0485993	2.28999	98.1821	0.936368	8.3815	9.4126	0.641124	14.9438	17.0989	0.0577355	17.5327	47.7135	0.11894	28.2363	20.37	0.0334467	28.1187	19.5243	0.0341844	11.4413	25.9608	0.182619	14.148	17.6207	0.261613	9.54893	15.3375	0.513543	11.5639	12.4169	0.3746	9.4499	19.3913	0.809577	0.0683773	8.80803
hco-mir-9551	119	>HCO0063 rc	1731.89	315.257	0	1581.43	338.345	0	265.137	51.9016	0	177.742	29.9074	8.41549e-14	1.09876	111.476	0.978759	8068.3	1019.1	0	57.972	33.197	0.00343179	209.955	60.6758	2.2043e-09	49.5723	25.4493	0.00939022	169.184	32.8156	9.3886e-12	50.0243	38.5818	0.144823	84.7583	44.4585	0.0549692	9975.11	918.096	0	6016.26	919.795	0	180.797	33.3782	0.0287	389.66	60.8605
	120	>HCO0063* rc	5.58818	6.77892	0.998335	9.09853	7.39164	0.992468	0.143011	13.3374	0.999401	2.32793	10.465	0.922454	1.08234	97.339	0.965281	1.22309	10.0594	0.940962	3.35646	15.1602	0.0802295	1.2336	48.0382	0.72331	4.26133	15.6601	0.400681	8.74657	16.0273	0.359259	2.35098	20.1289	0.392817	1.52323	13.8555	0.502413	4.2699	8.34113	0.220508	2.95044	10.7608	0.592136	0.0149109	8.92537	0.999106	0.325743	9.66758
hco-mir-252	121	>HCO0064 rc	545.841	35.9812	0	437.249	26.2036	0	413.277	29.7206	0	360.324	21.5468	0	464.255	295.423	0.0482181	712.245	67.2563	0	579.981	45.4259	0	417.857	69.7193	0	608.555	99.5626	1.4363e-12	467.33	32.9529	0	1580.99	188.027	1.03395e-12	1580.29	212.427	6.31138e-11	820.97	92.0073	1.40887e-13	886.22	129.905	4.96515e-09	766.511	72.4153	3.18469e-09	607.721	61.7298
hco-mir-5904b	122	>HCO0065 rc	65.5201	12.3933	8.16122e-05	80.6634	17.7603	0.000976619	67.6813	26.8163	9.17286e-05	76.2951	19.6949	1.10157e-06	4.8062	102.331	0.858264	73.2	26.0138	0.020151	84.7972	30.5838	0.000477791	104.478	52.7327	2.42803e-05	81.3415	33.0106	0.000751343	88.4714	22.9217	2.68944e-06	58.5445	38.217	0.0341713	57.6801	38.6172	0.114243	129.42	50.9138	0.0039303	152.057	54.2116	0.00120959	43.7892	21.3559	0.362443	48.0294	17.3205
hco-mir-5904b*	123	>HCO0065* rc	43.4952	11.8863	0.310132	47.3161	12.2174	0.386032	8.64712	16.1375	0.747243	34.6139	18.5549	0.156906	3.85212	94.5405	0.890208	59.658	19.5661	0.0352512	19.8211	23.1823	0.0667248	9.7163	50.6132	0.335606	10.8968	18.2549	0.233312	8.94985	12.3222	0.176978	11.8719	24.8865	0.3505	20.2173	18.9836	0.146346	64.8905	32.2546	0.0332071	76.85	18.2515	0.000183723	1.37969	10.1395	0.969394	9.59111	12.5133
	124	>HCO0066 rc	9.2728	11.2213	0.958728	1.99314	4.27606	0.997988	4.54219	16.5236	0.866878	17.2229	14.2331	0.389129	13.5192	91.1895	0.579313	5.99011	9.67612	0.680513	4.91072	19.0609	0.314254	10.2873	45.3199	0.417153	3.80701	14.6411	0.381836	15.5811	19.1608	0.235235	16.2524	23.2116	0.0275563	31.2003	24.8798	0.054708	8.58449	11.1384	0.32514	6.55053	11.1537	0.433308	5.63488	10.2483	0.78893	3.16045	12.1823
	125	>HCO0067 rc	9.11347	9.9345	0.901765	16.3882	12.5868	0.912127	4.21625	17.4705	0.88235	4.89378	11.5291	0.817958	0.699669	94.7882	0.975743	15.9971	10.7392	0.355356	4.03381	18.1424	0.249995	7.39089	44.4015	0.464098	5.70262	17.3076	0.292352	12.8576	17.2292	0.223265	5.60271	20.3888	0.0599322	8.71707	16.0554	0.210082	14.8522	15.5387	0.208679	11.751	10.3197	0.174857	5.76666	11.7418	0.840612	0.0643567	10.1055
	126	>HCO0068 rc	322.016	30.9056	0	357.467	39.9785	0	38.3096	20.0735	1.32765e-07	32.996	14.3542	3.38329e-06	443.944	133.179	6.04651e-06	410.943	62.8578	5.93653e-09	84.0778	25.8076	7.13157e-06	60.6858	51.4027	0.0165177	48.4432	21.874	7.86645e-05	37.2195	18.0283	0.00547441	349.754	91.124	7.92113e-06	619.69	147.406	3.201e-07	445.948	56.7819	3.95906e-12	1085.7	217.572	1.86126e-09	13860.6	950.869	0	27051.1	764.608
	127	>HCO0069 rc	34.6677	12.791	0.0197213	19.4071	8.41912	0.137881	223.865	28.477	0	146.953	19.5412	0	197.055	119.72	0.0021824	189.004	30.1094	3.17646e-06	173.756	33.0913	1.14894e-09	62.8401	59.4924	0.0668574	128.507	37.8009	0.000259543	76.7972	25.9699	0.000995168	215.14	99.6989	0.00535875	193.229	84.2789	0.00841372	67.1317	42.1726	0.118819	167.869	45.673	0.000224552	39.8996	23.4525	0.469401	159.162	24.5689
hco-mir-790	128	>HCO0070 rc	10.1086	8.3696	0.846412	15.1311	8.59347	0.826013	391.557	70.9889	0	132.015	37.0338	0.00269909	0.531014	92.6767	0.980417	4.54636	10.2412	0.777801	70.779	43.2253	0.000174789	40.6166	52.0926	0.0627539	58.1224	24.5454	0.00113343	61.1448	16.3962	2.91101e-08	20.7226	23.8447	0.0256659	22.3348	22.9428	0.213007	14.6401	16.6226	0.394362	12.1087	12.5017	0.317808	8.39548	11.9519	0.804772	4.00366	11.9463
hco-mir-790*	129	>HCO0070* rc	3.15414	5.04869	0.99835	3.11985	4.4409	0.99813	17.6379	18.1039	0.577936	26.1667	16.6081	0.273447	1.35258	105.401	0.961132	0.202912	9.4526	0.990791	7.04879	16.1824	0.0277959	5.30531	50.3644	0.382159	5.76298	14.0766	0.0961141	14.9944	18.1019	0.276616	3.07456	19.4699	0.416217	5.9678	13.7854	0.205969	4.19667	7.89671	0.305802	4.44715	9.63685	0.441771	0.0154381	8.67004	0.99908	0.501017	10.2495
hco-mir-137 (aka hco-mir-234)	130	>HCO0071 rc	162.949	59.738	4.17361e-07	152.106	50.0773	3.19485e-08	475.861	112.826	6.07842e-11	346.614	42.801	0	9.86772	100.684	0.783202	35.4858	16.1981	0.187361	475.714	81.0706	5.88418e-15	452.982	81.7517	3.48681e-11	292.452	28.3228	0	465.098	76.0625	2.74452e-10	53.4537	29.2161	0.0271753	37.0556	36.4169	0.306604	90.7987	45.3851	0.0564656	76.0752	32.9692	0.0334487	16.5299	19.9757	0.741646	8.86373	15.1089
	131	>HCO0072 rc	29.5786	36.5303	0.843869	20.9337	20.5987	0.860236	14.038	32.2244	0.818486	14.3137	13.2446	0.637415	0.00529484	99.1141	0.999919	8.20318	12.8282	0.708847	4.44207	16.6925	0.08071	4.61023	47.7732	0.705563	3.22327	15.0207	0.479232	5.41776	11.4388	0.448004	3.51632	21.3979	0.235537	7.07608	15.4345	0.324486	6.65991	11.9253	0.481751	2.69126	9.87872	0.675676	2.87499	9.506	0.914154	3.56074	12.813
hco-mir-5912a	132	>HCO0073 rc	10.7213	12.9345	0.898113	13.8609	10.0349	0.735762	3.69388	15.6119	0.881074	22.179	13.8865	0.218624	7.08152	101.62	0.792879	11.8139	11.8596	0.472501	11.4558	18.5122	0.0976653	6.36964	47.7434	0.621094	18.3861	16.8798	0.00724969	13.3837	15.6191	0.123052	16.3086	25.5362	0.10835	24.1706	21.3236	0.0709316	18.9911	14.534	0.127491	19.43	11.5325	0.0440698	5.56528	10.8706	0.831484	8.65041	14.62
hco-mir-277	133	>HCO0074 rc	37.4772	21.6636	0.805378	69.0453	37.6804	0.379149	0.741598	14.7563	0.982638	10.8455	12.1452	0.720204	1.22916	99.4106	0.971943	3.46646	9.92057	0.844409	8.08195	21.5461	0.14267	5.81292	47.1707	0.660828	5.1129	16.6296	0.345825	3.07943	12.17	0.60698	5.70665	17.9701	0.223342	10.9524	17.2546	0.261097	9.60498	12.929	0.391124	8.01279	10.3058	0.37203	9.07961	12.1118	0.780066	11.8918	17.9651
hco-mir-277*	134	>HCO0074* rc	154.065	45.3091	7.26745e-05	192.252	49.6677	0.00034716	21.8545	19.8755	0.377008	23.66	20.0181	0.400074	31.9058	112.586	0.43868	134.911	24.0304	0.000677909	26.0623	32.3874	0.140806	6.59918	52.1882	0.760051	13.8074	20.0635	0.200628	15.5995	11.91	0.0257597	15.6376	27.3747	0.29824	25.405	31.9725	0.358856	47.8669	15.9523	0.0379664	32.3353	18.8412	0.1593	19.7167	17.2709	0.723472	22.766	18.2002
hco-mir-5890c	135	>HCO0075 rc	7.24929	9.87294	0.870739	12.8268	9.87641	0.818506	6.29469	17.0278	0.764505	53.9367	25.0044	0.0228742	19.1422	107.772	0.463877	12.8797	10.9041	0.472344	21.7683	22.7127	0.101016	11.7917	53.0617	0.445991	23.8882	19.8253	0.010309	23.5236	19.9496	0.0683675	15.2838	24.881	0.222411	11.3916	16.5926	0.306566	14.1286	14.094	0.259011	17.5065	12.1764	0.101087	16.6168	11.7018	0.577258	26.6684	21.7696
hco-mir-5890c*	136	>HCO0075* rc	17.8104	18.5746	0.737967	42.0386	27.5252	0.632048	1.15606	13.3685	0.968407	14.3674	12.2456	0.501004	6.83407	97.1168	0.779756	3.5795	10.5935	0.869022	12.3455	19.7604	0.065613	8.89955	46.3911	0.36519	11.2968	21.4323	0.277674	13.6007	16.6402	0.236031	8.29141	23.0428	0.244556	7.81859	14.6212	0.278493	6.61153	8.44347	0.318033	7.54311	11.3147	0.422758	0.0198281	8.65213	0.999078	8.40491	14.8192
	137	>HCO0076 rc	5.95895	9.68265	0.974166	21.0625	14.4119	0.800968	2.0651	15.1602	0.944478	3.86704	13.5127	0.883008	0.604355	94.3091	0.978585	5.6379	10.0854	0.731561	5.44777	15.1805	0.104647	5.17898	47.0094	0.542618	3.83991	17.7125	0.351815	2.11855	11.2258	0.62978	6.15202	22.2923	0.215561	7.72891	14.8974	0.241908	6.6442	8.75168	0.279293	8.4829	9.22185	0.137906	10.7163	10.5432	0.672213	6.56864	12.8099
hco-mir-236	138	>HCO0077 rc	634.782	56.7322	0	516.466	40.3175	0	37.285	20.044	0.000432901	43.2208	16.9577	0.000256959	65.4574	101.406	0.145306	157.187	36.0995	0.00029215	40.2074	29.5818	0.0950444	44.8036	49.2036	0.0744977	14.5358	17.188	0.094444	31.5202	14.9454	0.00031531	54.5656	44.038	0.174816	44.4201	40.3907	0.271943	220.148	46.0224	1.13101e-06	156.329	34.9322	1.59109e-05	5577.82	485.575	0	3652.93	220.875
hco-mir-236*	139	>HCO0077* rc	81.3862	37.9061	0.390535	103.888	34.0242	0.348428	0.119893	15.3548	0.99948	0.563053	11.3589	0.99047	0.00545798	98.8286	0.999919	1.51846	10.229	0.952023	4.9573	17.9992	0.171277	5.4867	46.7621	0.609597	3.57099	14.9543	0.377447	9.70035	13.6245	0.183469	4.41255	18.6706	0.300507	3.52739	14.3329	0.467944	5.52849	8.84744	0.434836	4.37042	9.63646	0.585696	0.745524	9.473	0.980448	4.25668	12.9652
hco-mir-5897c	140	>HCO0078 rc	4.93539	6.10446	0.99825	35.1695	48.0635	0.932405	0.146626	13.484	0.999408	0.14112	10.5605	0.999243	0.615788	99.3612	0.980996	0.0263801	7.83155	0.998981	3.19291	16.9733	0.242733	3.6524	46.3	0.539661	2.72462	16.9168	0.438542	3.44662	17.5716	0.604127	1.96418	20.2213	0.247603	2.57643	13.0554	0.503466	3.37906	7.34752	0.377294	2.61129	8.69141	0.572041	4.94619	10.3801	0.826889	1.30942	9.61794
hco-mir-5352	141	>HCO0079 rc	33.222	12.2269	0.000291217	40.0198	10.5311	3.22507e-05	20.8604	18.1484	0.00282048	30.1907	16.5866	0.000585592	796.806	172.089	2.78146e-11	6957.97	317.331	0	33.7388	25.9042	0.0730163	25.0017	51.0896	0.15265	15.0436	15.1381	0.00583985	26.0567	16.05	0.00167673	2150.47	220.554	0	2020.69	394.108	5.91527e-13	6988.36	425.148	0	6467.74	530.617	0	110.851	20.2922	0.0601983	144.598	25.0299
hco-mir-5352*	142	>HCO0079* rc	23.9685	19.6022	0.520266	33.5681	12.521	0.469063	38.83	24.3616	0.0688466	65.7758	20.9988	0.000339137	7.93476	100.432	0.760355	42.0297	15.993	0.107436	42.1504	32.5295	0.0469972	29.419	57.8342	0.169064	38.9498	24.1585	0.006602	44.5265	23.4297	0.00570678	21.8242	30.7587	0.188624	25.1145	24.2686	0.21699	43.8452	16.1744	0.0261529	55.8611	15.4733	0.00462034	0.37333	9.10028	0.989892	10.3292	14.1506
hco-mir-5913	143	>HCO0080 rc	7.11444	9.37378	0.899587	35.4218	25.8108	0.819807	3.67177	14.7042	0.932703	3.66771	10.7706	0.889872	0.869061	97.0764	0.972166	2.17266	8.61095	0.894586	6.02644	18.3428	0.206207	8.10418	46.2772	0.510963	3.38935	15.1446	0.378874	8.6907	14.5158	0.291712	3.78766	20.9245	0.243799	6.12407	14.4638	0.431344	7.91091	10.4775	0.364761	5.72453	8.72006	0.347431	13.1801	11.9713	0.640609	9.26844	18.0714
hco-mir-5914	144	>HCO0081 rc	27.4182	11.1479	0.242894	43.9479	18.1145	0.0871081	26.4485	21.8546	0.156764	36.3489	18.2616	0.0386415	18.854	92.1362	0.540005	58.0837	24.194	0.0446082	29.5737	28.4389	0.135356	22.5763	53.3613	0.274522	15.5585	17.0368	0.0417554	18.3691	13.2967	0.0160117	32.6339	31.1084	0.14041	33.7989	26.1558	0.132325	36.6741	20.0579	0.0932261	34.9184	17.8205	0.081307	60.6025	16.685	0.177576	38.6408	22.2932
hco-mir-5915	145	>HCO0082 rc	6.97059	9.20984	0.920074	24.9844	30.1066	0.89282	26.5166	21.3825	0.411681	52.123	22.2351	0.0513007	2.3522	96.7163	0.933041	1.12822	9.43232	0.959444	10.0716	16.4851	0.13495	16.1656	50.8492	0.226938	12.394	17.6133	0.0560985	27.8855	20.1937	0.0540573	5.93549	23.4249	0.270323	6.61526	16.0013	0.507598	7.50985	9.57312	0.355363	6.20091	10.8245	0.482117	9.62321	14.7435	0.740203	5.905	15.4923
hco-mir-5916	146	>HCO0083 rc	11.2832	12.3708	0.899526	46.7688	27.2035	0.607785	6.82902	18.6812	0.855535	5.64288	11.9951	0.80402	0.00454314	97.7463	0.999918	1.20374	8.17025	0.940326	5.05145	17.385	0.261082	7.99914	46.8129	0.402371	5.32327	16.8359	0.261092	9.50994	14.86	0.334842	6.87495	22.2099	0.225683	7.60501	16.5101	0.352556	9.30724	10.5876	0.251321	7.43669	9.10196	0.268999	9.16843	15.2979	0.771693	4.12296	13.5335
	147	>HCO0084 rc	11.6715	8.50458	0.902627	15.7841	14.2029	0.914796	15.6918	18.7246	0.586135	2.27278	10.593	0.927837	1.95935	88.0259	0.946564	3.55826	11.1939	0.83659	6.27472	16.9424	0.230265	6.82205	50.8308	0.494987	4.95161	18.0501	0.268581	7.11749	12.834	0.332903	4.29905	19.0038	0.221571	6.17141	15.4093	0.343851	8.23959	10.1576	0.356027	8.16241	10.3749	0.315958	12.7006	13.2812	0.689202	6.29145	16.2767
hco-mir-5911b	148	>HCO0085 rc	6.96649	8.94138	0.982926	16.0821	22.7138	0.960084	9.49873	33.3772	0.837281	3.38249	9.34905	0.895854	5.23386	101.855	0.878188	2.58928	9.26885	0.888103	4.74297	16.9908	0.256155	6.24049	45.2997	0.41947	4.42656	15.8364	0.21726	7.98215	15.3482	0.443313	4.94972	19.758	0.200539	4.61753	13.1376	0.309355	6.48331	9.71004	0.398728	7.98967	10.9159	0.341375	8.62113	13.7444	0.721248	4.59284	13.7049
hco-mir-5911b*	149	>HCO0085* rc	9.05979	7.51725	0.998406	17.8799	14.6025	0.982478	0.183016	13.6603	0.999415	7.51002	18.2348	0.889399	0.00543509	100.178	0.99992	0.0283478	8.37451	0.999047	1.64922	17.851	0.20814	2.25412	41.53	0.699702	3.67079	15.9705	0.425856	9.47079	13.4394	0.279433	1.44552	20.4781	0.236646	0.429155	12.1457	0.781955	1.60863	7.13463	0.610203	1.88905	9.24758	0.673343	0.0166451	9.50571	0.999161	0.0777217	9.66374
hco-mir-7	150	>HCO0086 rc	51.1381	14.6513	0.00577049	79.2545	18.5226	0.00023084	454.157	46.9178	0	511.37	50.9308	0	24.4652	100.805	0.536281	39.0643	14.4249	0.126509	568	45.0747	0	392.515	56.5561	0	331.962	22.459	0	381.412	42.4858	4.44089e-16	83.9695	54.9668	0.0696355	84.0713	36.5299	0.0343663	55.0486	26.1006	0.0807998	59.7667	23.4704	0.0230721	41.2114	23.696	0.440793	18.4386	20.3929
	151	>HCO0087 rc	5.67608	7.37342	0.928925	7.37973	9.49145	0.954395	3.31502	14.8914	0.882468	12.9974	12.4455	0.472895	2.91581	105.723	0.889478	31.6813	17.8156	0.148845	8.73793	18.8821	0.239108	7.25517	45.5279	0.354039	5.72605	17.9129	0.169853	11.903	16.249	0.254117	8.2804	20.9932	0.165489	7.52717	13.6828	0.25461	19.8362	13.9115	0.100728	27.2673	12.9417	0.0112892	6.05386	11.6201	0.805174	7.11309	16.0717
hco-mir-235	152	>HCO0088 rc	64.2875	16.5275	2.05505e-06	94.9126	13.9658	3.06422e-14	2467.59	149.786	0	1860.99	99.4219	0	525.829	155.86	3.22141e-05	887.179	79.4704	0	2044.97	96.1382	0	3772.11	210.512	0	2692.35	151.602	0	2487.37	199.403	0	2658.06	252.867	0	2177.3	194.286	0	983.219	82.3608	0	1469.63	124.053	0	51.2741	14.6518	0.348289	19.3008	11.2568
hco-mir-235*	153	>HCO0088* rc	25.1002	30.0702	0.915211	14.955	21.4861	0.969824	8.71872	16.1946	0.799723	3.61747	12.8299	0.928151	3.54313	101.037	0.915738	0.328749	9.63109	0.98547	4.56693	18.5384	0.130452	4.24676	47.7726	0.579508	3.04302	15.7455	0.391047	16.7188	18.8577	0.193645	4.3354	21.1539	0.162493	1.79309	13.1105	0.512174	3.02088	7.28403	0.497745	3.08711	8.90794	0.556781	0.0176354	9.14656	0.999128	0.0687647	9.11322
hco-mir-228	154	>HCO0089 rc	647.992	169.844	0	743.398	176.792	0	2562.93	430.707	0	2633.71	336.575	0	135.84	222.003	0.425036	180.782	33.3753	0.000955426	3469.14	176.022	0	3180.28	124.645	0	2593.78	645.031	4.51513e-05	2888.58	271.793	0	557.882	115.735	4.97106e-07	703.733	96.9586	1.72021e-09	253.944	59.0579	4.06431e-05	323.869	74.5028	4.95743e-06	25.321	17.5754	0.658292	8.5199	13.2751
	155	>HCO0090 rc	571.204	92.5723	0	411.387	57.0766	0	686.208	124.376	2.79443e-13	1628.58	103.228	0	155.369	120.782	0.0718115	35.3003	16.8373	0.29752	1724.86	162.201	0	1121.5	120.916	0	1173.74	82.0584	0	936.092	115.579	0	102.742	67.8521	0.134469	70.7819	37.8736	0.135555	81.9885	31.0445	0.0497124	72.602	28.6397	0.0441315	38.638	12.4068	0.527876	19.072	15.2527
	156	>HCO0091 rc	10.5544	6.90008	0.811352	24.3905	8.61196	0.502731	6.67212	17.2556	0.7778	13.733	15.3667	0.521811	8.56489	104.455	0.749919	35.2064	14.9884	0.104119	18.4805	23.0951	0.187176	15.3106	52.0163	0.221033	10.6879	19.2712	0.0945888	20.2818	21.3569	0.155957	16.8508	24.2364	0.141306	16.0146	14.7883	0.119627	43.5236	16.3915	0.0207551	49.5682	19.2078	0.00796833	17.3507	20.3728	0.657369	4.25857	12.2005
	157	>HCO0092 rc	1.80803	5.56373	0.998504	13.3887	17.33	0.898001	8.17592	15.227	0.755657	17.9928	16.7478	0.471228	2.37548	113.366	0.908613	2.38673	9.61517	0.867935	8.20901	18.2347	0.223303	14.0928	48.7152	0.133238	8.82981	18.8237	0.106461	9.26062	12.9518	0.0330263	8.65499	21.3993	0.164653	6.81095	15.1855	0.285165	12.6962	11.7823	0.17277	9.96691	12.3219	0.24469	14.8652	13.5317	0.593647	10.082	17.2174
hco-mir-5917	158	>HCO0093 rc	6.57444	7.82806	0.968732	17.1632	11.2778	0.820707	9.87294	17.8093	0.752059	6.16541	13.1608	0.77002	0.00481975	95.1648	0.999916	7.37428	9.70584	0.654741	5.39371	16.5491	0.237149	7.31265	48.0427	0.370179	6.06867	17.1921	0.270548	8.13603	14.2155	0.245959	9.17944	20.27	0.145767	7.71299	16.1048	0.263684	10.0211	12.7725	0.319827	12.9973	14.1398	0.179232	9.08747	14.5262	0.762112	8.6262	15.8494
	159	>HCO0094 rc	9.50729	11.7183	0.951828	9.51948	13.7686	0.936201	8.49426	14.6712	0.782574	3.13515	11.3132	0.880502	0.523406	94.6136	0.980801	3.18348	9.25836	0.847989	5.97669	17.6305	0.210198	11.4717	46.4631	0.0887914	7.58596	17.9894	0.191298	9.88727	15.0248	0.137119	7.05043	20.5793	0.211129	4.40998	13.4561	0.274182	8.87695	10.8851	0.308808	9.58211	12.946	0.315959	7.63644	13.7189	0.773198	5.46998	15.0872
hco-mir-5918a	160	>HCO0095 rc	9.13666	9.15991	0.804116	14.637	5.48135	0.664916	24.6285	18.3104	0.128585	20.2608	14.4074	0.193524	0.411733	106.283	0.987227	19.5949	13.4102	0.28633	11.9688	20.6181	0.192127	10.5343	45.0945	0.256855	11.8115	18.0544	0.0839545	18.8282	17.4273	0.0987641	43.3884	34.4185	0.00593529	48.3647	22.7029	0.00190073	21.4327	13.071	0.0544467	22.5154	11.5477	0.0402265	10.309	12.7336	0.725737	3.08692	11.9367
hco-mir-5918a*	161	>HCO0095* rc	27.4153	20.6444	0.494973	1.38618	4.85449	0.998329	19.582	20.669	0.348536	35.4953	17.4428	0.0325998	185.364	104.977	5.12196e-06	20.7957	14.8069	0.40084	11.4013	19.6553	0.202651	6.10507	53.3885	0.610891	17.8279	18.8281	0.036518	20.0346	14.5914	0.0165828	63.62	30.4983	0.00287186	130.57	40.4049	3.62566e-06	13.5075	11.8127	0.26219	14.5738	11.9889	0.239032	30.8516	58.0292	0.672448	5.58198	11.7376
	162	>HCO0096 rc	1.60313	4.91801	0.998347	14.2335	10.2383	0.8575	20.1442	20.1761	0.417361	19.7762	14.9284	0.335212	0.00407636	109.442	0.999927	5.67808	12.0091	0.749479	6.88133	16.3436	0.1476	11.7327	45.4156	0.144202	13.4121	17.3638	0.0483186	14.0526	14.6637	0.00790799	9.42532	21.5511	0.103186	12.0701	13.9814	0.0801713	9.27297	11.066	0.323416	12.285	12.9224	0.186226	7.59535	12.191	0.769757	5.2964	12.6827
hco-mir-5919	163	>HCO0097 rc	80.6348	29.3878	0.0275696	115.443	28.4642	0.00084574	27.6632	17.5019	0.0916123	33.193	15.7019	0.0516726	12.5439	98.1584	0.674663	13.4189	10.5837	0.551678	24.2078	26.4267	0.196307	26.1153	51.1552	0.135844	17.4539	18.4832	0.0851042	24.4643	20.1662	0.133107	37.2784	33.3453	0.0598277	44.6594	20.7761	0.0209106	22.4831	17.8739	0.268651	21.9122	14.1079	0.226313	14.1413	15.6148	0.756806	9.05989	19.7756
hco-mir-5890d	164	>HCO0098 rc	6.85692	7.81251	0.921781	24.2345	9.28096	0.567193	28.5641	18.9228	0.129717	39.3078	19.2716	0.046243	0.00408917	109.002	0.999927	5.26567	10.4769	0.748331	37.6292	26.9305	0.00230241	34.9511	48.788	0.00815741	43.5842	20.5808	0.000486184	52.0111	24.6742	0.00504347	13.9737	23.0271	0.154094	15.8631	20.2516	0.260594	12.3487	12.7685	0.348714	14.8636	12.9799	0.216892	10.2815	10.3723	0.730657	4.76885	13.7728
hco-mir-5890d*	165	>HCO0098* rc	95.5441	25.9927	0.00404323	90.609	17.3114	0.00269272	118.984	24.7921	5.18259e-10	183.789	25.7378	0	128.634	110.112	0.0266396	255.016	36.5281	2.55833e-06	89.3088	38.1404	0.00939902	62.9625	56.2407	0.026791	104.63	29.3402	2.27502e-06	109.554	26.8713	1.04809e-05	131.471	60.4223	0.0101109	121.172	37.9556	0.00174477	122.473	32.077	0.000942491	230.912	37.2248	9.65875e-07	0.392971	10.3835	0.992517	55.5314	14.9248
	166	>HCO0099 rc	18.0937	16.5019	0.677639	11.6137	8.5594	0.820124	14.3249	44.4308	0.750861	19.0956	13.551	0.256036	1.0675	119.858	0.969204	37.9461	17.427	0.0809424	10.6597	18.5132	0.119492	11.9564	46.2866	0.312866	11	18.6666	0.172244	10.6499	12.7431	0.183039	18.9586	26.4292	0.0875102	20.7822	20.7998	0.0676376	32.8477	20.2274	0.0162326	42.7258	29.0981	0.026091	2.47453	10.5307	0.935886	7.07713	12.3671
	167	>HCO0100 rc	8.21675	10.6492	0.905535	11.838	10.2525	0.825967	66.2621	29.3803	0.00402676	68.929	21.0926	0.000385654	0.791609	108.303	0.971044	12.485	9.95262	0.401257	34.1271	25.5079	0.000407302	22.6597	50.6532	0.0365095	58.3453	20.2653	9.36121e-07	46.5893	20.7669	0.00246879	19.4529	28.7568	0.127999	23.4484	17.698	0.0671811	14.6035	13.5511	0.269477	24.2121	16.5869	0.118694	9.08961	11.7732	0.742385	4.78266	14.0573
	168	>HCO0101 rc	8050.28	659.991	0	5089.14	379.846	0	148.121	24.4258	0	164.387	17.2977	0	2285.21	821.509	0.00114728	1222.17	109.937	0	76.7	24.7845	2.85236e-05	281.208	64.2661	6.70093e-11	399.084	57.0332	2.22045e-15	867.52	76.4959	0	4573.7	279.746	0	3742.63	344.621	0	1888.69	173.8	0	1882.71	190.933	0	1999.54	521.092	0.000713081	1777.04	145.944
hco-mir-5920	169	>HCO0102 rc	2.61327	5.21601	0.998399	4.27128	5.06956	0.988875	8.71154	22.8319	0.838368	1.87451	10.2812	0.940604	0.00403771	104.08	0.999923	0.536827	8.50983	0.970869	2.72114	17.4167	0.160994	4.44893	46.5335	0.425711	6.02834	21.7905	0.246597	8.16775	12.6702	0.108875	3.16311	21.085	0.235059	3.49367	13.1952	0.354193	6.76943	9.84646	0.336136	4.30566	10.1827	0.445231	3.17951	10.2027	0.861146	3.98253	13.5185
	170	>HCO0103 rc	1.74243	5.30633	0.998455	12.0574	13.3597	0.870406	13.7785	15.6827	0.548342	8.70176	15.6521	0.713969	0.00394046	119.157	0.999933	7.24977	10.0698	0.631712	5.21661	16.863	0.103745	7.35759	45.3387	0.313911	10.994	18.8859	0.134545	7.67037	12.0684	0.186398	6.93977	20.815	0.163312	7.59737	14.0718	0.189535	8.72776	9.60448	0.19275	13.3631	10.2553	0.0804296	6.02711	11.2532	0.78443	5.80594	14.0301
hco-mir-5921-3p	171	>HCO0104_3p rc	81.4936	79.7754	0.42718	62.7766	40.405	0.62362	0.119872	14.2638	0.99944	5.06812	12.8763	0.847907	0.00521688	100.74	0.999921	3.98273	9.83628	0.804175	4.53639	18.3099	0.175015	6.23808	47.7521	0.530805	6.97218	18.3021	0.370584	7.78168	15.4591	0.432328	6.3806	24.0969	0.396681	6.79559	14.2015	0.355184	7.24831	10.1607	0.390363	5.1528	9.73872	0.506633	4.05296	11.7601	0.898721	1.05914	10.6252
hco-mir-5921-3p*	172	>HCO0104_3p* rc	8.33325	8.50211	0.990521	5.80238	6.11521	0.998173	0.132807	14.7936	0.99946	4.22205	12.3388	0.913751	3.8902	96.4685	0.897471	0.22395	9.25021	0.993295	2.67076	18.449	0.29081	3.35356	51.2643	0.638038	5.37016	16.5866	0.324742	18.053	21.3465	0.190096	2.86428	21.3176	0.211095	3.08982	13.2803	0.381749	4.04142	9.15338	0.458467	2.98342	9.05451	0.645827	0.0152757	8.67454	0.99908	0.0713361	9.95544
hco-mir-5921-5p	173	>HCO0104_5p rc	23.9316	19.1551	0.90859	28.0209	17.4695	0.902217	0.547884	13.3156	0.994571	5.0757	13.5185	0.875655	0.00529978	97.1459	0.999918	0.156822	8.12595	0.992121	4.21211	18.4389	0.134325	3.38644	46.0618	0.663592	4.4553	18.0142	0.465772	7.51089	16.4249	0.410092	2.67766	22.5097	0.458642	5.35258	12.6871	0.168736	6.6555	10.3834	0.364438	5.72342	9.26916	0.340037	2.13608	9.48918	0.930461	2.31246	10.909
hco-mir-5921-5p*	174	>HCO0104_5p* rc	156.02	101.938	0.430455	120.741	53.9341	0.596097	1.33056	15.0886	0.975683	10.6178	14.0683	0.799113	0.0066335	102.193	0.999922	0.0364301	9.87653	0.999192	4.17921	17.2362	0.225465	6.55298	53.0297	0.648714	7.44415	17.2687	0.272139	14.036	14.7227	0.133281	3.91168	21.8196	0.240445	5.30398	16.8537	0.540804	8.10598	10.5501	0.410765	4.28521	10.2743	0.647366	0.0260426	8.65643	0.999078	0.0883179	9.32394
hco-mir-5911c	175	>HCO0105 rc	2.96658	5.82428	0.998318	5.17118	6.89973	0.992521	5.43407	16.6588	0.8438	11.0845	11.0129	0.558508	0.633344	113.305	0.980415	17.6981	12.3318	0.332674	5.70575	16.1856	0.128525	5.60892	52.5376	0.492281	6.9691	16.5563	0.277985	6.46417	17.3577	0.441084	6.3247	20.7366	0.355683	8.46783	12.7455	0.112662	10.6394	10.6343	0.148393	13.1871	8.71687	0.0306582	0.47821	9.36934	0.978214	3.02182	10.1792
	176	>HCO0106 rc	20.4157	18.7684	0.799404	31.8898	15.9064	0.613463	15.5076	15.3798	0.525547	10.4129	11.7549	0.669279	1.75615	97.7701	0.956676	13.8516	9.95946	0.471552	8.2917	16.48	0.172538	6.70057	48.7701	0.496968	10.9535	18.0059	0.236292	7.68228	16.8016	0.480574	11.8457	24.9021	0.313223	20.3449	18.594	0.0934531	13.2223	14.0913	0.284008	11.904	11.0112	0.23476	4.43624	11.2138	0.888274	9.21809	13.6457
hco-mir-5922	177	>HCO0107 rc	4.10448	7.06052	0.923669	8.05792	8.29777	0.890117	0.0769302	13.0427	0.999388	4.8885	11.1237	0.810548	7.73049	102.335	0.712151	2.63008	10.7665	0.87031	8.94359	18.7304	0.146577	11.9012	51.9806	0.285809	9.45383	18.2859	0.310509	6.53614	18.6843	0.42605	9.91379	31.1009	0.260472	14.6858	17.4654	0.0681963	7.87063	11.9962	0.303558	7.01287	10.6711	0.315239	6.41811	10.8557	0.758732	0.508884	10.3987
	178	>HCO0108 rc	4.44826	6.11383	0.99851	22.0275	21.4203	0.941289	1.3943	13.8	0.956966	6.49534	14.6256	0.888517	0.00458429	101.663	0.999922	2.20005	8.60897	0.904499	3.04165	15.8427	0.188905	3.23977	48.5205	0.654635	2.92295	15.1931	0.566364	2.1337	11.094	0.686241	3.01515	19.292	0.251626	4.75702	13.1201	0.337142	4.88665	8.40474	0.314976	2.54903	8.1978	0.54338	1.17029	9.23837	0.950091	0.911224	9.18023
	179	>HCO0109 rc	2.44814	5.28836	0.99838	4.51255	5.94663	0.993382	3.41517	16.1883	0.905346	4.32123	10.9971	0.811664	4.20508	111.2	0.879362	0.65457	9.02385	0.966589	5.23685	17.3599	0.204743	5.9058	50.511	0.419893	8.0831	15.6643	0.270659	8.10254	14.9228	0.305364	6.24788	20.4885	0.230753	5.91281	14.0821	0.281395	4.77745	7.81743	0.265336	5.13151	8.7435	0.304423	6.01844	11.1649	0.782455	4.85621	14.1915
	180	>HCO0110 rc	4.58357	6.80202	0.9505	18.858	25.5829	0.901827	3.33641	15.6984	0.86949	4.96148	12.2697	0.832778	0.364031	124.814	0.990465	2.58591	9.20916	0.870118	6.03191	17.0203	0.150635	7.58891	50.7198	0.350575	8.65877	19.5518	0.322701	4.20446	11.1702	0.363939	8.48357	22.4847	0.184131	7.58961	14.5574	0.292086	6.62321	10.5411	0.369952	7.72649	9.6458	0.20365	4.72478	10.1907	0.812407	4.42328	13.4814
	181	>HCO0111 rc	41.2435	19.0035	0.0419019	29.8589	10.7282	0.10661	7.49933	16.7848	0.623525	6.50938	12.7429	0.685588	212.918	111.352	7.45317e-06	619.604	92.2537	1.15785e-12	28.2832	27.2601	0.143342	47.2199	55.5642	0.0183359	14.4789	20.7765	0.241246	23.7438	17.0542	0.0248326	142.474	57.7607	0.00148093	132.557	62.8787	0.0122126	42.5289	16.0928	0.0563918	55.0897	14.455	0.00608897	22.6897	23.035	0.61111	45.2512	22.4541
	182	>HCO0112 rc	6.70974	6.08366	0.99827	24.1021	22.0198	0.981848	2.88529	15.0833	0.90035	0.135051	8.47265	0.999057	0.00541496	91.9883	0.999913	0.0273769	7.82946	0.998981	1.55998	15.43	0.220576	4.9057	43.1801	0.482189	5.36249	16.3752	0.402284	3.45759	11.2012	0.589352	2.28051	21.1534	0.236045	2.86741	16.2214	0.495278	1.02682	7.0916	0.757192	2.08492	7.6857	0.58061	1.28655	9.18642	0.947322	5.25997	14.9856
	183	>HCO0113 rc	7.3741	8.1612	0.892882	40.0253	24.7519	0.38375	11.9101	16.8139	0.587772	11.429	12.3659	0.590998	10.339	95.715	0.675417	5.85057	8.95776	0.744655	12.9631	20.0687	0.210911	11.9384	45.5194	0.294894	12.5426	19.0853	0.230249	9.86861	13.2914	0.292293	15.1406	23.5351	0.133839	11.6538	15.8385	0.244735	7.99763	14.1128	0.566351	12.9279	11.0194	0.199079	5.30111	10.281	0.840432	9.27018	17.2172
	184	>HCO0114 rc	2.54753	5.3208	0.998393	16.3754	12.7806	0.881971	11.5266	46.1913	0.861165	6.79548	15.4702	0.808449	3.03481	113.662	0.918528	1.32433	9.4915	0.953769	4.02493	17.9985	0.246181	8.97329	51.9379	0.359286	8.66675	18.5104	0.34499	5.64217	11.2566	0.219178	7.31508	20.9859	0.193519	4.35082	13.1835	0.319769	4.05527	8.32918	0.417247	4.67213	9.59863	0.495914	4.61918	9.8479	0.839183	2.23907	10.8809
	185	>HCO0115 rc	56.2858	44.3251	0.447736	11.0712	12.5979	0.927359	10.0506	22.5632	0.768294	27.7586	19.3591	0.235186	2.29062	103.736	0.935777	1.24677	8.916	0.939033	8.40205	17.5987	0.20163	11.7582	52.7817	0.301065	13.0286	18.9886	0.217876	11.3557	17.0073	0.212094	7.55726	18.582	0.157949	9.05137	16.8991	0.377059	5.97913	7.73884	0.32557	5.00246	9.52668	0.506027	3.01722	11.7134	0.907819	0.0669591	9.09592
hco-mir-5923	186	>HCO0116 rc	46.5744	19.4934	0.0801584	50.4073	16.9942	0.0953026	5.00338	15.1187	0.839813	18.6324	16.5596	0.40429	9.4941	99.6532	0.741731	19.383	14.7193	0.445534	12.4662	20.1089	0.207324	12.7571	47.8798	0.373888	12.5109	21.5117	0.271944	9.05401	13.638	0.173878	18.8328	25.4988	0.164016	17.5956	20.9205	0.268221	26.078	12.3786	0.12456	33.98	14.8795	0.0652109	20.1902	11.8153	0.589007	25.869	13.5857
hco-mir-5923*	187	>HCO0116* rc	4.83087	7.71822	0.981645	12.6534	20.4147	0.920926	0.373493	13.4834	0.995252	18.9284	13.245	0.402264	7.4104	98.1978	0.78558	0.670704	9.75981	0.971716	6.1642	19.9184	0.254354	7.6307	49.7027	0.487026	8.83054	38.8368	0.433354	8.08597	13.5978	0.242585	6.75011	21.7623	0.275098	8.0801	15.8632	0.219452	7.6996	8.66141	0.207698	7.08978	11.2173	0.417354	27.7186	16.3736	0.374919	2.68544	11.6144
	188	>HCO0117 rc	147.014	31.4697	1.52649e-07	91.7527	17.0704	6.06389e-10	88.4613	30.7177	0.000101732	114.529	19.8902	0	356.44	119.791	2.90098e-05	201.46	33.0425	1.17173e-06	126.926	38.1067	0.000205861	210.418	59.7469	1.29551e-09	187.192	52.3488	5.7481e-05	175.207	36.5528	1.61058e-09	133.425	79.9961	0.0761268	442.849	131.512	9.66884e-05	140.247	34.6998	0.00119902	282.127	34.3885	4.16261e-10	4396.01	350.58	0	14319	1116.89
hco-mir-5894b	189	>HCO0118 rc	190.483	43.5382	1.09666e-09	164.476	36.7057	1.92257e-12	8.87305	17.4983	0.626133	32.5129	16.508	0.0336799	167.34	104.372	0.000208997	63.0659	16.816	0.0161899	22.7326	24.246	0.196783	31.4615	55.4064	0.139814	19.8988	25.9216	0.256228	19.8582	17.8295	0.148811	47.0654	41.6963	0.152629	37.1346	30.2074	0.200256	98.8139	26.0494	0.00533094	60.3333	16.1261	0.0080576	47.0974	21.3991	0.395635	55.2229	20.3127
hco-mir-1	190	>HCO0119 rc	3367.05	775.425	0	1455.13	405.156	0	2200.14	537.036	1.44329e-15	4608.46	507.946	0	1332.95	453.545	0.00125996	415.982	68.2287	2.4563e-06	3753.15	162.583	0	3720.61	211.255	0	2868.5	296.283	0	2336.67	220.516	0	482.407	118.171	2.30102e-05	1414.47	261.62	5.93278e-05	726.044	59.5449	1.11022e-16	481.704	66.0227	1.13018e-08	4.53122	11.8414	0.933053	5.20471	14.7947
	191	>HCO0120 rc	17.7731	14.0954	0.622595	31.0663	22.4699	0.610846	62.6078	27.018	0.00215501	96.431	34.9448	0.000207046	15.6811	97.8119	0.531008	11.6969	10.3277	0.542947	62.0795	33.7764	0.00194786	28.9292	53.4744	0.0698687	78.8955	30.4342	0.00137525	44.7062	18.9712	0.00677089	20.9108	28.7283	0.169519	16.112	21.0786	0.393786	16.2678	12.071	0.183811	10.8945	9.78945	0.288416	9.20936	14.0087	0.801845	5.1828	15.081
	192	>HCO0120* rc	43.2267	18.8396	0.463202	29.5834	10.1782	0.718382	71.7049	32.6162	0.00720949	138.231	40.595	3.92179e-07	22.687	104.15	0.504014	5.09194	12.5274	0.843743	73.802	37.9289	0.00712348	20.5027	55.9709	0.199619	91.855	32.3678	0.000632192	43.6079	21.3139	0.058598	20.1895	25.4204	0.185082	11.8115	17.59	0.432479	10.3415	10.6066	0.374911	11.4243	13.0122	0.451764	0.946732	9.20383	0.976586	4.79743	13.7893
hco-mir-5890e	193	>HCO0121 rc	16.6727	12.9342	0.540616	44.3181	16.1577	0.134221	37.4816	22.2518	0.0285117	40.9302	15.2493	0.00378516	4.93198	103.258	0.843232	19.6322	11.9819	0.328173	50.7844	31.8791	0.0102174	27.0614	48.0743	0.0839375	31.1833	24.2644	0.060865	21.3681	11.4155	0.000377434	22.9593	28.7122	0.164345	24.7276	22.3773	0.209487	60.907	19.3093	0.00313328	53.836	19.4281	0.00449431	8.78932	13.9566	0.796364	6.66079	13.7049
hco-mir-5890e*	194	>HCO0121* rc	7.62878	9.86572	0.917849	28.9721	26.1862	0.859758	1.50479	14.735	0.97191	21.542	16.0553	0.525142	22.9054	108.01	0.582045	1.20612	10.0668	0.957734	7.15278	18.7166	0.259657	7.19061	52.73	0.494762	13.7849	19.1612	0.158471	9.0266	14.1557	0.254324	9.42754	23.8824	0.195964	5.77307	12.3541	0.349792	7.8122	9.15623	0.286146	8.00861	10.2758	0.373863	0.270307	8.78499	0.98995	7.65626	13.8746
	195	>HCO0122 rc	38.7028	12.4829	0.192425	33.3093	10.654	0.256223	105.344	34.8281	2.39743e-07	206.095	38.0433	7.77156e-16	0.634091	95.6631	0.978322	27.4236	12.0799	0.150531	136.046	48.346	5.59043e-10	27.7607	49.5965	0.0862737	155.174	48.7323	0.000105034	46.3675	18.2703	0.00207496	30.8849	30.3017	0.113375	32.551	25.4341	0.14253	13.3166	16.6098	0.457123	16.8221	10.8394	0.189271	13.5932	13.5687	0.744714	8.66157	16.9206
	196	>HCO0122* rc	77.4578	39.0528	0.15938	51.2564	37.283	0.478635	85.1869	29.0952	0.000715142	182.558	54.9759	1.34814e-08	10.3894	103.794	0.796547	12.7846	16.2135	0.631032	99.5086	43.5283	2.54608e-05	18.1679	49.482	0.22136	118.592	32.1871	5.0623e-05	49.1088	20.2972	0.0129215	21.9272	27.8113	0.136548	19.4977	22.3648	0.351285	13.6599	12.0374	0.303608	8.79713	11.0418	0.488151	6.27247	13.5166	0.885432	9.6064	14.8339
hco-mir-5924a	197	>HCO0123 rc	8.94908	10.5915	0.8925	26.348	13.0906	0.7668	0.09599	16.7101	0.999522	11.24	11.9302	0.625124	1.83963	101.834	0.938122	89.7568	20.795	0.00131869	8.77143	16.8407	0.213066	10.5095	43.922	0.307617	11.9885	22.0057	0.316314	14.6287	16.3193	0.120796	10.2688	24.9488	0.187146	13.113	17.2675	0.176333	36.963	16.3466	0.000784109	28.9166	16.1864	0.0170691	0.994865	8.2193	0.965412	8.42817	13.6092
hco-mir-5924a*	198	>HCO0123* rc	19.9686	8.91829	0.771151	23.9825	18.6881	0.766389	0.0899341	15.467	0.999484	8.82616	13.1943	0.718124	10.7046	101.087	0.720567	6.90702	12.0664	0.74192	7.50931	15.2965	0.159763	6.34276	49.7864	0.443175	8.43075	18.1629	0.244072	8.71437	16.5635	0.237529	8.67848	22.2223	0.157556	5.6363	15.932	0.397775	9.75823	8.38659	0.161848	13.0283	11.9372	0.194983	1.6992	9.88157	0.955837	7.11231	16.3709
hco-mir-5925	199	>HCO0124 rc	27.6769	12.8291	0.227398	53.4595	12.9929	0.046003	57.9267	26.7227	0.00155208	29.7726	13.507	0.0278719	35.9702	105.772	0.334461	39.9673	13.4983	0.0820104	52.3594	35.4355	0.0618681	40.4301	51.1686	0.0648643	37.5918	26.78	0.0629854	46.1842	21.9695	0.00949467	42.1221	37.6969	0.118668	47.6794	30.4385	0.0878849	43.9718	20.4319	0.0618461	153.144	27.0674	3.89857e-06	32.9533	20.4368	0.458912	23.8058	12.0945
hco-mir-5925*	200	>HCO0124* rc	1344.08	86.6945	0	2919.47	125.073	0	21.6138	21.2057	0.00240047	19.9045	14.0953	0.00190461	766.299	276.269	0.000754053	249.523	46.379	1.6538e-05	30.7326	24.9458	0.108541	180.874	57.5434	5.32001e-08	58.5384	23.881	3.12318e-05	137.077	34.9031	2.74256e-06	929.204	135.542	1.95977e-10	3966.5	615.597	3.4981e-10	504.393	50.5248	0	564.604	97.2602	6.94652e-09	30253.6	1220.9	0	19202.3	696.97
hco-mir-5926	201	>HCO0125 rc	3.13892	6.43543	0.960343	17.2627	6.82087	0.775027	5.73298	16.5796	0.816626	7.64854	13.2945	0.699925	6.3056	103.648	0.784935	5.08405	9.48835	0.760919	14.3766	20.7481	0.165994	20.6951	48.4553	0.080913	11.7801	20.4924	0.276149	11.0383	17.4866	0.201719	13.5181	23.5069	0.133991	13.4506	19.2837	0.226931	13.9904	10.997	0.116632	16.9273	12.9664	0.119218	9.01004	14.5325	0.763028	4.29719	10.6171
hco-mir-307	202	>HCO0126 rc	3095.2	213.813	0	3326.97	72.8336	0	3560.46	188.735	0	2840.56	156.928	0	1892.16	155.181	0	1595.85	89.6401	0	2909.71	103.956	0	3731.74	206.748	0	2268.68	303.579	1.44329e-15	3340.23	314.92	0	3243.65	231.869	0	3009.65	248.48	0	1173.85	78.2865	0	1339.07	86.3699	0	13.083	11.6191	0.815892	28.9825	18.4887
hco-mir-307*	203	>HCO0126* rc	46.3236	36.9935	0.579703	105.581	45.3845	0.24953	4.28419	16.0089	0.897822	2.93559	11.7248	0.928076	5.22095	93.6181	0.853991	0.0343741	9.12956	0.999126	5.72146	14.8371	0.222932	11.4607	45.7547	0.256258	8.99191	19.3986	0.278036	9.98178	13.8099	0.195508	7.27353	22.5647	0.240325	5.68378	15.6161	0.39881	9.08087	8.80808	0.257677	9.51228	13.1394	0.450723	2.61033	10.8501	0.938934	0.458901	9.4686
hco-mir-5927	204	>HCO0127 rc	4.52811	5.93285	0.99838	44.061	32.8858	0.818254	5.0339	16.0904	0.918035	2.71799	13.607	0.943327	0.259062	103.932	0.995259	0.799849	7.8991	0.962486	2.51786	13.9274	0.206858	5.4656	46.8623	0.378578	7.26819	16.9359	0.325917	11.1138	18.38	0.315168	3.17739	18.8122	0.150434	4.10378	12.7844	0.356465	3.5226	7.52063	0.419439	4.47946	9.67589	0.420215	1.04835	9.35597	0.959335	0.0711183	9.49019
hco-mir-5927*	205	>HCO0127* rc	31.6192	17.9909	0.53546	4.86641	8.20479	0.934039	96.2433	28.2808	1.52177e-05	130.838	29.1623	4.19483e-07	17.8567	108.283	0.549945	39.1977	16.7016	0.128733	15.5602	21.5665	0.229755	17.2849	50.2871	0.175594	54.7765	22.9944	0.00024091	53.4058	33.0134	0.0673147	24.3982	28.9638	0.0957081	21.79	17.6021	0.113139	19.135	16.4173	0.21178	23.737	14.3476	0.116873	3.51888	12.7576	0.930163	0.0642326	10.1215
	206	>HCO0128 rc	7.71804	7.87544	0.91521	10.6686	9.41791	0.869743	10.9711	18.1024	0.625425	20.588	15.5371	0.316736	16.6725	99.399	0.493736	149.676	35.18	0.000286035	16.6187	19.8175	0.102711	16.8874	49.0381	0.18235	15.6024	22.6335	0.254838	7.29493	13.6962	0.19564	14.4157	22.7142	0.134668	16.5554	18.5908	0.203854	43.4909	16.253	0.00869272	48.3278	17.7164	0.0100191	1.77289	10.1493	0.944648	3.01436	12.1302
	207	>HCO0129 rc	4350.22	360.882	0	4154.45	92.0114	0	3528.64	91.0812	0	2089.27	52.4833	0	11603.1	735.277	0	6479.15	247.653	0	2779.36	115.569	0	2325.57	154.446	0	3777.89	512.212	1.11022e-16	1988.91	210.009	0	13695.9	431.05	0	19298.6	1208.63	0	6322.22	288.675	0	7680.05	404.433	0	11403.8	298.13	0	29288.9	953.46
hco-mir-5890f	208	>HCO0130 rc	58.5432	21.033	0.00488529	53.4457	15.4289	0.00684799	94.0539	24.3546	5.71987e-12	166.463	29.759	1.31839e-12	140.95	113.495	0.0176413	254.521	33.561	1.54271e-08	93.8356	27.0125	3.32531e-05	77.0687	52.0764	0.00228919	111.346	37.4637	0.00169399	101.058	27.6541	0.000133148	163.701	74.0181	0.00450467	142.924	52.6363	0.00523054	127.558	33.8577	0.00123446	219.603	46.1854	8.83933e-06	12.7663	12.9726	0.731316	22.976	18.366
hco-mir-5890f*	209	>HCO0130* rc	28.1017	43.1307	0.855415	41.6732	37.6324	0.791612	45.4521	24.4421	0.120264	52.4777	21.3703	0.0215787	1.39681	100.955	0.963536	1.12755	11.1291	0.961803	28.5878	27.0836	0.0198574	30.1867	48.6555	0.0120683	43.7089	20.7324	0.00272635	57.7115	18.5875	0.00275998	11.0951	23.091	0.211176	7.91001	14.2937	0.364947	8.39135	8.853	0.297557	8.79093	10.8865	0.386757	0.493074	10.2519	0.985946	0.254091	8.95617
	210	>HCO0131 rc	1.8088	5.35487	0.998458	4.20426	6.50438	0.967861	25.4069	51.9513	0.666918	19.4917	16.4914	0.405109	15.6647	116.55	0.540829	14.2258	11.4041	0.400835	10.1327	18.5087	0.0890778	13.7902	44.3245	0.139912	15.5117	22.3379	0.230458	7.17516	11.7827	0.152117	12.2031	22.377	0.103686	10.7411	16.8349	0.218093	8.19283	10.7514	0.334609	13.7199	12.8998	0.198425	0.0222858	9.09038	0.998777	0.0566485	9.82209
	211	>HCO0131* rc	26.3836	13.7617	0.503277	20.0557	13.5573	0.742566	9.39026	17.6611	0.657785	23.6309	15.4488	0.222363	36.413	99.0778	0.158552	40.3706	14.7498	0.119254	19.9554	25.8869	0.2084	17.2973	49.4819	0.19893	19.8212	22.1951	0.116128	12.1897	12.6568	0.0588137	23.3801	26.7627	0.08767	24.2016	17.4214	0.0596069	35.0779	18.5349	0.0449773	49.2405	28.7669	0.0671393	0.979848	9.5296	0.97244	5.18311	15.6153
hco-mir-255	212	>HCO0132 rc	5.48532	6.64805	0.99808	5.65111	6.02467	0.997994	0.134279	14.9087	0.999465	10.202	14.6429	0.745072	0.00449474	96.7452	0.999918	0.214014	8.27002	0.988076	1.4563	17.2794	0.159472	5.1721	45.6657	0.382983	1.27627	14.5756	0.588775	14.391	17.8604	0.289962	2.73983	22.0701	0.232274	2.12112	12.5589	0.492726	2.65294	7.9569	0.502408	1.63075	9.07351	0.682201	0.465913	8.20549	0.977821	0.0677666	10.829
hco-mir-255*	213	>HCO0132* rc	5.16752	6.33418	0.998502	4.80692	5.21796	0.998184	13.7543	21.9226	0.780037	11.4945	12.57	0.685605	0.00541548	94.9716	0.999916	0.0269497	9.51567	0.999161	2.53481	16.3608	0.255932	4.30779	43.8233	0.417891	6.37168	18.5785	0.311553	16.5652	20.9085	0.268291	3.02835	18.3688	0.153726	2.7436	12.5027	0.388426	3.69027	8.83591	0.461303	3.50156	9.70597	0.595183	0.0157071	9.11415	0.999124	0.073097	9.64759
hco-mir-5928a	214	>HCO0133 rc	18.9595	30.3652	0.909441	3.37329	4.58253	0.998152	3.67018	15.0388	0.914933	5.2674	12.6164	0.849196	0.00520027	90.2226	0.999912	0.977724	9.10658	0.955789	1.6417	14.1951	0.262961	5.34253	47.963	0.477915	5.71346	17.7145	0.41847	16.8008	19.3584	0.231532	3.26454	18.7567	0.117108	6.24302	12.1884	0.227689	6.00338	10.0527	0.413938	5.67888	10.2969	0.425828	4.12922	9.57443	0.831687	6.00403	12.8786
	215	>HCO0134 rc	25.9751	31.6677	0.924262	24.4235	36.5843	0.940167	6.90556	18.0331	0.873769	0.116164	9.0636	0.999119	0.00563535	90.0409	0.999911	0.190199	8.4914	0.994572	1.53911	16.1529	0.264227	2.37874	49.842	0.648342	1.10701	14.3342	0.694112	12.7491	18.3358	0.253179	2.13932	19.7937	0.144026	4.06792	13.0989	0.303083	3.18651	7.24448	0.489784	2.7189	9.06447	0.6471	4.03713	9.05208	0.853351	8.75256	15.1538
	216	>HCO0135 rc	1620.04	230.016	0	1721.98	215.621	0	836.97	48.7845	0	1009.29	42.7691	0	8497.02	1620.22	1.34152e-08	5833.19	200.878	0	1514.56	132.362	0	1662.1	164.034	0	2930.09	502.611	1.69906e-11	2765.78	392.227	0	6923.88	457.715	0	5498.89	521.128	0	2914.7	576.663	5.68824e-06	4877.78	325.286	0	11725.5	572.454	0	28409.5	1152.5
	217	>HCO0135* rc	95.3896	23.6577	3.82122e-06	138.868	29.744	7.63147e-10	12.1656	22.3023	0.542253	17.1991	14.2451	0.269181	74.227	93.705	0.0342961	76.3333	16.5	0.0129337	28.1857	28.2686	0.201372	27.6018	47.4024	0.11408	19.0908	22.5778	0.17667	17.4846	15.8917	0.174125	65.7964	47.918	0.0660594	55.7792	28.6433	0.0401671	130.005	40.8353	0.00084882	104.686	32.0468	0.000446701	157.79	24.6552	0.0199142	292.467	71.6054
hco-mir-993	218	>HCO0136 rc	3728.46	278.007	0	3280.31	119.099	0	3792.32	96.8059	0	2835.54	159.863	0	729.946	148.711	3.49665e-07	1962.88	97.1674	0	2608.65	139.911	0	3012.84	214.953	0	2502.16	304.596	0	3023.31	278.316	0	1595.84	162.599	0	1069.51	156.651	9.22527e-08	1615.05	113.085	0	1790.43	161.985	0	5799.05	281.67	0	3723.09	259.385
hco-mir-993*	219	>HCO0136* rc	399.102	132.466	5.85889e-06	284.428	94.5492	0.000553788	87.5222	31.6474	0.0120785	98.4585	27.9796	0.000413231	0.006569	100.312	0.99992	0.035334	8.91327	0.999105	19.0461	18.99	0.0305335	41.7658	45.979	0.00281996	25.9459	20.1513	0.027186	63.2328	20.876	0.00257139	13.5667	26.0372	0.231164	6.02196	14.2094	0.588451	8.38563	11.1794	0.515389	11.9629	15.3017	0.484841	0.121765	9.1599	0.997415	0.0823778	9.43281
hco-mir-5929	220	>HCO0137 rc	52.4485	11.1631	0.345297	55.1374	22.8768	0.391085	48.3745	20.9022	0.031954	31.8527	15.4829	0.104815	0.00566275	90.0181	0.999911	1.00196	7.97698	0.955912	6.81388	17.5433	0.107625	16.3535	48.3132	0.166991	10.3273	19.1862	0.329543	25.1385	14.786	0.00603664	12.4543	21.9479	0.0736938	11.9727	16.7168	0.341492	9.39995	13.0317	0.492611	4.19998	9.72334	0.653342	3.67696	9.44948	0.909878	0.072568	9.87389
hco-mir-5929*	221	>HCO0137* rc	10.3649	13.2953	0.998163	9.98276	11.8938	0.998361	0.177178	13.4847	0.999408	4.24615	12.8875	0.934522	0.00562905	98.8591	0.999919	0.0287763	8.99602	0.999113	1.29012	16.0433	0.31854	2.73242	48.6504	0.594827	5.23987	14.5345	0.263159	12.0568	18.1884	0.296903	1.71568	19.839	0.204701	2.40351	13.3216	0.427305	2.33819	7.64686	0.536173	2.85709	8.54111	0.58812	0.0156578	9.6961	0.999177	0.912237	10.5311
	222	>HCO0138 rc	173.623	110.581	0.100766	165.775	107.678	0.251374	1.85454	14.3264	0.950586	0.177135	9.06689	0.998468	0.00703262	99.6098	0.99992	2.62986	10.1087	0.922945	1.75668	15.4385	0.211372	2.87979	41.6311	0.681359	4.29858	16.9599	0.576042	14.595	17.8094	0.33964	3.74259	21.4539	0.0639648	5.48656	14.6279	0.483759	3.72871	8.93118	0.641404	2.4762	8.6238	0.745184	28.4124	17.2812	0.517142	26.3477	13.0997
	223	>HCO0138* rc	170.999	98.8247	0.000112122	220.859	99.4521	8.28245e-09	15.8878	28.0697	0.684637	5.62394	15.6031	0.87839	0.00621272	108.288	0.999926	31.6239	22.8513	0.327794	4.43714	15.8809	0.207895	1.90893	52.0415	0.842436	7.64522	15.6459	0.291172	8.3132	11.1405	0.192381	8.18472	20.5416	0.221985	9.00536	14.0055	0.368704	25.3016	16.6462	0.132625	14.1322	15.7462	0.383561	180.808	32.725	0.00516192	105.405	23.3399
hco-mir-2	224	>HCO0139 rc	2123.58	116.708	0	2306.32	116.305	0	304.462	225.412	0.164075	469.635	26.0461	0	179.071	97.9515	0.0102871	852.752	51.7045	0	690.306	70.4489	0	811.554	98.1488	0	633.994	57.7104	0	840.606	52.516	0	607.041	93.6148	2.7482e-08	581.262	151.234	0.000172557	1019.18	86.0049	0	758.285	78.6255	1.11022e-16	1310.46	115.216	4.63185e-13	984.153	94.1015
hco-mir-2*	225	>HCO0139* rc	78.9962	20.0191	0.000437296	151.534	32.4505	1.01037e-05	207.775	33.1289	2.27889e-11	199.962	26.6478	0	5.82899	99.1161	0.845762	71.6802	26.5304	0.0621289	116.359	39.9042	0.000236842	146.961	58.3647	1.37095e-05	140.554	44.7715	0.00025315	149.197	38.9081	9.99978e-06	73.2934	43.0425	0.0374535	67.7433	31.1425	0.0444056	117.356	40.8124	0.00812857	124.376	40.8695	0.00269811	49.5965	30.9777	0.454778	26.7044	15.2571
hco-mir-5930	226	>HCO0140 rc	16.2409	15.5895	0.774024	18.1245	6.35874	0.732358	0.911785	12.8771	0.962278	5.63883	12.6174	0.840435	26.7951	93.9487	0.248348	47.8793	20.4509	0.0736752	16.0862	21.6975	0.0665276	5.62215	54.2673	0.650648	5.15657	15.6928	0.339569	7.52903	16.2554	0.448995	17.2942	25.0294	0.0484119	20.4819	23.8819	0.178025	12.9122	12.5797	0.252017	8.24669	10.5387	0.360429	13.1217	15.4643	0.704305	22.027	18.9833
hco-mir-5930*	227	>HCO0140* rc	11.4422	11.5223	0.876379	1.86751	4.48468	0.998183	22.3708	18.9404	0.302137	7.0101	13.0743	0.763511	10.5126	87.7214	0.624101	37.4193	17.0765	0.129818	7.25696	16.7841	0.168038	8.93524	45.9345	0.246633	5.5646	16.3195	0.293872	12.4689	16.6524	0.236222	16.7298	23.3624	0.0405908	17.6416	15.285	0.0295167	9.53515	11.3244	0.267645	15.099	15.7052	0.245115	0.0173793	8.50623	0.999062	2.65559	11.3292
hco-mir-5885b	228	>HCO0141 rc	59808	1716.36	0	47678	1254.91	0	1790.86	168.836	0	1338.94	66.0509	0	23641.1	1987.64	0	30062.3	1053	0	1219.12	189.243	8.07587e-12	1857.08	165.198	0	1426.53	124.613	0	2965.66	193.92	0	26386.4	2204.06	0	22130.4	2536.91	1.33116e-13	29779.3	1671.3	0	27253.9	1909.71	0	47910.4	1267.38	0	38042.8	725.089
hco-mir-5885b*	229	>HCO0141* rc	19.784	10.9649	0.274131	19.359	8.92903	0.447039	53.566	21.7125	0.00133149	114.084	23.7317	1.86097e-08	25.3915	98.717	0.363213	202.709	69.0332	0.00239696	79.3893	30.9636	0.00159143	69.5135	58.7003	0.00762988	78.5628	24.9524	2.34371e-07	27.3794	18.4095	0.0198654	71.516	43.1551	0.0225084	115.957	39.1459	0.00117725	683.676	97.9834	2.64788e-13	1014.48	396.635	0.00066234	62.3269	26.5861	0.252792	9.617	19.155
hco-mir-5904c	230	>HCO0142 rc	250.232	108.879	7.43013e-07	195.01	89.2222	0.000546895	8.51549	18.9671	0.775086	43.8264	21.1508	0.0509451	0.0053462	101.281	0.999921	12.8831	13.9354	0.59128	25.5296	23.1029	0.0434932	23.5329	49.7181	0.20664	17.145	17.0194	0.011714	35.5941	14.907	0.00329879	15.6167	25.8469	0.23148	20.5118	26.3792	0.389731	21.2802	14.3759	0.200566	16.4938	10.1937	0.160799	17.3152	21.7932	0.702752	5.77811	12.899
hco-mir-5904c*	231	>HCO0142* rc	4.58904	5.3152	0.998332	5.06255	4.71566	0.99807	0.129974	14.4256	0.999447	5.81573	12.3541	0.850018	0.0986256	93.4898	0.997034	3.34436	11.8267	0.870607	2.38412	17.5647	0.287276	6.06986	53.9806	0.384742	2.19752	16.9799	0.514564	3.92561	12.6724	0.461394	2.60934	21.0352	0.205565	3.37907	11.4129	0.188205	3.2062	9.04836	0.519024	5.33655	10.3463	0.466545	0.0142501	8.41584	0.999052	0.0700952	9.4054
hco-mir-5924b	232	>HCO0143 rc	37.2381	26.3566	0.558417	32.5403	8.95103	0.730877	3.30318	15.2626	0.919418	8.26125	14.9578	0.772954	0.00507128	102.008	0.999922	9.04516	9.80799	0.64944	7.33421	18.373	0.153646	3.00148	48.1758	0.704985	4.60898	16.7827	0.379979	5.15388	12.5993	0.463473	8.31235	21.784	0.224818	10.3248	17.9076	0.329899	6.15091	9.95655	0.449938	7.74181	8.18525	0.250303	14.5456	10.0872	0.635801	20.8151	24.4786
hco-mir-5924b*	233	>HCO0143* rc	24.6636	18.8547	0.648162	10.0307	11.1535	0.878958	10.6181	15.6141	0.653574	5.89165	11.0897	0.774333	0.00425773	90.3652	0.999912	111.97	27.9113	0.00091195	7.25235	20.3447	0.233357	7.83199	47.3388	0.434856	4.50869	15.3907	0.288235	8.14562	13.9394	0.219881	8.11388	21.3313	0.264996	11.2003	15.4453	0.184593	48.7102	21.2164	0.00306354	33.7057	18.8547	0.0289964	1.25817	10.8458	0.965538	2.33353	11.6731
hco-mir-5931	234	>HCO0144 rc	10.2615	10.9658	0.863943	8.56365	9.82802	0.934285	1.36982	14.4226	0.957261	7.87997	12.1064	0.726648	10.205	92.9119	0.622946	5.88963	10.617	0.735476	9.3097	17.3541	0.14474	4.98429	54.5496	0.519815	4.87865	16.524	0.255204	9.38523	17.2139	0.372377	13.3889	20.4372	0.00149986	11.6254	20.1301	0.292707	7.76696	9.97622	0.271152	6.70322	9.74414	0.320558	5.40875	10.9703	0.836995	6.61757	17.2438
hco-mir-5931*	235	>HCO0144* rc	18.0165	22.6722	0.880758	4.57131	5.68203	0.998263	0.113206	15.5098	0.999485	2.52435	10.7726	0.929421	3.72909	100.385	0.868314	1.89875	9.57597	0.905869	2.62031	16.4698	0.1572	4.48473	45.2042	0.426316	2.25154	18.4031	0.551158	4.10479	13.7134	0.420777	5.54007	21.1213	0.186224	5.71711	13.8475	0.138058	4.40357	8.23579	0.38573	7.44775	11.1181	0.301188	0.0150487	8.87082	0.9991	0.068535	10.4421
hco-mir-5918b	236	>HCO0145 rc	46.4858	15.8303	0.0140771	66.6736	14.1241	0.00149902	4.43468	16.2222	0.80217	15.2602	12.1477	0.272631	8.98365	105.632	0.747587	75.4211	16.1925	0.00167211	19.8211	23.4729	0.122762	10.5465	51.3616	0.466318	9.96628	16.6115	0.100087	13.8334	12.0238	0.0266741	50.7846	34.6954	0.0176435	50.6342	40.4277	0.125168	101.306	28.2127	0.000174297	109.681	32.2246	0.000592122	50.4618	17.6147	0.298675	64.7622	23.9118
hco-mir-5918b*	237	>HCO0145* rc	3.05542	5.34402	0.998365	3.38144	4.82652	0.998165	9.27212	17.4094	0.763237	3.91125	13.4679	0.847247	6.00245	111.224	0.827622	1.10413	9.44442	0.949191	3.55201	17.5736	0.218086	5.75107	49.3561	0.407492	1.92092	16.7338	0.494012	3.51276	12.8414	0.487057	4.55769	22.5324	0.216193	6.81021	15.1486	0.128033	4.878	8.22868	0.30377	5.57848	10.5831	0.393263	0.283929	9.68681	0.987837	2.51149	12.1062
hco-mir-5918c	238	>HCO0146 rc	23.8979	17.8173	0.710987	38.0669	21.8156	0.775689	2.34956	13.6442	0.934077	6.75065	12.4197	0.821139	5.36558	98.6729	0.838377	8.22836	9.7117	0.688943	8.93003	18.6443	0.144991	4.88547	48.7531	0.59779	5.47653	15.9935	0.332511	14.4662	19.8256	0.312246	8.43464	21.0701	0.221679	8.51366	16.9322	0.438649	9.59106	11.3988	0.290891	9.77758	10.0742	0.248477	5.94035	12.6951	0.852495	10.4066	16.4596
hco-mir-5918c*	239	>HCO0146* rc	110.693	77.7368	0.5447	45.9946	52.4711	0.888017	0.142532	12.7994	0.999376	4.72948	13.5862	0.863498	2.11447	95.3501	0.958171	0.325423	10.6557	0.990099	4.79416	15.7886	0.098423	1.76135	47.1833	0.748265	1.5035	15.5822	0.651755	5.9937	13.84	0.394741	3.57765	22.6882	0.416498	3.10471	11.4782	0.38989	6.31676	8.52609	0.261326	4.40728	7.9547	0.391783	0.0210385	9.59873	0.999169	4.91905	15.0339
hco-mir-5912b	240	>HCO0147 rc	13.7735	9.48554	0.67357	18.1668	9.71067	0.724751	3.57874	18.6261	0.871552	6.21613	11.4621	0.72866	9.47953	99.2708	0.645253	21.8272	10.5642	0.19604	10.3853	18.7862	0.194851	5.45006	55.5598	0.597293	7.57623	16.3029	0.209595	7.20326	14.6874	0.247491	19.3678	25.549	0.0550711	16.9863	19.55	0.180811	17.2727	10.7145	0.0870131	20.479	11.034	0.0436917	7.26435	11.471	0.800932	11.2598	14.9914
hco-mir-5912b*	241	>HCO0147* rc	29.499	28.7373	0.815785	14.3113	16.2948	0.915094	13.9911	17.0451	0.641216	12.5712	13.717	0.611766	0.0048549	95.9276	0.999917	2.27276	10.4561	0.91222	6.44836	17.4893	0.101499	3.30718	48.7112	0.629878	4.94957	16.102	0.265673	4.40691	21.448	0.617089	6.21916	22.2632	0.352423	11.1662	16.1284	0.147051	12.1377	13.1112	0.328121	6.15199	9.61356	0.356103	0.921569	9.77019	0.973881	4.12007	11.9749
hco-mir-5932	242	>HCO0148 rc	34.266	12.5747	0.189796	49.8371	12.1883	0.128857	2.51433	16.0217	0.910262	15.9083	13.4106	0.403757	37.339	99.2408	0.308387	12.8849	10.3653	0.522751	14.0258	20.92	0.247596	9.15004	53.5953	0.513301	6.53927	16.5635	0.276861	8.56402	11.2188	0.0944615	33.4934	27.9393	0.0213617	45.9889	29.344	0.0787112	12.1405	10.351	0.318816	27.6788	11.9541	0.0561479	35.943	11.9617	0.369026	19.1844	12.2094
hco-mir-5933	243	>HCO0149 rc	24.5918	10.317	0.256972	45.6999	14.5893	0.0687028	1.93392	14.8587	0.92464	4.17678	12.5965	0.822026	15.3406	108.65	0.639039	52.7602	24.1017	0.0983911	13.6566	20.188	0.230215	8.73226	52.2819	0.498143	5.44759	16.0176	0.409382	7.64118	14.3125	0.431712	26.2199	29.7258	0.0679102	22.5284	23.8794	0.158294	44.3667	14.9631	0.00203117	51.673	15.1313	0.000290715	18.6185	16.399	0.636289	22.8203	11.0866
hco-mir-5933*	244	>HCO0149* rc	37.58	19.8628	0.0568156	47.3777	18.3736	0.0828502	3.89174	14.5849	0.817681	2.89282	10.6296	0.888032	22.1219	93.6994	0.372627	111.294	36.9754	0.00202315	20.0742	22.9373	0.0693115	5.7378	48.9477	0.594033	2.96417	15.1985	0.497769	2.49125	12.1939	0.592084	21.4763	28.2851	0.112907	26.8829	20.4845	0.0353602	101.102	30.7177	1.99898e-05	117.737	24.9697	7.76715e-07	78.6981	27.7285	0.112995	72.1923	17.5004
hco-mir-5934	245	>HCO0150 rc	7.13083	9.65194	0.882292	16.2033	9.32909	0.77289	7.51967	15.64	0.679699	7.50435	12.2307	0.703578	17.2634	96.374	0.507529	12.4389	11.5053	0.515371	16.6347	22.4629	0.209069	8.67824	48.7225	0.391763	7.58304	18.3075	0.189004	11.9028	18.6216	0.28895	16.7589	25.7163	0.126663	11.4645	18.0314	0.364181	10.4361	9.67991	0.196564	8.92587	9.14404	0.239879	25.0315	13.6192	0.477505	39.4728	21.1814
hco-mir-5934*	246	>HCO0150* rc	18.1177	26.9959	0.913564	6.007	5.89243	0.995284	4.15947	17.8902	0.880093	5.96277	13.5238	0.843447	9.29351	94.7179	0.71745	2.31535	10.5141	0.912912	5.19101	20.9873	0.177559	2.79029	44.6938	0.617818	2.00068	17.2334	0.569639	1.63317	13.8979	0.749065	4.00063	20.9636	0.353773	4.86518	13.3151	0.25326	4.62849	8.7224	0.334638	3.09449	8.797	0.512521	0.0160765	9.30703	0.999143	4.52873	13.9476
hco-mir-5935	247	>HCO0151 rc	17.9185	13.5711	0.77117	17.8672	13.2189	0.840896	2.0675	15.444	0.928947	1.06061	9.8697	0.971768	4.67585	102.486	0.84755	6.66613	10.2783	0.724053	8.09127	18.8444	0.216216	4.1305	49.9984	0.608306	4.36632	14.9263	0.29898	5.40036	14.9442	0.466549	6.66027	20.0088	0.118956	8.48928	15.9823	0.299257	6.14697	9.18286	0.338294	6.51554	10.4354	0.370976	7.37513	15.069	0.831917	6.35506	12.8658
hco-mir-40e	248	>HCO0152 rc	9.9571	6.80892	0.695206	11.1937	8.4057	0.723147	2.61375	15.7934	0.855468	8.8216	14.4595	0.642905	32.9119	93.7673	0.161303	20.6541	13.4419	0.285012	21.7563	26.6731	0.166374	25.8907	55.8655	0.0763661	11.366	18.7725	0.0543925	8.26519	15.4327	0.149475	22.5549	28.0407	0.067587	19.5665	22.289	0.140908	36.043	18.9345	0.0278973	33.0444	17.8352	0.0335064	17.444	18.3942	0.648524	15.8995	14.8074
hco-mir-40e*	249	>HCO0152* rc	24.5388	19.5651	0.852936	3.56246	4.76672	0.998121	0.861905	14.4969	0.982633	2.72382	12.4209	0.908916	5.14476	94.325	0.804126	32.9089	19.1121	0.221168	8.11146	18.8441	0.192605	3.3859	44.9982	0.552505	2.56375	17.2045	0.527069	2.46507	11.564	0.624917	2.97016	20.9487	0.403449	4.19474	14.1489	0.361283	27.271	12.0651	0.00222212	29.9813	11.4701	0.00102349	0.0166762	8.72315	0.999085	1.53747	11.6634
hco-mir-40c	250	>HCO0153 rc	7.9077	7.8655	0.849467	3.97977	7.08457	0.939213	30.1335	21.9618	0.123911	39.8495	21.3831	0.0731293	8.83756	105.097	0.736272	8.50451	9.7889	0.573564	26.7551	27.5107	0.0767417	14.7463	49.9605	0.220307	30.0452	16.4895	6.09641e-08	31.9523	20.5321	0.0419413	14.9442	23.5978	0.139133	14.1997	18.2135	0.22299	10.4914	10.9323	0.299869	11.595	9.93291	0.177051	6.72459	10.6951	0.797108	4.06218	12.7276
hco-mir-40c*	251	>HCO0153* rc	10.1868	10.2206	0.993046	5.80648	5.55147	0.998214	0.144653	15.2764	0.999477	1.25454	10.2483	0.971485	0.00450299	87.7675	0.999909	6.07409	10.2421	0.738529	3.70173	15.2848	0.166811	1.49152	52.8954	0.739971	1.8905	14.8988	0.561291	3.51474	13.3699	0.533831	1.60987	17.819	0.326141	2.15816	13.0292	0.440775	5.43643	8.01125	0.130488	6.52285	9.00207	0.154563	0.375664	9.40652	0.985099	0.0721123	9.32164
hco-mir-40d	252	>HCO0154 rc	17.1312	13.6633	0.584533	16.1763	8.70792	0.69731	8.18314	17.5512	0.700496	17.6566	15.0092	0.357456	6.13777	129.687	0.833774	87.6198	19.4003	0.00102019	14.9018	21.2453	0.203566	11.5999	47.7656	0.273734	8.54011	17.1936	0.125472	17.7523	17.6179	0.122747	15.9263	21.0781	0.0724059	13.3674	16.0348	0.212145	62.1149	17.3725	0.00282934	76.2107	17.4386	0.000161269	13.1719	14.8246	0.676671	21.1773	21.3982
hco-mir-40d*	253	>HCO0154* rc	7.61354	7.80113	0.752448	17.2808	7.76776	0.563787	8.28362	16.0369	0.648703	32.1069	18.3089	0.0836292	28.4197	103.268	0.29709	33.2757	13.8539	0.130336	33.4942	28.8642	0.123252	25.7909	60.0591	0.0775929	16.7345	20.0786	0.0986273	6.2272	13.3977	0.3434	32.4852	38.597	0.236266	26.7688	18.4071	0.0803484	26.3399	12.1957	0.0578982	26.2387	14.0018	0.116881	39.4424	15.7446	0.292247	33.9256	13.7456
hco-mir-5936	254	>HCO0155 rc	20.995	13.9741	0.810543	16.0621	18.1898	0.803689	1.75372	15.9047	0.960596	3.07026	11.4227	0.912165	13.0183	116.722	0.735481	5.56873	12.2085	0.773991	7.70375	17.1682	0.168249	5.70611	52.3507	0.574347	4.67365	17.1209	0.343713	9.56013	14.0901	0.271429	5.97652	20.7454	0.124724	6.03979	14.3746	0.326839	6.82934	11.4266	0.50111	6.70874	9.72785	0.350031	10.8118	12.0122	0.743015	9.05627	19.9323
hco-mir-5937	255	>HCO0156 rc	28.6271	19.3608	0.309996	28.3149	13.0587	0.433264	18.2139	21.4183	0.409845	47.9941	19.5123	0.00967225	21.4774	98.1431	0.469612	53.8883	15.6656	0.0330042	20.3044	22.7035	0.174127	16.9227	56.1831	0.368642	19.8141	17.0991	0.00302473	32.5936	22.6977	0.0366184	27.0022	25.1862	0.0719508	26.0789	21.5368	0.127695	40.7006	18.5997	0.0363076	40.0892	16.2874	0.0257736	6.38792	15.6801	0.870187	7.25453	12.3384
hco-mir-5938	256	>HCO0157 rc	22.3498	16.3648	0.76617	18.8389	20.9633	0.880636	0.814887	14.6821	0.979501	1.67793	10.9189	0.94221	4.49321	96.5548	0.850642	5.22998	10.183	0.805734	7.84048	18.7661	0.229536	5.17308	49.2241	0.506198	5.56165	16.2077	0.223545	15.7342	19.4795	0.220467	5.9561	21.2829	0.156145	5.08117	13.5776	0.345902	5.2345	9.18327	0.44915	6.49581	8.94618	0.363839	5.36622	11.1699	0.859116	17.5379	11.5549
hco-mir-5938*	257	>HCO0157* rc	77.802	15.7483	8.98368e-05	110.244	24.6546	4.24678e-05	8.24043	15.9018	0.629952	16.2452	14.7019	0.354889	17.6187	101.785	0.54262	35.7049	19.599	0.23206	34.8847	34.5225	0.170135	20.0633	50.2196	0.191313	7.48271	16.944	0.241332	11.4559	16.1713	0.165432	27.3775	35.4834	0.23891	37.917	33.9683	0.236658	52.2699	16.5811	0.0127565	38.4978	13.1216	0.0325172	149.398	27.3126	0.0253174	127.142	22.1034
hco-mir-5939	258	>HCO0158 rc	2410.66	185.959	0	3596.73	144.756	0	77.2452	33.2203	0.00105248	43.568	16.2553	4.38348e-08	6857.9	624.848	0	5901.99	508.87	0	23.5762	20.534	0.103173	49.6268	47.3002	0.0010619	41.4185	24.8407	0.000716517	37.8998	18.8293	0.00135221	1699.24	333.814	8.91149e-08	10995.4	940.095	0	3752.18	218.694	0	2594.97	280.713	0	51704.4	1275.9	0	46225.9	1460.76
hco-mir-5940	259	>HCO0159 rc	20.8594	9.72416	0.0388355	19.5685	7.61762	0.0731989	26.5393	18.8704	0.00575369	69.3664	19.8902	3.9135e-06	253.774	122.65	0.000113129	267.851	44.7368	1.23521e-07	80.4207	36.6902	0.0112415	113.577	59.0711	1.2087e-06	86.4082	27.4959	6.04403e-07	35.0903	16.0865	1.64733e-06	196.926	101.463	0.0201583	193.633	55.2555	0.000164409	363.441	43.0371	3.18301e-13	535.019	119.617	2.83842e-06	308.286	76.7674	0.00926259	146.14	37.5176
hco-mir-5941	260	>HCO0160 rc	27.6996	16.1419	0.440238	20.1559	8.58322	0.719643	7.3933	14.8981	0.747573	16.0641	15.6573	0.45677	6.06664	94.193	0.810719	18.5095	10.8328	0.362932	15.6496	23.128	0.234511	11.0029	44.1009	0.242214	10.9397	15.7805	0.0943714	9.59077	13.7706	0.207502	18.6723	24.1001	0.0952855	16.9944	14.2985	0.0724026	20.7115	12.2979	0.0915367	29.233	16.4739	0.0549025	9.97674	12.0249	0.786945	17.1899	22.473
	261	>HCO0161 rc	8.55439	14.0407	0.944366	7.64864	11.593	0.935209	2.58082	14.9252	0.91268	6.49626	13.2565	0.807785	2.7464	97.264	0.89362	6.7152	10.313	0.67281	5.30596	16.8019	0.188835	3.73141	46.4933	0.455282	6.1334	16.4137	0.234662	9.42575	17.3389	0.385464	4.75864	22.4314	0.135882	3.69237	11.9358	0.253257	4.41177	7.59039	0.304274	5.06087	7.41674	0.195645	3.71717	10.8678	0.873779	2.84305	10.414
	262	>HCO0162 rc	13.9128	8.55454	0.453342	21.2244	8.42527	0.359846	6.34798	15.3816	0.682202	12.9117	13.8678	0.400586	12.0704	103.336	0.627594	139.133	30.498	1.23788e-06	21.0383	22.8986	0.194512	10.1486	49.7562	0.352154	10.8535	18.2429	0.143645	16.0128	18.0274	0.137096	120.688	43.7703	5.67321e-05	165.585	29.4825	6.77017e-08	208.498	32.1545	1.99106e-11	259.043	58.5881	6.10138e-08	50.7463	16.9814	0.251348	15.5576	15.4847
	263	>HCO0163 rc	22.9425	8.23276	0.189975	29.1473	8.01248	0.295855	1.80634	15.1789	0.935199	14.0482	13.8413	0.4152	31.5385	97.5773	0.243769	37.7268	12.3076	0.0518681	29.6942	29.318	0.127883	36.4794	50.1521	0.00755316	20.0564	20.7381	0.0517149	14.5589	17.3678	0.20751	35.5905	34.7958	0.0801903	29.4774	19.7701	0.0312892	45.1103	21.7738	0.0340543	37.4709	18.9893	0.047656	22.9156	20.7046	0.599045	10.3141	15.4511
	264	>HCO0164 rc	2.53176	4.90024	0.998309	9.31905	13.3137	0.957478	3.32904	16.0113	0.894851	3.45061	11.8405	0.897287	0.502715	98.6608	0.983424	3.44208	9.3606	0.837471	3.30078	15.3437	0.273554	2.21108	49.2159	0.66283	4.81615	17.1957	0.279614	4.70458	11.6686	0.318177	3.5436	19.1653	0.158211	3.86535	13.4288	0.228481	5.22513	9.59593	0.364342	4.89309	8.76828	0.315552	1.38541	8.64532	0.936191	5.32827	11.9951
hco-mir-5942	265	>HCO0165 rc	18.6793	9.87337	0.739454	30.2171	9.18874	0.577575	5.06922	15.4447	0.828247	4.01752	11.8351	0.878041	2.19774	96.909	0.927547	79.7085	19.0421	0.00143172	12.6969	20.2369	0.21452	6.99231	51.806	0.388792	8.95262	16.5914	0.144816	13.3931	19.3223	0.305444	10.8492	21.5376	0.08195	10.1843	14.4442	0.190836	17.0176	11.8622	0.128269	26.7848	12.8941	0.0405525	4.89948	10.4121	0.85661	4.05301	13.6034
hco-mir-5928b	266	>HCO0166 rc	9.17059	14.8831	0.918735	7.70909	8.96917	0.938632	6.68621	17.3432	0.828653	0.663013	10.4024	0.985509	0.00399799	91.9947	0.999913	7.10932	9.51069	0.619907	3.23847	15.521	0.209205	2.80305	52.7251	0.573203	3.74748	16.5813	0.316073	6.5096	11.4487	0.13407	4.81102	19.5566	0.137311	4.55907	11.9611	0.191217	5.33531	7.61335	0.223458	5.53412	8.19588	0.282663	6.3396	11.3375	0.779198	0.0623262	9.42977
hco-mir-5928b*	267	>HCO0166* rc	8.11448	5.96068	0.998146	8.62935	6.01293	0.998248	0.17363	14.5972	0.999453	0.162515	9.2764	0.999139	0.00530521	89.048	0.99991	0.0286244	9.54979	0.999164	1.8181	14.3141	0.164757	1.73075	49.684	0.709741	0.594432	15.0672	0.799114	1.22111	10.0343	0.755708	1.0474	22.7529	0.334256	0.788049	11.3829	0.539344	0.454467	6.77486	0.740336	0.848463	8.0183	0.741992	0.0137247	8.1102	0.999016	1.67881	10.4626
	268	>HCO0167 rc	2.21429	4.27532	0.998063	2.63233	4.45339	0.998133	2.12462	14.9757	0.929432	2.3705	11.0777	0.937212	1.46548	99.9596	0.946163	4.67156	10.3337	0.763887	3.67875	15.9348	0.185563	2.96364	50.4373	0.468541	6.21071	15.4529	0.141049	9.73059	15.9745	0.304366	4.14347	22.0757	0.128233	3.14523	11.5965	0.266513	3.57422	7.89726	0.298486	5.00127	8.00218	0.244179	3.0104	10.3696	0.877456	0.88684	9.63662
	269	>HCO0168 rc	13.8905	15.1127	0.863154	5.49371	7.6342	0.949371	5.85287	17.5519	0.826544	8.28034	13.8704	0.728352	1.38765	95.2364	0.959574	4.85076	10.2622	0.774997	6.01168	18.3122	0.147365	3.77133	50.5946	0.551712	8.57547	17.0102	0.191643	11.675	16.7966	0.271763	6.98118	20.1159	0.0722519	5.18376	13.5951	0.227604	3.96484	7.44184	0.403271	6.27936	9.13152	0.288736	1.96081	8.94578	0.918803	4.79152	11.4249
	270	>HCO0169 rc	11.0673	10.1215	0.79707	9.86453	8.75465	0.892125	4.15759	17.365	0.831395	5.94352	11.2751	0.727256	11.3985	97.5925	0.651682	16.4937	11.7293	0.357639	14.2318	19.8188	0.123226	10.6608	46.1901	0.166293	16.3865	18.5273	0.112077	7.95261	12.4892	0.182901	16.6157	22.9882	0.0443602	17.8521	15.85	0.0576051	17.8177	13.6928	0.173802	31.6623	14.1289	0.0290172	15.3338	13.5128	0.617288	34.2428	17.5665
	271	>HCO0170 rc	30.7695	10.6958	0.0150595	38.3698	9.94963	0.0100043	3.04603	14.6715	0.827069	10.8811	11.8395	0.408641	98.0354	107.489	0.0187595	27.835	13.7638	0.162549	20.1573	22.5674	0.152348	9.91703	50.7645	0.376761	15.1595	20.6359	0.135027	13.6918	17.6185	0.21447	73.2974	47.8495	0.00732698	118.706	46.0946	0.000266213	36.6355	19.209	0.0712702	45.9359	19.1635	0.0164752	3890.53	337.429	0	107.184	24.6246
	272	>HCO0171 rc	13.2984	15.9245	0.933118	14.5132	18.0632	0.947031	6.79557	16.2587	0.873556	0.927412	11.7339	0.984232	0.910812	90.4743	0.974343	3.52361	10.8579	0.844176	3.70102	15.4675	0.114479	1.02063	50.9074	0.827303	3.32084	15.8621	0.47502	2.73793	11.0248	0.576184	2.11828	20.145	0.323573	3.90388	12.1547	0.216208	3.02324	8.50954	0.499358	1.92415	7.87879	0.616648	0.0915262	9.08089	0.996076	7.97928	14.4392
	273	>HCO0172 rc	27.2126	27.3999	0.709552	13.54	9.41375	0.846391	7.66979	17.4885	0.763591	11.3609	14.9172	0.632493	7.04349	100.256	0.772394	21.4663	12.5502	0.316425	18.724	19.7646	0.0823977	5.63578	52.6197	0.554594	11.8579	18.7793	0.103614	6.21615	16.0297	0.430573	8.56404	24.4165	0.311576	15.2841	16.4359	0.0863088	13.6904	13.6603	0.225797	18.0532	10.6824	0.0829799	4.84916	12.3159	0.870432	9.16013	15.8244
	274	>HCO0173 rc	20.898	13.038	0.856803	25.4311	14.38	0.715907	2.6975	14.3336	0.930766	6.90855	13.8813	0.824946	3.67252	95.2543	0.889273	5.08962	9.8491	0.782782	9.16418	19.275	0.14703	3.44368	48.42	0.617127	9.10477	17.0048	0.211612	3.62103	12.3438	0.517074	6.15406	17.5492	0.232923	10.3569	15.8231	0.161128	10.0601	12.1581	0.307734	8.60856	9.1045	0.24153	3.54973	10.8662	0.897146	10.514	15.9192
	275	>HCO0174 rc	56.4934	36.2124	0.462091	19.158	18.3521	0.81133	0.769746	17.2286	0.988145	5.5759	12.2341	0.839356	0.597033	100.891	0.979248	8.36124	10.261	0.666735	7.41442	17.6655	0.164566	3.69898	46.9283	0.599999	7.3256	17.3858	0.305202	10.358	17.7998	0.379187	5.86199	21.591	0.30351	6.36913	14.7643	0.337695	9.30518	13.178	0.366911	9.40986	8.70861	0.160238	0.0406781	9.08373	0.998352	5.60744	15.142
	276	>HCO0175 rc	13.8789	7.03744	0.343376	15.1849	6.48691	0.533369	1.33179	16.0153	0.945422	9.55789	14.0513	0.584784	49.4938	95.0721	0.0711258	46.8574	15.2643	0.0229321	21.3302	21.7739	0.119777	13.3215	47.4388	0.204479	15.0589	19.9257	0.12498	5.91235	10.9932	0.112173	26.5661	33.8481	0.197555	26.1403	21.3629	0.107439	74.9478	24.2688	0.000821519	77.0081	18.9981	3.0996e-05	859.855	184.956	7.5496e-05	2246.53	204.753
	277	>HCO0176 rc	4.31388	5.2365	0.998266	4.65661	5.3567	0.998222	4.58867	16.2767	0.860416	1.41879	11.3419	0.975705	0.525686	107.768	0.984687	0.717661	8.05648	0.963291	2.41811	15.8795	0.276651	2.36648	48.0424	0.668118	4.31276	14.1092	0.320205	11.0739	16.9403	0.35236	2.86949	20.4888	0.240109	3.22044	12.5044	0.354869	2.66644	7.15642	0.38397	1.98686	7.71062	0.564841	0.508241	10.0276	0.981506	0.530351	9.1373
hco-mir-5943	278	>HCO0177 rc	15.4716	10.0759	0.721767	8.88	7.15809	0.923118	2.62471	14.7659	0.873969	5.5493	10.1314	0.768998	18.1679	103.926	0.397743	26.0249	12.7447	0.170105	15.3477	22.8861	0.197869	8.63728	51.3315	0.365913	13.4218	21.2077	0.190594	5.67739	12.2011	0.227985	16.8096	24.561	0.0932734	19.2018	17.1264	0.0306628	17.1016	12.5394	0.100575	27.1077	12.8088	0.0157048	1.19892	10.5262	0.964992	2.43577	9.99302
hco-mir-5943*	279	>HCO0177* rc	8.64073	8.35793	0.646691	16.4022	11.5828	0.613675	9.82676	16.2374	0.511266	23.2631	15.2737	0.12606	50.4814	100.864	0.0452621	26.2368	16.0952	0.250584	33.1082	28.6619	0.0870522	26.1664	57.2954	0.0987294	13.875	19.2425	0.0938603	12.8563	15.1034	0.0883551	61.0819	43.3167	0.0421902	47.2001	28.6187	0.0260059	41.7289	13.7138	0.00590447	118.417	33.4717	2.60234e-07	37.2139	21.4732	0.401391	85.1519	82.5038
	280	>HCO0178 rc	24.452	10.4132	0.0503707	13.2896	7.87308	0.401104	23.4505	23.7618	0.0692346	163.52	29.0194	4.66882e-12	147.921	99.4234	0.000215696	160.368	26.3888	9.80412e-06	56.3492	32.9096	0.0437708	156.134	73.6146	0.000598154	60.4029	27.2646	0.000590645	52.0302	21.155	0.000259866	147.961	61.2797	0.00606389	304.886	90.0442	0.000113459	218.434	31.8885	1.47499e-07	1268.46	111.567	0	64.3012	33.4047	0.283191	46.4356	20.1594
	281	>HCO0179 rc	14.9882	7.40379	0.0213735	14.9828	7.5931	0.0579941	56.9646	25.2539	2.66344e-05	447.772	34.2129	0	522.5	119.704	5.5527e-09	161.656	29.0008	2.8477e-06	59.0243	31.9147	0.0379035	171.821	61.8897	1.19971e-06	146.826	35.7152	9.62269e-09	161.545	25.6246	1.11022e-16	1046.79	154.673	2.12197e-10	1501.23	283.89	6.36216e-10	330.749	33.884	9.32587e-15	1106.09	104.631	0	44446.8	1849.01	0	3896.31	244.715
hco-mir-63b	282	>HCO0180 rc	528.801	56.2762	0	374.952	40.4698	0	296.172	46.7937	0	691.187	41.0021	0	109.318	108.918	0.133794	2335.53	205.687	0	598.467	81.6728	8.32667e-15	559.314	77.2268	0	627.677	72.4506	0	759.268	120.022	3.92954e-09	372.782	127.777	0.00392377	390.24	87.2916	1.24694e-05	2680.4	169.532	0	3309.34	311.022	0	2442.4	220.896	7.77156e-15	2701.99	265.156
hco-mir-63b*	283	>HCO0180* rc	41.8736	14.5273	0.477479	98.764	37.9025	0.166063	1.78608	14.9228	0.954325	6.12047	14.8211	0.847631	18.128	98.1104	0.600828	6.16442	12.2254	0.829382	14.0305	23.2902	0.25901	13.0253	52.4634	0.263928	3.28972	17.5983	0.579607	7.22401	12.8086	0.279605	10.7037	22.3902	0.216688	5.57375	13.4887	0.400543	6.62043	8.48067	0.43435	13.9782	9.45221	0.164637	6.61669	16.6611	0.891226	1.16567	9.90227
	284	>HCO0181 rc	65.6009	19.0076	0.0377	65.8489	14.2436	0.0463969	13.965	18.0015	0.501548	31.3933	17.7254	0.111981	7.33388	98.8163	0.791286	76.4667	19.2237	0.00454393	20.6825	22.2632	0.15194	18.0296	54.1998	0.251061	13.0444	19.8481	0.26296	14.768	12.6353	0.0280963	19.5134	26.9668	0.170372	22.6047	17.4422	0.0959483	67.2952	20.1124	0.000297577	79.1514	24.7108	0.00100618	9.45573	22.8818	0.862278	0.958531	10.8585
	285	>HCO0182 rc	7.04645	10.6732	0.987081	19.1018	19.5814	0.928723	3.68605	14.3823	0.902196	7.05017	12.397	0.814147	3.00747	95.9851	0.906375	2.4952	8.90225	0.871748	4.63167	15.195	0.156222	5.43205	51.9762	0.460168	1.83789	16.3738	0.563568	11.554	16.2005	0.286909	5.82372	20.5037	0.153419	4.56841	14.6754	0.301087	3.68586	7.73425	0.425614	2.95071	8.81038	0.580455	0.579799	8.84382	0.975869	3.95817	13.0455
	286	>HCO0183 rc	18.5085	9.27826	0.568231	13.9582	11.3364	0.770316	2.52047	15.3938	0.931124	8.17499	12.6295	0.665657	8.49672	129.849	0.789139	156.238	34.1106	1.83493e-05	11.7196	19.279	0.182568	8.90005	45.6525	0.421663	11.1417	19.7523	0.214705	7.2493	12.9623	0.215652	18.0898	24.4453	0.0832046	16.2936	16.6976	0.0812094	91.9303	26.1933	5.68991e-07	104.011	33.3182	1.79651e-06	4.6828	12.1398	0.890126	6.03704	16.0991
	287	>HCO0184 rc	5.01724	7.48672	0.8908	9.05952	7.78806	0.864705	12.2009	18.7913	0.544425	14.2131	13.1133	0.399726	11.6905	100.911	0.594751	13.486	11.4163	0.45185	14.7727	20.6369	0.174565	16.7342	46.9596	0.138782	22.3686	22.2657	0.0394767	18.3149	18.6317	0.119272	21.094	26.8483	0.0533776	22.201	17.5235	0.052774	11.9064	8.9528	0.136935	13.5518	10.6265	0.126444	10.5726	14.7593	0.728812	12.5006	17.2515
	288	>HCO0185 rc	32.9994	22.9489	0.694275	18.8635	14.1584	0.873543	15.709	59.0695	0.845405	2.51558	12.0556	0.90707	3.21036	100.694	0.895768	8.84255	11.3967	0.673054	4.78607	15.3979	0.216296	4.55191	49.2393	0.544837	6.28623	17.8851	0.435722	8.3018	12.8963	0.195646	6.46377	22.7806	0.167819	7.88507	15.87	0.22697	6.79447	9.63507	0.354804	7.01513	8.81163	0.285932	1.57457	9.83993	0.9419	0.0698045	9.98352
	289	>HCO0186 rc	48.8782	21.0524	0.0491343	57.133	24.6201	0.0788404	4.64413	14.5358	0.784922	11.2161	13.5684	0.541541	31.7131	91.8019	0.243055	106.329	27.062	0.000936568	23.4764	26.7963	0.212997	13.4972	45.7308	0.314335	13.3217	20.2922	0.210714	15.8753	19.0604	0.210849	48.9194	31.4417	0.00744476	47.1796	25.2505	0.0248325	96.3815	17.9553	1.56772e-06	84.8384	24.0381	2.21035e-05	7.23277	16.5314	0.837388	15.2272	17.6112
	290	>HCO0187 rc	26.1888	26.3079	0.886654	22.6105	19.8505	0.89062	2.59897	15.2675	0.940357	1.70277	9.96975	0.966015	0.00561589	102.296	0.999922	2.47491	9.06061	0.893096	3.3042	15.1954	0.210187	2.94675	44.2548	0.594241	5.76097	17.3717	0.352927	6.53151	13.0503	0.307934	2.76927	19.059	0.220672	4.57755	13.6333	0.349206	4.05761	7.67505	0.405223	2.60495	8.67517	0.650507	0.0182406	8.91535	0.999105	3.11046	11.7657
hco-mir-55	291	>HCO0188 rc	11.6816	8.16127	0.613682	8.7793	9.35057	0.775715	3.4622	16.5173	0.802845	6.37717	11.7848	0.671921	144.541	132.886	0.00644114	121.109	20.3212	3.33276e-07	15.1604	20.2127	0.170362	8.14741	49.1228	0.360521	10.6476	19.094	0.260555	14.7222	19.8534	0.215461	306.962	101.903	5.9478e-12	411.914	137.099	4.17233e-12	160.225	33.7689	1.22953e-11	136.956	27.0644	3.32679e-10	6.46916	13.5308	0.826948	6.92402	11.6289
hco-mir-55*	292	>HCO0188* rc	17.1329	8.30402	0.230515	26.3653	13.9704	0.259408	29.9247	21.2796	0.0527244	45.6832	17.0342	0.000621781	58.4198	102.48	0.0634296	40.4842	20.2074	0.15536	54.1983	35.61	0.0613	37.4977	52.4024	0.0373583	37.3394	19.7919	0.00014273	22.2266	15.371	0.000270771	85.2729	46.1599	0.0186768	122.329	44.1084	0.00220846	102.17	21.72	0.00025765	202.428	26.3983	1.32141e-10	48.0198	23.6947	0.362106	53.2886	17.5116
	293	>HCO0189 rc	16.2221	21.8722	0.818754	19.6334	13.0727	0.782817	1.7406	13.5731	0.92895	6.29473	11.6064	0.784022	3.11693	101.242	0.894538	5.78475	10.7396	0.747783	8.92684	17.7032	0.204881	8.2889	54.2012	0.427671	2.86244	14.5175	0.418383	10.2321	16.7874	0.243915	9.44845	22.0504	0.153748	11.5731	17.8507	0.202395	8.8932	11.5733	0.29855	9.24212	8.18444	0.128704	9.66168	16.2194	0.776187	9.55499	14.4343
	294	>HCO0190 rc	10.7626	12.9313	0.868362	3.31235	5.74525	0.987699	3.11257	14.4638	0.88054	14.0906	12.7887	0.467311	9.49216	93.0324	0.627135	57.48	20.7417	0.00801373	9.0679	18.5199	0.218251	7.09157	48.2839	0.409114	12.3854	20.8449	0.153789	4.67492	11.9553	0.28775	16.1414	22.4013	0.000531042	9.52428	16.3655	0.192872	47.0318	22.6349	4.43977e-05	61.3669	30.5445	0.00018621	0.0164432	9.80337	0.999186	1.07773	10.5216
	295	>HCO0191 rc	32.1989	21.1493	0.773213	20.3797	25.4075	0.912285	0.117293	14.0605	0.999432	1.96798	10.8582	0.968872	0.895374	93.0158	0.976604	4.95314	9.24386	0.791554	3.12366	17.6517	0.259218	4.27739	53.0685	0.512579	6.79945	18.4658	0.330985	11.4588	17.7091	0.344435	4.59237	20.6505	0.166787	3.1883	13.4037	0.478009	5.39859	9.64158	0.41884	3.96546	8.8179	0.48917	0.844203	9.63537	0.968433	3.1784	12.5027
	296	>HCO0192 rc	11.6006	14.6557	0.802349	10.9221	8.32812	0.901254	6.56365	17.5523	0.766325	11.0531	13.1167	0.579488	20.509	88.7464	0.270775	22.5985	12.969	0.245016	10.1602	17.5256	0.160794	7.3521	41.9825	0.229262	11.2245	19.2051	0.262991	12.1361	18.9592	0.316293	29.5291	24.7294	0.00433456	34.2577	22.9102	0.00799502	12.5792	11.0593	0.162005	16.5822	11.5497	0.069365	0.0176935	9.94825	0.999198	3.51507	12.2693
	297	>HCO0193 rc	42.1033	13.1478	0.00174995	66.7771	12.0169	3.93303e-07	7.27533	14.6848	0.535769	21.6187	13.9239	0.0779917	38.2056	94.2921	0.165561	44.8308	17.486	0.0821345	41.2205	27.8687	0.0594962	29.3132	52.8644	0.092832	21.0597	23.0735	0.174859	18.7859	14.5007	0.00651581	68.2567	45.4984	0.0402922	67.7534	29.3172	0.015656	49.3321	17.3782	0.0166177	69.9143	29.8942	0.0252797	300.132	55.2434	0.00113379	3801.75	599.879
	298	>HCO0194 rc	37.1417	19.9528	0.640149	37.6733	15.2943	0.663631	1.33184	14.0828	0.968868	4.67413	12.1138	0.853628	0.740614	95.6563	0.978959	12.6236	10.8466	0.562449	7.83875	19.8857	0.230516	7.47549	47.0508	0.407864	10.9133	20.8165	0.31407	19.8217	18.68	0.120713	9.36285	23.3246	0.166233	12.7787	15.8366	0.165068	18.4175	11.8033	0.100761	18.5245	12.6531	0.110192	2.65354	10.2335	0.925236	5.08885	13.2848
	299	>HCO0195 rc	44.0308	57.9366	0.852897	34.7002	52.4199	0.932491	0.123624	13.1735	0.999394	6.77488	11.5856	0.832795	3.45318	92.65	0.880862	8.15841	12.6919	0.751104	5.00112	16.3395	0.217276	4.13883	48.3766	0.521037	8.99619	18.9244	0.304867	16.1527	21.4624	0.197847	3.64374	19.637	0.258012	5.31043	13.3384	0.342951	3.62141	8.40203	0.508909	5.29174	9.77948	0.466379	0.0201353	8.80229	0.999093	7.55039	18.19
	300	>HCO0196 rc	2.99497	6.10245	0.98987	10.7556	12.2659	0.906442	2.06699	15.5097	0.950057	11.5202	11.9041	0.575001	1.86285	92.1688	0.915548	48.1071	14.1161	0.00419682	7.00514	17.3143	0.140566	5.96791	42.7699	0.32553	7.60416	18.6627	0.353411	6.64404	12.4255	0.149408	7.81565	20.3975	0.178266	7.92716	14.5245	0.227461	24.5849	11.4871	0.0115173	26.0031	12.1904	0.0118242	2.17838	9.77414	0.928074	1.58178	10.9583
	301	>HCO0197 rc	58.351	50.8996	0.133181	86.1165	49.9088	0.0536393	0.086495	13.5571	0.999411	8.27859	10.8126	0.672015	19.5425	103.976	0.570835	10.4988	11.859	0.664843	12.0679	19.04	0.0747792	9.29538	52.0189	0.43063	13.824	21.7412	0.264837	9.97117	16.5019	0.361698	12.1634	22.1528	0.130965	12.7309	17.1776	0.314011	12.3594	13.943	0.417649	9.13391	11.707	0.459625	67.5696	21.6405	0.229482	1159.66	324.925
	302	>HCO0197* rc	30.499	10.5556	0.0140016	46.1644	11.8334	0.00129426	107.103	25.0313	1.11022e-16	28.3416	14.4026	0.0118648	36.1006	110.171	0.282424	167.637	33.1707	1.95185e-05	46.2874	30.5074	0.0615942	17.0528	51.3194	0.225536	10.8442	19.5178	0.134561	7.96064	14.362	0.15745	71.2649	46.6096	0.0535424	75.1187	26.0704	0.00791779	42.4286	12.0279	0.0118696	64.4709	17.7836	0.00320927	779.037	79.2998	6.87905e-09	8805.18	830.721
	303	>HCO0198 rc	4.66088	6.12412	0.969893	6.00289	9.64808	0.941982	0.77658	13.8599	0.980736	6.44253	13.4982	0.792215	9.70781	97.134	0.609872	34.8384	13.1908	0.0642521	8.46411	19.1515	0.079937	7.32533	46.9258	0.265375	12.9865	21.1928	0.274607	16.46	18.2878	0.172622	10.1696	21.305	0.101855	9.87128	15.0751	0.12641	12.0939	9.61806	0.0607515	21.7701	16.4809	0.081649	2.56236	10.4972	0.901892	0.0551171	10.7846
	304	>HCO0199 rc	19.7329	7.68	0.566663	115.895	21.701	0.00165246	3.57033	15.8125	0.882643	7.1666	12.9828	0.727973	10.4585	105.886	0.67544	25.595	12.2134	0.251501	18.1739	21.3509	0.087204	19.6714	49.1095	0.0925364	22.9383	26.3589	0.201253	13.4247	14.4434	0.0320139	20.2635	24.2296	0.0956079	51.4422	26.282	0.00339353	22.4234	14.8429	0.129243	253.286	65.3816	1.57534e-07	0.0232954	9.2713	0.999139	0.0619636	9.78176
	305	>HCO0200 rc	5.51979	6.99114	0.982294	12.667	14.704	0.969401	2.01531	14.6187	0.943536	1.95337	10.6389	0.937171	1.82078	91.958	0.937116	3.78154	8.70938	0.803951	3.121	18.0701	0.142132	4.00072	44.8109	0.415164	9.5281	21.0401	0.345254	14.2921	16.6794	0.270175	5.90447	19.8097	0.16521	5.8672	13.768	0.326157	4.41501	7.88641	0.291726	4.37647	8.58734	0.444619	2.54205	10.8643	0.911771	2.25649	10.7014
	306	>HCO0201 rc	26.629	9.25521	0.612838	27.1287	13.0369	0.785168	3.07832	15.7436	0.885385	1.35775	10.5521	0.952663	0.810671	88.6506	0.972066	34.3877	13.6901	0.101898	5.51982	19.3996	0.261247	6.07407	47.6165	0.561251	10.6612	19.2122	0.222934	13.7147	18.3234	0.294393	6.80029	20.06	0.118652	6.14126	14.3481	0.247123	28.7233	14.438	0.0132258	15.4467	14.0497	0.192316	0.0213644	8.06024	0.99901	17.3322	13.8091
	307	>HCO0202 rc	16.9223	11.8867	0.824271	13.9698	9.15629	0.902528	0.087509	13.7348	0.999419	11.4936	13.7624	0.647297	18.4014	95.565	0.474421	3.74803	9.76068	0.852673	5.12233	17.9482	0.276813	5.90447	47.3807	0.561926	11.9056	20.0109	0.200154	13.5362	19.1754	0.268399	18.9894	27.8088	0.00854807	38.7572	26.8411	0.00994929	9.09175	12.4056	0.422033	11.9187	16.0792	0.381705	0.334337	8.84295	0.985534	7.56683	14.0595
	308	>HCO0203 rc	8.03185	7.72401	0.686401	19.0825	7.76931	0.51935	1.05793	14.8307	0.966434	8.10853	11.9245	0.638664	49.6463	100.36	0.0294881	39.2221	21.0522	0.103587	13.8697	21.1533	0.190654	12.3255	51.5552	0.341269	8.64868	15.4229	0.0712465	9.22296	17.1734	0.348289	58.5435	29.7157	0.000207871	62.9273	29.3656	0.000399411	29.5503	19.8806	0.0793912	31.773	24.1588	0.103558	19.4162	11.6901	0.549058	18.4973	10.9808
	309	>HCO0204 rc	13828.7	689.2	0	10593.7	513.514	0	114.357	30.0398	6.33739e-06	59.1418	16.6766	6.85407e-12	3021.61	239.562	0	2348.21	265.896	0	85.0048	29.937	0.000329876	102.208	56.1744	4.52427e-05	52.2884	19.127	2.25125e-10	49.8937	22.1838	0.00210664	1150.92	186.252	5.26672e-10	2463.59	429.722	1.5733e-10	3446.73	248.01	0	2818.66	327.104	4.44089e-14	44827.6	1554.36	0	41832.5	1124.78
	310	>HCO0205 rc	29.023	18.6106	0.337602	41.0702	16.925	0.197808	8.26891	20.5549	0.762689	18.7041	14.7441	0.324178	9.98954	95.0336	0.700298	33.2009	17.7013	0.188931	16.2712	20.8383	0.162574	12.0452	44.7693	0.342767	22.7808	22.1703	0.0731001	16.5567	17.1397	0.151338	31.8891	30.7311	0.0199791	21.1789	16.505	0.0840761	21.3015	17.7148	0.21892	21.0609	29.1923	0.431242	8.24417	11.6941	0.815182	20.1322	13.7058
	311	>HCO0206 rc	14.2944	11.6917	0.635788	11.3061	14.2413	0.758731	5.72989	20.2907	0.820851	12.7959	14.188	0.486991	10.549	108.475	0.645924	71.1477	19.0032	0.00118553	13.718	23.3832	0.202437	10.558	51.1048	0.366137	9.38135	16.227	0.099451	14.72	21.8795	0.222281	24.0088	21.5835	0.00413406	19.5497	18.2762	0.0936685	75.5135	22.227	0.00394418	89.0921	36.7515	0.0157502	2.44936	10.0663	0.931149	14.4357	16.2582
	312	>HCO0207 rc	19.9227	16.914	0.465046	21.9401	9.32135	0.482199	10.8278	15.4802	0.516044	13.3503	15.6562	0.519675	22.0573	108.289	0.426497	67.5206	19.3146	0.00116567	25.1553	21.6522	0.0634014	9.50859	48.5526	0.49837	10.969	17.262	0.0819299	5.23601	14.6819	0.363864	34.5536	28.4618	0.018032	35.1386	23.0919	0.042096	62.7994	19.0632	0.00214812	65.9334	23.3084	0.00446417	13.5774	13.3259	0.709462	16.0457	20.9411
	313	>HCO0208 rc	27.1954	21.3056	0.545451	29.4888	16.1071	0.624906	2.36373	15.0546	0.936996	3.87106	11.6567	0.902343	15.0254	94.7482	0.493096	36.8987	15.4742	0.0698625	16.9501	20.5102	0.0776349	5.28344	50.6691	0.616606	9.27983	17.8537	0.15903	7.36756	15.5949	0.417656	16.8595	24.2501	0.145603	11.8673	17.9578	0.259214	26.2632	15.5056	0.0561696	27.4002	14.6437	0.0506622	3.39073	11.0993	0.91309	6.78857	14.2728
hco-mir-5918d	314	>HCO0209 rc	46.7888	18.4576	0.00690637	64.4348	20.8178	0.00565983	13.8926	16.7195	0.381912	12.4227	13.9115	0.487109	2.94776	93.9511	0.907194	66.5436	18.7117	0.0137553	25.1057	24.329	0.0657914	6.58912	52.2303	0.615805	12.8561	19.3852	0.085954	8.86955	12.9325	0.103986	36.6193	33.9721	0.0810646	34.6225	26.0854	0.110963	81.5725	22.4081	0.000504888	73.0056	19.337	0.000479086	44.6815	15.6632	0.367479	55.6324	27.4321
	315	>HCO0210 rc	18.755	11.3454	0.69141	26.6799	17.3088	0.660899	4.49206	16.5801	0.825019	8.40209	10.9233	0.680615	7.1523	94.0201	0.74939	41.7284	15.7461	0.0984671	17.414	23.1972	0.0652383	4.947	48.5116	0.610766	8.69833	16.2835	0.114975	6.9582	14.9964	0.451899	18.2952	26.4726	0.150525	18.3714	16.6972	0.0786209	34.9788	19.1282	0.0279602	37.9989	15.9106	0.0120953	2.0085	9.98731	0.944294	13.7754	20.8089
	316	>HCO0211 rc	55.1936	34.7371	0.346481	24.1694	24.6389	0.869833	0.100549	14.9521	0.999466	4.1335	11.5703	0.891207	9.29216	105.719	0.713254	10.228	11.8032	0.581791	9.09845	17.7675	0.0918368	3.82309	42.7051	0.602573	7.89743	16.7296	0.20182	3.94773	13.2363	0.506404	8.73452	20.441	0.202916	7.88148	15.446	0.388304	10.3303	9.63276	0.185354	10.3585	9.70821	0.195835	0.417299	9.96197	0.986602	2.00121	11.3723
	317	>HCO0212 rc	16.3681	6.81048	0.660202	16.4819	12.598	0.779911	2.91428	14.1552	0.909802	14.2284	14.6832	0.525233	10.9042	96.5079	0.649018	21.5252	23.4828	0.468757	11.9626	20.273	0.267717	8.6929	47.0589	0.399095	10.9862	18.2477	0.144858	9.54144	17.5322	0.384057	14.246	24.6443	0.213145	15.4126	22.0496	0.270146	9.95918	10.2617	0.330288	10.8051	9.60064	0.251081	12.1075	11.5869	0.679107	12.0445	13.9686
	318	>HCO0213 rc	38.6945	19.9206	0.794833	8.66689	6.45885	0.969702	0.133234	14.0775	0.999433	1.60975	10.1457	0.978418	7.06496	96.9664	0.792057	3.66383	10.6046	0.852798	6.89602	19.653	0.175943	3.19573	47.0091	0.65558	9.08048	15.7585	0.131742	4.1143	12.9069	0.552106	4.57926	19.4206	0.219738	4.18397	13.0508	0.489971	6.25068	10.6815	0.434896	3.16277	9.01209	0.669499	5.16495	11.2856	0.848683	5.31265	14.8273
	319	>HCO0214 rc	35.8074	11.5423	0.292013	10.0614	11.0655	0.842121	1.28224	14.1362	0.945819	20.0719	17.4051	0.360387	14.0277	108.573	0.562847	10.4761	11.7229	0.58789	14.8783	22.8811	0.174313	6.6892	53.5155	0.587894	11.1115	17.2147	0.132058	8.72574	15.844	0.431119	14.3432	29.022	0.191297	15.3175	20.9456	0.278865	10.5757	13.0809	0.295668	8.52838	11.98	0.390018	4.351	11.2131	0.887	6.26537	14.1051
	320	>HCO0215 rc	14.9423	7.68456	0.830035	40.6216	48.7528	0.806263	13.9965	44.8955	0.871575	1.13034	10.5801	0.965865	9.53929	101.533	0.718097	3.93343	10.9389	0.844803	8.49294	19.9605	0.219138	6.07829	48.1224	0.531111	9.3034	18.0327	0.21082	4.062	12.7845	0.486794	7.82907	22.5116	0.237835	5.15148	13.6949	0.354443	7.70265	11.8087	0.416161	7.3631	11.0317	0.399722	4.46016	11.2986	0.862441	2.70822	11.6361
hco-mir-5944	321	>HCO0216 rc	12.459	7.41447	0.600679	11.5995	8.952	0.778581	39.6259	26.0026	0.0570313	62.5345	21.557	0.00051916	26.3712	97.8071	0.27287	18.4185	10.1805	0.301343	48.7048	35.0025	0.0455067	26.7331	54.8242	0.183968	58.238	20.3205	1.05203e-07	29.9287	16.4744	0.00853992	31.5911	32.1893	0.117451	40.0593	26.285	0.0506874	15.524	10.4707	0.189741	25.0082	15.1336	0.127919	19.6658	18.7546	0.623304	16.0444	16.6625
hco-mir-5944*	322	>HCO0216* rc	8.95176	13.832	0.969263	4.12878	5.74144	0.997274	2.36304	14.7033	0.938773	0.0929683	10.0071	0.999202	2.28986	107.223	0.932065	0.0228074	10.3329	0.999228	2.51414	15.4952	0.182557	2.57876	50.983	0.548568	1.49593	14.5392	0.558183	3.96724	16.3072	0.544073	3.59024	21.7561	0.121513	3.06023	12.9576	0.168482	3.48844	8.43604	0.326731	4.6812	10.327	0.383654	7.61013	14.6083	0.761276	2.21544	11.3839
	323	>HCO0217 rc	17.655	6.47237	0.629134	22.5887	16.0602	0.730367	65.9186	31.002	0.00575772	73.7207	33.244	0.00172907	3.12581	100.354	0.917891	2.85139	9.0785	0.873837	47.4206	35.4612	0.0191755	23.9433	50.2379	0.16111	63.463	19.585	8.36013e-09	44.5584	21.6589	0.0204287	21.5472	26.2124	0.186495	26.0291	30.5216	0.278533	7.84705	10.1059	0.432411	9.33556	11.7994	0.442898	9.39224	13.4936	0.812475	13.6603	18.9504
	324	>HCO0218 rc	102.861	30.8721	0.000102626	31.2089	15.8259	0.116502	128.973	29.8186	4.73432e-11	111.37	24.3297	7.42622e-11	220.082	116.886	0.000474768	459.426	100.658	2.36723e-10	45.9976	37.3712	0.150892	97.9772	57.0584	0.00200033	95.6614	23.7979	1.1451e-10	100.548	20.6386	1.24345e-14	138.898	62.1334	0.00669674	134.58	59.9543	0.011748	103.429	32.6082	0.0050561	149.68	33.3111	4.94453e-06	40.9445	23.9768	0.496973	61.9987	19.1678
	325	>HCO0219 rc	8.66914	6.13976	0.40382	10.716	5.56061	0.444848	36.161	20.365	0.00568568	71.9974	17.173	2.92697e-09	201.111	105.406	3.13514e-05	226.417	38.7708	4.49066e-09	47.0118	32.7642	0.075013	51.9111	47.8917	0.00947417	62.7143	22.0768	3.35484e-06	48.2003	20.5955	0.00106973	122.853	51.9326	0.00319899	87.8081	35.7689	0.00445729	168.96	47.6623	0.000332567	941.236	125.076	0	55.5459	23.211	0.294986	57.4759	29.3683
hco-mir-40a	326	>HCO0220 rc	9.05645	9.67163	0.757494	17.5253	7.63824	0.635848	4.09862	15.6905	0.839059	12.0946	11.8495	0.493781	9.65129	90.6377	0.639559	99.7735	24.4619	0.000137577	19.4869	27.1392	0.212462	13.1814	51.5373	0.334729	14.1228	18.371	0.117167	10.8001	17.8836	0.299492	13.8428	21.8881	0.179531	9.33384	15.7546	0.319449	76.1655	28.6682	0.0011736	73.5903	28.5848	0.000688645	9.62898	15.6084	0.772751	7.57097	13.6528
	327	>HCO0221 rc	69.4537	25.9689	0.000465929	74.763	21.1196	0.000345431	4.40122	15.4969	0.776546	10.1223	12.0861	0.523367	41.7441	102.116	0.21276	170.681	49.6652	3.16858e-05	22.6296	25.9896	0.228267	10.1544	47.5542	0.513118	9.61562	17.5966	0.239937	8.32373	11.6101	0.15883	50.593	40.0767	0.0274806	43.5738	24.5986	0.0323366	181.822	36.6178	7.97589e-07	192.062	52.2101	1.07476e-07	47.1027	25.0632	0.326501	54.0193	15.7226
	328	>HCO0222 rc	26.6229	10.1664	0.0723853	28.1113	8.35726	0.187079	7.88131	14.7946	0.629323	23.821	14.9456	0.138683	59.0328	109.05	0.159243	72.4112	17.5907	0.00331143	26.9704	28.7338	0.171908	15.706	44.7556	0.213985	24.7133	17.9777	0.00625612	27.5144	20.2963	0.0629747	28.4998	27.7106	0.0911992	21.4092	17.654	0.129782	52.4555	16.4205	0.0105777	68.2207	23.011	0.00474072	25.9186	18.2281	0.569172	24.5699	16.5637
	329	>HCO0223 rc	13.3993	7.03301	0.383232	18.4112	6.27733	0.324715	10.983	15.3733	0.421087	28.5825	17.6292	0.0900976	28.6114	93.7755	0.274973	31.4565	14.1997	0.135096	40.1746	32.4745	0.100956	30.6414	54.5153	0.0765406	27.5102	21.1411	0.0186273	19.0629	19.1528	0.138004	34.4811	33.9464	0.125136	29.6488	15.4199	0.0135335	38.9905	16.6873	0.0530205	137.193	26.3584	4.64489e-08	37.7133	17.1189	0.4084	45.4406	16.3266
hco-mir-5928c	330	>HCO0224 rc	13.6598	16.6091	0.88838	19.3096	14.2389	0.843897	2.31345	14.3912	0.921126	0.092598	10.2872	0.999224	0.749992	100.515	0.978792	4.5884	11.0341	0.786133	4.78506	16.6024	0.234091	3.90681	47.2837	0.518311	5.36466	15.5923	0.231784	15.4355	21.9657	0.0860423	5.41432	20.6032	0.209892	4.28532	12.5202	0.185592	6.8654	8.37326	0.207403	4.87201	8.89815	0.409097	5.23976	10.1787	0.827896	0.224667	9.31444
hco-mir-5928c*	331	>HCO0224* rc	24.6736	30.5124	0.933694	16.902	16.6029	0.98476	0.15732	17.1578	0.999535	0.143468	9.77088	0.999182	0.00546694	109.732	0.999927	0.0278056	10.3668	0.99923	1.70356	17.7531	0.273826	1.33747	46.0319	0.79294	1.3469	16.2359	0.667237	3.63554	15.1938	0.614943	1.2725	20.5792	0.228582	0.973409	12.8759	0.631699	0.50003	7.5979	0.830395	0.487605	8.67528	0.863349	0.0163027	9.64584	0.999173	0.0771061	9.62023
hco-mir-5945-3p	332	>HCO0225_3p rc	11.3679	9.337	0.738279	15.0155	10.8832	0.788914	0.874802	14.6158	0.975015	8.57976	11.9838	0.654988	6.18033	101.553	0.779831	32.1949	13.7823	0.116827	11.414	20.2289	0.22382	8.35648	47.8551	0.27148	11.3456	19.8217	0.15198	14.0582	18.2443	0.233905	11.8482	25.9581	0.190087	11.6164	17.0211	0.218795	27.1207	14.6526	0.0252493	27.3203	12.4555	0.0143513	2.94485	10.4927	0.907186	14.1553	15.1377
hco-mir-5945-3p*	333	>HCO0225_3p* rc	5.06138	9.68179	0.881729	4.87183	8.97092	0.944792	1.27061	14.6938	0.958669	19.6162	16.2329	0.368349	36.5666	101.729	0.145337	28.1818	16.8186	0.249698	13.1907	19.7673	0.206018	9.25127	55.92	0.313619	6.03881	15.3209	0.139225	7.22377	13.9587	0.323991	9.14735	20.1191	0.159384	5.71831	14.736	0.245213	31.2483	11.6788	0.000882287	37.3639	17.5619	0.00247707	14.0208	16.1338	0.615964	29.418	22.6053
hco-mir-5945-5p	334	>HCO0225_5p rc	7.31758	6.8539	0.803549	16.4253	9.05247	0.684028	0.116822	15.7451	0.99873	20.106	14.6359	0.283175	40.7898	105.236	0.113684	40.3879	15.0267	0.0523279	18.7891	23.4112	0.223408	12.3656	50.8406	0.290277	16.141	21.0955	0.0863933	9.64633	15.5347	0.281196	18.4947	25.9421	0.160831	9.53442	16.3093	0.249689	57.1704	18.8037	0.00134562	57.5667	20.2106	0.00564535	43.0698	17.1732	0.304005	29.8982	20.2232
hco-mir-5945-5p*	335	>HCO0225_5p* rc	11.5029	15.5477	0.851585	4.33778	7.35319	0.952807	4.81455	17.388	0.809839	3.77737	11.4472	0.842052	8.93007	105.21	0.769228	15.0126	13.1224	0.402676	5.75735	15.5326	0.210488	5.87871	47.5617	0.328937	2.70283	16.1009	0.471496	2.13638	12.0584	0.599831	11.0135	23.8212	0.124486	5.3571	11.8751	0.0963262	13.0509	10.0594	0.0400252	21.7446	16.2287	0.0176641	28.9182	47.9496	0.611867	10.6817	15.5823
	336	>HCO0226 rc	12.6105	10.6031	0.850626	10.4648	8.25041	0.901037	2.4505	15.6822	0.905748	2.0653	10.187	0.921899	1.36098	88.5155	0.945935	5.38036	9.39855	0.713383	10.5358	22.0024	0.231309	9.91806	45.1857	0.103546	9.66087	17.8684	0.153841	9.76076	15.9523	0.331696	10.1587	23.0035	0.124157	6.63195	14.022	0.19122	10.7166	11.6541	0.190605	10.5402	10.6715	0.16384	4.17912	11.5576	0.862754	8.58414	16.1447
	337	>HCO0227 rc	26.0902	27.2283	0.797603	24.7873	22.035	0.956651	5.0894	17.5081	0.92934	0.129671	9.87019	0.999191	0.00552727	93.1741	0.999914	1.66115	9.24606	0.908238	3.63391	16.3072	0.272426	4.67179	47.825	0.442977	7.87678	16.9705	0.212265	1.73054	11.7846	0.708892	3.5744	20.5023	0.257627	1.59444	10.7336	0.509736	3.64693	8.0619	0.434583	3.39376	9.5474	0.553834	0.103738	8.67813	0.995843	9.94297	18.9746
	338	>HCO0228 rc	10.4393	9.78862	0.767533	17.0647	12.9889	0.764805	8.13291	43.7011	0.873344	9.15865	13.9189	0.664569	19.8037	97.4858	0.430752	14.1986	11.9942	0.473133	18.9274	24.6578	0.191008	18.205	51.4776	0.0720684	20.0228	24.098	0.0908168	15.005	18.7251	0.197457	16.5963	25.0202	0.163566	14.4556	15.4486	0.0559228	16.9319	13.687	0.144886	22.3071	16.8489	0.0466654	3.08143	11.1067	0.916997	10.8707	11.4454
hco-mir-5946a	339	>HCO0229 rc	16.4865	17.8241	0.798746	34.5458	25.602	0.718691	14.2873	18.2574	0.625956	1.66894	10.8651	0.941902	2.99359	90.4476	0.935821	4.66518	10.2819	0.771225	6.93651	16.7837	0.21951	6.24809	47.1246	0.461643	8.40121	20.3795	0.212058	11.4905	17.7806	0.26961	6.89956	20.5666	0.215053	4.98132	12.4794	0.306949	8.06162	10.2674	0.301127	8.05554	9.10194	0.275764	5.72357	12.6111	0.84658	2.74212	10.557
	340	>HCO0230 rc	14.4507	14.7454	0.776367	26.1691	18.1369	0.815548	1.78019	15.0205	0.95646	0.0931282	9.59358	0.999168	4.27782	93.2827	0.85441	5.24239	9.3072	0.731734	5.78175	17.0357	0.212479	4.86523	52.1125	0.453898	9.23238	18.1905	0.182729	8.39208	15.9876	0.400523	6.2625	22.1763	0.217967	4.81767	12.1678	0.182031	6.01152	9.06074	0.271629	8.7053	9.8653	0.195266	0.0171718	10.3134	0.999226	3.39438	12.7071
	341	>HCO0231 rc	13.0994	12.5716	0.938778	44.4251	19.3265	0.751926	3.13199	14.9596	0.925874	3.64543	13.3352	0.895028	0.701185	86.5724	0.980396	1.50713	8.57804	0.939606	4.49453	15.6036	0.268185	3.52004	44.3245	0.552034	7.83518	16.7388	0.207134	2.12541	13.3205	0.722524	4.41016	20.4101	0.220726	5.16616	14.0739	0.233772	5.64274	8.47018	0.303502	7.15229	10.0277	0.294713	1.84295	10.6053	0.936367	0.493261	9.14843
	342	>HCO0232 rc	11.0228	11.2576	0.937873	24.9251	17.6311	0.878806	2.86978	15.0954	0.935271	1.5153	10.4788	0.959921	1.00573	90.41	0.97554	4.74682	9.95521	0.756969	6.10988	19.0659	0.209072	3.80296	46.9473	0.487103	8.90444	18.7622	0.202005	11.3623	15.3489	0.303111	5.09238	20.9199	0.213319	5.0599	14.83	0.28852	4.10054	7.29655	0.32125	5.57125	8.12487	0.354729	0.0181674	9.24734	0.999137	8.20164	14.5307
	343	>HCO0233 rc	28.1366	12.49	0.0648201	32.4616	8.09796	0.06558	44.3555	22.5222	0.00227462	65.7885	19.344	1.20779e-05	25.8068	97.6654	0.326803	146.761	30.2843	7.57557e-06	77.9534	26.7266	0.00017765	30.6922	48.8339	0.0287146	81.1227	27.4113	2.4327e-05	51.5276	23.755	0.0051108	79.1624	43.3278	0.0123277	77.712	24.7052	0.00206483	91.0411	23.505	0.00237504	131.869	29.1622	1.29076e-05	22.035	17.1055	0.649708	10.5129	18.5809
	344	>HCO0234 rc	16.8404	7.95597	0.13714	19.0308	6.61054	0.204071	37.1877	32.8193	0.0754154	71.4738	22.4689	2.46813e-05	55.9714	101.929	0.12675	304.681	46.8476	3.53018e-12	38.1616	26.9315	0.0689205	40.069	49.4569	0.0202516	53.2883	25.9833	0.00335219	26.2163	13.2932	0.00065269	65.8994	46.1287	0.0723027	72.0571	24.223	0.00330136	111.678	22.6432	9.03495e-05	186.889	29.6804	9.03514e-11	131.745	71.704	0.181119	125.22	23.1761
	345	>HCO0235 rc	10.3301	8.00978	0.659132	15.6747	6.90731	0.55914	4.51397	15.9751	0.814821	18.2463	14.0552	0.268588	28.437	104.07	0.27364	86.7763	30.6517	0.00808458	27.5136	22.6566	0.0298489	15.7437	49.0846	0.247761	20.362	23.3303	0.120083	7.2077	12.7063	0.143366	36.0049	35.1005	0.0619665	30.7985	18.1777	0.0061702	61.4157	19.6916	0.000240278	117.788	31.0446	2.10043e-07	34.6684	25.9873	0.462734	20.5452	24.4111
	346	>HCO0236 rc	11.9606	14.2571	0.781453	11.1386	11.0882	0.804298	5.63601	16.9123	0.793089	9.69368	11.5442	0.568784	1.89536	91.8736	0.925626	109.92	37.5396	0.00084223	12.3023	19.4982	0.0547632	8.87699	46.4164	0.296128	13.0954	17.0145	0.0897893	10.4745	16.9742	0.259995	14.0278	21.9746	0.130001	13.8763	14.9764	0.0510342	116.342	34.1442	7.89854e-10	127.234	35.9405	5.67298e-08	10.8829	13.7462	0.712043	12.8957	18.8342
	347	>HCO0237 rc	9.54014	6.36637	0.353066	11.9307	5.49408	0.344493	120.164	29.2353	2.63123e-14	130.577	26.3361	2.01446e-10	360.117	193.383	0.00301157	152.64	27.2049	2.15233e-05	94.9127	27.0564	9.44022e-06	68.5385	52.8497	0.00376039	113.087	30.6522	2.08827e-06	104.678	26.4224	1.39044e-05	328.447	118.84	0.000573395	160	48.3593	0.000385149	67.4318	19.5108	0.00644651	830.635	123.35	1.76525e-13	70.3133	32.6693	0.292827	94.4712	20.384
	348	>HCO0238 rc	10.4255	15.5235	0.908636	8.57377	7.59593	0.971066	0.105413	15.3579	0.99948	9.93244	11.8975	0.700031	3.61561	94.6576	0.86973	3.02669	9.13706	0.85619	6.61524	15.546	0.053907	3.17207	45.5148	0.540658	8.65728	19.0679	0.19953	5.53887	14.1535	0.352718	4.9979	20.82	0.327104	4.92322	12.5452	0.196067	3.52962	7.66656	0.365352	3.9516	8.86947	0.460186	0.105844	8.87944	0.995096	1.35081	10.175
	349	>HCO0239 rc	6.5088	8.44098	0.963451	21.397	21.1414	0.852417	2.04426	14.7024	0.953945	1.34728	10.9067	0.958194	3.82292	99.709	0.878363	9.80055	10.0758	0.572557	9.26523	17.4256	0.015559	2.79931	48.4446	0.636323	7.718	16.4348	0.231622	4.55882	11.8316	0.361428	4.77662	20.7314	0.357591	4.48517	14.8086	0.268029	6.70933	7.84148	0.187485	5.01949	10.167	0.416685	1.63024	9.88908	0.941779	13.0355	18.048
	350	>HCO0240 rc	10.0803	13.3434	0.867973	14.5142	14.9709	0.869106	3.86359	14.1813	0.854361	0.799669	9.0996	0.965267	25.7901	90.2844	0.169411	21.2424	13.744	0.311925	11.0108	19.5147	0.0584717	3.26842	50.9596	0.644091	8.18871	18.0427	0.229999	0.059521	11.6117	0.990349	20.6132	33.9592	0.0474541	23.1545	18.8918	0.00718366	11.6783	9.61225	0.0400052	15.028	11.6407	0.063062	0.185071	9.56332	0.993139	5.48987	11.8934
	351	>HCO0241 rc	19.1741	21.2516	0.809103	26.1394	17.2868	0.836986	6.73632	16.9382	0.827607	0.133056	8.89664	0.998297	1.91814	93.7842	0.939048	0.924199	9.44558	0.956629	5.73426	16.5135	0.0551448	2.81994	46.5826	0.574146	7.87145	16.9491	0.241554	6.21572	18.9769	0.502541	5.65721	21.6362	0.214663	3.84335	12.3273	0.341352	5.03607	9.6652	0.421727	3.52257	9.15233	0.58338	0.7055	10.0724	0.973376	2.14338	11.056
	352	>HCO0242 rc	125.181	29.2233	1.78952e-05	61.9578	14.3704	0.000191927	2.48618	16.3514	0.879646	23.8793	15.0159	0.0809966	195.784	96.8801	1.30695e-07	74.1846	19.9614	0.0102395	36.357	23.7131	0.0298902	19.3701	50.9012	0.17793	18.2726	21.5252	0.152184	5.54787	14.2705	0.28944	34.6216	42.3235	0.256867	35.9006	26.7115	0.131939	153.762	26.619	1.78479e-06	102.024	26.2326	0.000172475	39.4509	16.6916	0.460314	1856.89	321.644
	353	>HCO0243 rc	15.0409	9.70108	0.327854	15.2205	9.34625	0.518138	4.59575	15.0804	0.752397	26.3155	15.9772	0.0688237	68.6402	94.7609	0.00634658	104.541	24.1851	0.000557154	29.2792	23.245	0.0629725	13.8291	50.3258	0.236081	11.5801	19.2405	0.213815	9.26239	14.8373	0.190823	61.3619	44.8469	0.0371722	93.8223	30.1939	0.00312268	69.3087	16.0143	0.000773869	162.679	23.2063	7.0158e-09	28.2402	21.4406	0.507789	54.888	19.3199
	354	>HCO0244 rc	17.8532	8.77362	0.329766	27.1873	10.2346	0.223228	15.1421	18.8326	0.363165	28.5799	16.326	0.0687336	51.0348	88.1272	0.0364744	67.027	18.525	0.00413438	37.5195	27.3955	0.0564959	20.9484	52.5554	0.224119	17.5016	19.5069	0.118554	8.66156	13.3766	0.147166	40.8182	41.9634	0.158811	51.0869	25.099	0.0246281	41.7231	16.4723	0.0295903	58.2845	18.89	0.00926798	115.025	35.244	0.0870962	36.7378	14.6578
	355	>HCO0245 rc	9.36101	7.28727	0.57344	15.8294	8.23886	0.444903	8.86632	16.3055	0.546618	16.7411	14.3461	0.264387	71.9226	99.0599	0.0100838	82.1916	16.9196	0.00034581	37.2615	28.832	0.079268	23.3191	55.0554	0.186149	25.8068	22.4458	0.0771303	11.0826	14.8858	0.188262	43.9292	42.6846	0.155963	54.1404	28.9716	0.0156635	73.6165	15.7005	0.000628918	438.56	41.621	9.64451e-13	47.1396	19.0633	0.272724	104.599	26.312
	356	>HCO0246 rc	41.2269	15.1428	0.28163	35.6289	16.9052	0.507367	9.78718	15.7779	0.690313	16.2975	13.2961	0.463491	9.43581	95.6243	0.72357	27.2409	18.0408	0.327288	20.9882	25.3472	0.15541	11.0646	52.3483	0.46945	13.8122	20.6702	0.210185	10.4623	15.8195	0.369395	16.5456	25.1142	0.216933	9.66537	14.7113	0.285365	13.3532	12.5342	0.319564	7.54532	10.3654	0.476865	1.1319	10.3067	0.973555	2.54751	12.0564
	357	>HCO0247 rc	16.0349	17.034	0.71624	23.9867	8.00117	0.624682	1.27055	15.9289	0.973275	7.40101	12.6241	0.737667	11.461	97.4801	0.601016	18.2166	10.9463	0.311197	19.4564	23.5701	0.126368	9.09287	52.4189	0.3348	13.703	16.9637	0.12406	8.08151	15.0346	0.319105	14.3766	27.4792	0.210968	9.07136	13.0476	0.152485	13.1121	11.2931	0.197815	16.2211	10.3387	0.109667	4.49138	12.3111	0.87882	7.27294	14.0078
hco-mir-5947	358	>HCO0248 rc	15.8062	15.0731	0.829204	9.97842	10.8743	0.956957	0.098611	14.7486	0.999459	1.95127	10.0006	0.928167	8.35365	94.0447	0.72884	1.70794	8.57422	0.916486	5.79675	16.4306	0.163969	5.23143	47.2813	0.436789	6.29553	18.912	0.375121	9.31106	18.3091	0.368194	5.25192	20.2138	0.206046	3.08165	14.6226	0.350454	4.25449	8.8364	0.437014	6.10969	10.4193	0.362229	1.23554	10.9487	0.958122	1.46656	9.99197
hco-mir-5947*	359	>HCO0248* rc	3.00971	5.14476	0.998312	3.54045	4.40733	0.998045	0.395377	14.953	0.995329	3.88167	12.891	0.894885	2.18313	99.5196	0.918084	4.40731	11.1239	0.798498	3.03808	16.0753	0.257929	4.18514	47.362	0.37907	2.0205	14.3196	0.524906	3.14595	13.7749	0.523859	4.1214	18.2088	0.165973	2.2356	13.7459	0.333546	7.98886	8.79351	0.100453	10.2452	10.305	0.0894545	0.0136213	9.33625	0.999145	1.29645	10.1114
	360	>HCO0249 rc	7.40585	7.53711	0.981047	30.6054	48.7327	0.911537	4.8763	17.8949	0.925683	4.2792	12.637	0.90924	8.11041	118.895	0.840233	3.36908	10.3501	0.879566	3.75463	16.2837	0.197035	4.91932	48.1216	0.452863	8.88196	17.7685	0.241048	7.38493	14.352	0.40153	4.70794	19.1918	0.198481	1.98945	11.9171	0.363814	2.82067	8.07377	0.481512	2.97679	9.02619	0.623449	0.0169862	9.56257	0.999166	0.648522	9.61318
hco-mir-5948	361	>HCO0250 rc	352.288	48.4961	0	388.051	45.9477	0	1.686	15.9663	0.916435	11.3115	14.141	0.370129	1674.43	354.485	7.32747e-15	14.3654	11.2486	0.519602	31.3558	21.0357	0.00293204	26.2417	48.0884	0.089976	21.7309	23.1847	0.0888232	9.01277	16.8339	0.125752	2636.73	238.956	0	2763.01	388.062	3.7338e-09	50.3311	22.4092	0.0453765	67.5251	21.22	0.00923844	3.28553	11.0799	0.938084	8.65329	10.3112
	362	>HCO0251 rc	16.3886	7.39758	0.240708	23.1502	6.90341	0.209107	4.11689	15.8921	0.795896	8.18953	13.3805	0.629881	23.4652	90.2144	0.24692	60.662	16.1865	0.00529577	21.3214	23.5457	0.177228	16.0905	51.376	0.250822	10.4711	19.7947	0.0782513	8.2223	15.5742	0.243069	75.6033	37.8045	0.00803344	52.1987	22.2525	0.00127817	62.1955	15.9524	0.00146719	95.7362	25.4834	4.33376e-05	27.6268	18.4699	0.485414	38.1314	18.6223
hco-mir-5949	363	>HCO0252 rc	21.5117	8.28176	0.0547064	20.5161	7.25611	0.161766	9.06439	22.8006	0.614515	8.20227	12.4379	0.569519	79.4188	96.1118	0.00417392	228.775	37.4266	8.12536e-08	28.4795	27.9829	0.190807	18.8506	48.9129	0.177296	16.4127	19.9484	0.0945325	12.1658	17.225	0.245431	107.948	54.4968	0.00470807	82.1998	33.2938	0.00674474	109.293	30.0141	0.00221506	146.886	36.1196	9.04549e-06	72.1492	27.8142	0.203048	121.915	31.2362
	364	>HCO0253 rc	2.43611	4.61595	0.998137	28.4323	19.4319	0.732038	3.70046	15.1805	0.920959	9.10623	15.2302	0.794213	3.02292	98.3768	0.88883	11.8598	11.0446	0.512068	7.69454	19.1572	0.224826	6.40034	55.8062	0.387323	10.4457	18.0195	0.15738	7.08612	15.2545	0.411444	7.67565	21.6845	0.186284	6.03059	14.4567	0.341869	9.35501	8.91432	0.143404	10.4564	11.8606	0.235545	0.0172538	10.0068	0.999203	8.82195	16.2874
	365	>HCO0254 rc	19.339	18.2853	0.485906	39.3315	11.6985	0.234211	0.068431	14.1565	0.999436	8.20363	12.7053	0.662943	9.03904	98.3937	0.679732	94.0555	16.7016	4.65406e-05	19.6615	24.6704	0.149683	19.2077	50.2814	0.104795	14.3603	20.4402	0.185399	4.77624	14.2171	0.351425	55.3472	42.344	0.0185241	62.7573	30.5833	0.00219768	95.0587	22.6118	3.45646e-07	103.328	24.932	7.38992e-05	11.7125	17.2425	0.745632	5.79081	13.5122
	366	>HCO0255 rc	21.8448	11.8132	0.627141	26.1872	14.7955	0.643947	6.21497	19.6627	0.807706	1.81541	10.3688	0.947537	7.29729	99.8409	0.762139	28.1756	12.9755	0.160579	13.6991	20.349	0.208151	10.6282	45.207	0.223617	11.1226	19.6889	0.254846	11.5069	17.8634	0.323795	13.7548	24.3351	0.196567	10.8185	14.8115	0.121001	20.8736	12.4205	0.061699	21.2388	13.3038	0.0651829	7.84512	18.7783	0.845396	2.66461	11.45
	367	>HCO0256 rc	51.6183	20.5706	0.134022	71.8264	20.1197	0.0572657	2.22543	14.88	0.940739	6.94349	12.4075	0.763843	5.85199	108.487	0.829693	87.2554	18.4392	0.00217015	17.1793	22.6711	0.200369	9.66329	50.5609	0.434579	12.9226	19.7375	0.178853	3.90484	13.7938	0.541269	21.916	30.2994	0.0955385	20.9004	16.5838	0.0468556	80.7812	20.4084	1.0323e-05	76.0564	17.8583	0.000127645	3.0708	9.84849	0.928063	12.0263	13.6802
hco-mir-5950	368	>HCO0257 rc	15.389	19.6447	0.702423	18.8383	13.1206	0.689851	7.96446	18.4521	0.718017	13.1364	14.0395	0.534906	2.82768	90.2114	0.901546	28.2057	11.4615	0.0900136	15.0347	21.3524	0.167383	8.40381	49.922	0.398117	12.1988	18.3017	0.0719493	6.95258	14.099	0.223591	15.9832	26.4041	0.145223	10.7896	17.093	0.192065	29.2404	14.6534	0.00991279	26.0781	10.9384	0.020962	1.61809	9.5308	0.954529	8.04787	13.7639
hco-mir-5950*	369	>HCO0257* rc	8.20761	13.9534	0.929505	1.78767	4.81514	0.998306	14.0358	17.2606	0.548487	11.2829	13.0597	0.582838	0.00390966	102.146	0.999922	9.44558	17.0351	0.656127	5.77638	15.8314	0.186626	4.20937	50.6869	0.503362	4.01513	17.264	0.283474	5.767	15.5333	0.417216	6.84198	20.3663	0.139744	5.37268	16.2017	0.35153	8.23378	8.51558	0.108925	11.2638	9.74518	0.0635976	2.39053	11.5946	0.920045	9.92451	12.3481
	370	>HCO0258 rc	9.48353	10.0637	0.89638	30.0519	35.1203	0.843793	2.19261	13.9946	0.968544	4.06786	11.4203	0.895589	2.93002	94.1079	0.905121	4.97871	10.0969	0.768614	7.605	18.793	0.192231	8.79866	53.0758	0.241281	11.345	20.6547	0.147057	12.777	16.7016	0.277072	8.07304	21.1695	0.22464	4.73005	14.5651	0.366146	6.8361	9.82107	0.267582	8.01563	10.9967	0.36257	0.0179352	8.9676	0.99911	1.17925	9.521
	371	>HCO0259 rc	15.5624	12.0373	0.582971	29.6021	8.45482	0.285986	0.131297	13.4755	0.99849	3.76388	11.7777	0.867899	9.02949	104.385	0.70921	23.2251	13.6933	0.29511	11.8616	18.0552	0.194743	9.66834	43.242	0.353997	10.4983	18.6682	0.269655	4.15788	14.2667	0.387444	16.3372	23.9731	0.127836	16.5535	17.1396	0.121888	26.8974	12.6853	0.0292214	25.3864	14.8713	0.0866515	389.687	53.1748	5.75718e-05	7.61778	11.3191
	372	>HCO0260 rc	14.3459	14.6585	0.704579	18.2574	9.82565	0.71543	2.41582	15.6312	0.919455	11.1104	12.137	0.538484	15.5726	100.805	0.516528	89.8468	19.4414	2.2977e-05	13.4755	22.089	0.224798	7.23041	46.813	0.38107	13.743	20.2463	0.202871	8.07031	16.5646	0.328894	20.8164	23.7501	0.0342349	20.1877	18.1294	0.0613983	68.0242	14.972	5.22056e-05	72.1992	19.1869	0.00194853	0.0188598	8.89546	0.999103	3.1117	12.2884
	373	>HCO0261 rc	10.8792	9.88765	0.767225	20.357	7.73831	0.723575	1.39814	14.3321	0.957574	6.38686	16.4916	0.788394	23.5326	105.403	0.334484	14.1144	10.3698	0.446327	16.7724	20.9866	0.165834	25.7136	49.339	0.0302158	19.5642	21.2786	0.0926173	17.1129	23.3539	0.209316	21.7598	27.0218	0.100387	19.8472	17.4658	0.0533633	23.3497	14.4301	0.0650644	25.6947	16.7909	0.101933	2.67061	10.2796	0.920239	12.4202	14.808
	374	>HCO0262 rc	13.4149	9.3432	0.815875	17.5007	6.53084	0.871135	0.0878936	13.0924	0.99939	9.47803	10.4864	0.640752	16.8132	96.1322	0.495982	11.3795	10.7761	0.572156	10.2777	18.7993	0.22344	9.43302	46.3061	0.336683	11.7413	20.733	0.259912	6.57069	15.266	0.491067	10.3327	21.469	0.113447	14.5327	18.8411	0.160332	14.3888	15.0785	0.277265	13.1627	14.2844	0.247068	3.35855	12.6032	0.914954	23.4876	18.3523
	375	>HCO0263 rc	13.9116	13.0192	0.842827	24.4948	11.3839	0.816566	5.2486	16.8507	0.883977	12.564	15.3482	0.628533	0.924878	95.9907	0.9718	4.65272	9.7839	0.805689	8.92537	18.3967	0.167773	7.32855	45.6456	0.3816	13.3906	18.6878	0.131407	8.97334	16.9825	0.394462	7.80219	21.8103	0.215059	9.27496	16.1572	0.240645	7.64665	9.34096	0.354384	10.3221	11.6415	0.304651	2.48105	10.6496	0.940539	3.61012	11.0866
	376	>HCO0263* rc	16.6699	15.47	0.858506	44.1129	8.88131	0.469973	86.5177	30.7937	0.00107613	79.2626	25.4719	0.00124946	0.00474986	101.72	0.999922	2.9642	10.847	0.885672	31.907	23.3608	0.0126713	10.7737	50.9995	0.20346	21.2905	19.7405	0.0037929	20.2046	16.452	0.0878333	17.3734	24.4954	0.113948	10.7696	15.8492	0.279322	11.5365	9.26696	0.201647	13.3614	11.3003	0.241064	2.91187	11.6029	0.922175	5.55735	13.1124
hco-mir-5951	377	>HCO0264 rc	57.1308	16.2638	0.000112904	44.5729	17.5368	0.0377372	30.6835	18.9291	0.00688893	56.8018	15.9917	9.131e-07	282.603	132.239	0.00100662	412.992	46.1735	2.9976e-15	35.2509	25.0794	0.0661381	27.54	49.1895	0.0891406	65.9226	25.6327	0.00108411	44.8812	18.8993	0.00169618	228.374	91.1204	0.00119336	241.442	53.8515	3.98162e-06	164.597	33.7223	0.000113271	278.226	50.8876	5.55962e-06	2.28071	10.3364	0.950197	22.0408	19.1853
	378	>HCO0265 rc	6.96121	10.9672	0.987717	8.34296	7.85632	0.953993	0.880114	13.6208	0.986344	5.45197	12.9074	0.819107	2.35498	143.117	0.94866	11.9656	10.4755	0.443229	4.5624	16.4828	0.180161	3.73247	53.9757	0.503842	8.07835	17.4197	0.253104	7.4628	14.6747	0.227854	4.7343	22.4418	0.166282	3.19089	12.4059	0.365421	4.75134	9.09676	0.426062	7.98219	11.9483	0.33849	0.0153151	9.03843	0.999117	1.08982	10.241
	379	>HCO0266 rc	12.4366	8.89829	0.881367	10.9389	15.5892	0.909948	0.482816	12.6836	0.992245	11.6969	13.3583	0.61775	4.82284	98.8639	0.845715	7.41555	11.0332	0.671834	6.43308	22.0412	0.250749	7.15217	47.8685	0.343369	15.0404	20.0119	0.145182	14.4547	19.0052	0.307506	7.71502	21.0691	0.223621	7.65143	16.039	0.321475	8.77985	9.54305	0.297212	7.57081	11.3041	0.41347	2.60149	12.0909	0.925047	0.975755	10.3805
hco-mir-5952	380	>HCO0267 rc	4.10974	6.02032	0.966721	14.2672	10.906	0.853137	1.49302	14.6184	0.95717	5.2994	12.9934	0.796369	9.14908	102.248	0.680486	5.75431	13.4135	0.764492	7.83621	16.8191	0.081086	7.23447	55.4265	0.373701	15.793	22.8862	0.169626	4.93234	12.4557	0.245014	14.5166	27.1486	0.0746623	16.4803	17.5981	0.0379554	13.9183	11.4367	0.108873	17.0731	17.1262	0.172325	4.51998	11.0644	0.860107	6.08917	14.4357
hco-mir-5952*	381	>HCO0267* rc	4.64129	5.03339	0.998238	5.0614	5.05973	0.998149	4.00285	16.9024	0.911338	0.113895	9.14461	0.999127	0.00520034	89.136	0.99991	0.0253235	9.23473	0.999136	1.73629	15.7388	0.250012	1.26169	47.1394	0.747419	1.70769	14.2038	0.527957	10.4701	15.9324	0.270189	2.66714	20.4293	0.18759	2.00449	12.8233	0.409942	1.3356	7.44613	0.592265	0.78298	8.13266	0.81241	14.1863	28.6379	0.704565	0.158968	10.0627
	382	>HCO0268 rc	4.10813	5.56702	0.998364	20.9287	12.5734	0.938408	2.2937	14.9553	0.938011	0.122092	9.45832	0.999155	0.375793	96.9997	0.988443	4.63471	9.92534	0.799011	3.19868	16.4475	0.228746	4.23656	51.0938	0.570248	9.14294	18.3885	0.247904	8.35143	12.672	0.247567	2.3396	21.0048	0.16958	2.37125	13.2188	0.495047	3.96909	8.61439	0.499198	7.11708	12.321	0.494726	3.17372	10.0288	0.89589	1.10471	10.6682
	383	>HCO0269 rc	10.6622	11.8105	0.874746	23.14	6.26238	0.802079	0.204761	13.9784	0.998233	1.967	11.1699	0.946805	3.95139	88.3874	0.843933	10.9414	10.7448	0.562979	7.62969	16.5041	0.194838	7.1967	45.8964	0.435283	6.06751	18.247	0.185401	2.9797	10.6643	0.467087	6.56326	22.3003	0.122027	6.47436	14.6594	0.329167	12.0596	13.8165	0.300117	17.2245	18.3808	0.250751	7.25257	11.7067	0.788458	3.95583	13.102
	384	>HCO0270 rc	17.9373	9.87894	0.471102	22.1584	8.22098	0.448695	12.2009	16.2656	0.465365	34.9329	17.9116	0.0538771	19.0988	92.4304	0.449768	41.5992	14.3893	0.0622528	19.8332	21.4448	0.117094	16.509	54.8018	0.302235	15.9699	16.8745	0.00921676	15.3101	14.5642	0.0562895	38.9007	28.3684	0.0197301	45.5117	22.1992	0.0118589	38.5152	26.1457	0.148764	49.565	27.1521	0.0767961	22.8196	16.6519	0.548456	14.2081	19.6457
	385	>HCO0271 rc	11.0965	12.1898	0.882778	27.6979	32.6373	0.868734	2.25846	14.45	0.94649	8.51937	13.7978	0.781541	1.32777	93.5709	0.953904	4.74441	8.81201	0.760765	5.06957	18.4375	0.21905	4.81567	46.6475	0.5071	12.2806	18.6977	0.193682	17.1091	19.4909	0.226103	5.8845	19.8772	0.0715326	3.40875	12.0714	0.46788	6.32918	10.1277	0.465605	7.87109	12.371	0.490495	2.30871	9.11027	0.923669	1.67696	10.4882
	386	>HCO0272 rc	8.6899	7.50075	0.619749	14.1714	6.24867	0.596982	15.1346	18.6551	0.36758	18.7589	12.4119	0.174807	23.2302	101.718	0.362233	49.5471	19.9291	0.0514796	26.7105	25.4946	0.0881067	17.243	54.9468	0.268211	20.0093	18.0895	0.00410169	19.6119	13.3268	0.000472041	42.6113	32.7126	0.0131307	27.36	21.6543	0.0756681	36.4002	27.6356	0.141254	93.1106	46.8472	0.0183753	19.0811	16.4342	0.609784	16.5793	20.3839
	387	>HCO0273 rc	2.45551	5.53379	0.984287	15.0173	11.9646	0.769986	7.71015	16.9718	0.739111	8.17187	12.3642	0.632963	5.47846	112.679	0.815688	10.9877	10.8111	0.507002	9.26282	17.9979	0.161575	8.25115	47.972	0.371346	18.1885	20.8274	0.0967984	13.4446	16.2222	0.16591	17.922	24.2729	0.0244667	13.7067	15.8883	0.0912753	11.4852	13.5608	0.334291	14.4433	13.6178	0.218442	8.4499	11.707	0.738163	8.2229	12.658
	388	>HCO0274 rc	8.68694	12.2531	0.797214	2.92473	5.31228	0.980798	0.0599383	14.2912	0.999442	11.7757	10.8205	0.417339	17.0225	96.3028	0.358378	11.153	11.8328	0.51322	17.3957	20.7517	0.0669987	3.83713	46.8815	0.614405	6.75766	17.1628	0.151591	5.65572	13.1727	0.222541	29.9851	24.0851	0.00265385	39.2208	22.2006	0.00321305	10.4581	11.7293	0.271629	9.08921	11.0855	0.230273	31.1081	15.7073	0.310445	10.8191	12.9441
	389	>HCO0275 rc	16.5585	23.7578	0.929594	24.7201	19.5048	0.852748	5.43541	16.9842	0.864401	25.05	15.0235	0.365068	3.594	99.5108	0.900379	3.47805	9.99442	0.854956	8.17034	19.2633	0.100546	1.88655	45.3476	0.796647	8.18003	18.4035	0.124218	12.0046	15.533	0.251808	5.25775	17.9684	0.216248	6.40023	14.5121	0.273349	5.4298	10.3157	0.519921	4.68261	10.1569	0.536102	2.59999	10.7793	0.922963	3.23648	11.7932
	390	>HCO0276 rc	10.385	6.92921	0.574406	15.5353	6.90822	0.494407	2.4448	15.0798	0.881752	13.0997	12.6828	0.359872	37.2045	95.9382	0.0996477	105.16	21.1295	3.94356e-05	30.2822	22.1038	0.0168954	8.19524	53.4563	0.49536	14.6676	17.8824	0.0281502	4.70298	12.3121	0.277396	55.7025	32.3201	0.0062084	69.2215	37.687	0.0140942	176.22	43.0398	2.04079e-05	213.472	34.7642	1.59432e-07	20.7096	12.092	0.560315	24.9834	12.4815
	391	>HCO0277 rc	10.6064	8.7757	0.778999	14.5803	9.0293	0.779532	6.09417	17.5088	0.753138	20.2901	14.4397	0.292786	25.3871	97.9574	0.286055	37.258	13.5722	0.0863186	22.7673	23.0923	0.0940029	5.79732	45.4391	0.565708	11.3879	15.5418	0.0607776	9.6211	14.6514	0.302927	20.2712	26.1529	0.190771	24.6886	21.4208	0.114034	25.6069	20.2669	0.183969	31.9879	15.5151	0.0369281	14.4176	15.9712	0.701857	26.647	15.896
	392	>HCO0278 rc	25.7276	28.7473	0.84494	40.5098	15.7054	0.761142	1.11725	16.2625	0.976648	7.63955	14.3821	0.845419	3.31331	92.6011	0.890272	8.65995	12.5797	0.691524	10.6007	19.9097	0.160475	4.06952	48.7645	0.641683	7.70561	14.9341	0.151251	5.47847	12.3623	0.414891	7.38151	21.1976	0.203667	7.89062	14.7652	0.28279	6.86087	11.1646	0.429472	5.16492	10.9116	0.56145	0.234871	8.20298	0.991153	10.4196	18.7342
hco-mir-5953	393	>HCO0279 rc	16.322	12.7423	0.837454	14.949	20.365	0.88724	1.56096	13.9521	0.940669	2.79541	13.0139	0.937744	7.54176	91.2672	0.712149	15.2664	12.198	0.454722	11.3603	20.4316	0.131589	5.79564	50.143	0.39664	7.56743	15.8538	0.154928	9.34565	15.2419	0.327238	8.40451	20.7007	0.187104	4.34799	14.4283	0.537487	8.7974	9.17688	0.184621	8.16648	10.4198	0.279257	1.93818	9.80412	0.929713	2.97605	11.526
	394	>HCO0280 rc	13.7356	13.9565	0.889396	27.249	12.1288	0.800368	15.2586	34.2873	0.667178	9.24591	13.4194	0.725534	10.1858	95.7337	0.682695	1.9786	9.30753	0.919708	7.13089	18.3132	0.167056	3.28974	52.0123	0.651346	6.35787	16.1348	0.293187	5.04981	10.4741	0.317484	8.45285	20.1595	0.113375	6.48132	14.0177	0.303093	5.67587	10.6538	0.487389	3.05804	9.9355	0.723811	1.31172	9.60607	0.95326	1.70749	10.867
	395	>HCO0281 rc	15.3481	10.916	0.608653	15.034	7.87834	0.749486	0.523742	15.6882	0.982482	2.36308	10.1741	0.901331	89.8096	94.0299	0.000341047	97.3054	20.4704	0.000122128	13.7405	21.1931	0.20823	6.29993	52.4303	0.572933	7.40451	17.7334	0.221235	6.71857	13.3987	0.329276	71.0252	29.1707	3.28568e-06	69.0766	32.2266	0.00421464	55.7259	21.8365	0.00385743	56.432	18.9061	0.000460797	4.39664	10.4038	0.851419	8.11269	14.421
	396	>HCO0282 rc	19833.7	561.162	0	17418.2	430.11	0	902.394	132.57	2.22045e-16	1225.84	174.405	3.33067e-16	12491.1	1012.35	0	14840.5	998.839	0	1423.66	167.6	0	709.631	122.574	5.35538e-12	706.079	81.7054	0	591.935	57.2985	0	14412.5	1031.27	0	22429.4	1709.42	0	27648.9	1051.15	0	31938.1	1175.33	0	68162	2260.92	0	51955.6	1211.05
	397	>HCO0283 rc	7.9267	8.04065	0.663642	15.7642	7.86298	0.509856	4.67018	16.2458	0.793513	10.4826	12.7624	0.518739	44.2269	103.158	0.0676188	52.4366	16.343	0.019082	27.6835	25.5343	0.11907	11.9297	55.0191	0.403213	14.5838	19.2037	0.0836412	7.38167	11.3233	0.120983	42.9567	33.2246	0.0221455	51.1131	32.9629	0.0360974	81.5184	25.7643	0.00138601	91.7933	27.7897	0.000143081	17.2394	12.72	0.581482	12.3615	14.629
	398	>HCO0284 rc	19.5845	9.82093	0.0859534	21.7936	8.62641	0.0842541	39.943	24.8011	0.00201938	73.6924	24.9344	0.000151645	135.012	112.4	0.0115463	40.7081	15.4635	0.0505638	96.8403	40.2512	0.00927637	46.2232	60.8121	0.0635008	85.9052	24.0691	1.37108e-09	41.6909	18.374	0.000119589	78.3317	43.6188	0.0317443	80.7821	46.5737	0.0550463	61.2791	16.0401	0.00327884	101.827	18.2795	4.20916e-06	4189.81	679.169	1.77636e-15	7441.78	509.745
hco-mir-5928d	399	>HCO0285 rc	4.79023	7.15945	0.961295	17.3551	14.5146	0.866845	9.21064	14.4694	0.714118	6.76468	13.1006	0.763183	5.00744	92.5698	0.841777	6.95126	10.4651	0.713829	8.2842	16.8848	0.187933	4.25802	48.4658	0.613064	7.56582	18.3049	0.21474	6.30672	12.8432	0.363757	8.0163	21.4819	0.120994	5.53806	14.3061	0.326542	6.21168	8.23895	0.314958	7.01307	9.77422	0.33313	6.34709	11.5863	0.81386	5.60654	15.3764
	400	>HCO0286 rc	14.3668	9.16339	0.234237	14.2702	6.78762	0.268411	18.9138	18.4006	0.0705769	71.3882	20.519	4.60281e-07	186.005	106.967	0.000280504	205.115	31.4426	1.83126e-08	46.1042	30.7496	0.0638716	59.3722	57.0572	0.012829	41.1515	22.4675	0.0016235	23.2249	15.4036	0.00241552	97.4435	44.9506	0.00891058	93.4442	41.1848	0.0164669	232.699	43.1584	1.91739e-06	434.12	47.4949	4.4853e-14	408.112	49.5332	4.56497e-05	1850.22	205.368
	401	>HCO0287 rc	23.8536	19.6476	0.777208	37.5649	30.6037	0.726316	0.0979874	13.7254	0.999418	3.00974	10.5081	0.909877	8.52254	90.2483	0.732284	2.87788	10.0826	0.876807	9.49245	19.3513	0.173807	6.00886	49.2613	0.561214	7.86645	18.3976	0.198294	8.72815	16.5075	0.315017	6.23793	19.1629	0.143279	4.77232	14.5971	0.499213	3.53753	8.87251	0.605209	6.4236	10.4113	0.451417	8.96299	11.6688	0.754566	9.40141	12.5454
hco-mir-5954	402	>HCO0288 rc	17.1395	14.1813	0.81464	29.1367	25.4994	0.849107	7.63534	15.6307	0.733168	10.0081	13.5199	0.741387	19.0572	99.6923	0.59334	13.5116	12.5868	0.573633	11.6462	21.5897	0.224341	5.24919	50.8705	0.604456	12.0549	16.4468	0.0778998	15.636	18.3294	0.154069	10.4986	20.9274	0.0844547	7.40928	13.431	0.360072	4.6608	10.7463	0.64711	7.70544	11.3188	0.48818	12.3248	18.5864	0.748938	3.5693	10.7276
	403	>HCO0289 rc	5865.99	301.743	0	6042.42	122.787	0	1022.34	65.879	0	649.851	39.2512	0	15400.4	1707.96	0	11721.4	373.248	0	632.405	78.9413	0	431.591	61.695	0	912.066	113.114	0	561.627	37.3025	0	17604.3	871.086	0	17353.4	1193.84	0	10764.9	537.266	0	12594.5	661.185	0	68937.8	947.848	0	51348.8	1171.43
	404	>HCO0290 rc	7.49808	7.46036	0.707702	16.2781	7.372	0.4137	9.92803	16.5265	0.501328	33.6897	15.1231	0.011335	40.1658	95.0703	0.105121	33.8682	12.7798	0.0662215	36.4794	31.5454	0.115052	29.1591	48.6392	0.0433845	30.7836	23.9141	0.016056	20.2399	17.5655	0.0615743	37.662	31.903	0.0588611	28.2323	21.436	0.0850816	26.7325	13.4018	0.0976946	33.3537	13.5725	0.0165701	92.6758	22.5529	0.0663509	133.644	35.7171
	405	>HCO0291 rc	44.9772	14.8882	0.00438389	48.9173	10.9856	0.00126302	2.51882	15.3862	0.87022	16.6474	13.7645	0.221213	120.616	107.871	0.00700096	79.6166	19.2417	0.00339589	30.5484	29.3546	0.177758	20.6377	49.51	0.174686	19.4411	21.3858	0.07292	13.4413	16.338	0.103888	60.3959	39.4771	0.0298713	86.1912	28.0091	0.00227928	132.08	26.5283	6.15299e-06	245.899	30.6069	1.63924e-12	328.773	81.3063	0.00225033	270.355	67.7829
	406	>HCO0292 rc	14.2116	7.90941	0.406327	18.3516	5.55021	0.321905	8.10546	15.4639	0.579227	56.9391	19.337	0.000180302	69.9811	96.5874	0.0191383	41.4843	14.5825	0.0698558	36.9205	30.9936	0.151991	31.3103	49.0459	0.0334334	27.74	22.1946	0.0143798	36.9398	17.775	0.000242418	46.2031	33.7049	0.0510321	36.3298	26.6835	0.11824	33.5221	13.9102	0.0715911	56.0324	20.7687	0.00467133	266.045	37.0205	0.000614994	289.838	92.5278
	407	>HCO0293 rc	7.75681	11.5116	0.955058	14.2271	15.7566	0.883318	2.10855	14.5778	0.961265	4.03113	11.2668	0.871022	0.00447036	92.5284	0.999914	9.80199	9.40123	0.525705	3.77495	16.033	0.214821	2.01553	46.7314	0.681345	6.45417	19.3183	0.278542	7.92358	11.8668	0.217911	4.66885	18.0472	0.115821	2.94184	12.089	0.308955	6.9625	8.66926	0.215908	6.81547	9.82498	0.255287	4.35195	12.0545	0.873502	2.70927	9.40578
	408	>HCO0294 rc	9.35097	9.27996	0.63012	10.9007	5.47077	0.654936	32.7296	19.3973	0.0140002	41.1717	18.5279	0.0156434	30.1864	95.9012	0.197858	84.8148	21.0222	0.000814488	31.7718	25.8864	0.0909599	21.6405	45.0418	0.0419214	23.9382	25.4865	0.0596356	16.9232	16.6474	0.100221	42.7272	33.8386	0.0383291	36.9755	16.8769	0.0170506	93.3199	40.2768	0.0853147	81.6096	27.1865	0.000215102	78.2215	24.4814	0.0978386	23.8073	16.2624
	409	>HCO0295 rc	13.5554	6.96096	0.511595	19.0571	6.74633	0.466738	7.20717	16.2447	0.689487	17.5858	12.4316	0.247032	16.1621	92.6262	0.456828	49.7574	17.1368	0.0311071	23.3773	24.2631	0.167093	12.7431	46.5373	0.223008	17.575	20.0783	0.0838614	13.6564	15.0352	0.192021	27.7178	28.7825	0.0742607	20.0961	16.3266	0.0659131	34.4275	14.1618	0.0387598	43.7611	15.3581	0.0133607	30.5957	14.5331	0.428929	31.9726	22.3698
	410	>HCO0296 rc	9.72703	14.8214	0.893237	18.8577	13.4346	0.896803	0.106673	12.8487	0.999379	3.1875	11.9098	0.909445	0.956185	94.3974	0.962856	3.40788	8.75259	0.818147	4.92039	15.7393	0.185763	4.64822	45.8855	0.427763	7.69681	20.1049	0.242906	9.28416	15.1769	0.315316	5.86971	22.3733	0.150524	4.00133	11.38	0.276018	4.44893	8.85075	0.402094	5.05641	8.79046	0.366367	0.987402	9.48208	0.962627	0.600042	10.9649
	411	>HCO0297 rc	42.6675	15.5412	0.0679553	84.1176	21.5411	0.0012579	9.22691	16.4223	0.614089	23.0752	14.6146	0.150117	8.94432	89.4642	0.726403	35.5387	14.1607	0.107132	28.596	28.7564	0.184409	16.4382	48.896	0.22786	22.4186	24.3792	0.101667	14.8766	15.5556	0.0644668	33.8251	27.073	0.0473906	25.9215	16.2174	0.0613173	40.6696	13.4348	0.0151817	55.4936	16.8562	0.00611367	383.334	44.9241	5.25797e-05	19.6064	19.8711
	412	>HCO0298 rc	6.45027	7.50516	0.963558	21.7333	10.4617	0.817307	0.433644	13.5381	0.993276	6.47473	10.6856	0.777751	0.00430195	102.292	0.999922	4.71641	9.53446	0.767347	6.02992	16.6903	0.198885	5.46113	48.2067	0.397263	9.69915	16.9636	0.135771	7.7279	14.4681	0.319338	11.32	20.7854	0.0277907	14.7386	14.562	0.0124446	6.02773	9.90032	0.397952	5.89982	9.66996	0.367944	1.73799	8.71159	0.935531	8.17966	20.0365
	413	>HCO0299 rc	4.67953	5.85933	0.992881	17.1375	25.4317	0.909374	0.115067	15.0911	0.999471	4.29981	12.1647	0.873283	0.00457823	87.1104	0.999908	4.6306	10.4326	0.781301	3.03166	15.0871	0.195429	3.9961	48.3666	0.450391	8.2436	16.9994	0.163134	10.5597	16.7298	0.291773	4.09131	20.4712	0.130281	3.27367	12.5532	0.241881	3.14036	8.91298	0.537477	4.92262	8.77714	0.325948	0.0151756	9.88161	0.999192	5.72522	12.977
hco-mir-5955	414	>HCO0300 rc	2.54559	5.17177	0.996501	13.3759	11.5809	0.922618	2.57045	14.883	0.925445	4.14461	12.2798	0.84715	0.00389683	91.8669	0.999913	8.43983	8.66232	0.518945	4.41681	14.1176	0.184819	3.34279	45.7865	0.519331	8.33042	16.3131	0.138188	10.802	15.0142	0.212994	6.41844	18.7616	0.0675572	6.80136	13.1987	0.0828956	4.09817	9.56	0.480443	4.27443	7.78193	0.300569	3.31828	10.4746	0.887055	2.51161	11.4701
	415	>HCO0301 rc	7.60301	8.55539	0.931435	51.2288	17.7645	0.296713	47.4403	23.0551	0.0587392	46.909	18.6393	0.0236032	0.00461118	92.43	0.999914	8.26562	11.367	0.63945	21.9504	20.2495	0.00784835	9.96853	43.2218	0.168764	24.1798	19.4356	0.0271502	16.5041	15.1494	0.148911	13.4216	21.8679	0.0560256	12.0121	14.5074	0.17294	5.65097	9.05177	0.491822	10.1414	11.5246	0.335934	3.88366	10.423	0.901136	3.02199	10.514
	416	>HCO0302 rc	19.4172	13.9417	0.852188	47.9926	11.5336	0.598754	2.89259	16.211	0.908262	3.78904	13.2829	0.90533	0.00475594	94.5898	0.999916	6.56005	11.4513	0.736214	5.05444	14.8681	0.0600663	3.78921	47.9626	0.547318	8.83789	16.8463	0.194648	11.2112	16.6462	0.281631	7.08372	20.2823	0.0920759	3.58625	11.7499	0.328321	4.19298	8.42027	0.451941	6.549	9.47082	0.344066	2.91657	11.0224	0.905941	7.9918	12.8916
hco-mir-5956	417	>HCO0303 rc	15.1085	16.2975	0.904201	17.2232	17.4507	0.924545	0.106645	14.0072	0.99943	3.72035	11.0677	0.880015	0.00430715	95.7102	0.999917	6.50458	10.2117	0.697094	4.02414	17.6218	0.0377618	4.01731	53.8599	0.50678	8.87407	17.3094	0.161091	11.4719	16.8176	0.260566	5.60901	18.1958	0.0473667	4.20889	13.0344	0.185835	2.62444	7.94902	0.584728	6.46628	8.80263	0.2285	2.84395	10.0246	0.905609	1.50963	9.44362
	418	>HCO0304 rc	7.51101	12.4806	0.88033	14.6512	15.0709	0.859371	0.459822	14.2228	0.991873	5.704	13.273	0.805723	1.06105	97.3071	0.954801	18.5938	15.0134	0.32287	5.35495	17.9431	0.0922654	3.66314	53.1361	0.534171	9.70994	17.6293	0.172116	6.98479	13.037	0.325529	9.03069	20.7139	0.047722	7.01359	14.5041	0.109943	8.50605	9.99331	0.204162	12.0944	10.4297	0.0904692	3.4983	11.1044	0.886097	5.78889	12.9818
	419	>HCO0305 rc	1.98185	5.13586	0.998396	17.1664	12.4053	0.907165	2.27322	14.5048	0.942186	10.6086	12.2615	0.634402	0.601489	104.396	0.97684	6.97665	9.59919	0.638743	6.50567	17.1945	0.0262243	3.84364	48.8877	0.542253	12.4341	19.787	0.140168	11.8969	16.005	0.115315	8.30764	22.8345	0.119995	5.61056	13.1429	0.164378	5.22687	8.8055	0.376454	7.15539	10.545	0.325111	1.19236	9.60328	0.949968	5.82648	12.5093
hco-mir-5957	420	>HCO0306 rc	12.2655	11.216	0.671488	33.6762	11.2859	0.290592	5.07944	13.7001	0.80621	7.55368	12.9378	0.731261	12.7791	99.426	0.610886	32.3131	15.5041	0.18225	30.9587	21.8187	0.00697174	10.4496	58.0259	0.394232	15.0784	20.9615	0.135083	9.79158	15.1049	0.205339	19.6107	29.4788	0.184769	23.2542	16.7469	0.0354359	57.3605	20.4138	0.00182952	49.1978	17.8741	0.0062387	20.7917	15.0973	0.574663	14.4607	19.2357
hco-mir-5957*	421	>HCO0306* rc	7.07362	9.8354	0.947335	3.13939	5.42597	0.998454	2.13901	15.8521	0.941645	3.61157	11.8125	0.881502	0.871315	98.2183	0.970419	3.23218	10.3809	0.848934	4.49058	14.6753	0.185177	4.2778	48.0839	0.315079	3.82023	18.2934	0.257071	7.82398	14.6911	0.365796	5.16612	20.4065	0.133286	3.9523	13.8196	0.265424	5.53784	8.29565	0.191572	6.9936	10.5928	0.253542	0.014081	10.3393	0.999228	0.064261	11.0923
hco-mir-5958	422	>HCO0307 rc	3.27358	6.43315	0.958268	7.57066	7.41062	0.883073	10.1705	15.2513	0.498879	9.87111	14.0744	0.572282	118.295	121.051	0.0014972	718.891	99.905	0	15.0112	17.7724	0.0139577	1.50489	50.7802	0.792906	12.7541	19.3531	0.106056	8.47893	13.7246	0.23541	149.24	61.4464	3.74548e-06	248.865	43.5436	3.2785e-11	112.174	26.6862	1.49452e-07	154.852	32.96	4.38808e-10	3.31559	11.0742	0.902774	5.797	13.8168
hco-mir-5958*	423	>HCO0307* rc	9.49941	12.1901	0.9449	4.05846	5.76257	0.99853	4.42105	17.7427	0.891276	2.46977	10.9309	0.933139	6.49614	95.2016	0.810172	0.0274803	10.4217	0.999234	2.25834	15.8871	0.278594	1.32994	47.6948	0.760731	2.19517	16.0982	0.516288	8.15455	19.2079	0.426972	3.52916	19.2232	0.135987	1.85176	14.1705	0.53591	1.84143	7.00189	0.513628	3.47772	9.72448	0.537479	0.835164	9.44562	0.968464	3.51463	13.2143
	424	>HCO0308 rc	22.1506	22.3225	0.808608	12.6399	11.382	0.91651	11.1556	20.3377	0.719564	23.4848	13.8653	0.258552	2.11249	101.21	0.933086	22.5465	16.6014	0.350424	15.786	18.2908	0.00855818	3.76203	51.4717	0.625468	17.002	19.8595	0.0926747	9.45245	18.6542	0.425072	8.48686	21.3635	0.267929	6.38717	13.2967	0.24918	12.5928	9.86714	0.17101	19.0327	11.5543	0.0752511	6.0095	14.559	0.859978	7.8648	19.2812
	425	>HCO0309 rc	3.15225	5.23573	0.99829	12.6198	17.1413	0.94243	0.120098	12.5353	0.999363	0.109623	8.79308	0.999092	0.00393694	98.593	0.999919	13.2269	12.0173	0.437354	3.71667	16.98	0.0178348	0.858835	54.1098	0.814272	6.1056	15.3688	0.241905	1.80856	11.0423	0.633319	1.53511	20.5917	0.412199	3.06884	12.7235	0.192675	5.68804	8.00178	0.129832	5.89143	8.41048	0.173262	0.30352	9.14195	0.984854	4.71365	13.7247
	426	>HCO0310 rc	3.88662	6.6509	0.992947	6.53535	8.58343	0.96723	0.0994251	14.1696	0.999437	0.476277	10.3861	0.990864	0.304653	100.015	0.986155	14.2738	12.2374	0.393026	5.35659	16.5307	0.0268617	2.789	47.0329	0.564104	7.42309	18.2045	0.306241	2.30572	10.0443	0.535416	3.55792	17.6204	0.224717	4.06555	14.8635	0.186509	6.72129	7.18491	0.0813361	8.30542	8.82594	0.103959	1.64742	9.32847	0.925208	2.46816	11.1651
	427	>HCO0311 rc	4.68841	6.81226	0.840118	4.70431	5.96675	0.915152	34.8428	22.9782	0.038575	48.967	19.6275	0.00442133	11.659	99.6714	0.610538	38.6869	14.6109	0.0495591	25.6477	21.4013	0.0237342	11.2308	54.8934	0.375956	30.5511	23.1539	0.0150468	23.9109	17.5132	0.0567525	24.7026	29.1137	0.162603	14.5786	17.397	0.192387	17.7611	14.0835	0.156893	67.548	30.0953	0.00100439	45.0142	23.5644	0.267286	67.3821	21.2532
	428	>HCO0312 rc	5.15776	7.45147	0.953169	17.4619	14.3525	0.927135	2.32278	15.2737	0.948874	5.01386	11.2734	0.822555	0.354638	98.8521	0.987243	7.7048	9.76154	0.641857	5.71855	14.8188	0.0537089	5.38697	47.1095	0.486353	9.88128	18.892	0.209023	3.72825	11.0342	0.49096	6.14389	20.0223	0.202073	3.33604	13.0224	0.330476	6.72547	9.76532	0.272459	8.00818	9.87883	0.218672	1.21666	9.42127	0.955199	2.14826	10.6844
	429	>HCO0313 rc	2.55406	4.9694	0.998307	12.0511	18.243	0.968935	1.56886	14.0464	0.941787	0.406877	8.9269	0.989966	4.37701	98.3051	0.84707	3.2503	9.43494	0.852975	6.12097	17.5054	0.0968421	4.97419	47.228	0.596348	8.49479	17.9113	0.282624	2.82097	11.8135	0.514826	4.54862	20.6807	0.204265	2.7729	13.6466	0.397087	4.98051	7.4783	0.186023	3.71247	9.02885	0.425988	2.18615	10.1755	0.910756	2.11262	10.4797
	430	>HCO0314 rc	10.0604	9.84991	0.625319	25.7076	10.4052	0.275039	6.85726	22.0735	0.763815	15.5288	13.2909	0.305682	22.725	105.601	0.39001	95.3183	21.1643	0.000153465	28.9199	23.7329	0.0449274	15.1653	50.1966	0.294802	17.4279	23.415	0.190633	7.67727	12.0881	0.100585	67.0973	44.138	0.0184726	40.1553	20.3009	0.0288145	75.018	23.3823	0.000193012	136.205	38.8338	9.58886e-08	19.1406	17.3558	0.617045	24.2923	13.7467
	431	>HCO0315 rc	2.71568	5.28693	0.998423	26.7238	22.6611	0.820742	1.56387	13.6343	0.973862	1.76847	9.49855	0.962833	0.970988	106.325	0.965064	6.96831	10.7558	0.707858	5.30203	16.1733	0.133826	4.80188	53.9581	0.612954	8.57976	18.0154	0.272591	4.05146	10.6278	0.354796	4.93279	17.3486	0.151746	2.16503	13.3449	0.478624	2.5266	7.39096	0.515635	5.20438	9.50413	0.406708	2.88396	10.5764	0.899622	0.0646569	10.2775
	432	>HCO0316 rc	20.696	22.82	0.91209	22.4165	20.2175	0.915386	9.60115	15.2753	0.810067	2.74932	10.9972	0.923144	1.40941	98.5928	0.960906	4.05397	10.8694	0.820096	4.33543	16.4603	0.117124	3.37311	50.5356	0.591804	9.34591	17.6499	0.297365	3.51605	11.1361	0.489677	5.3396	19.7736	0.155786	0.786909	13.261	0.765181	2.7096	7.28503	0.546998	5.31683	9.88789	0.463342	3.51926	11.5868	0.90694	1.4257	10.6604
	433	>HCO0317 rc	44.3033	72.6572	0.966533	25.3595	20.6968	0.925208	4.6722	16.4263	0.921145	0.142154	9.92701	0.999195	0.00531469	94.3445	0.999915	1.63157	9.84552	0.931256	2.5541	14.3202	0.152507	2.38233	48.5636	0.686748	6.97985	18.3784	0.323274	2.36662	10.4707	0.597978	2.31341	19.1398	0.203677	1.42551	17.4307	0.732898	2.22686	6.96045	0.515133	1.6576	8.87735	0.715579	0.0177885	9.67618	0.999175	6.13913	16.6764
	434	>HCO0318 rc	14.9038	11.9747	0.737244	18.5988	11.9936	0.672023	11.81	14.6751	0.517664	16.4604	14.9946	0.409769	6.12358	105.856	0.793627	17.5301	11.6215	0.358086	16.0262	21.6887	0.109235	9.62845	50.4383	0.438447	15.7423	21.1144	0.196007	4.97394	12.4871	0.380133	15.0534	27.4013	0.167751	13.9362	17.0721	0.161513	11.8939	10.3177	0.237985	19.5642	13.8152	0.114266	21.0711	16.1278	0.523017	16.6868	34.2824
hco-mir-5886b	435	>HCO0319 rc	156.478	37.8721	3.38937e-06	153.209	35.6984	3.48748e-05	8.00753	15.182	0.724841	11.2069	12.0462	0.562803	0.00555397	99.7596	0.99992	23.5764	11.7573	0.309966	11.2438	20.0143	0.172412	9.16679	51.4856	0.518084	11.6857	21.1309	0.242664	6.25416	11.8025	0.298219	16.6846	23.7311	0.11597	8.47384	14.3303	0.362583	25.647	12.9747	0.0979486	25.8962	18.0886	0.162289	18.4085	14.5974	0.677649	19.4639	19.901
hco-mir-5886b*	436	>HCO0319* rc	70.5668	24.7846	0.731226	63.57	56.1983	0.888736	3.98035	16.3435	0.934954	0.153313	9.10774	0.999123	0.00610734	107.168	0.999926	0.751284	8.92257	0.979048	2.56687	16.0839	0.259242	2.09708	49.2595	0.712648	2.20435	17.9966	0.623437	4.13212	20.6563	0.694089	2.98238	20.1032	0.242753	1.95819	13.1263	0.667151	3.82714	6.99059	0.299178	2.67115	8.78828	0.689292	0.0213003	10.0785	0.999208	1.00416	9.47491
	437	>HCO0320 rc	2.31765	4.93624	0.998334	11.9318	11.888	0.934845	5.9347	20.2083	0.866645	7.90179	14.0649	0.793522	8.73833	92.3383	0.694462	11.4382	10.5703	0.5355	6.43268	16.5273	0.191677	7.80411	48.4585	0.359464	14.012	22.5906	0.217817	10.1799	15.0239	0.357841	8.44688	21.132	0.193699	2.34196	13.6118	0.536316	4.89785	7.64898	0.31997	7.74553	10.4804	0.305285	1.94163	10.8071	0.943012	1.7864	10.9572
hco-mir-5959	438	>HCO0321 rc	64.3781	21.8515	0.0205561	91.8613	23.0715	0.00208302	1.73671	13.9147	0.959759	6.93078	11.2624	0.744946	0.469731	97.9283	0.986472	107.801	22.6159	6.42798e-05	12.0598	19.0251	0.15767	6.47232	50.5892	0.575518	12.9913	18.8099	0.216609	3.91978	11.7202	0.456488	18.7235	24.8395	0.113822	16.2287	16.76	0.125542	66.667	22.8676	0.00253521	63.2559	28.7428	0.00673975	75.1961	106.918	0.533835	8.65357	10.3695
hco-mir-5959*	439	>HCO0321* rc	10.7551	10.6395	0.971396	6.27618	5.29595	0.998218	2.77194	14.1688	0.946016	0.456351	9.30141	0.991052	0.00485856	115.435	0.999931	0.0256394	9.79517	0.999185	2.03377	14.3412	0.202015	3.51003	46.8576	0.39364	2.07972	18.9347	0.542297	4.30775	16.0793	0.557972	2.71713	18.9087	0.195676	2.18562	13.7603	0.597374	2.57643	8.17065	0.415447	4.00971	9.14476	0.438005	0.0148352	8.84517	0.999098	0.0723687	9.94289
hco-mir-5960	440	>HCO0322 rc	3328.61	172.312	0	2519.89	57.9833	0	3297.81	74.2934	0	2146.88	65.5745	0	10984.8	1440.05	2.22045e-16	6116.51	249.717	0	2647.81	175.354	0	2229.1	142.037	0	3671.11	471.986	0	1878.32	174.936	0	10247	396.28	0	15981	1248.24	0	5180.5	276.284	0	6765.57	458.617	0	13540	410.741	0	34968.2	1069.43
hco-mir-5960*	441	>HCO0322* rc	24819.1	753.71	0	22734.4	1128.41	0	9859.72	340.293	0	7337.01	286.455	0	30378.6	2061.32	0	12884.4	699.399	0	11335.8	124.262	0	8106.48	272.046	0	10082.1	1045.49	0	6681.15	691.408	0	22424.7	1108.87	0	23043.6	1554.04	0	13845	652.967	0	13891.5	760.423	0	16970.8	794.506	0	24589.3	829.843
	442	>HCO0323 rc	16.0852	13.4596	0.672321	28.7805	18.2088	0.471221	18.6397	23.5824	0.453408	28.3913	15.8333	0.147108	36.0155	193.688	0.580554	87.2772	35.71	0.0674044	24.099	25.4175	0.184652	14.4355	46.1748	0.305408	21.5217	22.8109	0.13725	9.33293	15.2579	0.150551	39.5086	37.3441	0.0634942	30.1531	21.5166	0.0866411	33.0701	14.2402	0.0473543	27.1209	15.7747	0.0754537	5.49137	13.9582	0.87647	8.82983	13.3883
	443	>HCO0324 rc	41222.5	1902.02	0	35924.8	942.79	0	16007.3	298.699	0	17797.1	607.302	0	130321	1395.76	0	109438	2445.02	0	4641.27	227.629	0	5979.29	299.442	0	16778.1	1861.06	0	14963.9	1451.55	0	88693.9	2368.68	0	82918.5	6250.59	0	57920.2	2463.69	0	44196.8	2200.89	0	80156.2	850.947	0	70421.6	2484.23
	444	>HCO0324* rc	5.13886	5.27791	0.998199	5.80471	5.53187	0.998226	4.72713	16.9805	0.914783	1.73374	13.0557	0.967832	0.0779293	111.06	0.998636	1.25142	9.75031	0.953623	1.82465	14.0011	0.238133	3.38211	46.9469	0.425159	5.15451	17.9043	0.291894	11.8585	20.1316	0.323946	4.33796	21.038	0.198687	1.83486	11.2864	0.473847	1.44303	7.9187	0.643976	6.94492	17.2277	0.584439	0.338987	9.62471	0.983528	0.0713405	10.0931
	445	>HCO0325 rc	30278.8	1270.12	0	41637.8	644.406	0	4801.68	93.9397	0	2127.47	96.0681	0	32988	860.588	0	26612.9	614.357	0	3492.52	180.632	0	3677.33	181.197	0	4597.34	544.212	0	4422.15	362.318	0	41339.2	955.192	0	44065.1	3159.77	0	23598	752.417	0	22114	1382.98	0	68237.2	977.464	0	76718	2553.7
	446	>HCO0325* rc	2284.24	184.143	0	2651.8	190.884	0	922.362	55.5949	0	227.398	26.4411	0	6212.1	864.313	3.334e-13	5643.97	214.906	0	1217.19	87.3006	0	1078.54	70.3771	0	731.011	70.7001	0	612.217	62.7432	0	10262.3	431.289	0	5825.49	448.876	0	5221.98	318.231	0	5142.65	245.057	0	20264.6	1017.43	0	33102.2	1501.23
	447	>HCO0326 rc	4.44028	9.29602	0.827994	16.2775	5.87561	0.590618	4.75985	15.9476	0.823339	28.1473	19.6767	0.19683	79.8882	104.154	0.00942999	90.7874	31.2619	0.00215524	42.5903	21.6422	4.3167e-05	37.1689	61.9477	0.0357407	25.7683	26.1666	0.0922538	27.2626	23.3649	0.10825	57.7174	51.0904	0.07159	27.0256	21.7727	0.0452219	34.5917	19.9022	0.0126793	35.1859	20.743	0.0358369	30.0431	19.4388	0.406361	26.8283	21.9959
hco-mir-5961	448	>HCO0327 rc	20.2463	16.2574	0.736843	48.2992	12.7904	0.415418	1.85958	13.5505	0.95313	2.42125	10.7381	0.926836	0.0040367	98.3806	0.999919	270.822	34.7311	3.68701e-11	6.89687	15.3742	0.168482	6.83295	51.5759	0.446848	10.4523	19.646	0.294323	4.6236	13.1963	0.402416	8.55584	22.2305	0.191682	4.51731	13.892	0.423747	294.334	63.6451	2.86438e-14	240.683	60.4836	2.25355e-08	2.73972	10.3581	0.913145	7.193	18.2665
hco-mir-5962	449	>HCO0328 rc	19.8672	14.389	0.500497	65.3338	15.4213	0.0457933	85.3499	30.9713	2.71597e-06	46.878	18.3099	0.0143678	7.12983	99.7552	0.800346	28.1263	10.9672	0.157968	25.6754	24.9617	0.115091	35.2077	57.3543	0.0573214	21.7497	21.5647	0.13664	36.1644	19.2738	0.0118388	32.3654	33.2461	0.107711	24.6735	18.5879	0.0973608	29.223	16.3168	0.0783851	39.5787	21.6366	0.10775	7.39528	15.3729	0.856468	9.00183	19.2501
	450	>HCO0329 rc	352.416	43.5334	0	398.486	29.5391	0	80.668	22.5328	1.68347e-08	43.8684	17.4007	7.36442e-05	79.3902	118.419	0.186969	556.463	57.3429	2.22045e-15	97.8937	27.1654	1.86748e-05	114.159	50.6928	0.000267618	47.4629	26.9526	0.00677693	49.1207	15.3558	1.01942e-06	407.662	113.29	4.12968e-05	327.599	66.2904	2.74245e-06	1037.32	90.3378	0	501.061	87.7594	7.66648e-10	458.521	59.4961	3.02189e-06	446.613	67.3236
	451	>HCO0329* rc	2822.77	327.434	0	2132.07	287.319	0	291.182	38.4071	0	159.167	18.6353	0	585.231	305.179	0.0203825	1486.89	76.2252	0	85.9957	28.1179	0.000214896	167.29	50.7734	6.66134e-16	255.47	35.2246	0	204.224	33.3797	3.01426e-13	3285.87	286.774	0	1559.8	363.903	3.6406e-06	4354.47	307.236	0	2790	111.567	0	2161.76	176.583	0	1191.93	116.195
hco-mir-5963	452	>HCO0330 rc	14.0695	7.9268	0.24084	29.8132	8.94822	0.0175435	10.6823	26.7951	0.558479	15.9521	16.0303	0.233172	441.365	237.775	0.000766662	148.821	37.076	8.15644e-05	25.1587	23.0843	0.146954	21.0648	47.1032	0.157584	25.7694	25.8641	0.13058	8.45997	14.2727	0.0613231	951.923	156.025	0	889.817	159.802	2.19358e-12	175.274	34.2647	1.92312e-06	635.19	145.802	6.04687e-09	39.9694	24.363	0.441899	62.7227	24.1869
hco-mir-5963*	453	>HCO0330* rc	11.1609	13.3277	0.900301	2.29064	4.91898	0.998329	2.87602	15.1538	0.907679	5.93417	12.7423	0.796368	11.6123	108.848	0.634373	4.11689	11.6296	0.819442	8.47374	17.6207	0.16871	10.4185	47.0334	0.0967632	8.46384	20.0648	0.132374	10.4592	18.2363	0.310349	13.0259	23.0692	0.048969	11.9437	17.7827	0.0834632	6.74209	8.15351	0.205567	15.6745	12.6828	0.137354	0.015555	9.81758	0.999187	6.25527	14.6316
hco-mir-60	454	>HCO0331 rc	28200.1	1154.82	0	16333.7	941.615	0	389.507	86.5416	1.25313e-08	306.467	22.9972	0	2520.7	244.015	0	6232.91	432.012	0	82.9267	26.4745	6.52901e-05	255.643	62.444	2.81401e-09	115.544	38.354	0.000179128	286.111	40.2811	2.58793e-13	1438.62	337.591	2.99657e-05	1513.51	295.185	5.56626e-07	7023.32	491.684	0	3197.22	496.782	8.6206e-10	37716.8	1039.82	0	28589.9	1103.75
hco-mir-60*	455	>HCO0331* rc	118.578	117.332	0.521438	27.0266	22.6534	0.923995	0.136921	12.563	0.999365	0.11728	8.84166	0.999097	0.00562513	101.411	0.999921	1.51342	9.01811	0.937281	2.36681	14.2896	0.167699	3.80432	53.1674	0.58842	2.43244	17.6379	0.572718	8.83163	18.0606	0.376734	3.52713	20.5121	0.249278	2.31623	11.9846	0.350879	2.21754	8.40297	0.570781	4.65622	10.6499	0.568144	0.0192804	8.38974	0.999049	0.0800534	10.5929
	456	>HCO0332 rc	12.4416	15.1736	0.894595	74.8299	20.7499	0.305614	3.05354	15.2345	0.938632	7.71996	13.8175	0.730239	8.48887	98.2574	0.724459	11.6402	11.1555	0.577508	11.1043	18.1126	0.184366	10.4903	50.7383	0.261764	19.1742	21.838	0.116166	7.46559	13.9189	0.333042	10.6731	21.869	0.127706	5.18179	12.1812	0.315627	4.69901	8.71987	0.512662	19.0319	13.2187	0.102312	0.0206322	8.96895	0.99911	0.431892	11.0185
hco-mir-5964	457	>HCO0333 rc	11.5908	9.31434	0.93727	25.9557	14.0223	0.814558	5.01754	15.8067	0.911946	5.4706	12.0984	0.878732	0.00472022	96.7457	0.999918	13.2369	9.53142	0.433518	4.4877	14.7443	0.131972	3.89733	49.4136	0.572527	13.0246	21.035	0.154352	13.1534	15.6812	0.288585	5.074	19.0661	0.168839	3.91205	13.6894	0.44101	3.1573	8.66263	0.605302	13.8572	14.184	0.292404	0.386192	8.87484	0.986823	2.08704	12.0181
hco-mir-5964*	458	>HCO0333* rc	5.03714	5.56065	0.998328	6.08465	5.808	0.998355	0.139201	14.362	0.999444	0.122369	10.8905	0.999267	1.08668	119.707	0.978453	1.53187	10.687	0.948745	1.65405	16.3501	0.233098	2.59036	45.5128	0.591735	3.29822	17.8295	0.425188	2.7966	12.5325	0.580697	2.58178	18.2385	0.171436	1.28427	11.8156	0.514222	1.01351	7.9534	0.714599	3.86529	10.8573	0.571044	0.0142359	9.49228	0.999159	1.47277	10.2199
	459	>HCO0334 rc	2.28038	4.94378	0.998282	6.66686	8.95398	0.968837	0.0976417	14.9343	0.999466	12.9344	14.1753	0.628853	7.63009	89.468	0.671719	8.21357	13.7691	0.680656	6.06891	15.1001	0.133623	5.93382	48.7145	0.323816	14.9922	21.2284	0.210203	12.6238	17.3072	0.287524	8.43878	21.6292	0.137723	2.95548	12.2136	0.394263	5.21251	7.25733	0.294801	8.1208	10.495	0.259057	0.522358	9.68055	0.977264	0.0572744	9.75423
	460	>HCO0335 rc	40.3589	15.657	0.501535	94.6567	20.4348	0.188318	6.15844	15.273	0.859352	10.7415	15.7207	0.670028	2.6498	104.409	0.932341	7.34733	10.2604	0.72129	9.89159	18.2601	0.111116	15.4753	54.5185	0.236859	17.1203	20.9543	0.132246	9.20125	13.1062	0.23723	13.4005	24.421	0.138838	6.54646	14.609	0.424385	10.4372	9.83493	0.263663	10.8866	13.4808	0.418265	0.804095	8.9865	0.977027	3.1194	12.9818
	461	>HCO0335* rc	3.68012	5.13601	0.998245	4.44206	5.17138	0.998232	0.109601	14.9445	0.999466	2.63813	12.2808	0.935822	14.865	99.2947	0.505473	0.886657	8.23428	0.948373	4.37816	17.3061	0.0234408	1.45799	45.1602	0.680536	4.49971	16.7373	0.329821	1.4926	11.9207	0.732088	3.55903	22.489	0.162217	4.35159	13.696	0.14709	2.8496	7.14999	0.329894	1.15894	8.01485	0.730858	0.0135122	9.69122	0.999177	0.0624048	9.82452
hco-mir-5946b	462	>HCO0336 rc	31.5705	22.3823	0.695139	24.7963	8.8468	0.751219	7.74263	16.5112	0.765138	5.28658	13.4068	0.826874	0.429717	90.2175	0.988664	4.50674	9.97469	0.807422	4.2575	16.9726	0.235598	5.15155	50.5892	0.620284	4.29469	16.673	0.269389	7.31233	12.9955	0.390847	8.62084	22.7303	0.159417	6.94497	14.122	0.27058	7.64555	10.0845	0.368023	9.0458	13.5416	0.458289	14.3482	14.0298	0.641204	4.53813	10.4771
hco-mir-5946b*	463	>HCO0336* rc	6.09799	5.38343	0.998185	7.12192	5.90777	0.998217	0.15365	13.203	0.999395	3.98326	16.0835	0.893754	0.562054	106.298	0.985113	0.0259761	9.66474	0.999174	2.55529	17.0766	0.033038	2.40761	46.6535	0.499777	3.07692	16.9789	0.439969	1.11734	12.5247	0.835355	1.39623	19.5605	0.368782	1.26987	13.7422	0.512096	1.18402	6.69861	0.598666	1.86364	9.99507	0.682927	0.0144035	9.52204	0.999162	0.072098	9.97884
	464	>HCO0337 rc	20.5623	9.21541	0.0044791	40.8494	10.1277	1.75393e-06	226.739	28.2222	0	385.817	24.7544	0	1383.84	497.55	0.000797201	722.817	69.696	0	169.24	34.3835	1.2527e-09	173.551	54.1354	1.66156e-11	170.164	41.8462	4.05117e-06	149.323	28.4037	5.04161e-09	3083.38	275.097	0	3085.14	398.081	0	478.651	93.4625	5.3914e-07	6526.18	793.281	0	367.712	59.761	6.95427e-05	118.405	25.381
hco-mir-5946c	465	>HCO0338 rc	30.9801	10.7697	0.379638	38.7858	10.1717	0.279687	21.6476	19.3658	0.318316	19.1722	12.6428	0.226654	0.00460719	101.305	0.999921	13.534	11.0918	0.435328	13.9787	22.2815	0.104518	12.6063	50.0976	0.259979	7.53704	18.0784	0.151398	14.9402	13.3686	0.0614456	18.4233	22.7686	0.0719831	13.5013	15.8382	0.223914	15.7264	17.2339	0.368768	19.8407	15.5505	0.202189	14.5676	16.758	0.706483	3.21581	11.4011
hco-mir-5946c*	466	>HCO0338* rc	3.05307	5.26933	0.998419	3.51163	5.03073	0.998341	0.926474	13.4241	0.983293	3.14087	11.7665	0.915168	0.555814	94.5169	0.979381	0.0216897	9.26799	0.999139	3.57663	15.0737	0.0185187	3.89222	46.5036	0.356559	2.83146	15.6306	0.30053	7.87979	17.2053	0.417751	2.80977	19.4492	0.309303	3.11614	12.9612	0.220486	2.18219	7.72013	0.44035	3.90716	9.58494	0.412512	1.54369	10.4084	0.936725	0.233319	9.898
hco-mir-5965	467	>HCO0339 rc	21.6813	14.8748	0.829694	10.4677	12.9604	0.914734	1.67625	14.7484	0.9517	3.82841	10.4953	0.874577	0.280423	98.2479	0.991785	2.83866	9.16138	0.857219	4.17789	15.5132	0.123865	5.43646	48.8931	0.511881	4.11345	17.1766	0.325241	6.55191	13.6813	0.338337	6.62527	20.7431	0.0641739	3.85107	13.0735	0.36514	5.45063	10.2165	0.523504	6.88	11.9095	0.460812	8.30481	12.1944	0.755124	0.0648452	10.2435
hco-mir-5965*	468	>HCO0339* rc	24.4241	16.5505	0.726987	23.5408	32.8644	0.797938	3.96706	16.659	0.871348	10.7344	13.5142	0.668049	3.36961	94.9214	0.885723	9.47967	13.0506	0.665649	8.30074	24.3043	0.178099	8.67213	46.4174	0.426208	7.26396	18.6643	0.279687	2.40523	11.3208	0.626139	5.72894	20.5652	0.320085	9.67947	14.6611	0.151331	9.6241	8.13189	0.0972319	9.70507	10.6926	0.243727	0.0197289	10.8769	0.999266	13.8685	13.9671
hco-mir-5966	469	>HCO0340 rc	27.3527	20.7805	0.664362	45.617	31.7151	0.688948	4.73755	16.831	0.835061	10.1401	13.7683	0.64113	0.00513393	91.905	0.999913	5.09678	10.8492	0.804815	4.63124	17.2528	0.201918	4.02897	48.3928	0.620853	4.96044	15.2211	0.21819	7.01325	13.5207	0.406658	6.60967	20.087	0.100967	6.88913	15.1249	0.383811	6.93441	11.5105	0.559752	10.2564	12.3608	0.339499	10.7762	11.4929	0.728724	2.29294	11.3463
hco-mir-5966*	470	>HCO0340* rc	5.41455	5.32639	0.998197	6.67599	5.65252	0.99824	0.144718	13.4782	0.999408	0.133103	10.8935	0.999267	9.27316	116.347	0.801392	0.0266868	8.71554	0.999084	1.79838	15.0584	0.122484	3.09866	42.3456	0.629865	3.14557	19.8223	0.532722	7.3755	14.5074	0.444124	1.27694	19.5909	0.416717	2.13491	14.8148	0.5194	0.890898	7.6699	0.714727	1.88583	8.88034	0.657981	0.014877	9.64536	0.999173	4.66245	11.3144
hco-mir-5967	471	>HCO0341 rc	14.8381	10.6161	0.860255	27.3081	22.3468	0.803625	4.62285	15.7971	0.894551	5.29732	12.4183	0.807652	2.77547	111.214	0.911796	2.94591	10.7033	0.855855	4.02298	15.7379	0.17896	5.39594	49.9716	0.528059	3.58385	14.8745	0.283443	5.48988	13.4665	0.405047	11.1544	25.4793	0.0710188	6.14987	14.3753	0.245709	9.21153	10.9604	0.300339	8.13915	13.4466	0.517275	12.6622	15.1938	0.694698	7.78946	17.1217
hco-mir-5967*	472	>HCO0341* rc	13.2699	13.6994	0.972374	6.74853	6.00037	0.998263	2.26673	15.2124	0.942916	0.124859	9.36169	0.999147	0.297998	93.0665	0.990971	0.027386	9.33317	0.999145	1.87017	16.0956	0.195428	1.73256	46.9036	0.696919	1.32977	15.5456	0.614924	0.412589	12.6289	0.934041	2.08826	20.5672	0.29084	1.83349	13.5552	0.304596	1.28884	6.61493	0.577639	2.39113	9.29322	0.605236	0.0149563	9.7849	0.999185	3.25595	11.1622
	473	>HCO0342 rc	178.157	42.73	0.000305399	66.6825	17.0577	0.000453782	258.314	35.458	1.08469e-13	65.1735	16.3873	2.35276e-08	966.271	227.894	1.68347e-10	188.226	43.2898	9.26106e-05	62.0247	29.9458	0.020964	59.4581	57.4419	0.0315857	31.8197	21.928	0.0117454	25.322	16.7185	0.00723622	150.978	44.9475	0.00122456	276.041	72.3668	3.15254e-05	194.424	60.1116	0.000472901	225.104	46.2068	1.24553e-05	12784.5	1650.93	1.49955e-07	38389.3	1593.4
	474	>HCO0343 rc	12.8587	11.4647	0.879981	12.4829	10.7927	0.895373	2.48914	13.6984	0.918001	6.79497	12.1951	0.779754	10.1958	91.4622	0.668317	0.178025	7.28178	0.991337	8.69633	17.5152	0.0971356	3.41745	47.8947	0.685059	3.94259	16.6975	0.410664	5.71926	14.1689	0.320337	13.5693	21.3402	0.00936571	22.3822	20.4816	0.0492856	7.4409	10.1009	0.351073	4.9304	10.9421	0.552938	8.25119	11.9621	0.739602	5.96027	13.1581
hco-mir-5968	475	>HCO0344 rc	43.3344	37.8228	0.824839	42.2454	31.5155	0.850188	2.65488	15.1599	0.935011	1.60083	9.98617	0.956228	2.18524	96.6922	0.951919	2.61541	9.43267	0.923217	5.30591	15.5651	0.092455	1.40079	49.0522	0.797601	2.58008	14.639	0.489464	3.82163	11.2257	0.536372	3.66838	20.1252	0.242373	6.44938	13.8133	0.361516	6.21868	10.6814	0.443511	4.1163	9.00798	0.530119	8.39207	14.9086	0.797303	2.53056	10.4035
hco-mir-5968*	476	>HCO0344* rc	4.28105	5.5026	0.99841	5.23433	4.87075	0.998163	0.119871	13.3324	0.999401	0.113651	10.4284	0.999234	14.8348	99.5074	0.557032	0.0268825	9.54018	0.999164	1.80108	16.935	0.22434	2.01239	46.9859	0.658768	3.69727	15.282	0.392225	2.98616	11.1608	0.607744	2.35658	18.6711	0.149129	3.72057	14.0242	0.178409	2.42911	8.34204	0.514652	2.38707	9.14729	0.633286	0.0138558	10.3729	0.999231	0.171337	9.52229
hco-mir-5969	477	>HCO0345 rc	14.5751	14.0183	0.950771	4.3741	6.06522	0.995902	4.34851	14.8451	0.854339	6.44226	13.2118	0.803964	12.1801	94.2273	0.592157	0.124299	8.34025	0.995127	7.316	20.3707	0.11531	4.50963	50.1748	0.409005	5.1429	18.353	0.336186	3.78757	14.3511	0.507398	6.81695	20.1586	0.19492	6.34702	13.869	0.298133	4.40857	8.52867	0.432383	3.96599	10.0342	0.526607	1.01261	9.23987	0.958848	0.0621535	11.0558
hco-mir-5969*	478	>HCO0345* rc	3.581	5.1313	0.998341	4.67803	5.45663	0.998408	0.120812	14.1219	0.999435	0.88629	10.9441	0.985894	8.51619	101.568	0.727509	1.44536	10.0723	0.937421	3.69229	17.9773	0.226908	4.19106	55.7395	0.579087	5.33295	18.0413	0.324149	3.72578	11.4534	0.426313	2.46435	18.1922	0.222342	2.16293	12.8323	0.570867	1.44402	7.55742	0.594237	3.28252	8.76446	0.49751	0.0142887	8.18513	0.999025	2.35122	11.1525
	479	>HCO0346 rc	17.8743	14.5467	0.579873	21.787	7.92755	0.549894	7.03927	18.465	0.71454	17.3672	15.2739	0.396642	16.5874	95.6982	0.479425	9.96093	11.6372	0.637194	25.6969	28.7596	0.155732	13.3842	47.8684	0.2486	11.3616	18.21	0.152324	5.51731	16.5201	0.539558	18.548	24.5725	0.19821	28.8086	30.156	0.1884	18.0495	12.4758	0.168807	19.3883	13.6708	0.14888	50.68	18.8571	0.242909	30.4723	18.6523
	480	>HCO0346* rc	15.3681	10.2643	0.998189	15.8925	10.1069	0.99842	0.220369	13.4212	0.999405	0.190721	9.07301	0.999119	0.00689376	94.6656	0.999916	0.0336786	8.88955	0.999102	0.773541	16.3773	0.258673	1.28404	43.6258	0.764892	0.70811	16.3079	0.79389	6.43153	14.4841	0.574232	1.08594	18.3387	0.238199	1.5611	12.5299	0.57539	0.806283	7.04912	0.814587	1.05338	8.10912	0.823367	0.0173641	9.58419	0.999167	2.6354	11.5966
hco-mir-5970	481	>HCO0347 rc	21.492	21.913	0.883832	12.9044	17.4595	0.978385	0.120011	15.5764	0.999487	2.32153	11.5242	0.953888	8.13308	93.6396	0.751894	1.92673	8.86368	0.915053	5.53933	19.0697	0.175191	3.38849	47.9227	0.548486	3.44313	16.2226	0.447844	5.61491	14.0864	0.413249	4.00391	19.4392	0.218255	3.43111	13.5372	0.438489	2.73082	7.1229	0.440131	3.51367	9.13448	0.516215	1.75143	9.4282	0.918486	0.0649145	9.86219
hco-mir-5970*	482	>HCO0347* rc	26.797	16.1142	0.44838	19.6255	34.592	0.731899	14.8244	20.8507	0.497644	39.3	21.6706	0.0425649	78.2101	112.058	0.0307486	25.1107	18.2903	0.371841	34.9409	32.2671	0.0800001	53.6007	69.3562	0.0166315	29.6375	21.7453	0.0069982	18.4209	17.6121	0.0296354	35.5292	36.816	0.169026	41.9838	38.7206	0.0747151	64.9706	29.7154	0.010851	72.0735	35.082	0.0365056	13.5001	23.7606	0.773603	14.1591	14.397
hco-mir-5971	483	>HCO0348 rc	72.3155	17.4361	0.00050356	106.411	16.322	5.82063e-08	53.0524	25.27	0.00539822	24.3619	13.4323	0.059192	0.00507923	91.0411	0.999912	21.7392	10.9088	0.236767	28.2035	23.1295	0.0585034	28.1416	53.9515	0.110447	17.3377	17.3458	0.0144413	23.6976	13.5715	0.000799104	26.8563	32.9285	0.210602	37.1085	35.8542	0.235422	43.5929	37.3932	0.307726	21.8746	15.4541	0.207957	102.666	25.5976	0.0587992	521.218	50.0341
hco-mir-5971*	484	>HCO0348* rc	50.6538	34.3997	0.392357	58.887	26.3518	0.411906	117.634	34.1443	1.39064e-05	127.444	30.943	3.30356e-07	0.0057571	95.8675	0.999917	1.31714	9.44803	0.948916	46.1594	23.5504	0.00034591	16.6857	45.9559	0.192441	47.1815	21.8605	3.48725e-05	41.7187	21.699	0.00906314	13.7747	24.1995	0.172331	16.1986	19.9484	0.327018	5.49357	8.60697	0.531649	9.10575	12.6528	0.504305	6.24823	13.0228	0.878757	44.1487	27.9246
	485	>HCO0349 rc	15.5032	6.55366	0.429443	14.769	10.3907	0.701776	4.28453	17.2621	0.806001	17.884	13.7919	0.255697	21.2487	87.1219	0.254936	84.2687	22.6876	0.0017433	23.8777	24.4768	0.146278	16.824	45.5735	0.235609	8.18149	17.3765	0.185232	8.65081	15.3071	0.128952	36.4713	34.1882	0.0677764	34.4498	28.8025	0.105313	61.5369	19.0107	0.00331125	69.0928	22.0205	0.000535389	12.1261	10.0503	0.670257	1.9295	11.0189
hco-mir-5972	486	>HCO0350 rc	23.6845	8.00489	0.346298	41.0669	10.1289	0.145371	73.6749	28.5181	7.07426e-05	75.8887	19.7054	3.60739e-05	3.16915	94.5271	0.896555	4.07097	8.8424	0.818944	49.9462	30.6268	0.0150491	17.1641	54.0981	0.306155	24.0453	17.6859	0.00283658	15.5746	12.9619	0.0256906	20.0896	26.2649	0.207683	24.4498	27.2722	0.279833	13.4137	12.2971	0.305225	18.5035	14.0696	0.207549	15.1162	12.0508	0.678039	7.01429	17.1838
hco-mir-5972*	487	>HCO0350* rc	5.50888	5.69452	0.996636	4.96191	5.17595	0.998352	0.131002	13.2957	0.9994	1.5218	11.187	0.963319	0.00475846	92.5845	0.999914	0.0244188	9.40022	0.999151	2.56343	18.1465	0.216994	4.18501	51.9617	0.458138	5.02003	17.5552	0.245827	5.51295	15.0671	0.498927	2.52578	19.9994	0.147037	2.38941	13.7701	0.306466	1.32883	6.97141	0.568397	4.32837	10.7278	0.455624	0.0139196	8.63577	0.999076	2.19665	11.2341
hco-mir-5973	488	>HCO0351 rc	11.1813	9.09391	0.785646	18.1892	13.4913	0.823892	2.89964	16.5357	0.891622	4.97422	12.2603	0.780202	16.903	93.1359	0.443982	4.40691	9.23009	0.788479	15.3741	23.2752	0.175566	10.6266	51.1198	0.278027	6.88089	17.0825	0.24924	9.07939	15.2459	0.133889	12.4785	24.6885	0.164855	8.06172	15.0115	0.266073	8.2267	10.5815	0.290053	12.9364	15.1324	0.252896	11.8515	9.18503	0.624621	1.66137	11.3042
hco-mir-5973*	489	>HCO0351* rc	38.5069	41.0368	0.865347	6.37154	5.48058	0.99826	0.142023	13.3564	0.999402	0.128399	11.3526	0.999296	0.778732	105.66	0.982619	2.03256	9.92522	0.934736	2.32658	16.5507	0.241029	4.46675	56.7214	0.529973	4.7102	20.2135	0.333606	12.7919	18.9152	0.299358	2.7301	20.6859	0.208057	1.49462	11.5192	0.5366	1.10587	7.09141	0.674885	5.56102	11.3726	0.488763	0.0168509	9.39787	0.999151	2.79243	12.6809
	490	>HCO0352 rc	18.1129	14.1135	0.790925	31.4009	16.7115	0.781961	7.07918	16.8167	0.810273	1.44801	10.8342	0.9445	2.59067	90.7592	0.933808	10.3927	10.5527	0.591839	5.62376	16.7764	0.233349	3.5301	50.2836	0.60092	3.77336	15.96	0.458204	3.26711	11.7713	0.537172	6.01407	20.1453	0.19018	5.05297	12.4907	0.363728	13.2827	10.0349	0.0711042	11.4734	10.0395	0.14823	10.2033	16.1083	0.73778	3.02188	11.843
hco-mir-5928e	491	>HCO0353 rc	34.6009	29.0814	0.780271	37.0766	26.57	0.762331	4.53336	14.4956	0.910446	1.10732	10.1245	0.970794	1.27947	94.4117	0.973544	2.86375	9.79914	0.904024	4.0513	15.3453	0.241504	3.15682	46.1906	0.768567	2.41919	15.7389	0.555797	8.01595	12.8034	0.29036	4.18961	19.9665	0.219979	5.34854	14.2533	0.419311	7.00198	9.19159	0.348892	8.6645	10.0825	0.270542	11.5668	12.9204	0.705059	5.4041	12.5477
hco-mir-5974	492	>HCO0354 rc	32.3257	19.094	0.78536	45.9259	47.4157	0.733489	2.79818	16.0213	0.908225	4.99459	14.4364	0.897616	2.07817	100.858	0.943376	3.82345	10.402	0.849476	4.73859	16.7445	0.206704	4.00319	48.2606	0.586191	4.45622	15.5281	0.396325	2.56809	12.0924	0.665212	5.45408	20.7566	0.239639	2.41017	13.2926	0.512924	3.21363	8.61752	0.559474	2.98473	8.95382	0.621345	9.8442	13.2148	0.763694	2.40391	11.6204
hco-mir-5974*	493	>HCO0354* rc	18.7546	21.8337	0.931511	7.48413	6.36007	0.998181	0.154737	13.3853	0.999404	1.75312	10.2458	0.972086	1.77033	92.4011	0.941051	0.0276515	9.37438	0.999149	1.59261	16.4313	0.220857	2.06384	48.0829	0.697865	4.08299	18.8863	0.395748	4.65363	14.1877	0.541166	1.9409	19.7179	0.149486	1.62549	12.4639	0.574611	1.59765	7.68341	0.622389	2.98227	8.82114	0.537649	0.0158219	9.43261	0.999154	0.0746637	10.2942
	494	>HCO0355 rc	484.249	53.4018	0	565.747	33.6283	0	63.8584	25.061	1.20863e-09	43.6492	13.8855	1.20155e-09	615.831	158.945	5.12049e-07	723.776	85.384	1.45106e-13	74.0584	30.0554	0.00277427	32.2974	54.7472	0.085619	33.2905	18.0587	0.000324306	25.4349	17.6483	0.00403582	316.453	115.005	0.00317624	512.352	128.563	1.41753e-05	649.167	97.6522	3.13093e-11	439.44	44.3414	2.66454e-15	20646.7	543.93	0	29986.8	1253.3
	495	>HCO0355* rc	64.5223	30.7482	0.0137949	56.9822	24.4984	0.0457857	2.15643	14.5154	0.910395	4.38492	9.98539	0.817993	87.3707	135.021	0.0741849	17.2273	14.1354	0.526133	13.07	19.8071	0.212044	8.19866	51.9833	0.555313	8.39531	18.1158	0.284244	9.26987	17.3279	0.39452	19.6046	27.518	0.176488	21.152	22.5569	0.234262	14.3772	10.6801	0.24307	7.50097	10.0303	0.485994	1234.61	163.107	1.70475e-12	3402.81	351.412
	496	>HCO0356 rc	16.2491	9.09839	0.127232	14.8207	6.74105	0.221703	28.5258	23.3017	0.0128472	70.3742	21.5005	4.516e-06	180.635	102.561	0.000142555	191.637	32.2406	7.48246e-07	86.5111	40.4674	0.0166824	93.4197	65.7281	0.00435538	77.7117	24.712	4.27205e-06	39.2152	19.2621	0.000546223	167.758	88.1081	0.034798	232.156	94.7225	0.00820812	245.63	56.9166	4.98007e-05	333.045	73.6178	1.57012e-06	149.421	37.9466	0.0272307	179.604	42.2031
	497	>HCO0357 rc	40.292	11.5215	0.300144	37.3736	11.9264	0.476711	5.75798	15.7249	0.792376	1.87488	11.061	0.940844	0.00530052	93.6066	0.999915	34.1602	15.5231	0.182965	5.62672	16.016	0.26094	4.56628	49.811	0.631443	3.92144	16.5758	0.518398	8.59356	15.2184	0.367759	8.45345	21.9862	0.140334	15.0872	16.9061	0.118507	28.9351	15.5653	0.0546059	23.38	13.2597	0.0490249	26.041	16.7834	0.487257	11.9721	18.8889
	498	>HCO0357* rc	99.2611	17.5558	1.94537e-10	41.6416	11.0571	0.000144772	37.8009	21.8869	2.42921e-05	136.645	24.7409	1.03251e-14	617.545	184.367	1.07392e-05	1415.34	85.0318	0	30.8792	26.5161	0.110418	53.7599	55.4504	0.0152039	79.9573	25.5428	3.15209e-07	51.5606	15.3531	5.05844e-09	1162.42	220.291	2.8182e-08	2205.2	491.857	3.19599e-07	752.834	68.7605	0	1367.42	115.45	0	25.7022	17.7515	0.610358	93.1767	21.1244
hco-mir-5975	499	>HCO0358 rc	19.7646	16.5041	0.873129	34.6139	15.3737	0.731073	5.80329	15.7946	0.825224	4.40798	11.6387	0.850499	0.00544694	88.5293	0.99991	4.12281	10.7093	0.814679	4.60446	17.032	0.271623	5.11075	46.0864	0.433343	5.51026	17.8884	0.382092	7.46887	11.2384	0.198184	7.94474	22.027	0.185549	5.33034	14.3538	0.351713	4.66252	9.91066	0.576439	7.77568	10.5993	0.360361	20.2164	12.8718	0.556217	15.1496	15.9451
hco-mir-5975*	500	>HCO0358* rc	4.74152	8.60737	0.872198	1.50912	5.54452	0.998528	0.82774	14.8489	0.974293	12.7309	12.8843	0.479711	58.0076	107.277	0.06371	91.8191	26.1183	0.00181136	8.39437	18.2541	0.219099	5.27501	53.1316	0.505643	5.2053	16.7556	0.276205	13.3408	19.3614	0.229983	20.3319	24.8378	0.0333429	15.2324	17.9797	0.0511649	19.3531	13.7606	0.0407032	29.0213	18.1467	0.0239176	4.19712	13.9961	0.872402	2.17518	10.4102
hco-mir-5885c	501	>HCO0359 rc	41390.8	887.128	0	28759.6	1073.94	0	314.825	28.5114	0	342.746	22.768	0	8526.98	686.946	0	13386	780.789	0	158.271	36.9727	1.4957e-07	424.667	59.7261	0	138.83	33.3988	3.11919e-07	352.527	35.5356	0	6124.47	305.529	0	7019.38	414.767	0	19147.6	724.374	0	14118.4	565.392	0	41696.1	1119.37	0	29973.2	853.088
hco-mir-5885c*	502	>HCO0359* rc	63.1954	13.6925	2.78451e-08	54.9962	14.7766	1.60076e-05	18.4379	19.7426	0.0131388	20.2545	14.5321	0.0203131	457.255	196.394	0.000452902	8799.44	623.268	0	16.7113	21.9684	0.194027	10.8451	46.7641	0.432452	7.92077	17.1959	0.199607	10.2322	13.2147	0.00976841	972.254	131.144	0	1304.67	328.425	3.2294e-07	7945.92	1862.11	3.79216e-06	9503.2	1011.47	0	248.787	42.6407	0.0073552	398.259	50.3152
hco-mir-5976	503	>HCO0360 rc	14021	378.974	0	11888.7	269.802	0	1.63247	15.0155	0.766749	3.0296	11.6435	0.65065	4092.5	874.197	8.20455e-14	10876.1	1679.12	8.37969e-11	12.7888	18.6225	0.205438	10.1009	48.9642	0.35488	6.89988	17.4967	0.296191	7.23758	12.8073	0.148818	3459.31	499.699	0	2762.67	299.145	0	13992.7	1548.34	0	10201	785.151	0	30501.4	1010.77	0	19636.3	915.4
hco-mir-5976*	504	>HCO0360* rc	237.016	25.5506	0	95.0087	18.6393	5.01488e-13	22.4513	17.4815	0.000888501	19.9989	13.8468	0.02421	324.41	236.995	0.0482479	1640.32	177.325	0	21.5198	22.3595	0.146769	12.1973	49.8581	0.49402	17.1183	20.8684	0.0751861	19.8759	16.9866	0.0858976	628.061	118.539	1.99143e-10	410.425	114.957	2.64891e-05	1774.98	260.429	2.19047e-13	1593.48	236.698	9.65894e-15	1481.9	141.993	4.43534e-13	1353.72	132.314
hco-mir-5892b	505	>HCO0361 rc	70.6848	28.5004	0.331478	35.9779	30.3128	0.756358	3.2317	13.5402	0.916432	0.76939	10.4584	0.982954	0.00585352	98.3428	0.999919	1.06073	8.84164	0.958336	4.06431	15.8355	0.236367	1.62873	46.7355	0.758144	3.48456	15.3365	0.485506	5.22231	14.25	0.425771	4.94736	19.6268	0.160209	3.6921	13.2796	0.310355	5.83666	10.5835	0.465435	3.00312	7.81095	0.600324	12.6487	14.1272	0.688873	6.33628	13.0759
	506	>HCO0362 rc	54.4339	19.0959	0.00620027	38.8738	11.4168	0.00739911	25.2456	17.4285	0.00735105	51.5563	19.4477	0.000602007	201.423	101.839	1.29832e-05	146.178	23.8644	1.28211e-05	88.6693	42.0452	0.0246236	109.278	58.2832	5.00817e-05	59.872	29.4039	0.00483359	33.6975	19.1524	6.98725e-05	163.132	84.8487	0.0277061	114.778	33.4004	0.0018241	274.54	39.5511	5.53705e-08	265.829	42.2892	1.2118e-07	207.177	54.9979	0.0205404	121.184	53.2017
hco-mir-5977	507	>HCO0363 rc	10.1693	8.99225	0.751687	5.48634	7.41407	0.919182	4.68122	13.7058	0.779175	1.95437	10.2641	0.932855	39.3932	95.1969	0.129202	55.9836	17.7285	0.0171304	12.4975	19.499	0.222747	7.61675	49.6848	0.371235	4.93022	16.783	0.41588	10.4428	16.4552	0.192734	25.1903	30.4819	0.0395358	17.1262	14.6408	0.0142913	11.2585	7.57405	0.110027	11.526	9.35676	0.126841	12.4995	15.0715	0.675236	7.7081	12.3482
hco-mir-5977*	508	>HCO0363* rc	28.3939	18.3942	0.866318	2.97417	4.637	0.998188	71.6595	28.9514	0.0378111	78.5906	28.3194	0.00319913	1.65912	101.059	0.94381	0.0260677	9.71752	0.999179	13.5974	19.9925	0.0235546	9.84069	48.4918	0.298515	45.8364	24.5594	0.000459531	36.9569	18.2864	0.00036922	5.82826	21.7864	0.257267	10.9842	15.9134	0.253239	2.45945	8.27102	0.621626	3.5256	8.89866	0.620995	0.788824	9.57156	0.975008	0.0711995	9.91475
hco-mir-5978	509	>HCO0364 rc	21.7294	7.72	0.544041	26.2075	9.14609	0.478774	11.2659	16.8132	0.630377	12.7624	12.9878	0.498615	0.00488204	91.2345	0.999913	15.5128	12.5557	0.45434	12.8094	18.2635	0.19783	10.487	49.1074	0.310414	7.12563	18.1164	0.365517	7.57846	14.989	0.241426	19.5418	25.9468	0.117337	14.4079	13.43	0.0717267	16.2324	8.87035	0.087325	16.6409	10.6938	0.102301	20.2723	13.4175	0.526943	23.5738	13.5891
hco-mir-5979	510	>HCO0365 rc	15.1353	15.2869	0.761547	27.3851	25.3423	0.754768	11.2812	13.968	0.634745	3.44909	10.5648	0.900106	0.00469101	96.5815	0.999917	4.35088	8.98374	0.777677	6.42565	17.6351	0.220619	6.38217	46.1528	0.364979	5.70686	18.7874	0.427436	5.93744	16.4139	0.415762	8.84081	19.5999	0.15307	6.89768	12.6896	0.126634	6.1594	6.93753	0.200204	6.53655	9.66099	0.347259	14.9569	10.7729	0.608032	0.465376	9.71903
hco-mir-5979*	511	>HCO0365* rc	62.8486	23.7689	0.360848	17.7839	12.5964	0.926435	2.48392	15.5992	0.939946	16.9918	14.4818	0.506459	3.57399	99.4097	0.898955	16.0466	16.5516	0.579944	5.96059	16.5497	0.228454	4.91413	46.0469	0.568447	5.96094	15.8376	0.320489	14.0126	20.3372	0.290348	7.61278	19.6427	0.122704	10.8674	16.4527	0.195273	6.70981	10.2435	0.422413	10.588	14.0313	0.407221	9.09922	15.8496	0.805944	7.44513	18.4192
hco-mir-5980	512	>HCO0366 rc	13.9315	11.2339	0.826264	18.9146	13.2347	0.816453	3.5196	15.3136	0.917474	7.26046	11.7623	0.764844	2.57964	102.983	0.916727	14.1505	11.0052	0.479969	12.436	23.7026	0.234068	18.5325	48.7757	0.113546	10.6893	19.9244	0.263821	15.4197	19.5011	0.278306	16.5121	27.0415	0.144804	10.3267	14.5202	0.112854	7.26556	8.82694	0.321595	13.3136	11.2705	0.182408	7.08483	10.0901	0.778198	4.49424	11.3748
hco-mir-5980*	513	>HCO0366* rc	4.08852	5.12656	0.998279	4.51123	5.36542	0.998342	0.78355	15.8358	0.990165	16.68	15.2736	0.587047	5.7061	100.312	0.816545	0.025578	9.16202	0.999129	3.58377	17.262	0.205576	5.31672	50.1345	0.35223	6.34744	18.7781	0.299368	4.25393	12.5967	0.42546	4.17627	18.4093	0.144452	3.64823	17.6144	0.517384	1.73375	7.0887	0.612508	4.93785	9.37404	0.361437	0.0145801	9.01769	0.999115	0.0646416	9.87488
	514	>HCO0367 rc	20.5196	9.79232	0.133049	30.869	9.33916	0.0980908	26.1386	18.1542	0.0215697	19.8633	14.2442	0.115056	28.9049	102.141	0.457644	12033.1	858.943	0	16.4677	21.0701	0.223404	16.3923	52.7667	0.280058	15.424	20.9271	0.200219	10.8243	17.0308	0.141792	65.237	38.5029	0.0129439	292.542	36.5424	5.31353e-13	3765.86	288.896	0	4662.86	301.57	0	48.9833	26.3852	0.382306	17.6222	14.9547
hco-mir-5981	515	>HCO0368 rc	14.2507	10.9526	0.859268	18.2045	7.92428	0.83785	7.54059	16.4269	0.746921	6.65034	11.7994	0.776631	0.00457385	91.4569	0.999913	4.25002	10.9401	0.805915	5.58222	18.3437	0.223289	5.19536	47.3923	0.479177	10.5957	18.009	0.240516	10.2303	14.2234	0.233783	10.7586	22.3359	0.125236	7.82089	12.4123	0.11755	5.50669	8.47947	0.389815	9.10674	10.8439	0.292787	7.61005	11.099	0.767052	2.33467	9.66859
hco-mir-5981*	516	>HCO0368* rc	4.48163	7.49071	0.990524	2.40136	4.90116	0.998317	0.0983378	13.7876	0.999421	9.95229	13.4411	0.686409	0.212453	103.643	0.993265	282.335	53.727	5.62077e-08	3.93663	16.3052	0.222731	3.6286	52.4797	0.555237	5.36081	16.0694	0.264808	11.8222	21.5623	0.35403	4.60105	19.8773	0.129232	4.60297	14.6043	0.247257	86.1549	41.1375	0.000470802	152.184	53.4962	3.14732e-05	0.014241	8.7266	0.999086	0.0639859	9.34227
hco-mir-5982	517	>HCO0369 rc	25.5911	31.6907	0.82179	32.5004	22.847	0.782526	2.05738	13.5991	0.926553	8.27616	10.9471	0.713319	1.91765	105.866	0.94314	2.04035	9.1505	0.892817	7.6566	16.148	0.120088	8.53767	50.9127	0.250652	8.93328	20.0402	0.349392	15.5145	14.5809	0.121336	12.2067	22.8882	0.127364	8.96108	13.7721	0.0914028	6.44924	9.97929	0.427852	6.72254	10.161	0.422037	8.36994	10.4981	0.738032	7.11707	18.0391
hco-mir-5982*	518	>HCO0369* rc	38.0168	60.221	0.945415	7.00537	6.22683	0.998202	0.157522	14.3526	0.999444	4.55543	12.982	0.889497	0.00537514	99.2641	0.99992	0.0278342	9.09954	0.999123	1.29613	15.002	0.248625	2.92461	50.1593	0.581424	4.88984	17.2935	0.306116	5.89135	14.3619	0.503469	2.37161	21.1664	0.157811	2.60111	11.8224	0.412389	1.50668	7.82866	0.684669	5.12965	10.0253	0.432348	0.0160162	8.71098	0.999084	0.72921	8.95191
	519	>HCO0370 rc	42.2433	23.3787	0.571701	24.958	17.3212	0.812851	4.49382	17.3869	0.885435	11.965	9.85289	0.51521	0.00481974	96.2521	0.999917	17.3493	12.2072	0.415909	5.9192	17.1606	0.172327	6.97947	43.8252	0.348362	9.73433	19.4383	0.354526	16.3369	15.0153	0.085494	11.1114	22.1606	0.12117	6.30591	12.1877	0.215005	5.45919	9.67971	0.466524	10.5098	11.9972	0.314984	2.24142	10.7224	0.94147	0.0712899	10.0296
hco-mir-5983	520	>HCO0371 rc	27.1629	21.8075	0.751151	57.2231	29.8572	0.341336	3.78474	16.0878	0.861438	8.47922	11.0697	0.710843	1.3798	98.1599	0.95827	6.13047	10.9225	0.768072	9.67098	18.7296	0.17147	5.774	46.5068	0.490832	10.8818	20.2435	0.319031	11.3835	15.4179	0.252514	15.329	24.7203	0.122633	11.0047	14.868	0.11863	9.91126	10.652	0.309482	12.2567	12.3893	0.271489	15.5469	12.4965	0.645677	9.64585	16.3039
hco-mir-5983*	521	>HCO0371* rc	76.005	69.5889	0.649772	98.0705	78.3289	0.552803	28.2812	20.202	0.407876	24.7703	18.927	0.4263	0.00640448	100.107	0.99992	0.0340988	7.87744	0.998987	4.32225	14.952	0.216709	5.82694	49.9403	0.470432	7.31231	18.1448	0.284273	18.5469	20.1328	0.271891	8.04275	20.4008	0.0962602	6.64312	13.1964	0.354644	5.30544	9.68456	0.524216	8.26281	14.3346	0.563188	0.0247906	8.86971	0.9991	0.0809246	10.1262
hco-mir-5984a	522	>HCO0372 rc	54.3119	36.2752	0.586153	70.3037	27.7218	0.456065	4.04565	15.1543	0.908978	3.8839	12.126	0.895845	0.00539161	102.15	0.999922	5.04282	10.7982	0.786046	4.36277	15.9514	0.180381	6.57881	50.0925	0.413448	8.6171	19.7181	0.379064	8.21575	14.8964	0.392727	9.38055	24.7295	0.180146	5.03137	12.2486	0.255592	4.36625	8.74631	0.530909	5.81488	9.23638	0.441871	12.109	17.9779	0.731292	2.10857	11.7989
hco-mir-5984a*	523	>HCO0372* rc	118.567	131.721	0.67901	103.72	123.145	0.771248	0.908435	14.8759	0.995965	2.12764	10.0721	0.960887	0.00646453	95.4486	0.999916	0.0347049	8.17754	0.999024	2.20231	13.8232	0.243665	2.94968	51.9747	0.606825	6.28987	16.9083	0.27047	5.3049	19.1379	0.570903	3.44198	21.1235	0.113149	3.43429	12.9851	0.422432	3.37493	8.27245	0.543317	6.79881	10.9428	0.463942	0.0219142	9.00448	0.999114	1.10241	10.8637
hco-mir-5984b	524	>HCO0373 rc	12.7046	17.7729	0.889979	17.3082	14.151	0.851214	1.8706	15.2152	0.964294	9.32723	12.2184	0.694477	0.00416702	121.222	0.999934	5.36947	11.5143	0.762729	4.39891	17.193	0.204585	7.5381	48.6417	0.295398	8.62465	19.973	0.349777	12.96	19.3085	0.20988	9.07166	22.2868	0.147715	3.70802	11.5161	0.242657	3.49763	7.56863	0.45942	4.84529	8.99483	0.394615	2.31744	9.6969	0.916717	1.12455	10.0082
	525	>HCO0374 rc	14.3825	15.2921	0.857948	13.2185	9.20302	0.889276	0.0926258	16.1621	0.999506	4.00263	11.6102	0.849415	1.19195	93.2137	0.956284	2.41822	8.94214	0.872839	7.96325	18.5487	0.0152609	8.25175	52.4732	0.343071	4.34707	19.451	0.510047	4.42424	13.9978	0.475645	6.73298	22.4956	0.341241	5.22919	12.4952	0.116291	7.02806	8.79563	0.226635	6.52677	10.1726	0.283739	9.43494	13.211	0.718319	0.0606075	10.1888
	526	>HCO0375 rc	40.2337	25.8635	0.841417	17.5187	11.9157	0.953581	0.282011	14.7776	0.998046	3.132	12.4652	0.893431	0.00517496	95.2548	0.999916	0.0289211	7.98806	0.999001	3.27074	16.67	0.0555978	5.9162	53.9831	0.416958	3.43552	17.5676	0.557336	2.02329	12.3715	0.68539	4.80014	20.3049	0.359648	3.19109	13.9619	0.251446	3.00469	7.42769	0.421431	2.71827	8.54192	0.593422	1.55836	9.84009	0.942436	0.0765705	9.77307
hco-mir-76	527	>HCO0376 rc	384.618	149.645	1.19276e-07	276.491	111.113	1.26149e-05	365.299	129.105	5.48543e-05	290.352	68.5712	1.22125e-15	15.0672	95.7948	0.716891	4.74005	11.5057	0.853415	142.145	55.672	0.000216985	150.619	62.9971	1.81101e-11	120.84	35.8865	2.94202e-05	237.593	53.548	0	29.8711	38.784	0.32661	32.1771	19.7192	0.115914	18.1629	16.5933	0.40726	32.4008	16.4369	0.164108	9.66882	13.3318	0.810371	0.326554	9.36593
hco-mir-76*	528	>HCO0376* rc	3.40206	5.65241	0.998445	3.55759	5.38846	0.998394	2.72762	14.9128	0.937413	7.32588	12.2884	0.793674	1.8907	92.4646	0.925749	1.27823	11.1556	0.944129	3.48797	17.0315	0.176135	4.92113	49.3994	0.359298	6.05153	17.3855	0.242467	2.42346	13.7485	0.617801	5.0815	22.6273	0.0355712	3.39681	13.5342	0.310672	1.69985	7.74236	0.623203	5.90428	10.3828	0.351979	0.0141496	8.99212	0.999113	0.0649028	9.62258
	529	>HCO0377 rc	15.9202	11.2831	0.616434	16.6536	12.3261	0.752155	21.6463	18.3728	0.262131	113.925	30.1052	8.21278e-06	4.48383	96.0478	0.856305	25.1739	12.6616	0.211167	27.8522	22.2389	0.0049207	13.6298	51.086	0.133582	54.5519	23.0067	1.70706e-05	16.3609	17.739	0.216262	19.1544	29.7812	0.210189	24.4695	22.2023	0.0766755	20.6703	17.5634	0.176069	61.3918	23.5916	0.00301243	3.23278	10.0692	0.918988	2.14554	10.5051
hco-mir-5985-1	530	>HCO0378 rc	20.7285	17.4095	0.888732	7.60769	9.45777	0.984359	0.116447	13.863	0.999424	2.27649	11.7137	0.946746	0.00463433	94.4586	0.999916	1.63238	9.4663	0.923039	2.77471	17.4326	0.144865	0.961351	48.1072	0.801544	4.60255	15.643	0.3647	2.55005	12.0823	0.655811	4.31946	20.139	0.303976	3.7205	13.9151	0.235992	3.60567	7.87925	0.390962	3.63509	7.703	0.395163	5.28203	11.4653	0.814856	5.55444	10.5691
hco-mir-5985-2	531	>HCO0379 rc	29.574	31.6012	0.831033	21.0556	15.4924	0.946428	3.75193	16.1339	0.893858	4.25505	11.8366	0.898786	0.00534073	108.899	0.999927	1.63028	10.2867	0.935164	3.30294	14.3713	0.060407	1.46284	53.6137	0.769399	7.3641	17.8508	0.309457	3.45268	13.6316	0.624259	4.48726	19.7615	0.222945	2.47769	14.1811	0.393237	4.06954	8.47926	0.4598	5.82785	10.4262	0.475292	2.8845	9.74989	0.902561	11.543	16.9347
Hco0380	532	>Hco0380 rc	4.43458	8.26251	0.961918	10.9851	14.4589	0.911765	4.02394	16.0679	0.84938	8.0316	13.6046	0.707447	7.34598	94.8009	0.717818	4.17348	10.041	0.804885	9.88174	17.8283	0.0828905	7.56178	56.4069	0.398945	8.39163	18.1366	0.29446	13.7519	18.9481	0.246029	11.101	21.5427	0.183666	7.61633	15.665	0.27691	8.11152	8.46771	0.147857	10.3297	10.3275	0.161416	5.35587	11.0039	0.802392	5.14306	12.629
Hco0381	533	>Hco0381 rc	3.57301	4.96625	0.998232	12.3937	16.1342	0.958949	1.69973	13.3009	0.965164	1.07247	10.4597	0.96937	2.70751	96.2163	0.90319	2.9709	10.8697	0.862115	4.97087	17.792	0.13104	3.6176	55.6807	0.59454	6.00718	16.5142	0.388404	3.88053	13.3414	0.500497	4.90125	20.0688	0.218644	2.7474	13.6785	0.351323	3.24184	7.81703	0.342102	3.67173	8.34533	0.406002	0.973556	9.25004	0.959623	1.92338	10.5931
Hco0382	534	>Hco0382 rc	18.359	10.482	0.819932	27.1643	30.5683	0.779551	4.5166	14.6426	0.876819	19.1772	16.4741	0.456794	3.49461	96.0767	0.889717	8.30113	10.0673	0.675494	13.0241	19.3064	0.117214	10.7601	50.337	0.402457	16.3249	21.6992	0.172069	14.6096	21.6689	0.366409	15.1535	27.6351	0.211101	12.0595	20.087	0.290488	5.83229	10.4837	0.536811	12.452	10.5544	0.191594	21.2442	15.6826	0.557915	11.9838	14.7473
Hco0383	535	>Hco0383 rc	20.322	20.9032	0.892115	25.8969	19.1704	0.925611	1.8459	14.6024	0.963533	6.95371	14.2502	0.833301	1.90364	100.553	0.952225	3.9053	12.0243	0.845301	4.14316	15.0377	0.137127	4.1597	51.2629	0.624021	6.25313	16.7208	0.320578	3.88338	17.6142	0.584279	5.71108	23.5956	0.224769	2.08215	12.0196	0.452853	2.45485	8.70509	0.600547	5.35474	8.44307	0.336372	7.41493	18.4923	0.806515	2.17778	10.0725
Hco0384	536	>Hco0384 rc	7.09529	5.93783	0.9981	17.7683	15.9995	0.988865	7.26437	18.2451	0.900699	1.36861	9.31344	0.972656	0.00523314	102.231	0.999922	1.91703	9.56234	0.922305	1.77209	16.4294	0.21032	1.72101	55.209	0.723131	4.55158	17.3273	0.510043	12.0015	19.5989	0.391037	2.44066	18.6283	0.190543	0.712355	13.4238	0.695172	0.8918	7.71152	0.776713	1.8269	8.46418	0.661049	1.82281	10.1282	0.939996	0.0750532	10.3652
Hco0385	537	>Hco0385 rc	508.776	71.7675	0	611.421	88.4766	0	1217.47	127.054	0	1071.11	65.9524	0	35.1189	107.329	0.562505	84.3177	18.7832	0.0258373	1043.55	79.2951	0	986.665	105.461	0	801.172	102.663	2.22045e-16	982.67	106.97	0	140.383	79.5222	0.0656928	119.345	50.0051	0.0320439	78.7216	22.0216	0.0188586	122.489	23.778	0.00149599	26.6781	40.1348	0.719676	3.41988	13.0798
hco-mir-72	538	>Hco0386 rc	570.681	186.406	0	673.113	211.276	0	1101.93	149.965	0	945.261	142.412	0	19.8529	105.054	0.700532	46.6467	18.8955	0.232195	708.376	179.59	0.000180817	767.814	75.0937	0	576.216	74.9905	1.55431e-15	815.091	86.7837	0	116.05	70.3072	0.0573145	75.7289	30.3539	0.0965964	60.5004	22.1095	0.0642542	77.1073	20.3118	0.0215741	7.14757	14.0191	0.89407	0.0629731	9.53367
Hco0387	539	>Hco0387 rc	13.587	6.40287	0.662118	11.0456	5.94586	0.820049	44.1486	22.4269	0.0134972	69.0482	23.5415	0.00142229	11.3302	92.0827	0.635554	61.3438	15.5156	0.00739076	24.18	24.6848	0.17755	16.262	54.1271	0.302863	20.8015	19.7539	0.0588604	11.7218	18.3054	0.210453	26.8316	30.7181	0.129168	19.2137	16.4561	0.121465	25.0892	11.7776	0.0940816	40.5873	17.1437	0.0354656	15.9523	14.1722	0.646741	6.6206	12.5992
hco-mir-5986	540	>Hco0388 rc	14.1876	21.7368	0.967579	17.7017	18.1516	0.958714	6.71539	18.32	0.867355	2.04405	9.21078	0.950023	10.3543	112.824	0.819017	5.45818	11.2593	0.797059	3.47663	16.7206	0.244989	4.02627	53.4845	0.600905	6.04869	16.4603	0.334721	14.0343	22.77	0.383564	4.66568	19.51	0.163967	6.96865	17.3103	0.492352	2.81187	7.13837	0.515754	5.42455	10.2998	0.442507	1.28347	9.65653	0.949027	2.21182	13.2809
hco-mir-5991	541	>Hco0389 rc	9.7752	8.70961	0.824526	21.9167	7.19294	0.45801	9.79089	16.9443	0.626367	23.3501	14.3351	0.174043	28.7064	89.5953	0.175855	14.1787	10.1344	0.440582	17.2468	23.4158	0.183164	13.618	48.6717	0.230179	13.5783	19.1054	0.206804	7.48767	15.2816	0.290064	23.6833	30.3244	0.182608	20.4989	20.8192	0.178729	20.6815	15.0232	0.198501	17.3737	9.02661	0.0687479	44.7553	20.5373	0.277285	29.8296	25.0975
Hco0390	542	>Hco0390 rc	14.6892	13.6418	0.901591	9.07852	6.87158	0.976259	0.278637	12.9709	0.996918	5.67174	12.5181	0.869552	11.659	107.658	0.762871	1.43332	8.78486	0.916965	3.43423	16.1978	0.24051	4.86403	50.992	0.442704	6.62917	17.7446	0.365499	13.399	19.8603	0.341777	6.96614	22.8187	0.164467	2.23988	13.3667	0.622637	3.67032	7.68709	0.418008	5.26217	11.2795	0.532036	2.16235	9.6237	0.931456	0.0632969	9.59569
Hco0391	543	>Hco0391 rc	9.75929	13.3995	0.945997	18.345	25.1016	0.94785	3.48238	14.8517	0.924838	1.15941	9.77974	0.957673	0.285336	96.2226	0.994891	3.04657	10.4206	0.893907	2.03734	15.4236	0.248043	0.57111	52.9479	0.876059	3.64682	18.276	0.485981	4.4707	14.1624	0.480723	5.38577	21.4194	0.152047	11.1964	16.3174	0.0325469	4.41324	7.60351	0.315715	3.9839	8.94418	0.496409	28.9497	16.0859	0.320759	0.0799552	9.2455
Hco0392	544	>Hco0392 rc	12.6328	15.0576	0.825675	12.2604	13.9113	0.889172	4.30498	16.7583	0.832136	4.19068	11.0345	0.858013	7.6922	111.374	0.816302	6.69889	11.2075	0.723208	7.308	19.1939	0.232784	3.54521	56.9031	0.60477	5.7631	18.2721	0.461485	5.65016	12.8271	0.288302	8.62742	21.5664	0.158805	5.0341	14.1664	0.357513	5.83197	8.59714	0.35674	7.27872	10.7259	0.365712	6.65972	10.4725	0.764664	3.04997	9.9519
Hco0393	545	>Hco0393 rc	2.56894	5.08226	0.998349	19.134	12.6684	0.911004	6.00112	17.0834	0.814305	3.09701	11.3154	0.914909	1.15089	96.5957	0.960351	2.73207	9.26135	0.867567	4.12575	15.55	0.145395	3.49495	51.0129	0.558289	5.91592	18.5143	0.413089	12.487	18.2558	0.250512	7.12039	21.5924	0.145531	3.8085	13.2727	0.272852	5.03262	7.52105	0.220363	5.73992	10.0667	0.389228	5.70166	12.2727	0.816605	0.386408	9.44525
hco-mir-5987	546	>Hco0394 rc	15.6653	12.9046	0.828903	14.4292	15.0298	0.788747	17.6556	20.6523	0.480408	6.36378	11.2844	0.757328	0.00411839	95.9179	0.999917	365.603	47.983	2.55351e-15	6.21242	16.6447	0.194627	3.76618	50.0614	0.589966	2.39343	16.2604	0.519728	13.5675	16.9971	0.25677	11.7697	25.2779	0.16772	6.20914	13.9429	0.268148	123.398	46.1047	2.659e-07	116.076	36.6071	3.65935e-05	3.49019	10.4753	0.895673	0.0652783	10.1125
Hco0395	547	>Hco0395 rc	39.7808	22.5517	0.355601	24.1976	20.1937	0.669864	3.38961	13.8456	0.870435	27.7033	18.1061	0.172497	1.2577	97.7268	0.963402	21.4948	11.3013	0.271089	8.89486	18.7832	0.209174	3.97051	52.826	0.659095	7.83697	17.5043	0.317672	5.04724	12.7134	0.439889	16.1801	29.019	0.132786	18.3861	20.278	0.177455	13.2631	12.9818	0.265288	27.5891	16.3691	0.0528272	20.3859	12.2988	0.595244	26.4849	15.9621
Hco0396	548	>Hco0396 rc	13.7681	15.0038	0.873731	7.09205	9.08507	0.962585	1.6383	13.3141	0.949263	5.18811	12.5528	0.835397	2.2987	92.928	0.909452	2.60754	9.99703	0.870416	6.12665	17.1933	0.203464	11.6167	51.5543	0.144175	6.80977	18.8987	0.344689	5.68416	19.3011	0.555136	10.2138	25.2242	0.204437	5.96001	13.7601	0.205092	5.95328	8.15073	0.235379	9.20381	11.6749	0.283385	6.13402	10.764	0.780597	1.65479	10.0937
Hco0397	549	>Hco0397 rc	13.0783	20.7735	0.979089	29.0386	44.2421	0.895958	3.33742	14.8222	0.915212	1.94063	10.8947	0.948966	0.30816	109.489	0.990183	2.40513	10.04	0.913984	3.90047	13.5759	0.195439	3.64984	47.7707	0.529764	4.77372	18.0168	0.423238	3.25038	11.9933	0.501507	4.84973	20.4929	0.230273	4.67718	13.8943	0.274945	3.48511	7.58095	0.393327	3.98429	8.07145	0.399367	2.19782	10.8866	0.92691	4.13973	11.4165
Hco0398	550	>Hco0398 rc	5.74799	6.74718	0.982316	23.5116	30.5022	0.938525	5.84787	18.2799	0.901927	3.97507	10.7581	0.872914	0.00496616	93.907	0.999915	4.07797	11.2423	0.838994	3.06916	15.7048	0.229299	4.66241	50.8792	0.491808	6.20781	18.3901	0.287706	14.3121	18.9796	0.324488	4.8803	18.8358	0.180353	5.69193	14.4807	0.21984	2.85517	7.71996	0.479804	4.25519	9.264	0.463849	6.25856	12.7536	0.789491	2.46902	11.1757
Hco0399	551	>Hco0399 rc	5.65527	10.0744	0.961556	11.5142	13.892	0.890477	2.82465	15.1798	0.926152	7.21671	12.4657	0.768368	2.82668	93.5877	0.887474	7.84906	11.4637	0.622718	6.19531	16.6137	0.184543	3.7097	50.6728	0.522831	9.00784	17.9596	0.212227	7.92775	17.5052	0.333425	9.17112	21.6214	0.16286	7.2301	15.2463	0.206539	5.79029	7.93331	0.263271	12.2523	11.3905	0.167584	4.73881	11.0537	0.846537	4.27945	12.3462
Hco0400	552	>Hco0400 rc	60.9171	69.6725	0.799349	12.1555	12.7744	0.934298	3.72247	13.8353	0.90846	2.1271	10.5711	0.964405	0.00560233	97.0165	0.999918	3.682	10.3272	0.847838	2.41264	14.2963	0.213912	2.18128	50.3323	0.656807	5.85164	17.2569	0.361823	2.40231	10.1653	0.636409	3.58866	19.682	0.206335	2.56311	12.6113	0.420001	1.06278	7.43853	0.775304	4.72568	9.16458	0.459479	6.40775	12.5789	0.816261	1.45406	9.84166
Hco0401	553	>Hco0401 rc	7.91961	12.282	0.968857	17.8436	16.8783	0.870937	0.103735	13.2839	0.999399	8.69402	11.5627	0.713359	4.42918	92.4803	0.841834	3.8381	11.8122	0.818112	5.08325	18.0229	0.1695	4.15841	46.4709	0.452945	9.8945	20.2452	0.22913	10.5462	16.9512	0.335096	7.12059	20.4386	0.188635	4.51088	12.9746	0.276288	3.9965	7.90346	0.385139	9.1209	11.6423	0.30509	0.808338	9.62142	0.970277	1.27985	10.3852
Hco0402	554	>Hco0402 rc	15.5658	21.1529	0.937918	8.50334	12.1462	0.913851	2.86153	14.4496	0.939758	7.73706	11.4676	0.735486	1.20892	93.2271	0.95715	2.82153	8.86743	0.833148	4.00393	16.8949	0.104565	3.17382	49.0536	0.541997	7.50681	18.1729	0.282933	5.33677	18.3125	0.543376	6.76636	20.3876	0.158683	5.09067	13.8031	0.234036	3.60593	6.68047	0.328055	6.803	9.84347	0.348699	5.00437	10.5532	0.820305	0.0632662	9.34832
Hco0403	555	>Hco0403 rc	7.93699	10.3833	0.941194	8.26194	11.5547	0.944188	11.3634	18.8776	0.713616	11.876	13.5782	0.665477	0.00418965	103.396	0.999923	78.0423	21.2924	0.00329506	4.43749	18.1935	0.161993	1.71236	50.9334	0.766349	9.35233	18.1566	0.250254	7.02945	13.2405	0.318616	7.26835	21.6014	0.134543	3.38039	12.2397	0.521683	9.17734	9.4818	0.115851	10.6765	11.2909	0.237443	3.14782	10.3969	0.884966	1.85083	11.217
Hco0404	556	>Hco0404 rc	51.6886	29.4653	0.668771	33.5169	24.9068	0.876469	1.88255	17.2647	0.980437	4.48347	12.7837	0.869758	0.00564661	94.7579	0.999916	5.03696	9.63014	0.809201	3.17976	15.7066	0.296633	6.02307	47.6685	0.541477	4.51847	15.5134	0.261977	7.86992	14.2893	0.383293	4.58287	23.4136	0.215909	7.40655	16.3732	0.316366	4.17674	9.83849	0.599652	12.0958	15.2862	0.370253	4.24453	11.0716	0.876542	0.890227	10.7516
Hco0405	557	>Hco0405 rc	11.2536	11.6745	0.941923	13.924	19.5916	0.921335	0.115144	14.6575	0.999455	2.1438	11.0005	0.948702	1.41587	91.3918	0.951169	1.1208	10.2039	0.958621	3.29603	17.587	0.242953	4.05189	46.0944	0.501852	3.80952	17.0145	0.225043	4.70382	13.2845	0.391501	4.27647	18.4661	0.141966	4.0098	12.418	0.268661	4.12416	9.18502	0.496363	7.49688	12.0897	0.412643	0.0160845	9.37425	0.999149	3.79437	12.8477
Hco0406	558	>Hco0406 rc	22.0148	9.62451	0.446036	11.759	10.9114	0.806972	2.78625	15.8196	0.899946	24.4852	14.6996	0.127654	35.892	100.344	0.146618	11.4138	10.3296	0.515478	8.24049	19.6975	0.224151	5.93519	53.0739	0.56398	11.6731	15.4858	0.0241124	15.6045	18.924	0.324978	32.3963	30.3825	0.0319821	65.7579	28.9128	0.00519371	11.0919	13.8788	0.421501	10.6321	12.9768	0.371965	30.5254	20.4977	0.455306	2.49651	11.9879
Hco0407	559	>Hco0407 rc	34.9096	28.892	0.63855	11.0027	15.4108	0.959126	24.0232	22.6706	0.411755	67.2802	19.8284	0.00175814	0.993684	98.1306	0.968369	19.2441	12.7653	0.36526	6.63245	18.2806	0.12791	8.96865	52.6095	0.424894	12.2608	18.2538	0.0313268	23.4406	13.9789	0.0134125	12.6173	23.8397	0.14071	7.19893	14.0532	0.326671	6.81519	11.8512	0.530578	8.83857	12.4374	0.430757	0.361411	9.2891	0.987826	2.47123	11.6351
hco-mir-190	560	>Hco0408 rc	30.9766	30.7686	0.853365	6.69431	9.99671	0.994731	4.52854	16.8504	0.914947	3.9472	10.3626	0.84752	0.481721	91.4678	0.982981	2.52693	8.80122	0.881418	3.84647	16.6072	0.149707	5.86049	47.8698	0.465033	5.61315	16.8574	0.152188	6.26658	11.8428	0.348909	5.4962	20.8964	0.159074	5.3415	13.4344	0.320937	3.19919	8.69002	0.555357	6.67613	10.6676	0.404202	1.8423	10.4413	0.931006	0.069231	9.52321
hco-mir-5988	561	>Hco0409 rc	16.2034	8.35443	0.484519	4.47823	6.87236	0.938164	15.1911	19.3382	0.387691	17.4127	14.9676	0.320827	37.9262	107.462	0.338387	1135.86	103.434	0	16.4623	20.7057	0.115073	9.01248	50.1255	0.484803	10.1279	17.4318	0.0461098	9.49365	12.0945	0.0978412	23.9316	28.9646	0.081482	28.0484	23.5787	0.0843654	227.482	37.6134	4.71238e-08	293.369	63.1864	4.70766e-06	4.85054	10.8762	0.875006	8.9377	13.4665
Hco0410	562	>Hco0410 rc	27.3867	39.72	0.865541	19.3902	21.9396	0.930247	2.9293	14.6531	0.937431	2.82235	11.6125	0.931352	13.8072	95.0488	0.624536	0.914852	9.21285	0.957557	7.29325	19.4601	0.0673595	4.2916	48.9559	0.620851	4.77693	17.679	0.328342	4.14547	11.6739	0.465794	3.44076	24.205	0.294548	4.62382	11.4439	0.226792	4.70219	8.80244	0.458019	2.91276	8.86252	0.603252	0.971746	9.50401	0.957866	1.85499	9.67501
hco-mir-87c	563	>Hco0411 rc	3392.92	412.414	0	2591.32	285.439	0	2263.54	534.412	9.14691e-09	3092.29	842.281	1.79451e-06	1333.48	138.448	0	456.486	118.484	0.00311084	1371.46	128.226	0	2990.37	665.358	8.67785e-06	3291.49	475.112	7.83573e-12	1209.51	874.332	0.161566	346.616	82.3292	6.56783e-05	860.41	112.153	1.02967e-08	811.229	68.1324	4.2909e-10	579.738	65.3671	4.49426e-07	8.13417	17.5108	0.90339	7.35391	16.7059
Hco0412	564	>Hco0412 rc	36.1203	15.676	0.198547	16.0982	9.59157	0.829909	19.8724	18.7311	0.305128	24.283	14.6535	0.137094	28.0009	92.8555	0.249498	94.9464	30.8461	0.00233345	18.8828	19.8941	0.0555417	6.43417	50.1026	0.562714	12.9649	19.1833	0.0835961	13.3796	13.8908	0.0786651	30.9369	31.1605	0.0659307	61.4345	31.4338	0.0277651	31.8898	19.5751	0.115438	48.9404	14.6642	0.0048943	0.0242294	9.2498	0.999137	4.955	12.6823
Hco0413	565	>Hco0413 rc	29.1061	29.3401	0.923897	25.9074	29.8287	0.886875	2.74197	14.9349	0.958693	0.141241	9.98678	0.9992	1.3138	97.7217	0.957743	0.104329	8.55817	0.995436	2.77411	16.0988	0.127583	2.13019	45.95	0.726029	3.13547	15.9792	0.457414	3.98205	21.2957	0.660221	2.64911	21.2405	0.29787	2.82404	11.245	0.354498	1.68895	7.13415	0.606565	2.80469	10.3466	0.603727	0.446559	10.0501	0.98243	2.85038	10.3677
Hco0414	566	>Hco0414 rc	38.8386	25.9346	0.877408	9.28451	9.12291	0.991524	2.052	14.0158	0.964987	0.117458	9.06967	0.999119	0.00496406	95.9489	0.999917	0.0270881	7.65582	0.998958	1.95909	16.3613	0.146618	2.10043	46.4292	0.64488	3.22557	16.1839	0.328309	1.94001	11.5045	0.652842	1.91168	20.5966	0.324157	3.78311	12.8388	0.315505	2.34369	7.77493	0.461291	2.61282	8.41445	0.565489	0.289766	8.52803	0.987289	0.0760654	9.9214
Hco0415	567	>Hco0415 rc	24.5921	19.0688	0.77305	15.6225	14.394	0.903078	1.62319	13.8994	0.969774	0.105603	10.1566	0.999214	2.09962	97.4229	0.930727	3.49875	9.33011	0.846484	5.87543	15.0319	0.122678	4.45922	48.6908	0.509372	4.14391	17.0383	0.389882	3.85333	11.863	0.488904	4.07971	19.1136	0.23286	4.70471	13.2348	0.302828	3.16975	8.1843	0.503553	3.29887	9.28795	0.625168	2.09953	9.82466	0.937621	3.65554	12.7434
Hco0416	568	>Hco0416 rc	27.2579	28.1323	0.859582	22.4839	16.3758	0.884675	1.02645	14.6972	0.989704	1.24743	10.8203	0.968647	4.63132	97.6246	0.865759	4.23512	11.2169	0.85058	4.75312	17.1424	0.166838	5.64671	43.7592	0.420896	5.14396	15.8762	0.313061	2.43335	12.0418	0.632553	3.82087	17.7433	0.209765	4.38204	12.4369	0.321211	3.46713	6.96889	0.442386	4.09335	10.1564	0.53294	0.561675	8.85265	0.976951	4.46047	10.9329
Hco0417	569	>Hco0417 rc	22.4697	10.2121	0.442725	16.6263	9.39961	0.722393	21.2696	22.4787	0.334393	48.5458	18.2794	0.00548995	15.7651	93.0753	0.503496	16.7572	11.1002	0.391094	19.8541	24.6238	0.161085	11.7133	47.5808	0.315127	38.7075	23.2572	0.00083648	13.2053	13.5628	0.0631172	21.4837	28.4598	0.170882	24.4261	23.5869	0.218691	15.4785	7.29968	0.0864873	31.2635	16.6229	0.0735791	3.90523	9.66036	0.901341	5.58069	11.9264
Hco0418	570	>Hco0418 rc	22.6244	16.1889	0.840731	25.0276	23.9	0.919415	2.38662	14.4381	0.961497	0.130704	9.50208	0.999159	1.63248	93.4724	0.958424	0.696435	9.12554	0.96863	3.07705	16.2447	0.165922	3.31546	49.8854	0.599208	3.64867	15.6593	0.401282	3.6468	11.1348	0.521915	3.11806	20.3695	0.234189	2.41933	12.1741	0.402792	2.54982	7.34847	0.460587	3.62281	9.91064	0.574745	0.0177676	8.86616	0.9991	0.3744	9.49498
Hco0419	571	>Hco0419 rc	30.1322	19.9754	0.617463	17.5824	18.869	0.833954	2.9365	18.1555	0.949308	5.3305	13.8545	0.82524	6.9637	98.975	0.805285	4.10537	9.38979	0.813163	9.49621	20.0301	0.226815	9.08907	49.4944	0.46484	5.15939	18.153	0.343347	6.16335	12.148	0.323778	6.09186	21.8922	0.242599	7.53675	15.5472	0.3576	4.13795	8.03642	0.485156	5.83218	9.77358	0.440918	14.6886	18.5492	0.669578	11.562	14.3172
Hco0420	572	>Hco0420 rc	46.5047	14.8826	0.156191	25.5405	13.7293	0.65454	4.12173	16.876	0.887088	11.9208	12.458	0.56716	27.8581	97.598	0.300717	5.07871	8.91981	0.800263	24.0863	28.8046	0.144313	19.5287	55.5164	0.266126	12.2455	20.6467	0.220709	10.1623	12.3139	0.147109	13.6913	23.801	0.1751	15.2513	20.3893	0.301821	8.88797	8.99593	0.342088	8.59608	9.40809	0.375734	11.6042	14.2255	0.763779	4.57223	12.7791
hco-mir-5989	573	>Hco0421 rc	83.2323	17.5739	3.47585e-06	27.5761	8.20487	0.0950586	167.51	34.5687	0	125.241	25.1984	6.81385e-11	64.4145	102.877	0.0978713	327.467	50.8713	1.34813e-08	42.3031	32.4071	0.100156	76.3232	53.0226	0.000692726	89.0994	21.7295	5.43343e-13	114.163	20.249	0	123.5	51.066	0.00467837	89.914	40.7516	0.0196841	53.085	15.9876	0.0272438	91.6671	25.3517	0.00329915	13.8975	14.9881	0.759081	38.8003	21.1481
Hco0422	574	>Hco0422 rc	47.3354	37.7494	0.890822	9.17649	6.85304	0.998209	4.70979	16.3378	0.953885	0.155228	9.31755	0.999142	0.00676814	90.6461	0.999912	0.0323569	7.44791	0.998929	2.03622	15.3549	0.24664	2.81334	49.2306	0.638997	3.33802	17.7005	0.507998	3.14651	12.1698	0.624886	2.08647	19.6385	0.224726	1.15667	12.5574	0.630569	0.323923	7.51763	0.872307	0.663855	7.85416	0.842208	2.82569	10.6717	0.900261	2.91126	12.3727
Hco0423	575	>Hco0423 rc	17.7358	9.67472	0.793423	17.5674	13.0697	0.832476	1.8304	14.235	0.935195	5.67213	11.9725	0.806329	4.89918	102.993	0.83694	5.0119	9.79991	0.777127	8.6192	16.8778	0.143638	9.16915	52.2839	0.346235	8.28108	18.7314	0.304979	5.91459	14.1788	0.322635	9.58395	24.6217	0.195517	6.79885	13.1265	0.243154	9.96287	8.67666	0.158345	8.49362	9.13164	0.230129	7.82756	16.6806	0.810948	0.0611581	9.24622
Hco0424	576	>Hco0424 rc	71.0569	43.0415	0.646323	24.3537	20.6399	0.8643	5.50569	14.9625	0.902765	4.11365	11.0151	0.901068	0.00669626	96.0936	0.999917	3.20455	10.0687	0.877593	2.99529	15.8512	0.310801	6.33564	48.419	0.510215	5.02952	16.8309	0.383447	3.36617	11.1723	0.605045	3.49597	18.5508	0.229256	4.73874	13.1003	0.409585	2.66498	7.93072	0.680661	6.00603	9.55218	0.430467	7.02375	13.7129	0.847124	19.7183	18.2238
Hco0425	577	>Hco0425 rc	27.02	9.80293	0.701177	15.0531	14.3574	0.875214	0.0920971	12.6695	0.99937	0.9763	10.6725	0.971382	0.00435241	89.9334	0.999911	9.22473	9.24835	0.550654	3.44167	15.1263	0.21566	5.24955	48.9974	0.48982	3.71127	16.2025	0.431617	6.80904	13.5602	0.217695	4.20769	21.2352	0.175922	6.64324	14.0069	0.218087	3.72707	7.10165	0.3524	4.42219	10.1461	0.482968	6.12188	14.7743	0.849136	5.89278	15.699
Hco0426	578	>Hco0426 rc	17.1463	12.5968	0.556674	15.6221	11.3122	0.780188	1.6145	16.2781	0.953774	11.3622	11.2465	0.502384	11.8751	95.3078	0.607445	13.0637	12.0581	0.49045	14.5576	20.9465	0.172182	13.5369	48.8198	0.205885	9.91883	18.3995	0.209144	6.6848	15.8216	0.238953	16.3406	23.9152	0.115053	12.5576	14.4428	0.0749961	12.5497	11.6751	0.238377	19.6011	10.7652	0.0440386	16.7581	15.6688	0.672838	21.1277	22.9862
Hco0427	579	>Hco0427 rc	20.7442	14.9455	0.74943	10.6002	10.7373	0.939593	1.13677	13.4983	0.969443	1.07935	9.60244	0.967132	3.0572	98.0947	0.910887	1.74753	9.77241	0.918271	4.96588	17.4658	0.222798	6.47153	50.9895	0.369686	4.37987	16.7635	0.396267	7.37835	13.8128	0.217236	4.8324	21.3309	0.189261	3.27737	12.4364	0.304352	5.04129	8.30423	0.298616	3.33862	8.30823	0.473277	11.2189	19.4468	0.726567	4.52511	10.0867
Hco0428	580	>Hco0428 rc	33.8167	39.0677	0.617067	14.7959	14.5693	0.916457	2.34786	17.4483	0.932133	10.8592	12.3494	0.626996	4.0866	137.291	0.901987	4.78665	10.0928	0.791355	12.0135	22.2745	0.261516	9.75538	45.997	0.294737	6.98879	19.4614	0.374261	9.61214	15.0221	0.323624	9.98298	22.6706	0.132532	7.83189	13.8948	0.198589	11.7116	9.00561	0.117258	7.51014	11.2743	0.420948	6.63413	11.8297	0.831594	12.492	15.3226
Hco0429	581	>Hco0429 rc	36.203	27.1322	0.779558	20.4489	30.427	0.931585	2.40872	15.9366	0.959628	1.54615	10.8642	0.966931	2.07601	97.0664	0.935578	2.15357	10.2725	0.916115	4.0579	16.7065	0.247508	7.24679	49.3342	0.297103	5.75277	17.1816	0.305862	12.7746	15.1135	0.124867	3.72736	21.7503	0.198651	1.625	11.767	0.450906	1.10544	6.64605	0.736047	3.82957	8.49508	0.519079	0.660894	8.45794	0.977242	1.04443	9.69924
Hco0430	582	>Hco0430 rc	21.8372	15.8878	0.846863	4.01217	4.94425	0.998258	0.111861	14.9242	0.999465	1.12473	9.89257	0.972865	1.80417	95.0499	0.949998	0.637702	8.10171	0.969517	2.45944	17.654	0.260101	4.28478	45.6145	0.396027	4.49945	16.9049	0.36858	6.08111	11.2997	0.273421	3.98299	21.5459	0.156432	1.31191	11.498	0.447267	3.04008	8.23879	0.413534	1.94884	8.38896	0.6543	4.00292	9.96912	0.856967	0.712146	10.3018
Hco0431	583	>Hco0431 rc	68.0451	28.3947	0.26439	21.604	21.6626	0.840089	2.39413	14.9935	0.944321	16.1949	13.8481	0.498263	4.53797	96.0907	0.864504	39.9392	20.9387	0.230322	5.37322	16.8504	0.275564	5.49235	47.9209	0.540174	6.11995	17.9515	0.419626	15.0209	20.0414	0.232534	7.88542	20.6034	0.115282	9.81181	12.8399	0.099781	4.9512	8.85015	0.504975	4.86488	9.30154	0.527387	1.01745	8.78955	0.963553	4.77973	11.8203
hco-mir-5990	584	>Hco0432 rc	32.6623	35.6164	0.792822	10.2092	11.6587	0.986251	3.17592	14.7309	0.921458	0.108144	8.96151	0.999109	0.00488218	105.802	0.999925	0.0253274	9.01103	0.999114	1.8979	18.3057	0.307342	3.3299	47.6481	0.439225	3.07503	17.3433	0.435401	6.14234	15.7835	0.363328	2.44624	17.8186	0.213231	0.968237	11.976	0.570461	2.00401	7.16259	0.493159	1.07039	7.49871	0.724478	0.0157515	9.19418	0.999132	0.0725869	9.31042
Hco0433	585	>Hco0433 rc	14.8619	16.3585	0.770239	6.38449	9.81305	0.972039	4.00694	17.3719	0.864999	5.33672	12.5074	0.834042	5.52758	100.92	0.826492	7.14029	10.0369	0.681965	5.2921	16.8797	0.238795	9.97838	46.7001	0.164308	5.28115	18.0464	0.347451	10.5867	15.5044	0.203509	7.12047	19.6672	0.0808201	9.85157	13.4615	0.0389785	4.18944	7.59641	0.394785	3.10638	7.43198	0.46342	2.67602	11.6951	0.918782	4.40115	13.2952
hco-mir-84b	586	>Hco0434 rc	15.4726	11.5718	0.831903	19.4205	19.7299	0.832013	7.70848	18.112	0.798385	1.97354	10.3262	0.950768	18.4581	93.4251	0.462445	9.98381	11.7671	0.65746	6.95542	17.427	0.237577	6.99811	45.4018	0.290029	8.24346	18.7105	0.294054	4.44346	13.6295	0.463501	10.339	24.314	0.153205	7.24157	12.1383	0.131288	8.20957	9.88076	0.300177	7.6729	10.9924	0.404151	3.4894	11.3784	0.885106	6.56775	12.3724
Hco0435	587	>Hco0435 rc	22.6429	14.4848	0.802623	13.4503	13.5753	0.922988	6.32	14.4257	0.836112	4.62075	12.4909	0.861958	2.04967	88.7609	0.942747	4.45485	10.7348	0.823705	5.84427	17.2869	0.210232	7.40357	47.5592	0.289504	6.95089	18.6886	0.320115	13.0849	16.6689	0.194847	6.1588	22.1749	0.119872	5.09484	12.6233	0.217739	2.75773	7.16187	0.492342	4.6428	9.92899	0.507059	3.62307	10.5327	0.872314	1.83454	10.1572
Hco0436	588	>Hco0436 rc	7.99632	8.84429	0.986641	11.7765	14.7878	0.988554	2.41889	14.6619	0.963396	0.11936	10.0767	0.999207	1.55122	92.3965	0.961865	2.49027	10.4897	0.893315	2.08224	16.6961	0.217531	4.38934	46.341	0.36247	6.73197	19.5614	0.371125	4.34899	12.2377	0.456526	2.84794	21.8257	0.182937	1.59888	12.7092	0.448238	1.62657	7.2955	0.636265	2.68755	10.3017	0.608194	2.23069	10.4435	0.922526	0.975337	9.71933
Hco0437	589	>Hco0437 rc	19.7131	14.1271	0.773215	12.2637	15.9651	0.891729	1.58081	13.4542	0.966103	5.67016	12.333	0.818685	6.48609	101.32	0.802514	6.00384	10.6979	0.748437	5.51705	16.9988	0.181444	6.79508	46.1444	0.310738	10.4876	21.4863	0.291378	9.65413	13.1929	0.236321	7.68347	23.1673	0.160258	4.89279	13.7611	0.270265	6.73616	9.99286	0.344279	8.0216	11.5296	0.341187	4.81996	11.8881	0.873942	7.47739	12.4888
Hco0438	590	>Hco0438 rc	12.8028	16.1492	0.894063	7.52228	10.179	0.983418	2.02136	13.9455	0.954547	3.38251	11.0011	0.907204	0.691969	100.576	0.982382	4.72464	10.5666	0.771468	3.82352	15.9492	0.178613	6.02581	43.9191	0.32258	5.71823	16.9406	0.38082	9.99944	16.7355	0.341733	4.04017	20.6291	0.15344	2.58415	12.7706	0.358692	2.50222	7.23397	0.435246	4.18183	8.41319	0.383004	0.3807	8.13956	0.980606	5.16585	11.5541
Hco0439	591	>Hco0439 rc	21.2737	17.8671	0.893956	8.93047	10.5935	0.978476	0.534673	14.7606	0.994022	0.097758	10.1209	0.999211	4.52721	99.0025	0.880122	2.70617	8.93569	0.860422	3.44925	15.5628	0.187168	4.85338	50.6809	0.387021	7.63709	18.7606	0.307192	10.2475	16.349	0.272231	4.75442	20.2026	0.146206	3.17939	10.5948	0.200692	2.42602	7.81093	0.592844	3.9206	8.16177	0.385167	0.257631	9.38296	0.988995	1.61669	10.9789
Hco0440	592	>Hco0440 rc	51.4581	29.2783	0.800691	21.098	23.5931	0.962169	6.65196	34.6772	0.902222	0.115962	9.11687	0.999124	0.018358	92.3648	0.999711	6.35299	16.2598	0.812769	2.08059	14.9385	0.278498	3.9859	44.6589	0.540415	8.06165	18.947	0.349225	7.61009	11.7178	0.288686	2.96511	19.7133	0.157682	2.18859	12.6572	0.437561	0.468723	5.94097	0.828082	4.10561	9.87221	0.572305	3.51475	9.66437	0.877261	0.0779984	9.74164
Hco0441	593	>Hco0441 rc	21.2463	15.2534	0.691634	5.50037	8.14454	0.96948	13.5127	19.9576	0.595454	6.17346	16.169	0.785936	3.85105	109.945	0.890964	5.40681	11.0499	0.781454	6.28389	18.5603	0.160859	8.82289	51.2271	0.352166	3.48816	15.8228	0.320503	18.7646	17.978	0.0945234	9.72574	23.3478	0.102003	6.36976	13.9671	0.245015	6.44753	8.80124	0.291567	9.88494	12.4734	0.287587	4.90472	10.8691	0.861201	7.06645	18.1747
Hco0442	594	>Hco0442 rc	5.78931	6.53053	0.984371	4.28219	4.78986	0.998141	1.32532	16.4482	0.977801	0.10816	9.50527	0.99916	13.583	98.9293	0.6101	2.44037	10.7814	0.885669	4.00932	16.3172	0.0494093	1.82616	50.0345	0.654775	3.16521	16.8143	0.486055	6.86866	13.7715	0.306713	3.77761	22.0235	0.334059	4.16335	13.0329	0.107353	1.11889	8.13964	0.748229	1.50649	8.22731	0.677702	0.763462	9.61776	0.968812	0.807736	10.3767
Hco0443	595	>Hco0443 rc	22.2592	10.9677	0.605964	8.52242	9.4815	0.907882	8.89312	21.1172	0.71324	29.826	15.7916	0.108148	51.6198	101.559	0.0803993	23.9807	14.3702	0.275112	21.6679	19.7039	0.0370421	7.24716	44.6839	0.415727	15.9467	18.6643	0.109051	24.3305	18.6371	0.0567383	37.1739	34.4065	0.0627987	44.1258	19.1877	0.000538255	12.4317	9.03373	0.151244	27.8993	12.2223	0.0305089	0.245107	10.2141	0.992163	5.19193	15.6137
Hco0444	596	>Hco0444 rc	19.3623	23.3372	0.890287	5.1504	5.80376	0.998345	0.124041	14.2482	0.99944	5.0523	13.116	0.842935	5.21256	96.0558	0.844652	0.278007	7.95706	0.984837	4.46776	14.6478	0.013636	2.8671	44.9235	0.478029	6.35403	16.7647	0.323318	8.06945	15.9509	0.427099	3.35155	20.7977	0.37596	3.65071	12.1743	0.137647	1.55057	8.19663	0.639951	2.6119	7.916	0.572487	0.0156958	8.19437	0.999026	2.53085	11.3161
hco-mir-265	597	>Hco0445 rc	81.431	14.9327	1.52899e-09	56.2008	12.6571	4.38901e-05	73.9287	26.84	0.000887144	93.6767	23.5981	1.70767e-07	294.833	110.341	2.10403e-06	97.2787	17.2361	0.000123479	134.329	37.0681	1.3525e-05	92.2106	57.4305	0.000300852	81.5098	30.5273	0.000126061	31.9193	20.0101	0.0200961	127.905	76.9838	0.0433244	599.567	243.242	0.002377	210.626	25.5358	2.41353e-09	296.763	45.3525	5.5749e-09	54.3185	21.7466	0.340368	150.396	39.837
Hco0446	598	>Hco0446 rc	34.2291	24.7862	0.701609	4.09102	5.21481	0.998184	1.20639	16.7101	0.976973	24.2937	14.9271	0.280364	3.27486	93.8412	0.899241	10.0417	12.3251	0.641245	6.11729	16.9226	0.051128	4.79445	53.611	0.56787	6.54171	16.6952	0.357339	5.74979	11.8102	0.450138	3.88949	18.8432	0.353891	3.98256	11.0925	0.246882	1.44852	7.22284	0.724031	3.14937	9.15725	0.606226	0.0186373	8.05187	0.999009	1.20378	9.89402
Hco0447	599	>Hco0447 rc	20.4767	16.4358	0.911894	26.8493	40.7551	0.952192	0.1359	14.7394	0.999458	0.119562	8.92305	0.999105	0.00500783	101.927	0.999922	0.0272557	8.00586	0.999003	2.06501	17.3167	0.195289	2.41194	53.0017	0.68955	3.59023	16.3549	0.406681	3.94456	13.2504	0.519883	1.83293	19.8041	0.309272	2.83086	13.2446	0.192218	1.68874	6.73738	0.52008	2.02606	8.92054	0.641134	0.944054	9.56809	0.96809	1.309	9.73646
Hco0448	600	>Hco0448 rc	23.1424	27.437	0.881964	7.66485	6.85011	0.99822	5.74107	19.3601	0.936625	1.30713	10.0039	0.967444	0.00544822	100.678	0.999921	0.0285479	8.77596	0.999091	1.90319	17.8821	0.245256	1.77258	56.299	0.770365	4.42299	15.571	0.423064	15.4623	18.5602	0.235454	1.91756	20.5237	0.248653	2.03068	13.471	0.445582	1.91166	9.4517	0.628839	1.69829	8.90128	0.683461	0.0166439	8.14669	0.999021	0.0791898	9.5553
Hco0449	601	>Hco0449 rc	22.2666	18.1409	0.87706	18.6019	23.4192	0.965236	0.142598	12.7086	0.999372	0.197117	9.62557	0.99845	0.0052993	100.28	0.99992	0.290439	8.59978	0.986797	2.92659	15.8654	0.141525	2.4396	50.009	0.725327	4.12319	14.3308	0.377639	8.00507	11.4518	0.175908	2.49246	21.2315	0.256834	2.91051	13.4624	0.312401	2.34192	8.1468	0.54774	3.8914	9.38558	0.466349	0.017592	8.4424	0.999055	2.65063	10.2563
hco-mir-2159	602	>Hco0450 rc	41.8916	12.3353	1.52712e-05	35.4793	10.5158	0.000880575	187.223	30.3429	0	194.68	23.279	0	653.288	149.074	9.75697e-12	1610.29	182.528	0	276.312	50.4669	2.81915e-10	250.519	67.4674	1.20855e-09	324.647	49.6501	1.53211e-14	352.392	45.4611	0	1393.98	185.72	2.21984e-11	1132.94	190.984	1.03969e-10	1488.26	152.399	0	4697.33	503.694	0	117.279	25.8271	0.0772886	186.601	27.7434
Hco0451	603	>Hco0451 rc	20.1465	28.7667	0.940677	5.93487	5.35339	0.998303	0.135278	12.1784	0.999345	1.87475	10.8641	0.959022	1.53324	104.216	0.962629	0.241994	7.52871	0.99065	2.51124	16.3181	0.218687	2.25822	56.6899	0.733413	3.26956	16.6499	0.484279	6.57904	13.3551	0.32521	1.755	19.5911	0.267965	2.03171	12.6198	0.474255	1.29414	7.87434	0.632473	1.27908	7.24848	0.707198	0.0152056	8.17879	0.999024	0.0724972	10.0035
Hco0452	604	>Hco0452 rc	24.6649	38.0065	0.948835	5.70308	5.44514	0.998228	2.31631	14.8209	0.970397	0.826202	9.15336	0.98057	0.00513598	101.394	0.999921	0.287447	8.26231	0.986274	2.12802	16.1185	0.217258	2.50336	44.0878	0.620795	4.79039	16.7628	0.36524	15.7908	17.2815	0.192181	2.8749	22.9301	0.0780779	1.15159	12.8566	0.551448	1.43551	7.90192	0.644237	2.02336	9.38217	0.638921	1.28663	10.1106	0.949308	0.0724171	9.1369
Hco0453	605	>Hco0453 rc	11.5499	9.56995	0.768206	13.5923	11.0193	0.802007	0.97523	15.0165	0.982518	21.4841	16.7104	0.336274	13.2355	99.5691	0.573352	24.8838	11.7592	0.173458	14.9796	20.2715	0.17167	11.972	46.9344	0.297507	7.83784	17.2424	0.148405	10.1316	13.6382	0.167698	15.526	24.5032	0.135121	17.6308	19.3028	0.0977197	12.9482	8.04721	0.10957	18.04	11.7984	0.129159	3.72028	10.8127	0.889766	5.92921	16.223
Hco0454	606	>Hco0454 rc	28.415	18.7936	0.642489	20.9506	18.9925	0.839987	12.0072	19.4282	0.677985	11.5233	15.2653	0.669072	8.87066	100.307	0.758827	14.5162	10.1777	0.466312	9.89922	17.8965	0.192813	7.74511	53.7654	0.493168	8.3841	17.9552	0.291513	14.421	18.3166	0.270656	9.97254	21.9009	0.129288	7.4603	13.581	0.192883	7.7723	9.71399	0.325872	7.17928	10.6548	0.430174	4.60483	12.9898	0.892667	5.74526	15.761
Hco0455	607	>Hco0455 rc	91.1645	24.7957	2.1799e-06	53.155	19.8052	0.0197273	731.044	109.32	0	1111.85	113.016	0	50.8727	104.402	0.3882	132.506	36.325	0.00899316	1580.93	135.995	0	793.923	133.164	2.78802e-10	1532.57	246.142	3.80473e-13	1106.37	149.826	4.44089e-16	200.693	71.3872	0.00218296	221.391	69.2294	0.00194315	29.6296	13.6477	0.147732	180.481	52.7976	0.000948256	6.90647	12.2521	0.868413	106.986	27.8481
Hco0456	608	>Hco0456 rc	7.71952	7.79764	0.998007	7.82798	6.72282	0.997963	8.19437	22.3473	0.900254	0.137834	9.64916	0.999172	0.00520002	100.61	0.999921	0.026261	8.42371	0.999053	1.85968	14.9604	0.18543	2.17291	55.4473	0.689639	4.20415	15.0311	0.358411	11.3638	19.9195	0.346762	1.96038	18.1506	0.176131	1.52989	12.1975	0.457718	1.1614	8.60069	0.747924	2.29816	7.68666	0.540388	0.839592	8.84646	0.956838	0.775261	9.31622
Hco0457	609	>Hco0457 rc	8.44751	6.30244	0.998151	8.55833	5.76894	0.998113	5.50346	17.7363	0.932837	0.157162	10.5668	0.999244	0.00571498	103.016	0.999923	0.0293955	8.59945	0.999072	1.52394	15.2096	0.23127	1.54885	48.8289	0.783602	2.65513	16.5574	0.400673	4.81663	11.4747	0.408848	1.03832	17.4787	0.239859	0.953475	12.9915	0.648476	0.690268	7.35837	0.716965	1.61214	8.45087	0.672967	0.0157694	9.36717	0.999148	0.0803387	9.70193
	610	cel-let-7	3124.31	111.424	0	8628.64	337.163	0	11.0923	17.6085	0.0112224	57.8157	15.1361	1.67932e-12	14146.6	847.456	0	15448	974.5	0	105.934	31.8343	1.16008e-05	25.5017	48.0497	0.122564	135.66	44.0594	3.42929e-05	45.4421	18.6592	7.92274e-08	18825.3	1322.95	0	27118.5	3257.28	0	19393.7	1248.68	0	18544.6	1451.84	0	18033	1633.15	0	15869.7	867.507
	611	cel-let-7*	49.8527	71.3746	0.829892	6.10908	5.84973	0.998014	0.931764	15.3153	0.982552	1.85319	10.5007	0.923795	0.381369	93.2303	0.992261	0.470864	8.56216	0.976142	2.79736	17.1814	0.0660137	2.85494	46.2141	0.616419	5.6824	17.6675	0.4339	3.07939	12.2574	0.595466	2.39259	21.4107	0.389896	5.00835	14.8429	0.262814	4.80938	9.64278	0.445328	2.16047	8.87628	0.675486	1.82274	8.96036	0.927365	0.0742127	9.39726
	612	cel-lin-4	3251.53	457.47	0	2301.01	444.223	0	39.2246	36.2615	0.0417407	960.421	167.786	5.62019e-11	518.117	150.925	9.12427e-07	58.3765	20.3288	0.116764	606.347	151.059	7.44396e-05	2188.16	492.108	2.02075e-06	793.412	96.1218	0	906.701	145.629	3.33067e-16	70.6684	69.4978	0.305561	126.883	83.102	0.135233	636.908	68.0007	5.47007e-13	280.376	75.3177	0.000331703	567.252	173.406	0.010552	876.507	127.397
	613	cel-lin-4*	13.8915	14.9312	0.791456	5.08662	6.56289	0.978142	0.0972034	13.8261	0.999423	11.9508	11.7394	0.611029	18.9761	104.653	0.394502	6.86204	12.9922	0.721129	10.1574	20.8391	0.0292978	12.85	49.9274	0.170897	13.2732	20.69	0.224337	1.41332	12.4902	0.762382	7.15342	21.4566	0.344097	11.6456	17.1414	0.181165	10.0336	12.8033	0.243242	12.0679	13.6718	0.232199	3.198	9.48323	0.868484	0.059866	10.3567
	614	cel-lsy-6	12.0514	18.4633	0.928961	3.17676	4.75222	0.998223	6.05621	18.9753	0.838326	4.3705	11.6944	0.884748	1.0186	91.9472	0.959697	4.08181	10.4063	0.819328	4.31684	14.739	0.00908207	5.1637	45.2673	0.353925	7.8294	19.4849	0.332252	3.44587	12.8152	0.656296	3.83746	21.7798	0.250558	5.09348	14.1086	0.329502	4.43064	8.906	0.390412	4.31633	10.1106	0.473539	3.99035	10.6497	0.860808	0.0634436	9.07558
	615	cel-miR-1	3795.16	739.066	0	1584.95	400.191	0	2511.48	435.384	0	5003.72	461.483	0	1283	226.507	0	391.605	109.618	0.00181884	3770.96	171.839	0	3992.54	294.628	0	3136.11	495.122	2.24132e-12	2607.04	419.79	7.73825e-14	334.895	122.14	0.00990346	1200.49	296.162	0.00245387	669.068	82.073	1.85062e-10	459.69	125.884	0.000513299	1.96003	9.93175	0.966944	0.0548237	8.95799
	616	cel-miR-1018	12.2725	16.6536	0.955626	4.49956	5.09607	0.998182	0.916243	14.8487	0.988511	2.24292	10.139	0.915377	0.00518627	96.4873	0.999917	0.292449	8.68693	0.986314	2.15581	16.9547	0.234448	7.74753	48.8766	0.421039	6.50225	18.2219	0.283033	5.16291	12.5564	0.34948	1.6426	17.3706	0.312245	5.0938	14.4827	0.336516	4.40053	9.20578	0.457913	2.23869	8.27768	0.580432	2.64604	9.10469	0.893731	1.08549	8.79285
[truncated: 274 more rows]
[truncated: 11 more columns]
