# Supplementary material for: Profiling microRNAs through development of the parasitic nematode Haemonchus identifies nematode-specific miRNAs that suppress larval development
Source: Sci Rep. 2019 Nov 26;9:17594. doi: 10.1038/s41598-019-54154-6 (PMC6879476; doi:10.1038/s41598-019-54154-6)
Supplement: Supplementary file 4 — Table S2 [file 41598_2019_54154_MOESM4_ESM.xlsx]

## Sheet: Sheet1
Table S2. Conservation of differentially expressed H. contortus miRNAs in other organisms (miRBase 21)
miRNA	Conservation range
	Haemonchus contortus	Other parasitic nematodes	Caenorhabditis elegans	Other free-living nematodes	Non-nematode helminths	Non-helminth species
let-7	•	•	•	•	•	•
lin-4	•	•	•	•	•
miR-1	•	•	•	•	•	•
miR-2	•	•	•	•	•	•
miR-7	•	•		•	•	•
miR-9	•	•		•	•	•
miR-40	•	•	•	•	•
miR-43	•	•	•	•
miR-45	•		•	•
miR-46	•	•	•	•
miR-50	•	•	•	•
miR-55	•		•	•
miR-59	•		•	•
miR-60	•	•	•	•
miR-61	•		•	•	•
miR-63	•		•	•
miR-71	•	•	•	•	•	•
miR-72	•	•	•	•
miR-76	•	•	•	•	•
miR-79	•	•	•	•	•	•
miR-83	•	•	•	•
miR-84	•	•	•	•
miR-86	•	•	•	•
miR-87	•	•	•	•	•	•
miR-124	•	•	•	•	•	•
miR-133	•	•		•	•	•
miR-190	•				•	•
miR-228	•	•	•	•
miR-234	•	•	•	•
miR-235	•		•	•
miR-236	•	•	•	•
miR-242	•		•	•		•
miR-250	•	•	•	•
miR-252	•	•	•	•		•
miR-255	•	•	•	•
miR-259	•		•	•
miR-265	•		•
miR-277	•			•	•	•
miR-307	•	•			•	•
miR-790	•		•	•
miR-993	•	•		•		•
miR-2159	•				•
miR-5352	•	•
miR-5960	•			•
