# Supplementary material for: Profiling microRNAs through development of the parasitic nematode Haemonchus identifies nematode-specific miRNAs that suppress larval development
Source: Sci Rep. 2019 Nov 26;9:17594. doi: 10.1038/s41598-019-54154-6 (PMC6879476; doi:10.1038/s41598-019-54154-6)
Supplement: Supplementary file 5 — Table S3 [file 41598_2019_54154_MOESM5_ESM.xlsx]

## Sheet: Sheet1
Table S3. Pairwise comparisons of miRNA levels between sequential stages or adult female extract and adult female gut tissue
	L3 versus L4
	miRNA	p-value	Mean expression		Log2 (L4/L3)
			L3	L4
	hco-miR-43-3p	0.000106465	1395	82	-4.0885
	hco-miR-5908-3p	0.00015911	62	4226	6.09088
	hco-miR-5908-5p	0.000462304	39	3415	6.45227
	hco-miR-9551-3p	0.000624799	178	1657	3.21862
	hco-miR-5976-5p	0.00120164	8	12955	10.6612
	hco-miR-5887-3p	0.00281434	344	2966	3.10804
	hco-miR-236-3p	0.00291286	41	576	3.81237
	hco-miR-228-5p	0.00314112	3071	696	-2.14155
	hco-miR-5885b-3p	0.00331789	1622	53743	5.05023
	hco-miR-59-3p	0.00531549	248	2335	3.23501
	hco-miR-84a-5p	0.00929549	6	22187	11.8525
	hco-miR-250-3p	0.0116044	90	507	2.49399
	hco-miR-5885c-3p	0.0117934	299	35076	6.87419
	hco-miR-5885a-3p	0.0122704	341	37413	6.77762
	hco-miR-235-3p	0.0141269	2762	80	-5.10957
	hco-miR-5939-3p	0.015569	50	3004	5.90881
	hco-miR-43-5p	0.0219228	539	42	-3.68182
	hco-miR-60-3p	0.0340015	243	22267	6.51781
	L4 versus adult male
	miRNA	p-value	Mean expression		Log2 (Male/L4)
			L4	Male
	hco-miR-9551-3p	0.000260994	1656.66	45.2938	-5.19282
	hco-miR-2-3p	0.00178686	2214.95	455.791	-2.28083
	hco-miR-72-5p	0.00248173	621.897	70.5439	-3.14008
	hco-miR-236-3p	0.00318725	575.624	54.8144	-3.3925
	hco-miR-5894a-5p	0.00518685	188.336	768.491	2.02872
	hco-miR-5895-5p	0.00679963	339.146	5683.31	4.06675
	hco-miR-61-3p	0.00756804	66.7393	10132.6	7.24625
	hco-miR-5948-3p	0.0103364	370.17	2358.06	2.67134
	hco-miR-43-3p	0.0141737	81.8423	10688.4	7.02898
	hco-miR-5960-5p	0.0143002	2924.25	12404.3	2.0847
	hco-miR-79-3p	0.0153231	605.341	104.708	-2.53137
	hco-miR-2159-3p	0.01815	38.6854	1060.07	4.77622
	hco-miR-5963-3p	0.0194896	21.9414	761.035	5.11624
	hco-miR-5885c-3p	0.021987	35075.2	7223.61	-2.27966
	hco-miR-5885a-3p	0.0232041	37412.9	7609.61	-2.29764
	hco-miR-250-3p	0.023667	506.636	106.08	-2.2558
	hco-miR-43-5p	0.0281198	41.4005	1437.17	5.11744
	hco-miR-5352-3p	0.0329702	36.6209	1655.99	5.49888
	hco-miR-5885c-5p	0.0407904	59.0958	911.393	3.94695
	hco-miR-60-3p	0.0412483	22266.9	1824.28	-3.6095
	L4 versus adult female extract
	miRNA	p-value	Mean expression		Log2 (Female/L4)
			L4	Female
	hco-miR-5352-3p	3.40096e-05	36.6209	6804.69	7.53772
	hco-miR-5884-5p	3.75149e-05	150.657	11412.7	6.24323
	hco-miR-61-3p	7.98727e-05	66.7393	25106.1	8.55529
	hco-miR-5895-5p	9.06693e-05	339.146	13603.7	5.32595
	hco-miR-5885c-5p	0.000303608	59.0958	8749.52	7.21
	hco-miR-43-3p	0.000414534	81.8423	21793.2	8.05681
	hco-miR-5976-3p	0.000460002	166.012	1669.59	3.33013
	hco-miR-43-5p	0.000483675	41.4005	5016.41	6.92087
	hco-miR-5895-3p	0.000824079	17.089	510.983	4.90214
	hco-miR-72-5p	0.00168352	621.897	61.4181	-3.33994
	hco-miR-5894a-5p	0.002559	188.336	905.711	2.26574
	hco-miR-5908-3p	0.00355177	4225.57	19883.5	2.23435
	hco-miR-63b-3p	0.00427095	451.876	2775.09	2.61854
	hco-miR-259-5p	0.00517365	231.382	1436.71	2.63442
	hco-miR-5908-5p	0.00612352	3414.93	18103.1	2.40631
	hco-miR-87c-3p	0.01052	2992.12	615.818	-2.28059
	hco-miR-235-3p	0.0106689	79.6001	1113.34	3.80599
	hco-miR-9551-3p	0.0115099	1656.66	8019.89	2.27531
	Female extract versus female gut tissue
	miRNA	p-value	Mean expression		Log2 (Female gut/Female extract)
			Female	Gut
	hco-miR-5352-3p	2.44766e-06	6804.69	130.086	-5.70899
	hco-miR-5884-5p	2.90636e-06	11412.7	131.834	-6.43578
	hco-miR-61-3p	8.04361e-06	25106.1	619.32	-5.34121
	hco-miR-5895-5p	1.10814e-05	13603.7	1110.51	-3.6147
	hco-miR-9-5p	1.64682e-05	719.681	7154	3.31332
	hco-miR-43-3p	8.00822e-05	21793.2	1015.48	-4.42363
	hco-miR-43-5p	8.58823e-05	5016.41	141.946	-5.14324
	hco-miR-5885c-5p	8.93831e-05	8749.52	563.317	-3.95718
	hco-miR-59-3p	0.000115867	700.418	50.6296	-3.79016
	hco-miR-5895-3p	0.000164634	510.983	17.2364	-4.88975
	hco-miR-307-3p	0.000426674	1369.59	37.9386	-5.17394
	hco-miR-60-3p	0.000898295	5484.48	32242.2	2.55552
	hco-miR-86-5p	0.00094769	2275.12	390.757	-2.5416
	hco-miR-87a-3p	0.000984421	3762.39	588.679	-2.67609
	hco-miR-5939-3p	0.00156164	4083.05	44083	3.4325
	hco-miR-87b-3p	0.00196466	2475.59	599.808	-2.0452
	hco-miR-9551-3p	0.00242384	8019.89	194.122	-5.36855
	hco-miR-236-3p	0.00271807	177.888	5114.16	4.84546
	hco-miR-87c-3p	0.00443446	615.818	13.2354	-5.54003
	hco-miR-235-3p	0.00444925	1113.34	59.5674	-4.22423
	hco-miR-1-3p	0.00486094	541.243	8.98865	-5.91203
	hco-miR-5925-5p	0.00971666	439.507	21503.2	5.61252
	hco-miR-5885a-5p	0.0395685	1830.22	102.22	-4.16227
	Adult male versus adult female extract
	miRNA	p-value	Mean expression		Log2 (Female/male)
			Male	Female
	hco-miR-5884-5p	3.30004e-06	170	11413	6.069
	hco-miR-5885c-5p	0.00010728	911	8749	3.2636
	hco-miR-63a-3p	0.00011254	93	1599	4.1038
	hco-miR-5895-3p	0.000249201	56	511	3.18982
	hco-miR-5352-3p	0.000371741	1656	6805	2.03889
	hco-miR-63b-3p	0.00114658	291	2775	3.2534
	hco-miR-9551-3p	0.00222249	45	8020	7.47753
	hco-miR-5948-3p	0.00255209	2358	44	-5.74392
	hco-miR-250-3p	0.0202129	106	581	2.45447
	hco-miR-5885a-5p	0.0475615	195	1830	3.2303
