# Supplementary material for: Profiling microRNAs through development of the parasitic nematode Haemonchus identifies nematode-specific miRNAs that suppress larval development
Source: Sci Rep. 2019 Nov 26;9:17594. doi: 10.1038/s41598-019-54154-6 (PMC6879476; doi:10.1038/s41598-019-54154-6)
Supplement: Supplementary file 6 — Table S4 [file 41598_2019_54154_MOESM6_ESM.xlsx]

## Sheet: PITA mir-228
Organism	RefSeq	Gene Name	microRNA	Position	Seed	dGduplex	dGopen	ddG	Conservation	Name	Chromosome	Start	End	Strand
Worm	NM_060557	unc-75	cel-miR-228	145	8:0:0	-26.3	-5.05	-21.24	0.93	unc-75|cel-miR-228|1	I	11601450	11601457	+
Worm	NM_066923	hpd-1	cel-miR-228	67	7:0:0	-21.9	-5.82	-16.07	0.99	hpd-1|cel-miR-228|1	III	10537447	10537453	+
Worm	NM_062320	R11F4.1	cel-miR-228	85	7:0:0	-19.1	-3.47	-15.62	0.42	R11F4.1|cel-miR-228|1	II	4094153	4094159	+
Worm	NM_073013	ucp-4	cel-miR-228	196	7:0:0	-17.41	-2.06	-15.34	0.99	ucp-4|cel-miR-228|1	V	9336526	9336532	+
Worm	NM_058343	Y65B4BL.5	cel-miR-228	45	8:0:0	-17.76	-2.62	-15.13	0.13	Y65B4BL.5|cel-miR-228|1	I	511437	511444	-
Worm	NM_077532	C35C5.6	cel-miR-228	117	8:0:0	-18.6	-4.59	-14	0.36	C35C5.6|cel-miR-228|1	X	11569346	11569353	+
Worm	NM_077506	F08B12.1	cel-miR-228	229	8:0:0	-18.41	-4.41	-13.99	0.98	F08B12.1|cel-miR-228|1	X	11392556	11392563	+
Worm	NM_001025988;NM_001025989	cpg-1	cel-miR-228	41	8:0:0	-17.5	-3.86	-13.63	0.84	cpg-1|cel-miR-228|1	III	4491263	4491270	+
Worm	NM_065906	ZK328.4	cel-miR-228	35	7:0:0	-17.7	-4.17	-13.52	0.0058	ZK328.4|cel-miR-228|2	III	6006467	6006473	-
Worm	NM_068936	mec-17	cel-miR-228	62	7:0:0	-17.6	-4.3	-13.29	0.9	mec-17|cel-miR-228|1	IV	7983936	7983942	-
Worm	NM_058335	cuticlin	cel-miR-228	42	7:0:0	-15.5	-2.66	-12.83	0.94	cuticlin|cel-miR-228|1	I	481936	481942	+
Worm	NM_059748	tag-173	cel-miR-228	105	7:0:0	-18.2	-5.66	-12.53	0.98	tag-173|cel-miR-228|1	I	7728904	7728910	+
Worm	NM_171843	fasciclin	cel-miR-228	44	7:0:0	-13.9	-1.5	-12.39	0.091	fasciclin|cel-miR-228|1	I	9779351	9779357	+
Worm	NM_077888	C04A11.2	cel-miR-228	54	7:0:0	-17.3	-5.25	-12.04	0	C04A11.2|cel-miR-228|1	X	13665982	13665988	-
Worm	NM_073427	H19N07.4	cel-miR-228	197	8:0:0	-15.4	-3.66	-11.73	0.98	H19N07.4|cel-miR-228|1	V	11119911	11119918	-
Worm	NM_001027193	tag-180	cel-miR-228	113	7:0:0	-15.25	-3.59	-11.65	0.84	tag-180|cel-miR-228|1	II	11322987	11322993	-
Worm	NM_182361	somi-1	cel-miR-228	259	8:0:0	-15.9	-4.32	-11.57	0.99	somi-1|cel-miR-228|1	V	13386373	13386380	-
Worm	NM_072276	hcp-1	cel-miR-228	61	7:0:0	-13.76	-2.39	-11.36	0.88	hcp-1|cel-miR-228|1	V	6599039	6599045	+
Worm	NM_001047587	Y62E10A.13	cel-miR-228	199	7:0:0	-20.29	-9.04	-11.24	0.14	Y62E10A.13|cel-miR-228|1	IV	13389133	13389139	-
Worm	NM_065385	mmcm-1	cel-miR-228	130	7:0:0	-16.2	-4.96	-11.23	0.92	mmcm-1|cel-miR-228|1	III	3903246	3903252	-
Worm	NM_066631	ina-1	cel-miR-228	226	7:0:0	-16.2	-5.01	-11.18	0.99	ina-1|cel-miR-228|1	III	9168046	9168052	-
Worm	NM_058808	larp-2	cel-miR-228	83	7:0:0	-19.44	-8.44	-10.99	0.19	larp-2|cel-miR-228|1	I	3734349	3734355	-
Worm	NM_058947;NM_182054	scpl-3	cel-miR-228	274	7:0:0	-17.6	-6.85	-10.74	0.92	scpl-3|cel-miR-228|1	I	4302049	4302055	+
Worm	NM_077738	C52G5.2	cel-miR-228	87	8:0:0	-20.4	-9.68	-10.71	0.6	C52G5.2|cel-miR-228|1	X	12845262	12845269	+
Worm	NM_001038288	Transketolase	cel-miR-228	81	7:0:0	-15.2	-4.51	-10.68	0.99	Transketolase|cel-miR-228|1	III	12968022	12968028	-
Worm	NM_060016	fasn-1	cel-miR-228	368	8:0:0	-15.6	-5.02	-10.57	0.99	fasn-1|cel-miR-228|1	I	8975582	8975589	-
Worm	NM_001028956	eea-1	cel-miR-228	164	7:0:0	-17.1	-6.65	-10.44	0.87	eea-1|cel-miR-228|1	V	13491183	13491189	-
Worm	NM_064037	ebp-2	cel-miR-228	102	7:0:0	-14.4	-4.07	-10.32	0.93	ebp-2|cel-miR-228|1	II	11443799	11443805	+
Worm	NM_074012	F53C11.3	cel-miR-228	52	7:0:0	-16.9	-6.58	-10.31	0.98	F53C11.3|cel-miR-228|1	V	13784058	13784064	+
Worm	NM_001028702	F32D8.12	cel-miR-228	237	7:0:0	-21.7	-11.46	-10.23	0.65	F32D8.12|cel-miR-228|1	V	10888157	10888163	-
Worm	NM_001129687	syg-1	cel-miR-228	30	7:0:0	-15.81	-5.68	-10.12	0.9	syg-1|cel-miR-228|3	X	2509684	2509690	-
Worm	NM_060458	Y52B11A.8	cel-miR-228	52	7:0:0	-12.9	-2.79	-10.1	0.95	Y52B11A.8|cel-miR-228|1	I	11033992	11033998	+
Worm	NM_060232	T24D1.3	cel-miR-228	39	7:0:0	-14.96	-4.88	-10.07	0	T24D1.3|cel-miR-228|1	I	9958892	9958898	-
Worm	NM_001047803	pes-22	cel-miR-228	220	7:0:0	-19.3	-9.25	-10.04	0.5	pes-22|cel-miR-228|2	X	4922645	4922651	-
Worm	NM_066410	knl-1	cel-miR-228	123	7:0:0	-13.05	-3.08	-9.96	0	knl-1|cel-miR-228|1	III	8253979	8253985	+
Worm	NM_076921	sek-1	cel-miR-228	570	8:0:0	-15.8	-5.85	-9.94	0.97	sek-1|cel-miR-228|1	X	7820567	7820574	+
Worm	NM_078157	H13N06.2	cel-miR-228	38	7:0:0	-18.5	-8.65	-9.84	0.94	H13N06.2|cel-miR-228|1	X	15491715	15491721	+
Worm	NM_001027682;NM_001027683	pqn-83	cel-miR-228	101	7:0:0	-16	-6.24	-9.75	0.31	pqn-83|cel-miR-228|1	III	13087523	13087529	-
Worm	NM_063330	dab-1	cel-miR-228	43	7:0:0	-16.4	-6.79	-9.6	0.85	dab-1|cel-miR-228|1	II	8228593	8228599	+
Worm	NM_062953	T19D12.10	cel-miR-228	57	7:0:0	-15.3	-5.71	-9.58	0.95	T19D12.10|cel-miR-228|1	II	6655081	6655087	-
Worm	NM_077653	W06D11.3	cel-miR-228	61	7:0:0	-15	-5.51	-9.48	0	W06D11.3|cel-miR-228|1	X	12299883	12299889	-
Worm	NM_066174	F37C12.2	cel-miR-228	41	7:0:0	-15.9	-6.42	-9.47	0.018	F37C12.2|cel-miR-228|1	III	7183779	7183785	+
Worm	NM_065560	T04A8.7	cel-miR-228	123	7:0:0	-15.02	-5.57	-9.44	0.98	T04A8.7|cel-miR-228|1	III	4697839	4697845	+
Worm	NM_078161	tbh-1	cel-miR-228	29	7:0:0	-14.9	-5.46	-9.43	0.22	tbh-1|cel-miR-228|1	X	15500248	15500254	-
Worm	NM_171716	inx-1	cel-miR-228	125	7:0:0	-15.2	-5.92	-9.27	0.97	inx-1|cel-miR-228|1	X	6944621	6944627	-
Worm	NM_170879	pnk-1	cel-miR-228	142	7:0:0	-15.9	-6.68	-9.21	0.94	pnk-1|cel-miR-228|1	I	6297374	6297380	+
Worm	NM_001027870	C33D9.3	cel-miR-228	365	8:0:0	-15.1	-5.9	-9.19	0	C33D9.3|cel-miR-228|2	IV	8790963	8790970	-
Worm	NM_065357	F34D10.4	cel-miR-228	314	7:0:0	-12.6	-3.57	-9.02	0	F34D10.4|cel-miR-228|1	III	3739658	3739664	+
Worm	NM_065021	Y67D2.2	cel-miR-228	229	7:0:0	-12.7	-3.71	-8.98	0.91	Y67D2.2|cel-miR-228|1	III	1570063	1570069	+
Worm	NM_068011	vab-2	cel-miR-228	54	7:0:0	-16.5	-7.56	-8.93	0.7	vab-2|cel-miR-228|1	IV	3761374	3761380	-
Worm	NM_001029798	ZC13.1	cel-miR-228	48	7:0:0	-24.04	-15.15	-8.88	0.97	ZC13.1|cel-miR-228|1	X	879015	879021	+
Worm	NM_058671	pme-1	cel-miR-228	111	8:0:0	-15.1	-6.26	-8.83	0	pme-1|cel-miR-228|1	I	2907748	2907755	-
Worm	NM_066433	ZC262.3	cel-miR-228	54	7:0:0	-14.39	-5.63	-8.75	0.57	ZC262.3|cel-miR-228|1	III	8326773	8326779	-
Worm	NM_001028328	Y54G2A.26	cel-miR-228	87	7:0:0	-11.5	-2.79	-8.7	0.95	Y54G2A.26|cel-miR-228|1	IV	2986630	2986636	-
Worm	NM_074287	lipase	cel-miR-228	69	7:0:0	-15.4	-6.84	-8.55	0.98	lipase|cel-miR-228|1	V	14995091	14995097	+
Worm	NM_063269	ZK669.4	cel-miR-228	206	7:0:0	-11.3	-2.75	-8.54	0.99	ZK669.4|cel-miR-228|1	II	7942604	7942610	-
Worm	NM_063367	peroxidase	cel-miR-228	92	7:0:0	-12.9	-4.38	-8.51	0.96	peroxidase|cel-miR-228|2	II	8400250	8400256	-
Worm	NM_059216	F59A3.2	cel-miR-228	183	7:0:0	-16.22	-7.82	-8.39	0.03	F59A3.2|cel-miR-228|1	I	5516006	5516012	+
Worm	NM_067193	tim-1	cel-miR-228	23	7:0:0	-13.4	-5.03	-8.36	0.98	tim-1|cel-miR-228|1	III	12240333	12240339	-
Worm	NM_076222	C18B2.2	cel-miR-228	76	7:0:0	-14.51	-6.19	-8.31	0.85	C18B2.2|cel-miR-228|2	X	3628146	3628152	+
Worm	NM_065862	alh-9	cel-miR-228	146	7:0:0	-16.5	-8.19	-8.3	0.99	alh-9|cel-miR-228|1	III	5859040	5859046	+
Worm	NM_001025857	cye-1	cel-miR-228	133	7:0:0	-12.3	-4.03	-8.26	0.95	cye-1|cel-miR-228|1	I	6784007	6784013	+
Worm	NM_073528	F38B7.3	cel-miR-228	97	7:0:0	-11.2	-2.95	-8.24	0.59	F38B7.3|cel-miR-228|1	V	11551470	11551476	+
Worm	NM_076553	T22B7.7	cel-miR-228	104	7:0:0	-17.2	-8.99	-8.2	0.9	T22B7.7|cel-miR-228|1	X	5651871	5651877	-
Worm	NM_001027672	ckr-2	cel-miR-228	170	7:0:0	-12.4	-4.4	-7.99	0.95	ckr-2|cel-miR-228|1	III	2009427	2009433	-
Worm	NM_065906	ZK328.4	cel-miR-228	28	7:0:0	-14.1	-6.12	-7.97	0.051	ZK328.4|cel-miR-228|1	III	6006474	6006480	-
Worm	NM_001027748	Y55D5A.1	cel-miR-228	34	7:0:0	-12.1	-4.14	-7.95	0.98	Y55D5A.1|cel-miR-228|1	III	2988002	2988008	+
Worm	NM_001128966	D1081.7	cel-miR-228	43	7:0:0	-16.8	-8.85	-7.94	0.28	D1081.7|cel-miR-228|1	I	8490677	8490683	+
Worm	NM_062815	fbf-1	cel-miR-228	93	7:0:0	-15.9	-8.01	-7.88	0.94	fbf-1|cel-miR-228|1	II	6078416	6078422	-
Worm	NM_071004	glb-33	cel-miR-228	180	7:0:0	-14.3	-6.53	-7.76	0.99	glb-33|cel-miR-228|1	V	1356542	1356548	+
Worm	NM_059732	F26A3.4	cel-miR-228	226	7:0:0	-18.2	-10.55	-7.64	0.99	F26A3.4|cel-miR-228|1	I	7657002	7657008	-
Worm	NM_066362	K06H7.7	cel-miR-228	62	7:0:0	-13.2	-5.58	-7.61	0.01	K06H7.7|cel-miR-228|1	III	8083651	8083657	-
Worm	NM_001047583	eps-8	cel-miR-228	58	7:0:0	-14.3	-6.69	-7.6	0.99	eps-8|cel-miR-228|1	IV	14896212	14896218	+
Worm	NM_171140	F25B5.3	cel-miR-228	132	7:0:0	-15.6	-7.99	-7.6	0.86	F25B5.3|cel-miR-228|1	III	5952129	5952135	+
Worm	NM_171160	C18F10.7	cel-miR-228	1117	7:0:0	-15.39	-7.79	-7.59	0.95	C18F10.7|cel-miR-228|1	III	6276288	6276294	-
Worm	NM_060361	F25H2.6	cel-miR-228	30	7:0:0	-12.5	-5.13	-7.36	0.76	F25H2.6|cel-miR-228|1	I	10557643	10557649	+
Worm	NM_065258	Y53G8B.2	cel-miR-228	71	7:0:0	-15.98	-8.66	-7.31	0.82	Y53G8B.2|cel-miR-228|1	III	3101322	3101328	-
Worm	NM_001026914	bath-29	cel-miR-228	50	7:0:0	-12.9	-5.61	-7.28	0.093	bath-29|cel-miR-228|1	II	3358948	3358954	+
Worm	NM_001029682	nhr-1	cel-miR-228	334	7:0:0	-12.1	-4.83	-7.26	0.42	nhr-1|cel-miR-228|1	X	17527504	17527510	+
Worm	NM_058393	Y95B8A.2	cel-miR-228	318	7:0:0	-14.4	-7.22	-7.18	0	Y95B8A.2|cel-miR-228|1	I	941721	941727	+
Worm	NM_001129462	F26G5.1	cel-miR-228	23	7:0:0	-13.9	-6.79	-7.1	0	F26G5.1|cel-miR-228|1	V	4977426	4977432	+
Worm	NM_062663	C17C3.11	cel-miR-228	69	7:0:0	-16.47	-9.38	-7.08	0.74	C17C3.11|cel-miR-228|1	II	5538445	5538451	+
Worm	NM_063567	T26C5.2	cel-miR-228	95	7:0:0	-13.4	-6.36	-7.03	0.99	T26C5.2|cel-miR-228|1	II	9236016	9236022	+
Worm	NM_001027932	D2096.12	cel-miR-228	27	7:0:0	-16.1	-9.09	-7	0.83	D2096.12|cel-miR-228|1	IV	8366102	8366108	+
Worm	NM_059719	mce-1	cel-miR-228	277	7:0:0	-15.04	-8.08	-6.95	0.79	mce-1|cel-miR-228|1	I	7583291	7583297	+
Worm	NM_077171	alpha-adaptin	cel-miR-228	33	7:0:0	-12.2	-5.24	-6.95	0.82	alpha-adaptin|cel-miR-228|1	X	9342394	9342400	+
Worm	NM_059742	gld-1	cel-miR-228	80	7:0:0	-15	-8.21	-6.78	0.96	gld-1|cel-miR-228|1	I	7697478	7697484	+
Worm	NM_059382	T09B4.1	cel-miR-228	222	7:0:0	-14.81	-8.19	-6.61	0.23	T09B4.1|cel-miR-228|1	I	6188032	6188038	+
Worm	NM_076273	sup-12	cel-miR-228	377	7:0:0	-15.3	-8.8	-6.49	0.99	sup-12|cel-miR-228|1	X	3907541	3907547	+
Worm	NM_060076	prom-1	cel-miR-228	306	8:0:0	-13.6	-7.22	-6.37	0.088	prom-1|cel-miR-228|1	I	9289690	9289697	+
Worm	NM_001028505	C25D7.15	cel-miR-228	34	7:0:0	-13.8	-7.54	-6.25	0.059	C25D7.15|cel-miR-228|1	V	15061427	15061433	+
Worm	NM_001026104	exos-4.1	cel-miR-228	197	7:0:0	-14.52	-8.3	-6.21	0.94	exos-4.1|cel-miR-228|1	IV	13099745	13099751	+
Worm	NM_067626	Y55F3AM.10	cel-miR-228	35	7:0:0	-15.6	-9.48	-6.11	0.97	Y55F3AM.10|cel-miR-228|1	IV	1027914	1027920	-
Worm	NM_076226	sax-1	cel-miR-228	538	7:0:0	-11.85	-5.82	-6.02	0.7	sax-1|cel-miR-228|1	X	3646106	3646112	-
Worm	NM_068201	F29B9.8	cel-miR-228	81	7:0:0	-12.34	-6.51	-5.82	0.91	F29B9.8|cel-miR-228|1	IV	4649561	4649567	+
Worm	NM_078072	nac-1	cel-miR-228	54	7:0:0	-14.1	-8.31	-5.78	0.53	nac-1|cel-miR-228|1	X	14898245	14898251	+
Worm	NM_069172	Y73F4A.2	cel-miR-228	250	7:0:0	-12.85	-7.16	-5.68	0.057	Y73F4A.2|cel-miR-228|1	IV	9042406	9042412	-
Worm	NM_073823	R90.1	cel-miR-228	222	7:0:0	-11.7	-6.22	-5.47	0.99	R90.1|cel-miR-228|1	V	12891536	12891542	-
Worm	NM_182155	C44B7.12	cel-miR-228	274	7:0:0	-11.6	-6.31	-5.28	0.31	C44B7.12|cel-miR-228|1	II	6891812	6891818	-
Worm	NM_064443	Y48E1B.14	cel-miR-228	87	7:0:0	-12.3	-7.4	-4.89	0.045	Y48E1B.14|cel-miR-228|1	II	13522935	13522941	-
Worm	NM_001029661	R04E5.8	cel-miR-228	25	7:0:0	-16.9	-12.45	-4.44	0	R04E5.8|cel-miR-228|2	X	8802268	8802274	-
Worm	NM_063978	C09H10.9	cel-miR-228	34	7:0:0	-12.9	-8.46	-4.43	0.55	C09H10.9|cel-miR-228|1	II	11105913	11105919	+
Worm	NM_068456	C45E5.1	cel-miR-228	228	7:0:0	-14.5	-10.33	-4.16	0	C45E5.1|cel-miR-228|1	IV	5747026	5747032	+
Worm	NM_073088	hcp-2	cel-miR-228	43	7:0:0	-13.14	-9.1	-4.03	0.87	hcp-2|cel-miR-228|1	V	9650113	9650119	+
Worm	NM_001026957	pqn-32	cel-miR-228	154	7:0:0	-15.3	-11.35	-3.94	0.97	pqn-32|cel-miR-228|1	II	13110048	13110054	+
Worm	NM_076222	C18B2.2	cel-miR-228	46	7:0:0	-12.61	-9.09	-3.51	0.82	C18B2.2|cel-miR-228|1	X	3628116	3628122	+
Worm	NM_001026502	W09G3.8	cel-miR-228	135	7:0:0	-17.1	-13.95	-3.14	0.19	W09G3.8|cel-miR-228|1	I	13812066	13812072	-
Worm	NM_073111	aqp-4	cel-miR-228	1681	7:0:0	-15.46	-13.08	-2.37	0.97	aqp-4|cel-miR-228|2	V	9743223	9743229	+
Worm	NM_001027068;NM_182125	K08F8.1	cel-miR-228	415	7:0:0	-15.6	-13.37	-2.22	0.98	K08F8.1|cel-miR-228|2	II	8746876	8746882	+
Worm	NM_069209	Y11D7A.5	cel-miR-228	108	7:0:0	-11.2	-10.64	-0.55	0	Y11D7A.5|cel-miR-228|1	IV	9244564	9244570	-
Worm	NM_001047395	ogt-1	cel-miR-228	430	7:0:0	-11.5	-11.56	0.06	0.58	ogt-1|cel-miR-228|1	III	7145969	7145975	-

## Sheet: TS mir-228
C. elegans | miR-228
213 transcripts with conserved sites, with a total of 218 conserved sites and 28 poorly conserved sites.
Table sorted by aggregate PCT
Genes with only poorly conserved sites are not shown [View top predicted targets, irrespective of site conservation]
The table shows at most one transcript per gene, selected for having the highest aggregate PCT (or the one with the longest 3' UTR, in case of a tie). [Show all transcripts]
Target gene	Representative transcript	Gene symbol	Gene ID	Conserved sites							Poorly conserved sites							Aggregate PCT	Links to sites in UTRs
				total	8mer-1A	8mer-1U	7mer-m8	7mer-1A	6mer	6mer-1A	total	8mer-1A	8mer-1U	7mer-m8	7mer-1A	6mer	6mer-1A
179540	179540	H19N07.4	WBGene00010408	2	0	1	0	1	0	0	0	0	0	0	0	0	0	0.98	Sites in UTR
3565201	3.5652e+06	T04A8.7	WBGene00011409	2	0	1	0	1	0	0	1	0	0	0	0	1	0	0.98	Sites in UTR
177094	177094	Y67D8A.1	WBGene00022058	2	0	0	0	2	0	0	1	0	0	0	0	0	1	0.97	Sites in UTR
180848	180848	hbl-1	WBGene00001824	1	0	0	0	1	0	0	1	0	0	0	0	1	0	0.92	Sites in UTR
180690	180690	nck-1	WBGene00006410	2	0	0	0	1	1	0	0	0	0	0	0	0	0	0.92	Sites in UTR
180968	180968	inx-1	WBGene00002123	1	0	1	0	0	0	0	1	0	0	0	0	0	1	0.9	Sites in UTR
191608	191608	arf-6	WBGene00000184	1	0	0	1	0	0	0	1	0	0	0	0	1	0	0.9	Sites in UTR
182766	182766	C18B2.2	WBGene00015953	2	1	1	0	0	0	0	0	0	0	0	0	0	0	0.9	Sites in UTR
180780	180780	acn-1	WBGene00000039	1*	0	0	0	0	0	0	1	0	0	0	0	0	1	0.89	Sites in UTR
180555	180555	syg-1	WBGene00006365	2	0	0	1	0	1	0	0	0	0	0	0	0	0	0.87	Sites in UTR
178411	178411	eps-8	WBGene00001330	1	0	1	0	0	0	0	0	0	0	0	0	0	0	0.87	Sites in UTR
181043	181043	sek-1	WBGene00004758	1	0	1	0	0	0	0	0	0	0	0	0	0	0	0.87	Sites in UTR
184296	184296	F10D7.1	WBGene00017338	1	0	1	0	0	0	0	0	0	0	0	0	0	0	0.87	Sites in UTR
176716	176716	Transketolase	WBGene00012713	1	0	1	0	0	0	0	0	0	0	0	0	0	0	0.87	Sites in UTR
174279	174279	ZK669.4	WBGene00014054	1	0	1	0	0	0	0	0	0	0	0	0	0	0	0.87	Sites in UTR
175341	175341	ckr-2	WBGene00021439	1	0	1	0	0	0	0	0	0	0	0	0	0	0	0.87	Sites in UTR
174340	174340	peroxidase	WBGene00009897	1	0	1	0	0	0	0	0	0	0	0	0	0	0	0.87	Sites in UTR
174465	174465	T26C5.2	WBGene00012032	1	0	1	0	0	0	0	0	0	0	0	0	0	0	0.87	Sites in UTR
180674	180674	sup-12	WBGene00006321	1	0	1	0	0	0	0	0	0	0	0	0	0	0	0.87	Sites in UTR
176652	176652	tim-1	WBGene00006571	1	0	1	0	0	0	0	0	0	0	0	0	0	0	0.87	Sites in UTR
177079	177079	Y54G2A.26	WBGene00021890	1	0	1	0	0	0	0	0	0	0	0	0	0	0	0.87	Sites in UTR
172032	172032	scpl-3	WBGene00021629	1	0	1	0	0	0	0	0	0	0	0	0	0	0	0.87	Sites in UTR
179585	179585	F38B7.3	WBGene00009534	1	0	1	0	0	0	0	0	0	0	0	0	0	0	0.87	Sites in UTR
180832	180832	T22B7.7	WBGene00020674	1	0	1	0	0	0	0	0	0	0	0	0	0	0	0.87	Sites in UTR
181345	181345	C35C5.6	WBGene00007956	1	0	1	0	0	0	0	0	0	0	0	0	0	0	0.87	Sites in UTR
172399	172399	cye-1	WBGene00000871	1	0	1	0	0	0	0	0	0	0	0	0	0	0	0.86	Sites in UTR
176296	176296	ina-1	WBGene00002081	1	0	1	0	0	0	0	0	0	0	0	0	0	0	0.86	Sites in UTR
179768	179768	R90.1	WBGene00011283	1	0	1	0	0	0	0	0	0	0	0	0	0	0	0.86	Sites in UTR
173004	173004	Y52B11A.8	WBGene00013127	1	0	1	0	0	0	0	0	0	0	0	0	0	0	0.86	Sites in UTR
179752	179752	fkb-4	WBGene00001429	1	1	0	0	0	0	0	0	0	0	0	0	0	0	0.85	Sites in UTR
179872	179872	F53C11.3	WBGene00009973	1	1	0	0	0	0	0	0	0	0	0	0	0	0	0.85	Sites in UTR
175408	175408	Y55D5A.1	WBGene00021915	1	1	0	0	0	0	0	0	0	0	0	0	0	0	0.85	Sites in UTR
178082	178082	F40F11.2	WBGene00009587	1	1	0	0	0	0	0	0	0	0	0	0	0	0	0.85	Sites in UTR
175820	175820	alh-9	WBGene00000115	1	1	0	0	0	0	0	0	0	0	0	0	0	0	0.85	Sites in UTR
187940	187940	lipase	WBGene00011321	1	1	0	0	0	0	0	0	0	0	0	0	0	0	0.85	Sites in UTR
171637	171637	cutl-13	WBGene00021025	1	1	0	0	0	0	0	0	0	0	0	0	0	0	0.85	Sites in UTR
181721	181721	C06G1.5	WBGene00015548	1	1	0	0	0	0	0	0	0	0	0	0	0	0	0.85	Sites in UTR
178443	178443	gnrr-8	WBGene00013642	1	0	0	0	1	0	0	1	0	0	0	0	0	1	0.84	Sites in UTR
172514	172514	mce-1	WBGene00008415	1	1	0	0	0	0	0	0	0	0	0	0	0	0	0.84	Sites in UTR
175417	175417	Y53G8B.2	WBGene00021818	1	1	0	0	0	0	0	0	0	0	0	0	0	0	0.83	Sites in UTR
175661	175661	mmab-1	WBGene00016144	1	0	0	0	1	0	0	1	0	0	0	0	0	1	0.83	Sites in UTR
177854	177854	C47E12.6	WBGene00008150	1	0	0	0	1	0	0	1	0	0	0	0	0	1	0.83	Sites in UTR
181788	181788	H18N23.2	WBGene00019211	1	0	0	0	1	0	0	1	0	0	0	0	1	0	0.83	Sites in UTR
178777	178777	T22F3.3	WBGene00020696	1	0	0	0	1	0	0	1	0	0	0	0	0	1	0.83	Sites in UTR
181062	181062	dim-1	WBGene00001000	1	0	0	0	1	0	0	0	0	0	0	0	0	0	0.83	Sites in UTR
180121	180121	dkf-2	WBGene00012019	1	0	0	0	1	0	0	0	0	0	0	0	0	0	0.83	Sites in UTR
174005	174005	egl-44	WBGene00001208	1	0	0	0	1	0	0	0	0	0	0	0	0	0	0.83	Sites in UTR
174438	174438	gcs-1	WBGene00001527	1	0	0	0	1	0	0	0	0	0	0	0	0	0	0.83	Sites in UTR
173775	173775	mlt-7	WBGene00022743	1	0	0	0	1	0	0	0	0	0	0	0	0	0	0.83	Sites in UTR
181607	181607	mlt-9	WBGene00008605	1	0	0	0	1	0	0	0	0	0	0	0	0	0	0.83	Sites in UTR
183207	183207	nas-8	WBGene00003527	1	0	0	0	1	0	0	0	0	0	0	0	0	0	0.83	Sites in UTR
172822	172822	ocrl-1	WBGene00007620	1	0	0	0	1	0	0	0	0	0	0	0	0	0	0.83	Sites in UTR
177894	177894	pxf-1	WBGene00004254	1	0	0	0	1	0	0	0	0	0	0	0	0	0	0.83	Sites in UTR
181259	181259	sdn-1	WBGene00004749	1	0	0	0	1	0	0	0	0	0	0	0	0	0	0.83	Sites in UTR
172371	172371	tre-1	WBGene00006607	1	0	0	0	1	0	0	0	0	0	0	0	0	0	0.83	Sites in UTR
180761	180761	tsp-14	WBGene00006640	1	0	0	0	1	0	0	0	0	0	0	0	0	0	0.83	Sites in UTR
174000	174000	vps-35	WBGene00006933	1	0	0	0	1	0	0	0	0	0	0	0	0	0	0.83	Sites in UTR
174407	174407	F07H5.8	WBGene00008559	1	0	0	0	1	0	0	0	0	0	0	0	0	0	0.83	Sites in UTR
172482	172482	F52A8.1	WBGene00009915	1	0	0	0	1	0	0	0	0	0	0	0	0	0	0.83	Sites in UTR
186709	186709	H09F14.1	WBGene00010375	1	0	0	0	1	0	0	0	0	0	0	0	0	0	0.83	Sites in UTR
173022	173022	Hexokinases	WBGene00010416	1	0	0	0	1	0	0	0	0	0	0	0	0	0	0.83	Sites in UTR
172335	172335	K04F10.7	WBGene00019399	1	0	0	0	1	0	0	0	0	0	0	0	0	0	0.83	Sites in UTR
180836	180836	W01C8.5	WBGene00020921	1	0	0	0	1	0	0	0	0	0	0	0	0	0	0.83	Sites in UTR
3565027	3.56503e+06	Y57G11C.42	WBGene00013331	1	0	0	0	1	0	0	0	0	0	0	0	0	0	0.83	Sites in UTR
176579	176579	Y66D12A.24	WBGene00013448	1	0	0	0	1	0	0	0	0	0	0	0	0	0	0.83	Sites in UTR
176855	176855	Y66H1B.2	WBGene00022048	1	0	0	0	1	0	0	0	0	0	0	0	0	0	0.83	Sites in UTR
176252	176252	ZK637.2	WBGene00014022	1	0	0	0	1	0	0	0	0	0	0	0	0	0	0.83	Sites in UTR
190267	190267	rbc-2	WBGene00004314	1	0	0	0	1	0	0	0	0	0	0	0	0	0	0.83	Sites in UTR
189124	189124	W02F12.2	WBGene00020947	1	0	0	0	1	0	0	0	0	0	0	0	0	0	0.83	Sites in UTR
174569	174569	die-1	WBGene00000995	1	0	0	0	1	0	0	0	0	0	0	0	0	0	0.83	Sites in UTR
176050	176050	mml-1	WBGene00003378	1	0	0	0	1	0	0	0	0	0	0	0	0	0	0.83	Sites in UTR
188387	188387	T10F2.2	WBGene00020422	1	0	0	0	1	0	0	0	0	0	0	0	0	0	0.83	Sites in UTR
246012	246012	C06B8.7	WBGene00007372	1	0	0	0	1	0	0	0	0	0	0	0	0	0	0.83	Sites in UTR
181596	181596	F20D1.9	WBGene00008979	1	0	0	0	1	0	0	0	0	0	0	0	0	0	0.83	Sites in UTR
176786	176786	Y76A2B.5	WBGene00013577	1	0	0	0	1	0	0	0	0	0	0	0	0	0	0.83	Sites in UTR
188710	188710	hsp-12.1	WBGene00011906	1	0	0	0	1	0	0	0	0	0	0	0	0	0	0.83	Sites in UTR
177545	177545	C08G9.2	WBGene00015620	1	0	0	0	1	0	0	0	0	0	0	0	0	0	0.83	Sites in UTR
174146	174146	C52E12.4	WBGene00016889	1	0	0	0	1	0	0	0	0	0	0	0	0	0	0.83	Sites in UTR
184091	184091	aps-2	WBGene00000157	1	0	0	0	1	0	0	0	0	0	0	0	0	0	0.83	Sites in UTR
178969	178969	cyn-17	WBGene00000893	1	0	0	0	1	0	0	0	0	0	0	0	0	0	0.83	Sites in UTR
179687	179687	frm-7	WBGene00001493	1	0	0	0	1	0	0	0	0	0	0	0	0	0	0.83	Sites in UTR
181419	181419	gei-3	WBGene00001560	1	0	0	0	1	0	0	0	0	0	0	0	0	0	0.83	Sites in UTR
181443	181443	unc-9	WBGene00006749	1	0	0	0	1	0	0	0	0	0	0	0	0	0	0.83	Sites in UTR
181138	181138	D1009.1	WBGene00017012	1	0	0	0	1	0	0	0	0	0	0	0	0	0	0.83	Sites in UTR
173911	173911	F09E5.3	WBGene00017283	1	0	0	0	1	0	0	0	0	0	0	0	0	0	0.83	Sites in UTR
177539	177539	F45E4.3	WBGene00018468	1	0	0	0	1	0	0	0	0	0	0	0	0	0	0.83	Sites in UTR
180538	180538	T10H10.2	WBGene00020426	1	0	0	0	1	0	0	0	0	0	0	0	0	0	0.83	Sites in UTR
179599	179599	T27F2.4	WBGene00012101	1	0	0	0	1	0	0	0	0	0	0	0	0	0	0.83	Sites in UTR
178304	178304	Y62E10A.13	WBGene00013379	1	1	0	0	0	0	0	0	0	0	0	0	0	0	0.83	Sites in UTR
181330	181330	F08B12.1	WBGene00008571	1	0	1	0	0	0	0	0	0	0	0	0	0	0	0.82	Sites in UTR
177612	177612	amidase	WBGene00015048	1	0	0	0	1	0	0	0	0	0	0	0	0	0	0.82	Sites in UTR
175054	175054	daf-5	WBGene00000901	1	0	0	0	1	0	0	0	0	0	0	0	0	0	0.82	Sites in UTR
178627	178627	glb-33	WBGene00022284	1	1	0	0	0	0	0	1	0	0	0	0	0	1	0.82	Sites in UTR
178236	178236	M02B1.3	WBGene00010828	1	0	0	0	1	0	0	0	0	0	0	0	0	0	0.81	Sites in UTR
175143	175143	cdh-7	WBGene00000399	1	0	0	0	1	0	0	0	0	0	0	0	0	0	0.81	Sites in UTR
173857	173857	ndx-3	WBGene00003580	1	0	0	0	1	0	0	0	0	0	0	0	0	0	0.81	Sites in UTR
181722	181722	tag-343	WBGene00018374	1	0	0	0	1	0	0	0	0	0	0	0	0	0	0.81	Sites in UTR
180175	180175	E01B7.1	WBGene00008441	1	0	0	0	1	0	0	0	0	0	0	0	0	0	0.81	Sites in UTR
184937	184937	glycosyltransferase	WBGene00009121	1	0	0	0	1	0	0	0	0	0	0	0	0	0	0.81	Sites in UTR
179228	179228	T23B12.4	WBGene00020719	1	0	0	0	1	0	0	0	0	0	0	0	0	0	0.81	Sites in UTR
176597	176597	crh-1	WBGene00000793	1	0	0	0	1	0	0	0	0	0	0	0	0	0	0.8	Sites in UTR
179241	179241	F41E6.5	WBGene00018286	1	0	0	0	1	0	0	0	0	0	0	0	0	0	0.8	Sites in UTR
259568	259568	M01H9.5	WBGene00019721	1	0	0	0	1	0	0	0	0	0	0	0	0	0	0.8	Sites in UTR
188491	188491	T14B1.2	WBGene00011764	1	0	0	0	1	0	0	0	0	0	0	0	0	0	0.8	Sites in UTR
179819	179819	somi-1	WBGene00010868	1	0	0	1	0	0	0	1	0	0	0	0	1	0	0.8	Sites in UTR
176473	176473	hpd-1	WBGene00001993	1	0	0	1	0	0	0	0	0	0	0	0	0	0	0.8	Sites in UTR
172539	172539	tag-173	WBGene00006518	1	0	0	1	0	0	0	0	0	0	0	0	0	0	0.8	Sites in UTR
179058	179058	egl-46	WBGene00001210	1	0	0	0	1	0	0	0	0	0	0	0	0	0	0.8	Sites in UTR
180560	180560	nhr-40	WBGene00003630	1	0	0	0	1	0	0	0	0	0	0	0	0	0	0.8	Sites in UTR
171998	171998	E01A2.1	WBGene00017084	1	0	0	0	1	0	0	0	0	0	0	0	0	0	0.8	Sites in UTR
178152	178152	F11A10.5	WBGene00008686	1	0	0	0	1	0	0	0	0	0	0	0	0	0	0.8	Sites in UTR
181163	181163	apa-2	WBGene00000161	1	0	0	1	0	0	0	0	0	0	0	0	0	0	0.8	Sites in UTR
174955	174955	pqn-32	WBGene00004120	1	0	0	1	0	0	0	0	0	0	0	0	0	0	0.8	Sites in UTR
177850	177850	gon-1	WBGene00001650	1	0	0	1	0	0	0	0	0	0	0	0	0	0	0.79	Sites in UTR
179315	179315	ucp-4	WBGene00006729	1	0	0	1	0	0	0	0	0	0	0	0	0	0	0.79	Sites in UTR
172525	172525	F26A3.4	WBGene00009142	1	0	0	1	0	0	0	0	0	0	0	0	0	0	0.79	Sites in UTR
175503	175503	mmcm-1	WBGene00014202	1	0	0	1	0	0	0	0	0	0	0	0	0	0	0.79	Sites in UTR
181420	181420	C52G5.2	WBGene00008260	1	0	0	0	1	0	0	1	0	1	0	0	0	0	0.79	Sites in UTR
181736	181736	T20F7.6	WBGene00020633	1	0	0	0	1	0	0	0	0	0	0	0	0	0	0.79	Sites in UTR
178299	178299	Y62E10A.6	WBGene00013376	1	0	0	0	1	0	0	0	0	0	0	0	0	0	0.79	Sites in UTR
190307	190307	Y55F3AM.5	WBGene00021923	1	0	1	0	0	0	0	0	0	0	0	0	0	0	0.79	Sites in UTR
176923	176923	Y55F3AM.10	WBGene00021927	1	0	1	0	0	0	0	0	0	0	0	0	0	0	0.79	Sites in UTR
174744	174744	ebp-2	WBGene00012156	1	0	0	1	0	0	0	0	0	0	0	0	0	0	0.78	Sites in UTR
181012	181012	ceh-14	WBGene00000438	1	0	0	0	1	0	0	0	0	0	0	0	0	0	0.78	Sites in UTR
181055	181055	sem-5	WBGene00004774	2	0	0	0	0	2	0	0	0	0	0	0	0	0	0.77	Sites in UTR
172851	172851	sqv-5	WBGene00005023	1	0	0	0	0	1	0	1	0	0	0	0	1	0	0.77	Sites in UTR
174462	174462	let-23	WBGene00002299	1	0	0	0	0	1	0	1	0	0	0	0	1	0	0.77	Sites in UTR
173085	173085	ksr-2	WBGene00002240	1	0	0	1	0	0	0	1	0	0	0	0	1	0	0.75	Sites in UTR
179049	179049	hcp-1	WBGene00001829	1	0	0	1	0	0	0	0	0	0	0	0	0	0	0.75	Sites in UTR
179353	179353	hcp-2	WBGene00001830	1	0	1	0	0	0	0	0	0	0	0	0	0	0	0.74	Sites in UTR
174323	174323	dab-1	WBGene00000894	1	0	0	1	0	0	0	0	0	0	0	0	0	0	0.73	Sites in UTR
180312	180312	lgc-55	WBGene00013746	1	0	0	1	0	0	0	0	0	0	0	0	0	0	0.73	Sites in UTR
181585	181585	nac-1	WBGene00003517	1	0	0	1	0	0	0	0	0	0	0	0	0	0	0.73	Sites in UTR
182722	182722	unc-75	WBGene00006807	1	0	1	0	0	0	0	1	0	0	0	0	0	1	0.72	Sites in UTR
191615	191615	ceh-2	WBGene00000429	1	1	0	0	0	0	0	0	0	0	0	0	0	0	0.71	Sites in UTR
3896777	3896777	glrx-22	WBGene00044608	1	0	1	0	0	0	0	0	0	0	0	0	0	0	0.71	Sites in UTR
172715	172715	fasn-1	WBGene00009342	1	0	0	1	0	0	0	0	0	0	0	0	0	0	0.7	Sites in UTR
175558	175558	gly-6	WBGene00001631	1	0	0	0	0	1	0	1	0	0	0	0	0	1	0.65	Sites in UTR
174016	174016	fbf-1	WBGene00001401	1	0	0	1	0	0	0	0	0	0	0	0	0	0	0.64	Sites in UTR
191442	191442	ZK856.6	WBGene00014107	1	1	0	0	0	0	0	0	0	0	0	0	0	0	0.6	Sites in UTR
181026	181026	pcca-1	WBGene00017864	1	0	0	0	0	1	0	1	0	0	0	0	0	1	0.58	Sites in UTR
174997	174997	Y48E1B.14	WBGene00013011	1	0	0	1	0	0	0	0	0	0	0	0	0	0	0.56	Sites in UTR
191453	191453	ZK899.1	WBGene00014140	1	0	0	1	0	0	0	0	0	0	0	0	0	0	0.56	Sites in UTR
177227	177227	F29B9.8	WBGene00017923	1	0	1	0	0	0	0	1	0	0	0	0	0	1	0.52	Sites in UTR
177596	177596	mec-17	WBGene00003178	1	0	0	1	0	0	0	0	0	0	0	0	0	0	0.52	Sites in UTR
178484	178484	Y116A8C.28	WBGene00013805	1	0	0	0	1	0	0	1	0	0	0	1	0	0	0.52	Sites in UTR
187451	187451	M05B5.2	WBGene00010870	1	0	0	0	1	0	0	0	0	0	0	0	0	0	0.52	Sites in UTR
179832	179832	eea-1	WBGene00011696	1	0	0	0	0	1	0	1	0	1	0	0	0	0	0.52	Sites in UTR
180801	180801	ags-3	WBGene00000092	1	0	0	0	0	1	0	1	0	0	0	0	1	0	0.52	Sites in UTR
180792	180792	mtm-5	WBGene00003477	1	0	0	0	0	1	0	1	0	0	0	0	1	0	0.52	Sites in UTR
179981	179981	ret-1	WBGene00004336	1	0	0	0	0	1	0	1	0	0	0	0	1	0	0.52	Sites in UTR
171635	171635	tol-1	WBGene00006593	1	0	0	0	0	1	0	1	0	0	0	0	1	0	0.52	Sites in UTR
182948	182948	C27A2.4	WBGene00016152	1	0	0	0	0	1	0	1	0	0	0	0	1	0	0.52	Sites in UTR
179032	179032	acl-9	WBGene00022646	1	0	0	0	0	1	0	0	0	0	0	0	0	0	0.52	Sites in UTR
174800	174800	alh-8	WBGene00000114	1	0	0	0	0	1	0	0	0	0	0	0	0	0	0.52	Sites in UTR
180947	180947	asp-3	WBGene00000216	1	0	0	0	0	1	0	0	0	0	0	0	0	0	0.52	Sites in UTR
180671	180671	ceh-18	WBGene00000441	1	0	0	0	0	1	0	0	0	0	0	0	0	0	0.52	Sites in UTR
178919	178919	ceh-34	WBGene00000455	1	0	0	0	0	1	0	0	0	0	0	0	0	0	0.52	Sites in UTR
174260	174260	cki-1	WBGene00000516	1	0	0	0	0	1	0	0	0	0	0	0	0	0	0.52	Sites in UTR
181263	181263	daf-12	WBGene00000908	1	0	0	0	0	1	0	0	0	0	0	0	0	0	0.52	Sites in UTR
181503	181503	elt-3	WBGene00001251	1	0	0	0	0	1	0	0	0	0	0	0	0	0	0.52	Sites in UTR
178293	178293	fat-2	WBGene00001394	1	0	0	0	0	1	0	0	0	0	0	0	0	0	0.52	Sites in UTR
171649	171649	grl-16	WBGene00001725	1	0	0	0	0	1	0	0	0	0	0	0	0	0	0.52	Sites in UTR
181309	181309	hst-2	WBGene00002029	1	0	0	0	0	1	0	0	0	0	0	0	0	0	0.52	Sites in UTR
178993	178993	jamp-1	WBGene00019807	1	0	0	0	0	1	0	0	0	0	0	0	0	0	0.52	Sites in UTR
181756	181756	kin-25	WBGene00002207	1	0	0	0	0	1	0	0	0	0	0	0	0	0	0.52	Sites in UTR
174301	174301	ltd-1	WBGene00003089	1	0	0	0	0	1	0	0	0	0	0	0	0	0	0.52	Sites in UTR
172856	172856	mom-5	WBGene00003397	1	0	0	0	0	1	0	0	0	0	0	0	0	0	0.52	Sites in UTR
176060	176060	mup-4	WBGene00003497	1	0	0	0	0	1	0	0	0	0	0	0	0	0	0.52	Sites in UTR
180725	180725	nhr-35	WBGene00003628	1	0	0	0	0	1	0	0	0	0	0	0	0	0	0.52	Sites in UTR
180596	180596	pccb-1	WBGene00018701	1	0	0	0	0	1	0	0	0	0	0	0	0	0	0.52	Sites in UTR
180460	180460	pfn-3	WBGene00003991	1	0	0	0	0	1	0	0	0	0	0	0	0	0	0.52	Sites in UTR
181539	181539	sel-7	WBGene00004764	1	0	0	0	0	1	0	0	0	0	0	0	0	0	0.52	Sites in UTR
180603	180603	spc-1	WBGene00004951	1	0	0	0	0	1	0	0	0	0	0	0	0	0	0.52	Sites in UTR
183778	183778	sul-3	WBGene00006310	1	0	0	0	0	1	0	0	0	0	0	0	0	0	0.52	Sites in UTR
178388	178388	tag-273	WBGene00013289	1	0	0	0	0	1	0	0	0	0	0	0	0	0	0.52	Sites in UTR
174278	174278	tag-341	WBGene00014051	1	0	0	0	0	1	0	0	0	0	0	0	0	0	0.52	Sites in UTR
180556	180556	tbc-12	WBGene00044061	1	0	0	0	0	1	0	0	0	0	0	0	0	0	0.52	Sites in UTR
181357	181357	ttx-3	WBGene00006654	1	0	0	0	0	1	0	0	0	0	0	0	0	0	0.52	Sites in UTR
180827	180827	unc-97	WBGene00006826	1	0	0	0	0	1	0	0	0	0	0	0	0	0	0.52	Sites in UTR
172089	172089	viln-1	WBGene00015691	1	0	0	0	0	1	0	0	0	0	0	0	0	0	0.52	Sites in UTR
181093	181093	wrk-1	WBGene00006942	1	0	0	0	0	1	0	0	0	0	0	0	0	0	0.52	Sites in UTR
181714	181714	ztf-19	WBGene00020848	1	0	0	0	0	1	0	0	0	0	0	0	0	0	0.52	Sites in UTR
176203	176203	C02D5.2	WBGene00015336	1	0	0	0	0	1	0	0	0	0	0	0	0	0	0.52	Sites in UTR
181486	181486	C04A11.1	WBGene00007285	1	0	0	0	0	1	0	0	0	0	0	0	0	0	0.52	Sites in UTR
179120	179120	C05C8.7	WBGene00015464	1	0	0	0	0	1	0	0	0	0	0	0	0	0	0.52	Sites in UTR
181206	181206	C17G1.4	WBGene00007651	1	0	0	0	0	1	0	0	0	0	0	0	0	0	0.52	Sites in UTR
181625	181625	C33A11.1	WBGene00007877	1	0	0	0	0	1	0	0	0	0	0	0	0	0	0.52	Sites in UTR
172682	172682	C36B1.8	WBGene00007975	1	0	0	0	0	1	0	0	0	0	0	0	0	0	0.52	Sites in UTR
183472	183472	C45E5.4	WBGene00016667	1	0	0	0	0	1	0	0	0	0	0	0	0	0	0.52	Sites in UTR
174035	174035	F13H8.5	WBGene00017438	1	0	0	0	0	1	0	0	0	0	0	0	0	0	0.52	Sites in UTR
184623	184623	F17H10.2	WBGene00008926	1	0	0	0	0	1	0	0	0	0	0	0	0	0	0.52	Sites in UTR
172827	172827	F26E4.3	WBGene00009158	1	0	0	0	0	1	0	0	0	0	0	0	0	0	0.52	Sites in UTR
3565210	3.56521e+06	F27D4.7	WBGene00009191	1	0	0	0	0	1	0	0	0	0	0	0	0	0	0.52	Sites in UTR
175207	175207	F30H5.3	WBGene00017937	1	0	0	0	0	1	0	0	0	0	0	0	0	0	0.52	Sites in UTR
185686	185686	F42H10.5	WBGene00018369	1	0	0	0	0	1	0	0	0	0	0	0	0	0	0.52	Sites in UTR
186046	186046	F49E11.2	WBGene00009889	1	0	0	0	0	1	0	0	0	0	0	0	0	0	0.52	Sites in UTR
179200	179200	K07C11.7	WBGene00019479	1	0	0	0	0	1	0	0	0	0	0	0	0	0	0.52	Sites in UTR
187159	187159	K08E4.3	WBGene00010667	1	0	0	0	0	1	0	0	0	0	0	0	0	0	0.52	Sites in UTR
180940	180940	K11G12.5	WBGene00019656	1	0	0	0	0	1	0	0	0	0	0	0	0	0	0.52	Sites in UTR
187349	187349	M01A8.1	WBGene00010795	1	0	0	0	0	1	0	0	0	0	0	0	0	0	0.52	Sites in UTR
187394	187394	M02B1.2	WBGene00010827	1	0	0	0	0	1	0	0	0	0	0	0	0	0	0.52	Sites in UTR
353402	353402	M176.11	WBGene00010947	1	0	0	0	0	1	0	0	0	0	0	0	0	0	0.52	Sites in UTR
172002	172002	R12E2.7	WBGene00020033	1	0	0	0	0	1	0	0	0	0	0	0	0	0	0.52	Sites in UTR
181352	181352	T04F8.2	WBGene00011441	1	0	0	0	0	1	0	0	0	0	0	0	0	0	0.52	Sites in UTR
3565421	3565421	T14E8.4	WBGene00043981	1	0	0	0	0	1	0	0	0	0	0	0	0	0	0.52	Sites in UTR
179273	179273	T19A5.3	WBGene00020554	1	0	0	0	0	1	0	0	0	0	0	0	0	0	0.52	Sites in UTR
180794	180794	Y34B4A.10	WBGene00021326	1	0	0	0	0	1	0	0	0	0	0	0	0	0	0.52	Sites in UTR
171837	171837	Y71F9B.8	WBGene00022129	1	0	0	0	0	1	0	0	0	0	0	0	0	0	0.52	Sites in UTR
171719	171719	Y92H12A.2	WBGene00022358	1	0	0	0	0	1	0	0	0	0	0	0	0	0	0.52	Sites in UTR
3565094	3.56509e+06	ZC21.9	WBGene00044351	1	0	0	0	0	1	0	0	0	0	0	0	0	0	0.52	Sites in UTR
172829	172829	fasciclin	WBGene00009162	1	0	0	1	0	0	0	0	0	0	0	0	0	0	0.48	Sites in UTR
172940	172940	F25H2.6	WBGene00009120	1	0	1	0	0	0	0	0	0	0	0	0	0	0	0.25	Sites in UTR

## Sheet: In PITA and TS
Organism	RefSeq	Gene Name	microRNA	Position	Seed	dGduplex	dGopen	ddG	Conservation	Name	Chromosome	Start	End	Strand	Target scan Gene symbol	Gene ID	Conserved sites	TS rank
Worm	NM_073427	H19N07.4	cel-miR-228	197	8:0:0	-15.4	-3.66	-11.73	0.98	H19N07.4|cel-miR-228|1	V	11119911	11119918	-	H19N07.4	WBGene00010408	2	1
Worm	NM_065560	T04A8.7	cel-miR-228	123	7:0:0	-15.02	-5.57	-9.44	0.98	T04A8.7|cel-miR-228|1	III	4697839	4697845	+	T04A8.7	WBGene00011409	2	2
Worm	NM_171716	inx-1	cel-miR-228	125	7:0:0	-15.2	-5.92	-9.27	0.97	inx-1|cel-miR-228|1	X	6944621	6944627	-	inx-1	WBGene00002123	1	6
Worm	NM_076222	C18B2.2	cel-miR-228	76	7:0:0	-14.51	-6.19	-8.31	0.85	C18B2.2|cel-miR-228|2	X	3628146	3628152	+	C18B2.2	WBGene00015953	2	8
Worm	NM_076222	C18B2.2	cel-miR-228	46	7:0:0	-12.61	-9.09	-3.51	0.82	C18B2.2|cel-miR-228|1	X	3628116	3628122	+
Worm	NM_001129687	syg-1	cel-miR-228	30	7:0:0	-15.81	-5.68	-10.12	0.9	syg-1|cel-miR-228|3	X	2509684	2509690	-	syg-1	WBGene00006365	2	10
Worm	NM_001047583	eps-8	cel-miR-228	58	7:0:0	-14.3	-6.69	-7.6	0.99	eps-8|cel-miR-228|1	IV	14896212	14896218	+	eps-8	WBGene00001330	1	11
Worm	NM_076921	sek-1	cel-miR-228	570	8:0:0	-15.8	-5.85	-9.94	0.97	sek-1|cel-miR-228|1	X	7820567	7820574	+	sek-1	WBGene00004758	1	12
Worm	NM_001038288	Transketolase	cel-miR-228	81	7:0:0	-15.2	-4.51	-10.68	0.99	Transketolase|cel-miR-228|1	III	12968022	12968028	-	Transketolase	WBGene00012713	1	14
Worm	NM_063269	ZK669.4	cel-miR-228	206	7:0:0	-11.3	-2.75	-8.54	0.99	ZK669.4|cel-miR-228|1	II	7942604	7942610	-	ZK669.4	WBGene00014054	1	15
Worm	NM_001027672	ckr-2	cel-miR-228	170	7:0:0	-12.4	-4.4	-7.99	0.95	ckr-2|cel-miR-228|1	III	2009427	2009433	-	ckr-2	WBGene00021439	1	16
Worm	NM_063367	peroxidase	cel-miR-228	92	7:0:0	-12.9	-4.38	-8.51	0.96	peroxidase|cel-miR-228|2	II	8400250	8400256	-	peroxidase	WBGene00009897	1	17
Worm	NM_063567	T26C5.2	cel-miR-228	95	7:0:0	-13.4	-6.36	-7.03	0.99	T26C5.2|cel-miR-228|1	II	9236016	9236022	+	T26C5.2	WBGene00012032	1	18
Worm	NM_076273	sup-12	cel-miR-228	377	7:0:0	-15.3	-8.8	-6.49	0.99	sup-12|cel-miR-228|1	X	3907541	3907547	+	sup-12	WBGene00006321	1	19
Worm	NM_067193	tim-1	cel-miR-228	23	7:0:0	-13.4	-5.03	-8.36	0.98	tim-1|cel-miR-228|1	III	12240333	12240339	-	tim-1	WBGene00006571	1	20
Worm	NM_001028328	Y54G2A.26	cel-miR-228	87	7:0:0	-11.5	-2.79	-8.7	0.95	Y54G2A.26|cel-miR-228|1	IV	2986630	2986636	-	Y54G2A.26	WBGene00021890	1	21
Worm	NM_058947;NM_182054	scpl-3	cel-miR-228	274	7:0:0	-17.6	-6.85	-10.74	0.92	scpl-3|cel-miR-228|1	I	4302049	4302055	+	scpl-3	WBGene00021629	1	22
Worm	NM_073528	F38B7.3	cel-miR-228	97	7:0:0	-11.2	-2.95	-8.24	0.59	F38B7.3|cel-miR-228|1	V	11551470	11551476	+	F38B7.3	WBGene00009534	1	23
Worm	NM_076553	T22B7.7	cel-miR-228	104	7:0:0	-17.2	-8.99	-8.2	0.9	T22B7.7|cel-miR-228|1	X	5651871	5651877	-	T22B7.7	WBGene00020674	1	24
Worm	NM_077532	C35C5.6	cel-miR-228	117	8:0:0	-18.6	-4.59	-14	0.36	C35C5.6|cel-miR-228|1	X	11569346	11569353	+	C35C5.6	WBGene00007956	1	25
Worm	NM_001025857	cye-1	cel-miR-228	133	7:0:0	-12.3	-4.03	-8.26	0.95	cye-1|cel-miR-228|1	I	6784007	6784013	+	cye-1	WBGene00000871	1	26
Worm	NM_066631	ina-1	cel-miR-228	226	7:0:0	-16.2	-5.01	-11.18	0.99	ina-1|cel-miR-228|1	III	9168046	9168052	-	ina-1	WBGene00002081	1	27
Worm	NM_073823	R90.1	cel-miR-228	222	7:0:0	-11.7	-6.22	-5.47	0.99	R90.1|cel-miR-228|1	V	12891536	12891542	-	R90.1	WBGene00011283	1	28
Worm	NM_060458	Y52B11A.8	cel-miR-228	52	7:0:0	-12.9	-2.79	-10.1	0.95	Y52B11A.8|cel-miR-228|1	I	11033992	11033998	+	Y52B11A.8	WBGene00013127	1	29
Worm	NM_074012	F53C11.3	cel-miR-228	52	7:0:0	-16.9	-6.58	-10.31	0.98	F53C11.3|cel-miR-228|1	V	13784058	13784064	+	F53C11.3	WBGene00009973	1	31
Worm	NM_001027748	Y55D5A.1	cel-miR-228	34	7:0:0	-12.1	-4.14	-7.95	0.98	Y55D5A.1|cel-miR-228|1	III	2988002	2988008	+	Y55D5A.1	WBGene00021915	1	32
Worm	NM_065862	alh-9	cel-miR-228	146	7:0:0	-16.5	-8.19	-8.3	0.99	alh-9|cel-miR-228|1	III	5859040	5859046	+	alh-9	WBGene00000115	1	34
Worm	NM_074287	lipase	cel-miR-228	69	7:0:0	-15.4	-6.84	-8.55	0.98	lipase|cel-miR-228|1	V	14995091	14995097	+	lipase	WBGene00011321	1	35
Worm	NM_059719	mce-1	cel-miR-228	277	7:0:0	-15.04	-8.08	-6.95	0.79	mce-1|cel-miR-228|1	I	7583291	7583297	+	mce-1	WBGene00008415	1	39
Worm	NM_065258	Y53G8B.2	cel-miR-228	71	7:0:0	-15.98	-8.66	-7.31	0.82	Y53G8B.2|cel-miR-228|1	III	3101322	3101328	-	Y53G8B.2	WBGene00021818	1	40
Worm	NM_001047587	Y62E10A.13	cel-miR-228	199	7:0:0	-20.29	-9.04	-11.24	0.14	Y62E10A.13|cel-miR-228|1	IV	13389133	13389139	-	Y62E10A.13	WBGene00013379	1	89
Worm	NM_077506	F08B12.1	cel-miR-228	229	8:0:0	-18.41	-4.41	-13.99	0.98	F08B12.1|cel-miR-228|1	X	11392556	11392563	+	F08B12.1	WBGene00008571	1	90
Worm	NM_071004	glb-33	cel-miR-228	180	7:0:0	-14.3	-6.53	-7.76	0.99	glb-33|cel-miR-228|1	V	1356542	1356548	+	glb-33	WBGene00022284	1	93
Worm	NM_182361	somi-1	cel-miR-228	259	8:0:0	-15.9	-4.32	-11.57	0.99	somi-1|cel-miR-228|1	V	13386373	13386380	-	somi-1	WBGene00010868	1	105
Worm	NM_066923	hpd-1	cel-miR-228	67	7:0:0	-21.9	-5.82	-16.07	0.99	hpd-1|cel-miR-228|1	III	10537447	10537453	+	hpd-1	WBGene00001993	1	106
Worm	NM_059748	tag-173	cel-miR-228	105	7:0:0	-18.2	-5.66	-12.53	0.98	tag-173|cel-miR-228|1	I	7728904	7728910	+	tag-173	WBGene00006518	1	107
Worm	NM_001026957	pqn-32	cel-miR-228	154	7:0:0	-15.3	-11.35	-3.94	0.97	pqn-32|cel-miR-228|1	II	13110048	13110054	+	pqn-32	WBGene00004120	1	113
Worm	NM_073013	ucp-4	cel-miR-228	196	7:0:0	-17.41	-2.06	-15.34	0.99	ucp-4|cel-miR-228|1	V	9336526	9336532	+	ucp-4	WBGene00006729	1	115
Worm	NM_059732	F26A3.4	cel-miR-228	226	7:0:0	-18.2	-10.55	-7.64	0.99	F26A3.4|cel-miR-228|1	I	7657002	7657008	-	F26A3.4	WBGene00009142	1	116
Worm	NM_065385	mmcm-1	cel-miR-228	130	7:0:0	-16.2	-4.96	-11.23	0.92	mmcm-1|cel-miR-228|1	III	3903246	3903252	-	mmcm-1	WBGene00014202	1	117
Worm	NM_077738	C52G5.2	cel-miR-228	87	8:0:0	-20.4	-9.68	-10.71	0.6	C52G5.2|cel-miR-228|1	X	12845262	12845269	+	C52G5.2	WBGene00008260	1	118
Worm	NM_067626	Y55F3AM.10	cel-miR-228	35	7:0:0	-15.6	-9.48	-6.11	0.97	Y55F3AM.10|cel-miR-228|1	IV	1027914	1027920	-	Y55F3AM.10	WBGene00021927	1	122
Worm	NM_064037	ebp-2	cel-miR-228	102	7:0:0	-14.4	-4.07	-10.32	0.93	ebp-2|cel-miR-228|1	II	11443799	11443805	+	ebp-2	WBGene00012156	1	123
Worm	NM_072276	hcp-1	cel-miR-228	61	7:0:0	-13.76	-2.39	-11.36	0.88	hcp-1|cel-miR-228|1	V	6599039	6599045	+	hcp-1	WBGene00001829	1	129
Worm	NM_073088	hcp-2	cel-miR-228	43	7:0:0	-13.14	-9.1	-4.03	0.87	hcp-2|cel-miR-228|1	V	9650113	9650119	+	hcp-2	WBGene00001830	1	130
Worm	NM_063330	dab-1	cel-miR-228	43	7:0:0	-16.4	-6.79	-9.6	0.85	dab-1|cel-miR-228|1	II	8228593	8228599	+	dab-1	WBGene00000894	1	131
Worm	NM_078072	nac-1	cel-miR-228	54	7:0:0	-14.1	-8.31	-5.78	0.53	nac-1|cel-miR-228|1	X	14898245	14898251	+	nac-1	WBGene00003517	1	133
Worm	NM_060557	unc-75	cel-miR-228	145	8:0:0	-26.3	-5.05	-21.24	0.93	unc-75|cel-miR-228|1	I	11601450	11601457	+	unc-75	WBGene00006807	1	134
Worm	NM_060016	fasn-1	cel-miR-228	368	8:0:0	-15.6	-5.02	-10.57	0.99	fasn-1|cel-miR-228|1	I	8975582	8975589	-	fasn-1	WBGene00009342	1	137
Worm	NM_062815	fbf-1	cel-miR-228	93	7:0:0	-15.9	-8.01	-7.88	0.94	fbf-1|cel-miR-228|1	II	6078416	6078422	-	fbf-1	WBGene00001401	1	139
Worm	NM_064443	Y48E1B.14	cel-miR-228	87	7:0:0	-12.3	-7.4	-4.89	0.045	Y48E1B.14|cel-miR-228|1	II	13522935	13522941	-	Y48E1B.14	WBGene00013011	1	142
Worm	NM_068201	F29B9.8	cel-miR-228	81	7:0:0	-12.34	-6.51	-5.82	0.91	F29B9.8|cel-miR-228|1	IV	4649561	4649567	+	F29B9.8	WBGene00017923	1	144
Worm	NM_068936	mec-17	cel-miR-228	62	7:0:0	-17.6	-4.3	-13.29	0.9	mec-17|cel-miR-228|1	IV	7983936	7983942	-	mec-17	WBGene00003178	1	145
Worm	NM_001028956	eea-1	cel-miR-228	164	7:0:0	-17.1	-6.65	-10.44	0.87	eea-1|cel-miR-228|1	V	13491183	13491189	-	eea-1	WBGene00011696	1	148
Worm	NM_171843	fasciclin	cel-miR-228	44	7:0:0	-13.9	-1.5	-12.39	0.091	fasciclin|cel-miR-228|1	I	9779351	9779357	+	fasciclin	WBGene00009162	1	212
Worm	NM_060361	F25H2.6	cel-miR-228	30	7:0:0	-12.5	-5.13	-7.36	0.76	F25H2.6|cel-miR-228|1	I	10557643	10557649	+	F25H2.6	WBGene00009120	1	213

## Sheet: Refined set sorted on ddG
		Table S4. Predicted target genes of C. elegans mir-228 using PITA or TargetScan and those common to both target prediction programs.
			microRNA	Position	Seed	dGduplex	dGopen	ddG	Conservation	Name	Chromosome	Start	End	Strand	Target scan Gene symbol	Gene ID	Conserved sites	TS rank
		H19N07.4	cel-miR-228	197	8:0:0	-15.4	-3.66	-11.73	0.98	H19N07.4|cel-miR-228|1	V	11119911	11119918	-	H19N07.4	WBGene00010408	2	1
			cel-miR-228	81	7:0:0	-15.2	-4.51	-10.68	0.99	Transketolase|cel-miR-228|1	III	12968022	12968028	-	Transketolase	WBGene00012713	1	14
		syg-1	cel-miR-228	30	7:0:0	-15.81	-5.68	-10.12	0.9	syg-1|cel-miR-228|3	X	2509684	2509690	-	syg-1	WBGene00006365	2	10
		sek-1	cel-miR-228	570	8:0:0	-15.8	-5.85	-9.94	0.97	sek-1|cel-miR-228|1	X	7820567	7820574	+	sek-1	WBGene00004758	1	12
		T04A8.7	cel-miR-228	123	7:0:0	-15.02	-5.57	-9.44	0.98	T04A8.7|cel-miR-228|1	III	4697839	4697845	+	T04A8.7	WBGene00011409	2	2
		inx-1	cel-miR-228	125	7:0:0	-15.2	-5.92	-9.27	0.97	inx-1|cel-miR-228|1	X	6944621	6944627	-	inx-1	WBGene00002123	1	6
		ZK669.4	cel-miR-228	206	7:0:0	-11.3	-2.75	-8.54	0.99	ZK669.4|cel-miR-228|1	II	7942604	7942610	-	ZK669.4	WBGene00014054	1	15
		peroxidase	cel-miR-228	92	7:0:0	-12.9	-4.38	-8.51	0.96	peroxidase|cel-miR-228|2	II	8400250	8400256	-	peroxidase	WBGene00009897	1	17
		tim-1	cel-miR-228	23	7:0:0	-13.4	-5.03	-8.36	0.98	tim-1|cel-miR-228|1	III	12240333	12240339	-	tim-1	WBGene00006571	1	20
		C18B2.2	cel-miR-228	76	7:0:0	-14.51	-6.19	-8.31	0.85	C18B2.2|cel-miR-228|2	X	3628146	3628152	+	C18B2.2	WBGene00015953	2	8
		ckr-2	cel-miR-228	170	7:0:0	-12.4	-4.4	-7.99	0.95	ckr-2|cel-miR-228|1	III	2009427	2009433	-	ckr-2	WBGene00021439	1	16
		eps-8	cel-miR-228	58	7:0:0	-14.3	-6.69	-7.6	0.99	eps-8|cel-miR-228|1	IV	14896212	14896218	+	eps-8	WBGene00001330	1	11
		T26C5.2	cel-miR-228	95	7:0:0	-13.4	-6.36	-7.03	0.99	T26C5.2|cel-miR-228|1	II	9236016	9236022	+	T26C5.2	WBGene00012032	1	18
