# Supplementary material for: Profiling microRNAs through development of the parasitic nematode Haemonchus identifies nematode-specific miRNAs that suppress larval development
Source: Sci Rep. 2019 Nov 26;9:17594. doi: 10.1038/s41598-019-54154-6 (PMC6879476; doi:10.1038/s41598-019-54154-6)
Supplement: Supplementary file 7 — Table S5 [file 41598_2019_54154_MOESM7_ESM.xlsx]

## Sheet: PITA mir-235
Organism	RefSeq	Gene Name	microRNA	Position	Seed	dGduplex	dGopen	ddG	Conservation	Name	Chromosome	Start	End	Strand
Worm	NM_001027076	cwn-1	cel-miR-235	450	8:0:0	-23.1	-7.54	-15.55	0.99	cwn-1|cel-miR-235|3	II	131240	131247	-
Worm	NM_001026559	ptr-17	cel-miR-235	70	8:0:0	-19	-5.7	-13.29	0.42	ptr-17|cel-miR-235|1	I	12842529	12842536	+
Worm	NM_001027012	F49C5.11	cel-miR-235	56	7:0:0	-20.25	-7.76	-12.48	0	F49C5.11|cel-miR-235|1	II	12556741	12556747	+
Worm	NM_073838	T16G1.9	cel-miR-235	220	7:0:0	-18.7	-7.17	-11.52	0.95	T16G1.9|cel-miR-235|1	V	12946855	12946861	-
Worm	NM_001026763	C08B11.9	cel-miR-235	1379	7:0:0	-13.81	-3.45	-10.35	0.08	C08B11.9|cel-miR-235|1	II	8035915	8035921	-
Worm	NM_078030	rbc-1	cel-miR-235	478	8:0:0	-15.7	-5.75	-9.94	0.95	rbc-1|cel-miR-235|2	X	14624652	14624659	+
Worm	NM_059850	T01G9.1	cel-miR-235	46	7:0:0	-14.54	-4.7	-9.83	0.98	T01G9.1|cel-miR-235|1	I	8275544	8275550	+
Worm	NM_001047313	fbxa-182	cel-miR-235	199	7:0:0	-12.75	-3.43	-9.31	0	fbxa-182|cel-miR-235|1	II	2410660	2410666	-
Worm	NM_001028276	Y38C1AA.12	cel-miR-235	1252	7:0:0	-13.14	-3.97	-9.16	0.68	Y38C1AA.12|cel-miR-235|1	IV	194660	194666	+
Worm	NM_069606	R13.3	cel-miR-235	211	8:0:0	-14.5	-5.4	-9.09	0.77	R13.3|cel-miR-235|1	IV	10829542	10829549	-
Worm	NM_001027039	clr-1	cel-miR-235	306	7:0:0	-13.94	-5.4	-8.53	0.53	clr-1|cel-miR-235|1	II	5472166	5472172	+
Worm	NM_068859	F33D4.6	cel-miR-235	143	7:0:0	-12.8	-4.38	-8.41	0.62	F33D4.6|cel-miR-235|2	IV	7714183	7714189	-
Worm	NM_065193	protease	cel-miR-235	521	7:0:0	-14.51	-6.24	-8.26	0.96	protease|cel-miR-235|2	III	2642761	2642767	+
Worm	NM_072673	col-43	cel-miR-235	31	7:0:0	-11.87	-3.68	-8.18	0.96	col-43|cel-miR-235|1	V	8049775	8049781	-
Worm	NM_077260	F21G4.4	cel-miR-235	330	7:0:0	-15.9	-7.71	-8.18	0	F21G4.4|cel-miR-235|1	X	9897373	9897379	-
Worm	NM_059286	C32F10.4	cel-miR-235	55	7:0:0	-17.2	-9.25	-7.94	0.9	C32F10.4|cel-miR-235|1	I	5808447	5808453	-
Worm	NM_074624	T10C6.6	cel-miR-235	195	7:0:0	-13.03	-5.17	-7.85	0.98	T10C6.6|cel-miR-235|1	V	16027392	16027398	+
Worm	NM_001028841;NM_073425	math-33	cel-miR-235	50	7:0:0	-11.15	-3.33	-7.81	0.98	math-33|cel-miR-235|1	V	11118173	11118179	+
Worm	NM_063945	beta-1,6-N-acetylglucosaminyltransferase	cel-miR-235	311	8:0:0	-17.56	-9.79	-7.76	0.97	beta-1,6-N-acetylglucosaminyltransferase|cel-miR-235|1	II	10901760	10901767	-
Worm	NM_001047443;NM_171410	tag-60	cel-miR-235	398	7:0:0	-15.76	-8.08	-7.67	0.93	tag-60|cel-miR-235|1	IV	9130304	9130310	+
Worm	NM_061195	unc-54	cel-miR-235	709	8:0:0	-16.12	-8.58	-7.53	0.13	unc-54|cel-miR-235|1	I	14854683	14854690	-
Worm	NM_062536	dsh-2	cel-miR-235	424	8:0:0	-18.4	-10.86	-7.53	0.49	dsh-2|cel-miR-235|1	II	5078766	5078773	-
Worm	NM_072166	R01B10.4	cel-miR-235	158	7:0:0	-14.92	-7.53	-7.38	0.0054	R01B10.4|cel-miR-235|2	V	6045665	6045671	-
Worm	NM_063460	atf-2	cel-miR-235	147	7:0:0	-9.3	-2.11	-7.18	0.97	atf-2|cel-miR-235|2	II	8753807	8753813	+
Worm	NM_170832	crs-2	cel-miR-235	1374	7:0:0	-20.9	-13.73	-7.16	0	crs-2|cel-miR-235|1	I	2631670	2631676	+
Worm	NM_066114	pqn-46	cel-miR-235	86	7:0:0	-14.11	-7.02	-7.08	0.98	pqn-46|cel-miR-235|1	III	6941849	6941855	-
Worm	NM_068859	F33D4.6	cel-miR-235	106	7:0:0	-11.7	-4.68	-7.01	0.89	F33D4.6|cel-miR-235|1	IV	7714220	7714226	-
Worm	NM_001029288	C44C1.5	cel-miR-235	684	7:0:0	-16	-8.99	-7	0.31	C44C1.5|cel-miR-235|2	X	975718	975724	-
Worm	NM_001129665	ets-4	cel-miR-235	382	7:0:0	-15	-7.99	-7	0.94	ets-4|cel-miR-235|2	X	6522246	6522252	+
Worm	NM_001129636	C14H10.3	cel-miR-235	497	7:0:0	-14.1	-7.19	-6.9	0.95	C14H10.3|cel-miR-235|1	X	10220618	10220624	-
Worm	NM_075576	grd-2	cel-miR-235	27	8:0:0	-12.73	-6.01	-6.71	0.047	grd-2|cel-miR-235|1	V	20609139	20609146	+
Worm	NM_001025898	D1007.10	cel-miR-235	550	7:0:0	-16.16	-9.53	-6.62	0.014	D1007.10|cel-miR-235|2	I	4588006	4588012	+
Worm	NM_001026874	aka-1	cel-miR-235	82	7:0:0	-9.94	-3.36	-6.57	0.032	aka-1|cel-miR-235|1	II	7473004	7473010	-
Worm	NM_063585	eat-3	cel-miR-235	59	7:0:0	-12.7	-6.16	-6.53	0.13	eat-3|cel-miR-235|1	II	9329261	9329267	+
Worm	NM_001027596;NM_171151	kin-18	cel-miR-235	61	7:0:0	-14.41	-7.92	-6.48	0.94	kin-18|cel-miR-235|1	III	6123789	6123795	+
Worm	NM_065217	Y71H2AM.5	cel-miR-235	314	8:0:0	-21.38	-14.89	-6.48	0.92	Y71H2AM.5|cel-miR-235|1	III	2786975	2786982	+
Worm	NM_064888	F23H11.4	cel-miR-235	203	8:0:0	-10.1	-3.78	-6.31	0	F23H11.4|cel-miR-235|1	III	902208	902215	-
Worm	NM_077478	C03A3.2	cel-miR-235	242	7:0:0	-12.09	-5.82	-6.26	0.89	C03A3.2|cel-miR-235|1	X	11266051	11266057	+
Worm	NM_065440	asd-1	cel-miR-235	402	7:0:0	-8.7	-2.51	-6.18	0.33	asd-1|cel-miR-235|3	III	4202193	4202199	+
Worm	NM_060476	ztf-6	cel-miR-235	77	7:0:0	-11.4	-5.26	-6.13	0.97	ztf-6|cel-miR-235|1	I	11211363	11211369	+
Worm	NM_171809	sur-7	cel-miR-235	175	7:0:0	-9.27	-3.15	-6.11	0.95	sur-7|cel-miR-235|1	X	16379803	16379809	+
Worm	NM_001029659	ifd-1	cel-miR-235	177	8:0:0	-13.8	-7.71	-6.08	0.64	ifd-1|cel-miR-235|1	X	8820656	8820663	-
Worm	NM_001129353	Y67D8C.9	cel-miR-235	180	7:0:0	-9.3	-3.21	-6.08	0.97	Y67D8C.9|cel-miR-235|1	IV	3077479	3077485	-
Worm	NM_076069	T03G6.3	cel-miR-235	239	8:0:0	-15.5	-9.43	-6.06	0.99	T03G6.3|cel-miR-235|1	X	2610991	2610998	-
Worm	NM_001129634	C14A11.9	cel-miR-235	76	7:0:0	-11.65	-5.62	-6.02	0	C14A11.9|cel-miR-235|1	X	2808115	2808121	-
Worm	NM_059502	D2092.4	cel-miR-235	230	7:0:0	-13	-7.02	-5.97	0.98	D2092.4|cel-miR-235|1	I	6612212	6612218	-
Worm	NM_061262	C50D2.1	cel-miR-235	40	7:0:0	-12.3	-6.32	-5.97	0.11	C50D2.1|cel-miR-235|1	II	114407	114413	+
Worm	NM_001027298	eif-3.B	cel-miR-235	471	7:0:0	-10.6	-4.63	-5.96	0.36	eif-3.B|cel-miR-235|1	II	14798209	14798215	+
Worm	NM_182025	pqn-44	cel-miR-235	260	7:0:0	-12.9	-7.01	-5.88	0.49	pqn-44|cel-miR-235|1	I	5373153	5373159	-
Worm	NM_001029782;NM_001029783	nhr-91	cel-miR-235	47	7:0:0	-12.4	-6.52	-5.87	0.99	nhr-91|cel-miR-235|2	X	15314426	15314432	+
Worm	NM_066470	F42H10.5	cel-miR-235	439	7:0:0	-10.13	-4.26	-5.86	0.98	F42H10.5|cel-miR-235|1	III	8478099	8478105	+
Worm	NM_001028385	mca-3	cel-miR-235	308	7:0:0	-8.7	-2.92	-5.77	0.98	mca-3|cel-miR-235|1	IV	3111740	3111746	-
Worm	NM_064333	Y46G5A.29	cel-miR-235	144	8:0:0	-10	-4.26	-5.73	0.98	Y46G5A.29|cel-miR-235|1	II	12861891	12861898	+
Worm	NM_069536	F01D4.5	cel-miR-235	29	7:0:0	-15.3	-9.6	-5.69	0.88	F01D4.5|cel-miR-235|1	IV	10482737	10482743	-
Worm	NM_001028922;NM_001028923	grl-7	cel-miR-235	44	8:0:0	-13.2	-7.54	-5.65	0.98	grl-7|cel-miR-235|1	V	11344890	11344897	-
Worm	NM_066074	F37A4.1	cel-miR-235	117	7:0:0	-15.1	-9.46	-5.63	0.82	F37A4.1|cel-miR-235|1	III	6725564	6725570	+
Worm	NM_070294	lst-4	cel-miR-235	166	7:0:0	-8.7	-3.07	-5.62	0.95	lst-4|cel-miR-235|1	IV	14061172	14061178	-
Worm	NM_076328	C52B9.4	cel-miR-235	109	8:0:0	-10	-4.44	-5.55	0.94	C52B9.4|cel-miR-235|1	X	4264353	4264360	+
Worm	NM_001047290;NM_001047291	ubc-6	cel-miR-235	68	7:0:0	-9	-3.46	-5.53	0.98	ubc-6|cel-miR-235|1	II	7480504	7480510	+
Worm	NM_065739	F52C9.1	cel-miR-235	158	7:0:0	-17.44	-11.94	-5.49	0.98	F52C9.1|cel-miR-235|1	III	5333479	5333485	+
Worm	NM_060133	C36F7.2	cel-miR-235	32	7:0:0	-11.4	-5.96	-5.43	0.41	C36F7.2|cel-miR-235|1	I	9558048	9558054	+
Worm	NM_076054	K02E10.1	cel-miR-235	162	7:0:0	-15.7	-10.3	-5.39	0.38	K02E10.1|cel-miR-235|1	X	2500799	2500805	+
Worm	NM_001047453	C34D4.4	cel-miR-235	106	7:0:0	-12.2	-6.82	-5.37	0.99	C34D4.4|cel-miR-235|1	IV	7150545	7150551	+
Worm	NM_068023	zag-1	cel-miR-235	300	7:0:0	-10.67	-5.35	-5.31	0.99	zag-1|cel-miR-235|1	IV	3861411	3861417	+
Worm	NM_064006	peroxidase	cel-miR-235	111	8:0:0	-10.71	-5.52	-5.18	0.99	peroxidase|cel-miR-235|1	II	11240875	11240882	-
Worm	NM_001083285	C14H10.2	cel-miR-235	28	7:0:0	-9.02	-3.91	-5.1	0.98	C14H10.2|cel-miR-235|1	X	10242528	10242534	-
Worm	NM_072717	cogc-6	cel-miR-235	125	8:0:0	-12.59	-7.52	-5.06	0.97	cogc-6|cel-miR-235|1	V	8218318	8218325	-
Worm	NM_078322	T20F7.5	cel-miR-235	103	8:0:0	-9.72	-4.68	-5.03	0.51	T20F7.5|cel-miR-235|1	X	16845360	16845367	-
Worm	NM_001029565	H13N06.4	cel-miR-235	955	7:0:0	-9.7	-4.67	-5.02	0.98	H13N06.4|cel-miR-235|2	X	15499638	15499644	+
Worm	NM_063148	bath-44	cel-miR-235	297	7:0:0	-16.7	-11.82	-4.87	0.95	bath-44|cel-miR-235|1	II	7397036	7397042	+
Worm	NM_068185	ZK185.2	cel-miR-235	67	7:0:0	-13.4	-8.54	-4.85	0.31	ZK185.2|cel-miR-235|1	IV	4541731	4541737	+
Worm	NM_063593	mel-11	cel-miR-235	372	7:0:0	-11	-6.18	-4.81	0.99	mel-11|cel-miR-235|1	II	9368942	9368948	+
Worm	NM_067439	K08E3.4	cel-miR-235	49	7:0:0	-9.3	-4.5	-4.79	0.94	K08E3.4|cel-miR-235|1	III	13759453	13759459	-
Worm	NM_001026054	ced-7	cel-miR-235	185	7:0:0	-10	-5.21	-4.78	0.99	ced-7|cel-miR-235|1	III	9570404	9570410	-
Worm	NM_001029772	W05H9.4	cel-miR-235	81	7:0:0	-11.01	-6.22	-4.78	0	W05H9.4|cel-miR-235|1	X	6266666	6266672	+
Worm	NM_061225	F31C3.4	cel-miR-235	97	7:0:0	-9.14	-4.35	-4.78	0.25	F31C3.4|cel-miR-235|1	I	15051037	15051043	-
Worm	NM_171618	aex-3	cel-miR-235	134	8:0:0	-11.1	-6.45	-4.64	0.97	aex-3|cel-miR-235|2	X	751391	751398	-
Worm	NM_001028752	nhr-128	cel-miR-235	37	7:0:0	-13	-8.38	-4.61	0	nhr-128|cel-miR-235|1	V	2225158	2225164	+
Worm	NM_001047828	rab-37	cel-miR-235	111	8:0:0	-10.7	-6.09	-4.6	0.86	rab-37|cel-miR-235|1	X	4228394	4228401	-
Worm	NM_063985	F40F8.1	cel-miR-235	56	8:0:0	-9.4	-4.79	-4.6	0.72	F40F8.1|cel-miR-235|1	II	11129086	11129093	+
Worm	NM_067833	Y69A2AR.5	cel-miR-235	100	8:0:0	-10	-5.4	-4.59	0	Y69A2AR.5|cel-miR-235|1	IV	2617122	2617129	+
Worm	NM_001029782;NM_001029783	nhr-91	cel-miR-235	316	7:0:0	-11.16	-6.6	-4.55	0.99	nhr-91|cel-miR-235|1	X	15314695	15314701	+
Worm	NM_001029814	dve-1	cel-miR-235	717	7:0:0	-13.7	-9.17	-4.52	0.88	dve-1|cel-miR-235|1	X	432127	432133	-
Worm	NM_075611	Y44A6D.3	cel-miR-235	184	8:0:0	-10.2	-5.68	-4.51	0.58	Y44A6D.3|cel-miR-235|1	V	20786239	20786246	-
Worm	NM_001047303	F26G1.2	cel-miR-235	55	7:0:0	-11.5	-7	-4.49	0.99	F26G1.2|cel-miR-235|1	II	4764039	4764045	+
Worm	NM_067570	F41A4.1	cel-miR-235	105	8:0:0	-11.6	-7.14	-4.45	0.96	F41A4.1|cel-miR-235|1	IV	688240	688247	+
Worm	NM_072427	C13F10.4	cel-miR-235	49	7:0:0	-9.6	-5.19	-4.4	0.97	C13F10.4|cel-miR-235|1	V	7205886	7205892	-
Worm	NM_065193	protease	cel-miR-235	128	8:0:0	-9.5	-5.13	-4.36	0.98	protease|cel-miR-235|1	III	2642367	2642374	+
Worm	NM_066579	ZK643.2	cel-miR-235	34	7:0:0	-9.6	-5.23	-4.36	0.17	ZK643.2|cel-miR-235|1	III	8957511	8957517	+
Worm	NM_076968	C02B8.6	cel-miR-235	220	7:0:0	-12.86	-8.5	-4.35	0	C02B8.6|cel-miR-235|2	X	8133635	8133641	-
Worm	NM_001026957	pqn-32	cel-miR-235	111	7:0:0	-9.6	-5.26	-4.33	0.99	pqn-32|cel-miR-235|1	II	13110005	13110011	+
Worm	NM_001029617	nhr-71	cel-miR-235	410	7:0:0	-12.32	-7.98	-4.33	0.81	nhr-71|cel-miR-235|1	X	13751695	13751701	+
Worm	NM_073456	T19B10.9	cel-miR-235	92	7:0:0	-9	-4.66	-4.33	0.93	T19B10.9|cel-miR-235|1	V	11250818	11250824	+
Worm	NM_063407	stc-1	cel-miR-235	214	7:0:0	-12.2	-7.95	-4.24	0.95	stc-1|cel-miR-235|1	II	8563701	8563707	-
Worm	NM_076075	T14G11.1	cel-miR-235	276	7:0:0	-9.96	-5.75	-4.2	0.93	T14G11.1|cel-miR-235|1	X	2691825	2691831	+
Worm	NM_170873	T27A3.1	cel-miR-235	220	7:0:0	-13.96	-9.75	-4.2	0.99	T27A3.1|cel-miR-235|1	I	6126503	6126509	+
Worm	NM_001026509	Y105E8A.10	cel-miR-235	90	7:0:0	-11.85	-7.68	-4.16	0.92	Y105E8A.10|cel-miR-235|2	I	14431753	14431759	+
Worm	NM_066359	ceh-26	cel-miR-235	191	7:0:0	-8.7	-4.54	-4.15	0.76	ceh-26|cel-miR-235|1	III	8071135	8071141	+
Worm	NM_069398	C47E12.6	cel-miR-235	150	7:0:0	-9.1	-4.95	-4.14	0.93	C47E12.6|cel-miR-235|1	IV	9989565	9989571	+
Worm	NM_076586	F49E10.2	cel-miR-235	98	7:0:0	-10.16	-6.07	-4.08	0.83	F49E10.2|cel-miR-235|1	X	5893949	5893955	+
Worm	NM_068197	col-110	cel-miR-235	78	8:0:0	-13	-8.97	-4.02	0.99	col-110|cel-miR-235|1	IV	4608208	4608215	-
Worm	NM_072296	W02F12.2	cel-miR-235	214	7:0:0	-12.1	-8.08	-4.01	0.12	W02F12.2|cel-miR-235|1	V	6695200	6695206	-
Worm	NM_071815	grl-5	cel-miR-235	65	7:0:0	-11.1	-7.09	-4	0.92	grl-5|cel-miR-235|1	V	4412801	4412807	-
Worm	NM_058693	Y54E10BR.2	cel-miR-235	220	7:0:0	-9.6	-5.6	-3.99	0.48	Y54E10BR.2|cel-miR-235|1	I	3034745	3034751	+
Worm	NM_076414	mls-2	cel-miR-235	39	7:0:0	-9.86	-5.86	-3.99	0.95	mls-2|cel-miR-235|1	X	4759005	4759011	-
Worm	NM_076895	F27D9.2	cel-miR-235	63	8:0:0	-12.2	-8.23	-3.96	0.73	F27D9.2|cel-miR-235|1	X	7676126	7676133	+
Worm	NM_077612	B0198.2	cel-miR-235	186	7:0:0	-9.11	-5.16	-3.94	0.26	B0198.2|cel-miR-235|1	X	12031350	12031356	+
Worm	NM_073066	C50F4.14	cel-miR-235	52	8:0:0	-11	-7.06	-3.93	0.88	C50F4.14|cel-miR-235|1	V	9547690	9547697	-
Worm	NM_001028363	Y57G11C.50	cel-miR-235	279	7:0:0	-9	-5.17	-3.82	0	Y57G11C.50|cel-miR-235|1	IV	14809867	14809873	+
Worm	NM_073072	F25B3.6	cel-miR-235	475	7:0:0	-9	-5.22	-3.77	0.11	F25B3.6|cel-miR-235|1	V	9580037	9580043	-
Worm	NM_064084;NM_182101;NM_182102	din-1	cel-miR-235	76	7:0:0	-9.21	-5.44	-3.76	0.99	din-1|cel-miR-235|1	II	11615083	11615089	-
Worm	NM_001029306;NM_001029307	ref-2	cel-miR-235	91	7:0:0	-9.8	-6.06	-3.73	0.97	ref-2|cel-miR-235|1	X	7749456	7749462	+
Worm	NM_068677	him-3	cel-miR-235	27	7:0:0	-10.9	-7.2	-3.69	0.85	him-3|cel-miR-235|1	IV	6978540	6978546	+
Worm	NM_069845	ech-2	cel-miR-235	151	8:0:0	-9.7	-6	-3.69	0.28	ech-2|cel-miR-235|1	IV	11854967	11854974	-
Worm	NM_058402	F54A5.1	cel-miR-235	347	7:0:0	-10.51	-6.94	-3.56	0.18	F54A5.1|cel-miR-235|1	I	992134	992140	+
Worm	NM_001027195;NM_001027197	2001-06-01	cel-miR-235	89	8:0:0	-13.72	-10.19	-3.52	0.98	jun-1|cel-miR-235|1	II	9131865	9131872	+
Worm	NM_001028661	egl-9	cel-miR-235	232	7:0:0	-13.8	-10.3	-3.49	0.99	egl-9|cel-miR-235|1	V	10475017	10475023	+
Worm	NM_171631	Y102A11A.9	cel-miR-235	359	7:0:0	-8.71	-5.26	-3.44	0.61	Y102A11A.9|cel-miR-235|1	X	2017946	2017952	+
Worm	NM_073382	F32D8.10	cel-miR-235	78	7:0:0	-10	-6.63	-3.36	0.54	F32D8.10|cel-miR-235|1	V	10906848	10906854	-
Worm	NM_077536	F52D10.2	cel-miR-235	506	7:0:0	-18.1	-14.78	-3.31	0.97	F52D10.2|cel-miR-235|2	X	11589711	11589717	-
Worm	NM_065289	Y53G8AR.9	cel-miR-235	207	7:0:0	-14.59	-11.55	-3.03	0	Y53G8AR.9|cel-miR-235|1	III	3318568	3318574	-
Worm	NM_069102	F21D5.5	cel-miR-235	88	7:0:0	-10.14	-7.1	-3.03	0.55	F21D5.5|cel-miR-235|1	IV	8735695	8735701	-
Worm	NM_061354	mlt-10	cel-miR-235	51	7:0:0	-10.9	-7.9	-2.99	0.99	mlt-10|cel-miR-235|1	II	551934	551940	+
Worm	NM_001028431	unc-17	cel-miR-235	46	8:0:0	-10.11	-7.17	-2.93	0.9	unc-17|cel-miR-235|1	IV	3618450	3618457	-
Worm	NM_171034	rsp-7	cel-miR-235	319	7:0:0	-14	-11.07	-2.92	0.32	rsp-7|cel-miR-235|1	II	10661076	10661082	+
Worm	NM_065432	C16C10.4	cel-miR-235	81	7:0:0	-9.6	-6.76	-2.83	0	C16C10.4|cel-miR-235|1	III	4172112	4172118	+
Worm	NM_063379	cuticulin	cel-miR-235	38	7:0:0	-12.1	-9.29	-2.8	0.99	cuticulin|cel-miR-235|1	II	8445164	8445170	-
Worm	NM_078422	osm-11	cel-miR-235	179	8:0:0	-12.1	-9.32	-2.77	0.98	osm-11|cel-miR-235|1	X	17420494	17420501	-
Worm	NM_171078;NM_171079	zer-1	cel-miR-235	550	7:0:0	-11.11	-8.41	-2.69	0.89	zer-1|cel-miR-235|1	III	881531	881537	-
Worm	NM_062694	F59E12.6	cel-miR-235	832	7:0:0	-9.51	-6.86	-2.64	0	F59E12.6|cel-miR-235|1	II	5626292	5626298	-
Worm	NM_078141	Ets-domain	cel-miR-235	433	7:0:0	-9.3	-6.65	-2.64	0.98	Ets-domain|cel-miR-235|1	X	15370081	15370087	-
Worm	NM_001026023;NM_001026024	sel-8	cel-miR-235	39	7:0:0	-8.7	-6.2	-2.49	0.08	sel-8|cel-miR-235|1	III	3613247	3613253	-
Worm	NM_076239	nlp-1	cel-miR-235	94	7:0:0	-9.9	-7.46	-2.43	0.44	nlp-1|cel-miR-235|1	X	3728360	3728366	+
Worm	NM_059034	ugt-26	cel-miR-235	161	8:0:0	-9.5	-7.09	-2.4	0.078	ugt-26|cel-miR-235|1	I	4723870	4723877	+
Worm	NM_069599	C06G8.1	cel-miR-235	238	7:0:0	-10.65	-8.25	-2.39	0.92	C06G8.1|cel-miR-235|1	IV	10779061	10779067	-
Worm	NM_001029376	daf-12	cel-miR-235	1315	8:0:0	-11.13	-8.97	-2.15	0.86	daf-12|cel-miR-235|1	X	10666717	10666724	+
Worm	NM_068483	glf-1	cel-miR-235	135	7:0:0	-10.4	-8.31	-2.08	0.93	glf-1|cel-miR-235|1	IV	5889686	5889692	+
Worm	NM_058771	Y47G6A.18	cel-miR-235	37	7:0:0	-9.2	-7.16	-2.03	0.99	Y47G6A.18|cel-miR-235|1	I	3508917	3508923	-
Worm	NM_076671	lmp-1	cel-miR-235	125	7:0:0	-10.12	-8.1	-2.01	0.24	lmp-1|cel-miR-235|2	X	6376592	6376598	-
Worm	NM_068662	T22D1.5	cel-miR-235	79	7:0:0	-12.83	-10.88	-1.94	0.31	T22D1.5|cel-miR-235|1	IV	6905455	6905461	+
Worm	NM_062986	T13C2.6	cel-miR-235	187	7:0:0	-8.7	-6.86	-1.83	0.98	T13C2.6|cel-miR-235|1	II	6787814	6787820	+
Worm	NM_001026321	mes-3	cel-miR-235	280	7:0:0	-13.55	-11.73	-1.81	0	mes-3|cel-miR-235|1	I	5002624	5002630	+
Worm	NM_181903	gpdh-2	cel-miR-235	144	7:0:0	-13.2	-11.38	-1.81	0.79	gpdh-2|cel-miR-235|1	III	9854059	9854065	-
Worm	NM_001028374	Y62E10A.18	cel-miR-235	54	7:0:0	-9	-7.32	-1.67	0.76	Y62E10A.18|cel-miR-235|1	IV	13403795	13403801	-
Worm	NM_001129295	F09E8.2	cel-miR-235	110	7:0:0	-9.32	-7.66	-1.65	0.11	F09E8.2|cel-miR-235|1	IV	13150568	13150574	-
Worm	NM_001129665	ets-4	cel-miR-235	693	7:0:0	-9.35	-7.72	-1.62	0.82	ets-4|cel-miR-235|3	X	6522557	6522563	+
Worm	NM_070035	flp-9	cel-miR-235	240	7:0:0	-12.8	-11.25	-1.54	0.99	flp-9|cel-miR-235|1	IV	12754545	12754551	-
Worm	NM_001129679	F55A4.8	cel-miR-235	571	7:0:0	-12.6	-11.39	-1.2	0	F55A4.8|cel-miR-235|1	X	1039179	1039185	-
Worm	NM_001026747	C05C10.5	cel-miR-235	189	7:0:0	-9.6	-8.42	-1.17	0.63	C05C10.5|cel-miR-235|1	II	9940118	9940124	+
Worm	NM_001028311	Y51H4A.25	cel-miR-235	229	7:0:0	-12.3	-11.17	-1.12	0	Y51H4A.25|cel-miR-235|1	IV	16736922	16736928	+
Worm	NM_064010	unc-130	cel-miR-235	138	7:0:0	-9	-7.93	-1.06	0.84	unc-130|cel-miR-235|1	II	11283718	11283724	+
Worm	NM_068859	F33D4.6	cel-miR-235	152	7:0:0	-9.82	-8.89	-0.92	0.82	F33D4.6|cel-miR-235|3	IV	7714174	7714180	-
Worm	NM_072308	dbl-1	cel-miR-235	109	7:0:0	-10	-9.07	-0.92	0.99	dbl-1|cel-miR-235|1	V	6760024	6760030	+
Worm	NM_065534	smc-4	cel-miR-235	114	7:0:0	-9.5	-8.8	-0.69	0.039	smc-4|cel-miR-235|1	III	4592894	4592900	+
Worm	NM_078427	mlc-2	cel-miR-235	94	8:0:0	-13	-12.35	-0.64	0.99	mlc-2|cel-miR-235|1	X	17455723	17455730	-
Worm	NM_170890	E02D9.1	cel-miR-235	140	7:0:0	-9	-8.36	-0.63	0.86	E02D9.1|cel-miR-235|1	I	6803775	6803781	+
Worm	NM_063537	hlh-3	cel-miR-235	293	7:0:0	-11.12	-10.69	-0.42	0	hlh-3|cel-miR-235|1	II	9087820	9087826	+
Worm	NM_076297	F09F9.2	cel-miR-235	102	7:0:0	-8.93	-8.54	-0.38	0.98	F09F9.2|cel-miR-235|1	X	4110442	4110448	-
Worm	NM_001028402;NM_001028403	sqd-1	cel-miR-235	636	7:0:0	-17	-16.62	-0.37	0.55	sqd-1|cel-miR-235|1	IV	6326048	6326054	+
Worm	NM_065845	B0244.11	cel-miR-235	93	8:0:0	-17.1	-16.86	-0.23	0	B0244.11|cel-miR-235|1	III	5768379	5768386	+
Worm	NM_001029739	peb-1	cel-miR-235	744	7:0:0	-10.2	-10.04	-0.15	0.96	peb-1|cel-miR-235|1	X	2218832	2218838	+
Worm	NM_001026152;NM_001026153	C10G6.1	cel-miR-235	124	7:0:0	-9.3	-9.15	-0.14	0.93	C10G6.1|cel-miR-235|1	IV	5830030	5830036	+
Worm	NM_076940	sfxn-2	cel-miR-235	127	7:0:0	-8.7	-8.56	-0.13	0.052	sfxn-2|cel-miR-235|2	X	7956194	7956200	-
Worm	NM_001027076	cwn-1	cel-miR-235	111	7:0:0	-16.1	-16.1	0.004	0	cwn-1|cel-miR-235|1	II	131579	131585	-
Worm	NM_064009	cuticulin	cel-miR-235	131	7:0:0	-9.6	-9.92	0.32	0.99	cuticulin|cel-miR-235|2	II	11271481	11271487	+
Worm	NM_001027743	Y55B1AR.2	cel-miR-235	319	7:0:0	-11.05	-11.59	0.54	0.62	Y55B1AR.2|cel-miR-235|1	III	587445	587451	-
Worm	NM_061673	math-27	cel-miR-235	230	8:0:0	-10.4	-10.99	0.59	0	math-27|cel-miR-235|1	II	1768723	1768730	+
Worm	NM_076940	sfxn-2	cel-miR-235	109	7:0:0	-9.46	-11.23	1.77	0.22	sfxn-2|cel-miR-235|1	X	7956212	7956218	-
Worm	NM_182053	C27A12.7	cel-miR-235	457	8:0:0	-11.39	-13.18	1.79	0	C27A12.7|cel-miR-235|1	I	6055950	6055957	-
Worm	NM_062819	fbf-2	cel-miR-235	78	7:0:0	-10	-11.9	1.9	0.84	fbf-2|cel-miR-235|1	II	6089023	6089029	-
Worm	NM_073026	E02C12.8	cel-miR-235	90	8:0:0	-10.71	-12.76	2.05	0.35	E02C12.8|cel-miR-235|2	V	9371762	9371769	-
Worm	NM_001028436	ccr-4	cel-miR-235	678	7:0:0	-9.5	-12.05	2.55	0.58	ccr-4|cel-miR-235|2	IV	12371265	12371271	+
Worm	NM_065288	ral-1	cel-miR-235	49	7:0:0	-9.7	-12.47	2.77	0.28	ral-1|cel-miR-235|1	III	3317533	3317539	+
Worm	NM_073279	Y32F6A.4	cel-miR-235	74	7:0:0	-9.67	-12.91	3.24	0.014	Y32F6A.4|cel-miR-235|1	V	10428868	10428874	-
Worm	NM_071638	Y39H10A.6	cel-miR-235	75	7:0:0	-11.9	-18.19	6.29	0	Y39H10A.6|cel-miR-235|1	V	3749486	3749492	-
Worm	NM_171018	T02G5.14	cel-miR-235	76	7:0:0	-11.3	-18.38	7.08	0	T02G5.14|cel-miR-235|1	II	7092006	7092012	+

## Sheet: TS mir-235
C. elegans | miR-235
194 transcripts with conserved sites, with a total of 202 conserved sites and 29 poorly conserved sites.
Table sorted by aggregate PCT
Genes with only poorly conserved sites are not shown [View top predicted targets, irrespective of site conservation]
The table shows at most one transcript per gene, selected for having the highest aggregate PCT (or the one with the longest 3' UTR, in case of a tie). [Show all transcripts]
Target gene	Representative transcript	Gene symbol	Gene ID	Conserved sites							Poorly conserved sites							Aggregate PCT	Links to sites in UTRs
				total	8mer-1A	8mer-1U	7mer-m8	7mer-1A	6mer	6mer-1A	total	8mer-1A	8mer-1U	7mer-m8	7mer-1A	6mer	6mer-1A
181621	181621	nhr-91	WBGene00003681	2	1	1	0	0	0	0	0	0	0	0	0	0	0	0.99	Sites in UTR
179066	179066	grl-9	WBGene00001718	1	1	0	0	0	0	0	0	0	0	0	0	0	0	0.97	Sites in UTR
181558	181558	rbc-1	WBGene00004313	2	0	1	0	1	0	0	0	0	0	0	0	0	0	0.96	Sites in UTR
174955	174955	pqn-32	WBGene00004120	1	1	0	0	0	0	0	1	0	0	0	0	1	0	0.95	Sites in UTR
180927	180927	ets-4	WBGene00017687	2	1	1	0	0	0	0	1	0	0	0	1	0	0	0.94	Sites in UTR
180699	180699	C52B9.4	WBGene00016867	2	1	0	0	0	1	0	0	0	0	0	0	0	0	0.93	Sites in UTR
174399	174399	atf-2	WBGene00000220	1	1	0	0	0	0	0	1	0	0	0	1	0	0	0.93	Sites in UTR
176352	176352	ced-7	WBGene00000421	1	1	0	0	0	0	0	0	0	0	0	0	0	0	0.93	Sites in UTR
177225	177225	col-110	WBGene00000684	1	1	0	0	0	0	0	0	0	0	0	0	0	0	0.93	Sites in UTR
174720	174720	cut-1	WBGene00000851	1	1	0	0	0	0	0	0	0	0	0	0	0	0	0.93	Sites in UTR
179569	179569	grl-7	WBGene00001716	1	1	0	0	0	0	0	0	0	0	0	0	0	0	0.93	Sites in UTR
181775	181775	mlc-2	WBGene00003370	1	1	0	0	0	0	0	0	0	0	0	0	0	0	0.93	Sites in UTR
173445	173445	mlt-10	WBGene00015646	1	1	0	0	0	0	0	0	0	0	0	0	0	0	0.93	Sites in UTR
175383	175383	protease	WBGene00019212	2	1	1	0	0	0	0	1	0	0	0	0	0	1	0.93	Sites in UTR
174452	174452	jun-1	WBGene00012005	1	0	1	0	0	0	0	1	0	0	0	0	0	1	0.92	Sites in UTR
173014	173014	ztf-6	WBGene00012317	1	0	1	0	0	0	0	1	0	0	0	0	0	1	0.91	Sites in UTR
174922	174922	Y46G5A.29	WBGene00012917	1	1	0	0	0	0	0	0	0	0	0	0	0	0	0.91	Sites in UTR
177358	177358	glf-1	WBGene00019154	1	1	0	0	0	0	0	0	0	0	0	0	0	0	0.9	Sites in UTR
174484	174484	mel-11	WBGene00003196	1	1	0	0	0	0	0	0	0	0	0	0	0	0	0.9	Sites in UTR
177352	177352	C10G6.1	WBGene00015680	1	1	0	0	0	0	0	0	0	0	0	0	0	0	0.9	Sites in UTR
189089	189089	W01C9.2	WBGene00012176	1	1	0	0	0	0	0	0	0	0	0	0	0	0	0.9	Sites in UTR
188703	188703	asd-2	WBGene00006423	1	0	0	1	0	0	0	2	0	0	0	1	1	0	0.88	Sites in UTR
174217	174217	ubc-6	WBGene00006703	1	0	0	1	0	0	0	0	0	0	0	0	0	0	0.88	Sites in UTR
3565489	3.56549e+06	F43D2.6	WBGene00044191	1	0	0	1	0	0	0	0	0	0	0	0	0	0	0.88	Sites in UTR
181347	181347	F52D10.2	WBGene00009930	2	0	0	1	0	1	0	1	0	0	0	0	1	0	0.88	Sites in UTR
189434	189434	Y11D7A.9	WBGene00012433	1	0	0	1	0	0	0	0	0	0	0	0	0	0	0.88	Sites in UTR
185686	185686	F42H10.5	WBGene00018369	1	0	1	0	0	0	0	0	0	0	0	0	0	0	0.87	Sites in UTR
174347	174347	cut-3	WBGene00009041	1	0	1	0	0	0	0	0	0	0	0	0	0	0	0.87	Sites in UTR
177144	177144	zag-1	WBGene00006970	1	0	1	0	0	0	0	0	0	0	0	0	0	0	0.87	Sites in UTR
177089	177089	mca-3	WBGene00003153	1	0	1	0	0	0	0	0	0	0	0	0	0	0	0.87	Sites in UTR
3565024	3.56502e+06	twk-43	WBGene00006693	1	0	1	0	0	0	0	0	0	0	0	0	0	0	0.87	Sites in UTR
179778	179778	T16G1.9	WBGene00011802	1	0	1	0	0	0	0	0	0	0	0	0	0	0	0.87	Sites in UTR
184263	184263	F09F9.2	WBGene00017307	1	0	1	0	0	0	0	0	0	0	0	0	0	0	0.87	Sites in UTR
179187	179187	col-43	WBGene00000620	1	0	0	1	0	0	0	0	0	0	0	0	0	0	0.87	Sites in UTR
174782	174782	din-1	WBGene00008549	1	0	0	1	0	0	0	0	0	0	0	0	0	0	0.87	Sites in UTR
180532	180532	peb-1	WBGene00003968	1	0	0	1	0	0	0	0	0	0	0	0	0	0	0.87	Sites in UTR
180525	180525	F53B1.4	WBGene00018737	1	0	0	1	0	0	0	0	0	0	0	0	0	0	0.87	Sites in UTR
174717	174717	peroxidase	WBGene00011530	1	0	0	1	0	0	0	0	0	0	0	0	0	0	0.87	Sites in UTR
180561	180561	T03G6.3	WBGene00020195	1	0	0	1	0	0	0	0	0	0	0	0	0	0	0.87	Sites in UTR
181772	181772	osm-11	WBGene00003891	1	0	1	0	0	0	0	1	0	0	0	0	1	0	0.87	Sites in UTR
179558	179558	T19B10.9	WBGene00011836	1	0	1	0	0	0	0	0	0	0	0	0	0	0	0.86	Sites in UTR
178361	178361	lst-4	WBGene00003086	1	0	1	0	0	0	0	0	0	0	0	0	0	0	0.86	Sites in UTR
177854	177854	C47E12.6	WBGene00008150	1	0	1	0	0	0	0	0	0	0	0	0	0	0	0.85	Sites in UTR
259656	259656	F53F4.16	WBGene00023419	1	0	1	0	0	0	0	0	0	0	0	0	0	0	0.85	Sites in UTR
183211	183211	C34E7.3	WBGene00007933	1	0	1	0	0	0	0	0	0	0	0	0	0	0	0.84	Sites in UTR
176813	176813	K08E3.4	WBGene00010664	1	0	0	1	0	0	0	1	0	0	0	0	0	1	0.84	Sites in UTR
187677	187677	cut-5	WBGene00011104	1	0	0	1	0	0	0	0	0	0	0	0	0	0	0.84	Sites in UTR
179538	179538	math-33	WBGene00010406	1	0	0	1	0	0	0	0	0	0	0	0	0	0	0.84	Sites in UTR
174721	174721	unc-130	WBGene00006853	1	0	0	1	0	0	0	0	0	0	0	0	0	0	0.84	Sites in UTR
171919	171919	Y47G6A.18	WBGene00021644	1	0	0	1	0	0	0	0	0	0	0	0	0	0	0.84	Sites in UTR
174210	174210	bath-44	WBGene00015567	1	0	1	0	0	0	0	0	0	0	0	0	0	0	0.84	Sites in UTR
176895	176895	cutl-28	WBGene00018256	1	0	1	0	0	0	0	0	0	0	0	0	0	0	0.84	Sites in UTR
178837	178837	grl-5	WBGene00001714	1	0	1	0	0	0	0	0	0	0	0	0	0	0	0.84	Sites in UTR
188507	188507	T14G11.1	WBGene00020510	1	0	1	0	0	0	0	0	0	0	0	0	0	0	0.84	Sites in UTR
179201	179201	cogc-6	WBGene00019481	1	0	1	0	0	0	0	0	0	0	0	0	0	0	0.83	Sites in UTR
181234	181234	C14H10.2	WBGene00007592	1	0	1	0	0	0	0	0	0	0	0	0	0	0	0.83	Sites in UTR
187967	187967	T01G9.1	WBGene00011343	1	0	1	0	0	0	0	0	0	0	0	0	0	0	0.83	Sites in UTR
174116	174116	T13C2.6	WBGene00020481	1	0	1	0	0	0	0	0	0	0	0	0	0	0	0.83	Sites in UTR
183205	183205	C34D4.4	WBGene00016400	1	0	0	1	0	0	0	0	0	0	0	0	0	0	0.83	Sites in UTR
182243	182243	C05A9.2	WBGene00007317	1	1	0	0	0	0	0	0	0	0	0	0	0	0	0.82	Sites in UTR
173503	173503	lin-42	WBGene00018572	1	0	1	0	0	0	0	0	0	0	0	0	0	0	0.81	Sites in UTR
180420	180420	aex-3	WBGene00000086	1	0	1	0	0	0	0	1	0	0	0	0	0	1	0.8	Sites in UTR
178825	178825	nlp-9	WBGene00003747	1	0	0	0	1	0	0	1	0	0	0	0	0	1	0.78	Sites in UTR
181627	181627	tag-97	WBGene00006462	1	1	0	0	0	0	0	0	0	0	0	0	0	0	0.76	Sites in UTR
176137	176137	ceh-26	WBGene00000448	1	0	1	0	0	0	0	0	0	0	0	0	0	0	0.75	Sites in UTR
173376	173376	F31C3.4	WBGene00009286	1	0	1	0	0	0	0	0	0	0	0	0	0	0	0.75	Sites in UTR
177972	177972	C06G8.1	WBGene00007384	1	0	1	0	0	0	0	0	0	0	0	0	0	0	0.74	Sites in UTR
176520	176520	cut-6	WBGene00000853	1	1	0	0	0	0	0	0	0	0	0	0	0	0	0.71	Sites in UTR
175970	175970	pqn-46	WBGene00004133	1	1	0	0	0	0	0	0	0	0	0	0	0	0	0.71	Sites in UTR
184993	184993	F26G1.2	WBGene00017838	1	1	0	0	0	0	0	0	0	0	0	0	0	0	0.71	Sites in UTR
177088	177088	Y67D8C.9	WBGene00022073	1	1	0	0	0	0	0	0	0	0	0	0	0	0	0.71	Sites in UTR
184204	184204	F08G5.3	WBGene00008582	1	0	0	0	1	0	0	0	0	0	0	0	0	0	0.71	Sites in UTR
174074	174074	T28D9.1	WBGene00020894	1	0	0	0	1	0	0	0	0	0	0	0	0	0	0.71	Sites in UTR
177552	177552	F33D4.6	WBGene00017998	2	1	1	0	0	0	0	1	1	0	0	0	0	0	0.71	Sites in UTR
3565422	3565422	C28D4.10	WBGene00007796	1	0	0	0	1	0	0	1	0	0	0	0	0	1	0.7	Sites in UTR
189900	189900	Y44A6D.3	WBGene00012854	1	0	1	0	0	0	0	0	0	0	0	0	0	0	0.7	Sites in UTR
181713	181713	cah-3	WBGene00000281	1	0	0	0	1	0	0	0	0	0	0	0	0	0	0.7	Sites in UTR
3565019	3565019	Y62E10A.18	WBGene00013384	2	0	1	0	1	0	0	0	0	0	0	0	0	0	0.69	Sites in UTR
181302	181302	alr-1	WBGene00044330	1	0	0	0	1	0	0	0	0	0	0	0	0	0	0.69	Sites in UTR
180727	180727	ham-2	WBGene00001821	1	0	0	0	1	0	0	0	0	0	0	0	0	0	0.69	Sites in UTR
180784	180784	tbc-7	WBGene00016292	1	0	0	0	1	0	0	0	0	0	0	0	0	0	0.69	Sites in UTR
174616	174616	F59B10.4	WBGene00010320	1	0	0	0	1	0	0	0	0	0	0	0	0	0	0.69	Sites in UTR
172613	172613	abts-1	WBGene00009920	1	0	0	0	1	0	0	2	0	0	0	0	1	1	0.69	Sites in UTR
186912	186912	K02H8.1	WBGene00019347	1	0	0	0	1	0	0	0	0	0	0	0	0	0	0.69	Sites in UTR
171898	171898	Y54E10A.16	WBGene00021834	1	0	0	0	1	0	0	0	0	0	0	0	0	0	0.69	Sites in UTR
181707	181707	sur-7	WBGene00006353	1	0	1	0	0	0	0	0	0	0	0	0	0	0	0.69	Sites in UTR
175249	175249	zer-1	WBGene00020762	1	0	1	0	0	0	0	0	0	0	0	0	0	0	0.69	Sites in UTR
177373	177373	lag-1	WBGene00002245	1	0	0	0	1	0	0	1	0	0	0	1	0	0	0.68	Sites in UTR
188437	188437	lips-5	WBGene00011725	1	0	0	0	1	0	0	0	0	0	0	0	0	0	0.68	Sites in UTR
177466	177466	trxr-1	WBGene00015553	1	0	0	0	1	0	0	0	0	0	0	0	0	0	0.68	Sites in UTR
3565669	3565669	F52B10.3	WBGene00044304	1	0	0	0	1	0	0	0	0	0	0	0	0	0	0.68	Sites in UTR
171952	171952	unc-11	WBGene00006751	1	0	0	0	1	0	0	2	0	0	0	0	1	1	0.68	Sites in UTR
179257	179257	ztf-12	WBGene00015274	1	0	0	0	1	0	0	1	0	0	0	1	0	0	0.67	Sites in UTR
171644	171644	Y65B4BL.1	WBGene00022033	1	0	0	0	1	0	0	0	0	0	0	0	0	0	0.67	Sites in UTR
179472	179472	cat-4	WBGene00000298	1	0	0	0	1	0	0	0	0	0	0	0	0	0	0.67	Sites in UTR
177539	177539	F45E4.3	WBGene00018468	1	0	0	0	1	0	0	0	0	0	0	0	0	0	0.67	Sites in UTR
177340	177340	fkh-7	WBGene00001439	1	0	0	0	1	0	0	0	0	0	0	0	0	0	0.66	Sites in UTR
183983	183983	grl-23	WBGene00001732	1	0	0	0	1	0	0	0	0	0	0	0	0	0	0.66	Sites in UTR
177774	177774	F59B8.1	WBGene00010316	1	0	0	0	1	0	0	0	0	0	0	0	0	0	0.66	Sites in UTR
181274	181274	plc-1	WBGene00004036	1	0	0	0	1	0	0	0	0	0	0	0	0	0	0.66	Sites in UTR
172903	172903	ZC434.3	WBGene00013891	1	0	1	0	0	0	0	0	0	0	0	0	0	0	0.65	Sites in UTR
188837	188837	xbx-5	WBGene00011974	1	1	0	0	0	0	0	0	0	0	0	0	0	0	0.65	Sites in UTR
186759	186759	gnrr-5	WBGene00019224	1	0	0	0	1	0	0	0	0	0	0	0	0	0	0.64	Sites in UTR
177603	177603	rabs-5	WBGene00021538	1	0	0	0	1	0	0	0	0	0	0	0	0	0	0.63	Sites in UTR
172079	172079	tag-192	WBGene00007053	1	0	0	0	1	0	0	0	0	0	0	0	0	0	0.6	Sites in UTR
183238	183238	C35D10.5	WBGene00016442	1	0	0	0	1	0	0	0	0	0	0	0	0	0	0.6	Sites in UTR
172849	172849	Y106G6A.5	WBGene00013697	1	0	0	0	1	0	0	1	0	0	0	0	0	1	0.6	Sites in UTR
173305	173305	Y105E8A.10	WBGene00013670	1	0	0	1	0	0	0	1	0	0	0	1	0	0	0.6	Sites in UTR
181315	181315	C03A3.2	WBGene00007267	1	0	1	0	0	0	0	0	0	0	0	0	0	0	0.59	Sites in UTR
176503	176503	ran-1	WBGene00004302	1	0	0	0	1	0	0	0	0	0	0	0	0	0	0.59	Sites in UTR
180423	180423	ile-2	WBGene00002071	1	0	0	0	1	0	0	0	0	0	0	0	0	0	0.59	Sites in UTR
3565074	3.56507e+06	miz-1	WBGene00011259	1	0	0	0	1	0	0	0	0	0	0	0	0	0	0.59	Sites in UTR
175805	175805	B0244.9	WBGene00015084	1	0	0	0	1	0	0	0	0	0	0	0	0	0	0.59	Sites in UTR
178523	178523	C30H6.9	WBGene00007826	1	0	0	0	1	0	0	0	0	0	0	0	0	0	0.59	Sites in UTR
191621	191621	ceh-31	WBGene00000452	1	0	0	0	1	0	0	0	0	0	0	0	0	0	0.57	Sites in UTR
171605	171605	col-45	WBGene00000622	1	0	0	0	1	0	0	0	0	0	0	0	0	0	0.57	Sites in UTR
183367	183367	elo-4	WBGene00001242	1	0	0	0	1	0	0	0	0	0	0	0	0	0	0.57	Sites in UTR
180924	180924	glr-8	WBGene00001619	1	0	0	0	1	0	0	0	0	0	0	0	0	0	0.57	Sites in UTR
184306	184306	lips-3	WBGene00008655	1	0	0	0	1	0	0	0	0	0	0	0	0	0	0.57	Sites in UTR
174011	174011	ran-5	WBGene00004306	1	0	0	0	1	0	0	0	0	0	0	0	0	0	0.57	Sites in UTR
181030	181030	unc-18	WBGene00006757	1	0	0	0	1	0	0	0	0	0	0	0	0	0	0.57	Sites in UTR
179907	179907	D1086.3	WBGene00008390	1	0	0	0	1	0	0	0	0	0	0	0	0	0	0.57	Sites in UTR
174990	174990	E01G4.6	WBGene00008448	1	0	0	0	1	0	0	0	0	0	0	0	0	0	0.57	Sites in UTR
179708	179708	F28C1.3	WBGene00009201	1	0	0	0	1	0	0	0	0	0	0	0	0	0	0.57	Sites in UTR
179483	179483	F29F11.3	WBGene00009256	1	0	0	0	1	0	0	0	0	0	0	0	0	0	0.57	Sites in UTR
259661	259661	K02E11.10	WBGene00044109	1	0	0	0	1	0	0	0	0	0	0	0	0	0	0.57	Sites in UTR
3565691	3565691	ZC412.3	WBGene00013884	1	0	0	0	1	0	0	0	0	0	0	0	0	0	0.57	Sites in UTR
171670	171670	ZC123.3	WBGene00022518	1	0	0	0	1	0	0	1	0	0	0	0	0	1	0.55	Sites in UTR
175948	175948	F37A4.1	WBGene00018131	1	1	0	0	0	0	0	0	0	0	0	0	0	0	0.54	Sites in UTR
179109	179109	C13F10.4	WBGene00015743	1	1	0	0	0	0	0	0	0	0	0	0	0	0	0.53	Sites in UTR
172248	172248	C32F10.4	WBGene00016332	1	1	0	0	0	0	0	0	0	0	0	0	0	0	0.48	Sites in UTR
175697	175697	sax-2	WBGene00004728	1	1	0	0	0	0	0	0	0	0	0	0	0	0	0.48	Sites in UTR
175632	175632	B0393.5	WBGene00007170	1	1	0	0	0	0	0	0	0	0	0	0	0	0	0.48	Sites in UTR
178048	178048	his-47	WBGene00001921	1	0	0	0	1	0	0	1	0	0	0	1	0	0	0.48	Sites in UTR
180696	180696	rab-37	WBGene00004285	1	0	1	0	0	0	0	0	0	0	0	0	0	0	0.47	Sites in UTR
174368	174368	stc-1	WBGene00006059	1	0	0	1	0	0	0	0	0	0	0	0	0	0	0.47	Sites in UTR
179431	179431	col-149	WBGene00000722	1	0	0	0	1	0	0	0	0	0	0	0	0	0	0.46	Sites in UTR
178232	178232	flp-9	WBGene00001452	1	1	0	0	0	0	0	0	0	0	0	0	0	0	0.45	Sites in UTR
173399	173399	cwn-1	WBGene00000857	1	0	0	0	1	0	0	0	0	0	0	0	0	0	0.42	Sites in UTR
176291	176291	eat-4	WBGene00001135	1	0	0	0	1	0	0	0	0	0	0	0	0	0	0.42	Sites in UTR
176030	176030	B0361.7	WBGene00015161	1	0	0	0	1	0	0	0	0	0	0	0	0	0	0.42	Sites in UTR
180280	180280	B0399.1	WBGene00007176	1	0	0	0	1	0	0	0	0	0	0	0	0	0	0.42	Sites in UTR
177226	177226	F19C7.8	WBGene00017597	1	0	0	0	1	0	0	0	0	0	0	0	0	0	0.42	Sites in UTR
6418630	6418630	M03A1.8	WBGene00077490	1	0	0	0	1	0	0	0	0	0	0	0	0	0	0.42	Sites in UTR
3896777	3896777	glrx-22	WBGene00044608	1	1	0	0	0	0	0	1	0	0	0	1	0	0	0.41	Sites in UTR
185208	185208	F32D8.10	WBGene00009333	1	1	0	0	0	0	0	0	0	0	0	0	0	0	0.41	Sites in UTR
180570	180570	unc-2	WBGene00006742	1	0	0	0	1	0	0	0	0	0	0	0	0	0	0.4	Sites in UTR
179387	179387	unc-41	WBGene00006777	1	0	0	0	1	0	0	0	0	0	0	0	0	0	0.4	Sites in UTR
180414	180414	ifc-2	WBGene00002056	1	0	0	0	1	0	0	0	0	0	0	0	0	0	0.39	Sites in UTR
174306	174306	unc-105	WBGene00006832	1	0	0	0	1	0	0	0	0	0	0	0	0	0	0.39	Sites in UTR
180715	180715	esterase	WBGene00017478	1	0	0	0	1	0	0	0	0	0	0	0	0	0	0.39	Sites in UTR
181232	181232	C14H10.3	WBGene00007593	1	1	0	0	0	0	0	0	0	0	0	0	0	0	0.38	Sites in UTR
181028	181028	F27D9.2	WBGene00017861	1	1	0	0	0	0	0	0	0	0	0	0	0	0	0.38	Sites in UTR
181263	181263	daf-12	WBGene00000908	1	0	0	1	0	0	0	0	0	0	0	0	0	0	0.38	Sites in UTR
177952	177952	R09H10.5	WBGene00011182	1	0	0	0	1	0	0	0	0	0	0	0	0	0	0.37	Sites in UTR
177736	177736	tag-60	WBGene00006438	1	1	0	0	0	0	0	0	0	0	0	0	0	0	0.37	Sites in UTR
174292	174292	T05H10.3	WBGene00011508	1	0	0	0	1	0	0	2	0	0	0	1	1	0	0.35	Sites in UTR
178174	178174	C42C1.4	WBGene00016582	1	0	0	0	1	0	0	0	0	0	0	0	0	0	0.35	Sites in UTR
181393	181393	F42F12.4	WBGene00009636	1	0	0	0	1	0	0	0	0	0	0	0	0	0	0.34	Sites in UTR
179342	179342	C50F4.14	WBGene00008237	1	0	0	1	0	0	0	0	0	0	0	0	0	0	0.34	Sites in UTR
180070	180070	T10C6.6	WBGene00011688	1	0	0	1	0	0	0	0	0	0	0	0	0	0	0.34	Sites in UTR
175862	175862	kin-18	WBGene00002201	1	1	0	0	0	0	0	0	0	0	0	0	0	0	0.3	Sites in UTR
179068	179068	dbl-1	WBGene00000936	1	0	0	1	0	0	0	0	0	0	0	0	0	0	0.22	Sites in UTR
180751	180751	mls-2	WBGene00003377	1	0	1	0	0	0	0	0	0	0	0	0	0	0	0.13	Sites in UTR
179957	179957	C53A5.2	WBGene00008263	1	1	0	0	0	0	0	0	0	0	0	0	0	0	< 0.1	Sites in UTR
187641	187641	R06C7.6	WBGene00011065	1	1	0	0	0	0	0	0	0	0	0	0	0	0	< 0.1	Sites in UTR
175433	175433	ral-1	WBGene00021811	1	0	1	0	0	0	0	0	0	0	0	0	0	0	< 0.1	Sites in UTR
183539	183539	ref-2	WBGene00004335	1	0	1	0	0	0	0	0	0	0	0	0	0	0	< 0.1	Sites in UTR
184175	184175	F08C6.5	WBGene00017243	1	0	1	0	0	0	0	0	0	0	0	0	0	0	< 0.1	Sites in UTR
190329	190329	Y56A3A.16	WBGene00013235	1	0	1	0	0	0	0	0	0	0	0	0	0	0	< 0.1	Sites in UTR
181491	181491	nhr-71	WBGene00003661	1	0	0	1	0	0	0	0	0	0	0	0	0	0	< 0.1	Sites in UTR
174701	174701	F40F8.1	WBGene00009575	1	0	0	1	0	0	0	0	0	0	0	0	0	0	< 0.1	Sites in UTR
176060	176060	mup-4	WBGene00003497	1	0	0	0	1	0	0	0	0	0	0	0	0	0	< 0.1	Sites in UTR
181055	181055	sem-5	WBGene00004774	1	0	0	0	0	1	0	1	0	0	0	0	1	0	< 0.1	Sites in UTR
180780	180780	acn-1	WBGene00000039	1	0	0	0	0	1	0	0	0	0	0	0	0	0	< 0.1	Sites in UTR
181022	181022	adt-2	WBGene00000083	1	0	0	0	0	1	0	0	0	0	0	0	0	0	< 0.1	Sites in UTR
174673	174673	cap-2	WBGene00000293	1	0	0	0	0	1	0	0	0	0	0	0	0	0	< 0.1	Sites in UTR
181424	181424	gpc-1	WBGene00001681	1	0	0	0	0	1	0	0	0	0	0	0	0	0	< 0.1	Sites in UTR
180695	180695	hpk-1	WBGene00001994	1	0	0	0	0	1	0	0	0	0	0	0	0	0	< 0.1	Sites in UTR
173448	173448	mlt-8	WBGene00021095	1	0	0	0	0	1	0	0	0	0	0	0	0	0	< 0.1	Sites in UTR
176446	176446	nex-2	WBGene00003589	1	0	0	0	0	1	0	0	0	0	0	0	0	0	< 0.1	Sites in UTR
181432	181432	nhr-25	WBGene00003623	1	0	0	0	0	1	0	0	0	0	0	0	0	0	< 0.1	Sites in UTR
186752	186752	otpl-8	WBGene00010403	1	0	0	0	0	1	0	0	0	0	0	0	0	0	< 0.1	Sites in UTR
174614	174614	pqn-47	WBGene00004134	1	0	0	0	0	1	0	0	0	0	0	0	0	0	< 0.1	Sites in UTR
180974	180974	tag-320	WBGene00015168	1	0	0	0	0	1	0	0	0	0	0	0	0	0	< 0.1	Sites in UTR
172748	172748	tat-5	WBGene00009498	1	0	0	0	0	1	0	0	0	0	0	0	0	0	< 0.1	Sites in UTR
192065	192065	tsp-15	WBGene00006641	1	0	0	0	0	1	0	0	0	0	0	0	0	0	< 0.1	Sites in UTR
181345	181345	C35C5.6	WBGene00007956	1	0	0	0	0	1	0	0	0	0	0	0	0	0	< 0.1	Sites in UTR
181336	181336	F48C5.1	WBGene00009842	1	0	0	0	0	1	0	0	0	0	0	0	0	0	< 0.1	Sites in UTR
181175	181175	F49E2.5	WBGene00009888	1	0	0	0	0	1	0	0	0	0	0	0	0	0	< 0.1	Sites in UTR
181788	181788	H18N23.2	WBGene00019211	1	0	0	0	0	1	0	0	0	0	0	0	0	0	< 0.1	Sites in UTR
181210	181210	man(9)-alpha-mannosidase	WBGene00013919	1	0	0	0	0	1	0	0	0	0	0	0	0	0	< 0.1	Sites in UTR
259630	259630	Y97E10C.1	WBGene00022410	1	0	0	0	0	1	0	0	0	0	0	0	0	0	< 0.1	Sites in UTR
191323	191323	ZK470.1	WBGene00022744	1	0	0	0	0	1	0	0	0	0	0	0	0	0	< 0.1	Sites in UTR

## Sheet: In PITA and TS
	Organism	RefSeq	Gene Name	microRNA	Position	Seed	dGduplex	dGopen	ddG	Conservation	Name	Chromosome	Start	End	Strand	Gene symbol	Gene ID	Conserved sites	TS rank
1	Worm	NM_001027195;NM_001027197	jun-1	cel-miR-235	89	8:0:0	-13.72	-10.19	-3.52	0.98	jun-1|cel-miR-235|1	II	9131865	9131872	+	jun-1	WBGene00012005	1	15
2	Worm	NM_171618	aex-3	cel-miR-235	134	8:0:0	-11.1	-6.45	-4.64	0.97	aex-3|cel-miR-235|2	X	751391	751398	-	aex-3	WBGene00000086	1	62
3	Worm	NM_063460	atf-2	cel-miR-235	147	7:0:0	-9.3	-2.11	-7.18	0.97	atf-2|cel-miR-235|2	II	8753807	8753813	+	atf-2	WBGene00000220	1	7
4	Worm	NM_063148	bath-44	cel-miR-235	297	7:0:0	-16.7	-11.82	-4.87	0.95	bath-44|cel-miR-235|1	II	7397036	7397042	+	bath-44	WBGene00015567	1	51
5	Worm	NM_077478	C03A3.2	cel-miR-235	242	7:0:0	-12.09	-5.82	-6.26	0.89	C03A3.2|cel-miR-235|1	X	11266051	11266057	+	C03A3.2	WBGene00007267	1	109
6	Worm	NM_069599	C06G8.1	cel-miR-235	238	7:0:0	-10.65	-8.25	-2.39	0.92	C06G8.1|cel-miR-235|1	IV	10779061	10779067	-	C06G8.1	WBGene00007384	1	67
7	Worm	NM_001026152;NM_001026153	C10G6.1	cel-miR-235	124	7:0:0	-9.3	-9.15	-0.14	0.93	C10G6.1|cel-miR-235|1	IV	5830030	5830036	+	C10G6.1	WBGene00015680	1	20
8	Worm	NM_072427	C13F10.4	cel-miR-235	49	7:0:0	-9.6	-5.19	-4.4	0.97	C13F10.4|cel-miR-235|1	V	7205886	7205892	-	C13F10.4	WBGene00015743	1	130
9	Worm	NM_001083285	C14H10.2	cel-miR-235	28	7:0:0	-9.02	-3.91	-5.1	0.98	C14H10.2|cel-miR-235|1	X	10242528	10242534	-	C14H10.2	WBGene00007592	1	56
10	Worm	NM_001129636	C14H10.3	cel-miR-235	497	7:0:0	-14.1	-7.19	-6.9	0.95	C14H10.3|cel-miR-235|1	X	10220618	10220624	-	C14H10.3	WBGene00007593	1	152
11	Worm	NM_059286	C32F10.4	cel-miR-235	55	7:0:0	-17.2	-9.25	-7.94	0.9	C32F10.4|cel-miR-235|1	I	5808447	5808453	-	C32F10.4	WBGene00016332	1	131
12	Worm	NM_001047453	C34D4.4	cel-miR-235	106	7:0:0	-12.2	-6.82	-5.37	0.99	C34D4.4|cel-miR-235|1	IV	7150545	7150551	+	C34D4.4	WBGene00016400	1	59
13	Worm	NM_069398	C47E12.6	cel-miR-235	150	7:0:0	-9.1	-4.95	-4.14	0.93	C47E12.6|cel-miR-235|1	IV	9989565	9989571	+	C47E12.6	WBGene00008150	1	43
14	Worm	NM_073066	C50F4.14	cel-miR-235	52	8:0:0	-11	-7.06	-3.93	0.88	C50F4.14|cel-miR-235|1	V	9547690	9547697	-	C50F4.14	WBGene00008237	1	160
15	Worm	NM_076328	C52B9.4	cel-miR-235	109	8:0:0	-10	-4.44	-5.55	0.94	C52B9.4|cel-miR-235|1	X	4264353	4264360	+	C52B9.4	WBGene00016867	2	6
16	Worm	NM_001026054	ced-7	cel-miR-235	185	7:0:0	-10	-5.21	-4.78	0.99	ced-7|cel-miR-235|1	III	9570404	9570410	-	ced-7	WBGene00000421	1	8
17	Worm	NM_066359	ceh-26	cel-miR-235	191	7:0:0	-8.7	-4.54	-4.15	0.76	ceh-26|cel-miR-235|1	III	8071135	8071141	+	ceh-26	WBGene00000448	1	65
18	Worm	NM_072717	cogc-6	cel-miR-235	125	8:0:0	-12.59	-7.52	-5.06	0.97	cogc-6|cel-miR-235|1	V	8218318	8218325	-	cogc-6	WBGene00019481	1	55
19	Worm	NM_068197	col-110	cel-miR-235	78	8:0:0	-13	-8.97	-4.02	0.99	col-110|cel-miR-235|1	IV	4608208	4608215	-	col-110	WBGene00000684	1	9
20	Worm	NM_072673	col-43	cel-miR-235	31	7:0:0	-11.87	-3.68	-8.18	0.96	col-43|cel-miR-235|1	V	8049775	8049781	-	col-43	WBGene00000620	1	34
21	Worm	NM_001027076	cwn-1	cel-miR-235	450	8:0:0	-23.1	-7.54	-15.55	0.99	cwn-1|cel-miR-235|3	II	131240	131247	-	cwn-1	WBGene00000857	1	139
22	Worm	NM_001027076	cwn-1	cel-miR-235	111	7:0:0	-16.1	-16.1	0.004	0	cwn-1|cel-miR-235|1	II	131579	131585	-
23	Worm	NM_001029376	daf-12	cel-miR-235	1315	8:0:0	-11.13	-8.97	-2.15	0.86	daf-12|cel-miR-235|1	X	10666717	10666724	+	daf-12	WBGene00000908	1	154
24	Worm	NM_072308	dbl-1	cel-miR-235	109	7:0:0	-10	-9.07	-0.92	0.99	dbl-1|cel-miR-235|1	V	6760024	6760030	+	dbl-1	WBGene00000936	1	163
25	Worm	NM_064084;NM_182101;NM_182102	din-1	cel-miR-235	76	7:0:0	-9.21	-5.44	-3.76	0.99	din-1|cel-miR-235|1	II	11615083	11615089	-	din-1	WBGene00008549	1	35
26	Worm	NM_001129665	ets-4	cel-miR-235	382	7:0:0	-15	-7.99	-7	0.94	ets-4|cel-miR-235|2	X	6522246	6522252	+	ets-4	WBGene00017687	2	5
27	Worm	NM_001129665	ets-4	cel-miR-235	693	7:0:0	-9.35	-7.72	-1.62	0.82	ets-4|cel-miR-235|3	X	6522557	6522563	+
28	Worm	NM_076297	F09F9.2	cel-miR-235	102	7:0:0	-8.93	-8.54	-0.38	0.98	F09F9.2|cel-miR-235|1	X	4110442	4110448	-	F09F9.2	WBGene00017307	1	33
29	Worm	NM_001047303	F26G1.2	cel-miR-235	55	7:0:0	-11.5	-7	-4.49	0.99	F26G1.2|cel-miR-235|1	II	4764039	4764045	+	F26G1.2	WBGene00017838	1	70
30	Worm	NM_076895	F27D9.2	cel-miR-235	63	8:0:0	-12.2	-8.23	-3.96	0.73	F27D9.2|cel-miR-235|1	X	7676126	7676133	+	F27D9.2	WBGene00017861	1	153
31	Worm	NM_061225	F31C3.4	cel-miR-235	97	7:0:0	-9.14	-4.35	-4.78	0.25	F31C3.4|cel-miR-235|1	I	15051037	15051043	-	F31C3.4	WBGene00009286	1	66
32	Worm	NM_073382	F32D8.10	cel-miR-235	78	7:0:0	-10	-6.63	-3.36	0.54	F32D8.10|cel-miR-235|1	V	10906848	10906854	-	F32D8.10	WBGene00009333	1	146
33	Worm	NM_068859	F33D4.6	cel-miR-235	143	7:0:0	-12.8	-4.38	-8.41	0.62	F33D4.6|cel-miR-235|2	IV	7714183	7714189	-	F33D4.6	WBGene00017998	2	74
34	Worm	NM_068859	F33D4.6	cel-miR-235	106	7:0:0	-11.7	-4.68	-7.01	0.89	F33D4.6|cel-miR-235|1	IV	7714220	7714226	-
35	Worm	NM_068859	F33D4.6	cel-miR-235	152	7:0:0	-9.82	-8.89	-0.92	0.82	F33D4.6|cel-miR-235|3	IV	7714174	7714180	-
36	Worm	NM_066074	F37A4.1	cel-miR-235	117	7:0:0	-15.1	-9.46	-5.63	0.82	F37A4.1|cel-miR-235|1	III	6725564	6725570	+	F37A4.1	WBGene00018131	1	129
37	Worm	NM_063985	F40F8.1	cel-miR-235	56	8:0:0	-9.4	-4.79	-4.6	0.72	F40F8.1|cel-miR-235|1	II	11129086	11129093	+	F40F8.1	WBGene00009575	1	172
38	Worm	NM_066470	F42H10.5	cel-miR-235	439	7:0:0	-10.13	-4.26	-5.86	0.98	F42H10.5|cel-miR-235|1	III	8478099	8478105	+	F42H10.5	WBGene00018369	1	27
39	Worm	NM_077536	F52D10.2	cel-miR-235	506	7:0:0	-18.1	-14.78	-3.31	0.97	F52D10.2|cel-miR-235|2	X	11589711	11589717	-	F52D10.2	WBGene00009930	2	25
40	Worm	NM_070035	flp-9	cel-miR-235	240	7:0:0	-12.8	-11.25	-1.54	0.99	flp-9|cel-miR-235|1	IV	12754545	12754551	-	flp-9	WBGene00001452	1	138
41	Worm	NM_068483	glf-1	cel-miR-235	135	7:0:0	-10.4	-8.31	-2.08	0.93	glf-1|cel-miR-235|1	IV	5889686	5889692	+	glf-1	WBGene00019154	1	18
42	Worm	NM_071815	grl-5	cel-miR-235	65	7:0:0	-11.1	-7.09	-4	0.92	grl-5|cel-miR-235|1	V	4412801	4412807	-	grl-5	WBGene00001714	1	53
43	Worm	NM_001028922;NM_001028923	grl-7	cel-miR-235	44	8:0:0	-13.2	-7.54	-5.65	0.98	grl-7|cel-miR-235|1	V	11344890	11344897	-	grl-7	WBGene00001716	1	11
44	Worm	NM_067439	K08E3.4	cel-miR-235	49	7:0:0	-9.3	-4.5	-4.79	0.94	K08E3.4|cel-miR-235|1	III	13759453	13759459	-	K08E3.4	WBGene00010664	1	46
45	Worm	NM_001027596;NM_171151	kin-18	cel-miR-235	61	7:0:0	-14.41	-7.92	-6.48	0.94	kin-18|cel-miR-235|1	III	6123789	6123795	+	kin-18	WBGene00002201	1	162
46	Worm	NM_070294	lst-4	cel-miR-235	166	7:0:0	-8.7	-3.07	-5.62	0.95	lst-4|cel-miR-235|1	IV	14061172	14061178	-	lst-4	WBGene00003086	1	42
47	Worm	NM_001028841;NM_073425	math-33	cel-miR-235	50	7:0:0	-11.15	-3.33	-7.81	0.98	math-33|cel-miR-235|1	V	11118173	11118179	+	math-33	WBGene00010406	1	48
48	Worm	NM_001028385	mca-3	cel-miR-235	308	7:0:0	-8.7	-2.92	-5.77	0.98	mca-3|cel-miR-235|1	IV	3111740	3111746	-	mca-3	WBGene00003153	1	30
49	Worm	NM_063593	mel-11	cel-miR-235	372	7:0:0	-11	-6.18	-4.81	0.99	mel-11|cel-miR-235|1	II	9368942	9368948	+	mel-11	WBGene00003196	1	19
50	Worm	NM_078427	mlc-2	cel-miR-235	94	8:0:0	-13	-12.35	-0.64	0.99	mlc-2|cel-miR-235|1	X	17455723	17455730	-	mlc-2	WBGene00003370	1	12
51	Worm	NM_076414	mls-2	cel-miR-235	39	7:0:0	-9.86	-5.86	-3.99	0.95	mls-2|cel-miR-235|1	X	4759005	4759011	-	mls-2	WBGene00003377	1	164
52	Worm	NM_061354	mlt-10	cel-miR-235	51	7:0:0	-10.9	-7.9	-2.99	0.99	mlt-10|cel-miR-235|1	II	551934	551940	+	mlt-10	WBGene00015646	1	13
53	Worm	NM_001029617	nhr-71	cel-miR-235	410	7:0:0	-12.32	-7.98	-4.33	0.81	nhr-71|cel-miR-235|1	X	13751695	13751701	+	nhr-71	WBGene00003661	1	171
54	Worm	NM_001029782;NM_001029783	nhr-91	cel-miR-235	47	7:0:0	-12.4	-6.52	-5.87	0.99	nhr-91|cel-miR-235|2	X	15314426	15314432	+	nhr-91	WBGene00003681	2	1
55	Worm	NM_001029782;NM_001029783	nhr-91	cel-miR-235	316	7:0:0	-11.16	-6.6	-4.55	0.99	nhr-91|cel-miR-235|1	X	15314695	15314701	+
56	Worm	NM_078422	osm-11	cel-miR-235	179	8:0:0	-12.1	-9.32	-2.77	0.98	osm-11|cel-miR-235|1	X	17420494	17420501	-	osm-11	WBGene00003891	1	40
57	Worm	NM_001029739	peb-1	cel-miR-235	744	7:0:0	-10.2	-10.04	-0.15	0.96	peb-1|cel-miR-235|1	X	2218832	2218838	+	peb-1	WBGene00003968	1	36
58	Worm	NM_064006	peroxidase	cel-miR-235	111	8:0:0	-10.71	-5.52	-5.18	0.99	peroxidase|cel-miR-235|1	II	11240875	11240882	-	peroxidase	WBGene00011530	1	38
59	Worm	NM_001026957	pqn-32	cel-miR-235	111	7:0:0	-9.6	-5.26	-4.33	0.99	pqn-32|cel-miR-235|1	II	13110005	13110011	+	pqn-32	WBGene00004120	1	4
60	Worm	NM_066114	pqn-46	cel-miR-235	86	7:0:0	-14.11	-7.02	-7.08	0.98	pqn-46|cel-miR-235|1	III	6941849	6941855	-	pqn-46	WBGene00004133	1	69
61	Worm	NM_065193	protease	cel-miR-235	521	7:0:0	-14.51	-6.24	-8.26	0.96	protease|cel-miR-235|2	III	2642761	2642767	+	protease	WBGene00019212	2	14
62	Worm	NM_065193	protease	cel-miR-235	128	8:0:0	-9.5	-5.13	-4.36	0.98	protease|cel-miR-235|1	III	2642367	2642374	+
63	Worm	NM_001047828	rab-37	cel-miR-235	111	8:0:0	-10.7	-6.09	-4.6	0.86	rab-37|cel-miR-235|1	X	4228394	4228401	-	rab-37	WBGene00004285	1	135
64	Worm	NM_065288	ral-1	cel-miR-235	49	7:0:0	-9.7	-12.47	2.77	0.28	ral-1|cel-miR-235|1	III	3317533	3317539	+	ral-1	WBGene00021811	1	167
65	Worm	NM_078030	rbc-1	cel-miR-235	478	8:0:0	-15.7	-5.75	-9.94	0.95	rbc-1|cel-miR-235|2	X	14624652	14624659	+	rbc-1	WBGene00004313	2	3
66	Worm	NM_001029306;NM_001029307	ref-2	cel-miR-235	91	7:0:0	-9.8	-6.06	-3.73	0.97	ref-2|cel-miR-235|1	X	7749456	7749462	+	ref-2	WBGene00004335	1	168
67	Worm	NM_063407	stc-1	cel-miR-235	214	7:0:0	-12.2	-7.95	-4.24	0.95	stc-1|cel-miR-235|1	II	8563701	8563707	-	stc-1	WBGene00006059	1	136
68	Worm	NM_171809	sur-7	cel-miR-235	175	7:0:0	-9.27	-3.15	-6.11	0.95	sur-7|cel-miR-235|1	X	16379803	16379809	+	sur-7	WBGene00006353	1	86
69	Worm	NM_059850	T01G9.1	cel-miR-235	46	7:0:0	-14.54	-4.7	-9.83	0.98	T01G9.1|cel-miR-235|1	I	8275544	8275550	+	T01G9.1	WBGene00011343	1	57
70	Worm	NM_076069	T03G6.3	cel-miR-235	239	8:0:0	-15.5	-9.43	-6.06	0.99	T03G6.3|cel-miR-235|1	X	2610991	2610998	-	T03G6.3	WBGene00020195	1	39
71	Worm	NM_074624	T10C6.6	cel-miR-235	195	7:0:0	-13.03	-5.17	-7.85	0.98	T10C6.6|cel-miR-235|1	V	16027392	16027398	+	T10C6.6	WBGene00011688	1	161
72	Worm	NM_062986	T13C2.6	cel-miR-235	187	7:0:0	-8.7	-6.86	-1.83	0.98	T13C2.6|cel-miR-235|1	II	6787814	6787820	+	T13C2.6	WBGene00020481	1	58
73	Worm	NM_076075	T14G11.1	cel-miR-235	276	7:0:0	-9.96	-5.75	-4.2	0.93	T14G11.1|cel-miR-235|1	X	2691825	2691831	+	T14G11.1	WBGene00020510	1	54
74	Worm	NM_073838	T16G1.9	cel-miR-235	220	7:0:0	-18.7	-7.17	-11.52	0.95	T16G1.9|cel-miR-235|1	V	12946855	12946861	-	T16G1.9	WBGene00011802	1	32
75	Worm	NM_073456	T19B10.9	cel-miR-235	92	7:0:0	-9	-4.66	-4.33	0.93	T19B10.9|cel-miR-235|1	V	11250818	11250824	+	T19B10.9	WBGene00011836	1	41
76	Worm	NM_001047443;NM_171410	tag-60	cel-miR-235	398	7:0:0	-15.76	-8.08	-7.67	0.93	tag-60|cel-miR-235|1	IV	9130304	9130310	+	tag-60	WBGene00006438	1	156
77	Worm	NM_001047290;NM_001047291	ubc-6	cel-miR-235	68	7:0:0	-9	-3.46	-5.53	0.98	ubc-6|cel-miR-235|1	II	7480504	7480510	+	ubc-6	WBGene00006703	1	23
78	Worm	NM_064010	unc-130	cel-miR-235	138	7:0:0	-9	-7.93	-1.06	0.84	unc-130|cel-miR-235|1	II	11283718	11283724	+	unc-130	WBGene00006853	1	49
79	Worm	NM_001026509	Y105E8A.10	cel-miR-235	90	7:0:0	-11.85	-7.68	-4.16	0.92	Y105E8A.10|cel-miR-235|2	I	14431753	14431759	+	Y105E8A.10	WBGene00013670	1	108
80	Worm	NM_075611	Y44A6D.3	cel-miR-235	184	8:0:0	-10.2	-5.68	-4.51	0.58	Y44A6D.3|cel-miR-235|1	V	20786239	20786246	-	Y44A6D.3	WBGene00012854	1	76
81	Worm	NM_064333	Y46G5A.29	cel-miR-235	144	8:0:0	-10	-4.26	-5.73	0.98	Y46G5A.29|cel-miR-235|1	II	12861891	12861898	+	Y46G5A.29	WBGene00012917	1	17
82	Worm	NM_058771	Y47G6A.18	cel-miR-235	37	7:0:0	-9.2	-7.16	-2.03	0.99	Y47G6A.18|cel-miR-235|1	I	3508917	3508923	-	Y47G6A.18	WBGene00021644	1	50
83	Worm	NM_001028374	Y62E10A.18	cel-miR-235	54	7:0:0	-9	-7.32	-1.67	0.76	Y62E10A.18|cel-miR-235|1	IV	13403795	13403801	-	Y62E10A.18	WBGene00013384	2	78
84	Worm	NM_001129353	Y67D8C.9	cel-miR-235	180	7:0:0	-9.3	-3.21	-6.08	0.97	Y67D8C.9|cel-miR-235|1	IV	3077479	3077485	-	Y67D8C.9	WBGene00022073	1	71
85	Worm	NM_068023	zag-1	cel-miR-235	300	7:0:0	-10.67	-5.35	-5.31	0.99	zag-1|cel-miR-235|1	IV	3861411	3861417	+	zag-1	WBGene00006970	1	29
86	Worm	NM_171078;NM_171079	zer-1	cel-miR-235	550	7:0:0	-11.11	-8.41	-2.69	0.89	zer-1|cel-miR-235|1	III	881531	881537	-	zer-1	WBGene00020762	1	87
87	Worm	NM_060476	ztf-6	cel-miR-235	77	7:0:0	-11.4	-5.26	-6.13	0.97	ztf-6|cel-miR-235|1	I	11211363	11211369	+	ztf-6	WBGene00012317	1	16

## Sheet: Refined set sorted on ddG
Table S5. Predicted target genes of C. elegans mir-235 using PITA or TargetScan and those identified by both prediction programs.
Organism	RefSeq	Gene Name	microRNA	Position	Seed	dGduplex	dGopen	ddG	Conservation	Name	Chromosome	Start	End	Strand	Gene symbol	Gene ID	Conserved sites	TS rank
Worm	NM_078030	rbc-1	cel-miR-235	478	8:0:0	-15.7	-5.75	-9.94	0.95	rbc-1|cel-miR-235|2	X	14624652	14624659	+	rbc-1	WBGene00004313	2	3
Worm	NM_068859	F33D4.6	cel-miR-235	143	7:0:0	-12.8	-4.38	-8.41	0.62	F33D4.6|cel-miR-235|2	IV	7714183	7714189	-	F33D4.6	WBGene00017998	2	74
Worm	NM_065193	protease	cel-miR-235	521	7:0:0	-14.51	-6.24	-8.26	0.96	protease|cel-miR-235|2	III	2642761	2642767	+	protease	WBGene00019212	2	14
Worm	NM_063460	atf-2	cel-miR-235	147	7:0:0	-9.3	-2.11	-7.18	0.97	atf-2|cel-miR-235|2	II	8753807	8753813	+	atf-2	WBGene00000220	1	7
Worm	NM_068859	F33D4.6	cel-miR-235	106	7:0:0	-11.7	-4.68	-7.01	0.89	F33D4.6|cel-miR-235|1	IV	7714220	7714226	-
Worm	NM_001129665	ets-4	cel-miR-235	382	7:0:0	-15	-7.99	-7	0.94	ets-4|cel-miR-235|2	X	6522246	6522252	+	ets-4	WBGene00017687	2	5
