# Supplementary material for: Profiling microRNAs through development of the parasitic nematode Haemonchus identifies nematode-specific miRNAs that suppress larval development
Source: Sci Rep. 2019 Nov 26;9:17594. doi: 10.1038/s41598-019-54154-6 (PMC6879476; doi:10.1038/s41598-019-54154-6)
Supplement: Supplementary file 8 — Table S6 [file 41598_2019_54154_MOESM8_ESM.xlsx]

## Sheet: Cel-mir-228 GO TargetScan
Table S6. GO enrichment terms for TargetScan and PITA predicted target genes for C. elegans mir-228. Statistically significant GO terms identified by DAVID (Bejamini score < 0.05).
WBGene00000039	acn-1	C42D8.5	Caenorhabditis elegans				FUNCTIONAL ANNOTATION CLUSTERING															FUNCTIONAL ANNOTATION CHART
WBGene00000085	aex-2	T14B1.2	Caenorhabditis elegans
WBGene00000092	ags-3	F32A6.4	Caenorhabditis elegans				LIM domain					0.0065		WBGene00000438	Homeobox protein ceh-14(ceh-14)	RG	Caenorhabditis elegans					Category	Term	RT	Genes	Count	%	P-Value	Benjamini
WBGene00000114	alh-8	F13D12.4	Caenorhabditis elegans											WBGene00006826	LIM domain-containing protein unc-97(unc-97)	RG	Caenorhabditis elegans						KEGG_PATHWAY	Valine, leucine and isoleucine degradation	RT	8	4	7.7e-07	3.8e-05
WBGene00000115	alh-9	F01F1.6	Caenorhabditis elegans											WBGene00006654	LIM/homeobox protein ttx-3(ttx-3)	RG	Caenorhabditis elegans						UP_KEYWORDS	Developmental protein	RT	16	8	7.8e-06	0.001
WBGene00000157	aps-2	F02E8.3	Caenorhabditis elegans											WBGene00003089	Lim and Transglutaminase Domain(ltd-1)	RG	Caenorhabditis elegans						UP_KEYWORDS	Glycoprotein	RT	18	9	1.5e-05	0.00099
WBGene00000161	apa-2	T20B5.1	Caenorhabditis elegans											WBGene00013289	hypothetical protein(tag-273)	RG	Caenorhabditis elegans						KEGG_PATHWAY	Metabolic pathways	RT	22	11	7.8e-05	0.002
WBGene00000184	arf-6	Y116A8C.12	Caenorhabditis elegans																				KEGG_PATHWAY	Propanoate metabolism	RT	5	2.5	0.00019	0.0032
WBGene00000216	asp-3	H22K11.1	Caenorhabditis elegans																				UP_KEYWORDS	Zinc	RT	20	10	0.0002	0.0087
WBGene00000399	cdh-7	R05H10.6	Caenorhabditis elegans				Valine, leucine and isoleucine degradation					3.8e-05		WBGene00000114	ALdehyde deHydrogenase(alh-8)	RG	Caenorhabditis elegans						UP_KEYWORDS	LIM domain	RT	5	2.5	0.0002	0.0065
WBGene00000429	ceh-2	C27A12.5	Caenorhabditis elegans											WBGene00014054	Lipoamide acyltransferase component of branched-chain alpha-keto acid dehydrogenase complex, mitochondrial(dbt-1)	RG	Caenorhabditis elegans						KEGG_PATHWAY	Glyoxylate and dicarboxylate metabolism	RT	5	2.5	0.00021	0.0076
WBGene00000438	ceh-14	F46C8.5	Caenorhabditis elegans											WBGene00008415	Methylmalonyl-CoA Epimerase(mce-1)	RG	Caenorhabditis elegans
WBGene00000441	ceh-18	ZC64.3	Caenorhabditis elegans											WBGene00014202	Probable methylmalonyl-CoA mutase, mitochondrial(mmcm-1)	RG	Caenorhabditis elegans
WBGene00000455	ceh-34	C10G8.6	Caenorhabditis elegans											WBGene00018701	Propionyl Coenzyme A Carboxylase Beta subunit(pccb-1)	RG	Caenorhabditis elegans
WBGene00000516	cki-1	T05A6.1	Caenorhabditis elegans											WBGene00017864	Propionyl-CoA carboxylase alpha chain, mitochondrial(pcca-1)	RG	Caenorhabditis elegans
WBGene00000793	crh-1	Y41C4A.4	Caenorhabditis elegans											WBGene00000115	Putative aldehyde dehydrogenase family 7 member A1 homolog(alh-9)	RG	Caenorhabditis elegans
WBGene00000871	cye-1	C37A2.4	Caenorhabditis elegans											WBGene00006518	hypothetical protein(tag-173)	RG	Caenorhabditis elegans
WBGene00000893	cyn-17	ZC250.1	Caenorhabditis elegans
WBGene00000894	dab-1	M110.5	Caenorhabditis elegans
WBGene00000901	daf-5	W01G7.1	Caenorhabditis elegans				Propanoate metabolism					0.0032		WBGene00000114	ALdehyde deHydrogenase(alh-8)	RG	Caenorhabditis elegans
WBGene00000908	daf-12	F11A1.3	Caenorhabditis elegans											WBGene00008415	Methylmalonyl-CoA Epimerase(mce-1)	RG	Caenorhabditis elegans
WBGene00000995	die-1	C18D1.1	Caenorhabditis elegans											WBGene00014202	Probable methylmalonyl-CoA mutase, mitochondrial(mmcm-1)	RG	Caenorhabditis elegans
WBGene00001000	dim-1	C18A11.7	Caenorhabditis elegans											WBGene00018701	Propionyl Coenzyme A Carboxylase Beta subunit(pccb-1)	RG	Caenorhabditis elegans
WBGene00001208	egl-44	F28B12.2	Caenorhabditis elegans											WBGene00017864	Propionyl-CoA carboxylase alpha chain, mitochondrial(pcca-1)	RG	Caenorhabditis elegans
WBGene00001210	egl-46	K11G9.4	Caenorhabditis elegans
WBGene00001251	elt-3	K02B9.4	Caenorhabditis elegans
WBGene00001330	eps-8	Y57G11C.24	Caenorhabditis elegans
WBGene00001394	fat-2	W02A2.1	Caenorhabditis elegans				Glyoxylate and dicarboxylate metabolism					0.0076		WBGene00008415	Methylmalonyl-CoA Epimerase(mce-1)	RG	Caenorhabditis elegans
WBGene00001401	fbf-1	H12I13.4	Caenorhabditis elegans											WBGene00014202	Probable methylmalonyl-CoA mutase, mitochondrial(mmcm-1)	RG	Caenorhabditis elegans
WBGene00001429	fkb-4	ZC455.10	Caenorhabditis elegans											WBGene00018701	Propionyl Coenzyme A Carboxylase Beta subunit(pccb-1)	RG	Caenorhabditis elegans
WBGene00001493	frm-7	C51F7.1	Caenorhabditis elegans											WBGene00017864	Propionyl-CoA carboxylase alpha chain, mitochondrial(pcca-1)	RG	Caenorhabditis elegans
WBGene00001527	gcs-1	F37B12.2	Caenorhabditis elegans											WBGene00018286	hypothetical protein(F41E6.5)	RG	Caenorhabditis elegans
WBGene00001560	gei-3	T22H6.6	Caenorhabditis elegans
WBGene00001631	gly-6	H38K22.5	Caenorhabditis elegans
WBGene00001650	gon-1	F25H8.3	Caenorhabditis elegans				Carbon metabolism					0.018		WBGene00000114	ALdehyde deHydrogenase(alh-8)	RG	Caenorhabditis elegans
WBGene00001725	grl-16	Y65B4BR.6	Caenorhabditis elegans											WBGene00008415	Methylmalonyl-CoA Epimerase(mce-1)	RG	Caenorhabditis elegans
WBGene00001824	hbl-1	F13D11.2	Caenorhabditis elegans											WBGene00014202	Probable methylmalonyl-CoA mutase, mitochondrial(mmcm-1)	RG	Caenorhabditis elegans
WBGene00001829	hcp-1	ZK1055.1	Caenorhabditis elegans											WBGene00018701	Propionyl Coenzyme A Carboxylase Beta subunit(pccb-1)	RG	Caenorhabditis elegans
WBGene00001830	hcp-2	T06E4.1	Caenorhabditis elegans											WBGene00017864	Propionyl-CoA carboxylase alpha chain, mitochondrial(pcca-1)	RG	Caenorhabditis elegans
WBGene00001993	hpd-1	T21C12.2	Caenorhabditis elegans											WBGene00018286	hypothetical protein(F41E6.5)	RG	Caenorhabditis elegans
WBGene00002029	hst-2	C34F6.4	Caenorhabditis elegans											WBGene00013379	hypothetical protein(Y62E10A.13)	RG	Caenorhabditis elegans
WBGene00002081	ina-1	F54G8.3	Caenorhabditis elegans
WBGene00002123	inx-1	C16E9.4	Caenorhabditis elegans
WBGene00002240	ksr-2	F58D5.4	Caenorhabditis elegans									0.0087		WBGene00001650	A disintegrin and metalloproteinase with thrombospondin motifs gon-1(gon-1)	RG	Caenorhabditis elegans
WBGene00002299	let-23	ZK1067.1	Caenorhabditis elegans				Zinc							WBGene00013805	Beta Carbonic Anhydrase(bca-2)	RG	Caenorhabditis elegans
WBGene00003089	ltd-1	K02C4.4	Caenorhabditis elegans											WBGene00011696	EEA1 (Early Endosome Antigen, Rab effector) homolog(eea-1)	RG	Caenorhabditis elegans
WBGene00003178	mec-17	F57H12.7	Caenorhabditis elegans											WBGene00001560	GEX Interacting protein(nhr-27)	RG	Caenorhabditis elegans
WBGene00003378	mml-1	T20B12.6	Caenorhabditis elegans											WBGene00000438	Homeobox protein ceh-14(ceh-14)	RG	Caenorhabditis elegans
WBGene00003397	mom-5	T23D8.1	Caenorhabditis elegans											WBGene00001824	HunchBack Like (fly gap gene related)(hbl-1)	RG	Caenorhabditis elegans
WBGene00003477	mtm-5	H28G03.6	Caenorhabditis elegans											WBGene00002240	Kinase suppressor of Ras B(ksr-2)	RG	Caenorhabditis elegans
WBGene00003497	mup-4	K07D8.1	Caenorhabditis elegans											WBGene00006826	LIM domain-containing protein unc-97(unc-97)	RG	Caenorhabditis elegans
WBGene00003517	nac-1	F31F6.6	Caenorhabditis elegans											WBGene00006654	LIM/homeobox protein ttx-3(ttx-3)	RG	Caenorhabditis elegans
WBGene00003527	nas-8	C34D4.9	Caenorhabditis elegans											WBGene00003089	Lim and Transglutaminase Domain(ltd-1)	RG	Caenorhabditis elegans
WBGene00003580	ndx-3	Y38A8.1	Caenorhabditis elegans											WBGene00003477	Myotubularin-related protein 5(mtm-5)	RG	Caenorhabditis elegans
WBGene00003628	nhr-35	C07A12.3	Caenorhabditis elegans											WBGene00007651	Nicotinic Receptor Associated(nra-3)	RG	Caenorhabditis elegans
WBGene00003630	nhr-40	T03G6.2	Caenorhabditis elegans											WBGene00000908	Nuclear hormone receptor family member daf-12(daf-12)	RG	Caenorhabditis elegans
WBGene00003991	pfn-3	K03E6.6	Caenorhabditis elegans											WBGene00003628	Nuclear hormone receptor family member nhr-35(nhr-35)	RG	Caenorhabditis elegans
WBGene00004120	pqn-32	F29C12.1	Caenorhabditis elegans											WBGene00003630	Nuclear hormone receptor family member nhr-40(nhr-40)	RG	Caenorhabditis elegans
WBGene00004254	pxf-1	T14G10.2	Caenorhabditis elegans											WBGene00012019	Serine/threonine-protein kinase dkf-2(dkf-2)	RG	Caenorhabditis elegans
WBGene00004314	rbc-2	Y54F10AM.10	Caenorhabditis elegans											WBGene00018369	Zinc finger BED domain-containing protein 39(mig-39)	RG	Caenorhabditis elegans
WBGene00004336	ret-1	W06A7.3	Caenorhabditis elegans											WBGene00003527	Zinc metalloproteinase nas-8(nas-8)	RG	Caenorhabditis elegans
WBGene00004749	sdn-1	F57C7.3	Caenorhabditis elegans											WBGene00015464	hypothetical protein(C05C8.7)	RG	Caenorhabditis elegans
WBGene00004758	sek-1	R03G5.2	Caenorhabditis elegans											WBGene00013289	hypothetical protein(tag-273)	RG	Caenorhabditis elegans
WBGene00004764	sel-7	K04G11.2	Caenorhabditis elegans
WBGene00004774	sem-5	C14F5.5	Caenorhabditis elegans
WBGene00004951	spc-1	K10B3.10	Caenorhabditis elegans				Metal-binding				0.013			WBGene00001993	4-hydroxyphenylpyruvate dioxygenase(hpd-1)	RG	Caenorhabditis elegans
WBGene00005023	sqv-5	T24D1.1	Caenorhabditis elegans											WBGene00001650	A disintegrin and metalloproteinase with thrombospondin motifs gon-1(gon-1)	RG	Caenorhabditis elegans
WBGene00006310	sul-3	C54D2.4	Caenorhabditis elegans											WBGene00005023	Chondroitin sulfate synthase sqv-5(sqv-5)	RG	Caenorhabditis elegans
WBGene00006321	sup-12	T22B2.4	Caenorhabditis elegans											WBGene00004758	Dual specificity mitogen-activated protein kinase kinase sek-1(sek-1)	RG	Caenorhabditis elegans
WBGene00006365	syg-1	K02E10.8	Caenorhabditis elegans											WBGene00011696	EEA1 (Early Endosome Antigen, Rab effector) homolog(eea-1)	RG	Caenorhabditis elegans
WBGene00006410	nck-1	ZK470.5	Caenorhabditis elegans											WBGene00001560	GEX Interacting protein(nhr-27)	RG	Caenorhabditis elegans
WBGene00006518	tag-173	F27D4.5	Caenorhabditis elegans											WBGene00001631	GLYcosylation related(gly-6)	RG	Caenorhabditis elegans
WBGene00006571	tim-1	Y75B8A.22	Caenorhabditis elegans											WBGene00000438	Homeobox protein ceh-14(ceh-14)	RG	Caenorhabditis elegans
WBGene00006593	tol-1	C07F11.1	Caenorhabditis elegans											WBGene00001824	HunchBack Like (fly gap gene related)(hbl-1)	RG	Caenorhabditis elegans
WBGene00006607	tre-1	F57B10.7	Caenorhabditis elegans											WBGene00002240	Kinase suppressor of Ras B(ksr-2)	RG	Caenorhabditis elegans
WBGene00006640	tsp-14	F39C12.3	Caenorhabditis elegans											WBGene00006826	LIM domain-containing protein unc-97(unc-97)	RG	Caenorhabditis elegans
WBGene00006654	ttx-3	C40H5.5	Caenorhabditis elegans											WBGene00006654	LIM/homeobox protein ttx-3(ttx-3)	RG	Caenorhabditis elegans
WBGene00006729	ucp-4	K07B1.3	Caenorhabditis elegans											WBGene00003089	Lim and Transglutaminase Domain(ltd-1)	RG	Caenorhabditis elegans
WBGene00006749	unc-9	R12H7.1	Caenorhabditis elegans											WBGene00003477	Myotubularin-related protein 5(mtm-5)	RG	Caenorhabditis elegans
WBGene00006807	unc-75	C17D12.2	Caenorhabditis elegans											WBGene00007651	Nicotinic Receptor Associated(nra-3)	RG	Caenorhabditis elegans
WBGene00006826	unc-97	F14D12.2	Caenorhabditis elegans											WBGene00000908	Nuclear hormone receptor family member daf-12(daf-12)	RG	Caenorhabditis elegans
WBGene00006933	vps-35	F59G1.3	Caenorhabditis elegans											WBGene00003628	Nuclear hormone receptor family member nhr-35(nhr-35)	RG	Caenorhabditis elegans
WBGene00006942	wrk-1	F41D9.3	Caenorhabditis elegans											WBGene00003630	Nuclear hormone receptor family member nhr-40(nhr-40)	RG	Caenorhabditis elegans
WBGene00007285		C04A11.1	Caenorhabditis elegans											WBGene00003580	Nudix hydrolase 3(ndx-3)	RG	Caenorhabditis elegans
WBGene00007372		C06B8.7	Caenorhabditis elegans											WBGene00022743	Peroxidase mlt-7 light chain(mlt-7)	RG	Caenorhabditis elegans
WBGene00007620	ocrl-1	C16C2.3	Caenorhabditis elegans											WBGene00014202	Probable methylmalonyl-CoA mutase, mitochondrial(mmcm-1)	RG	Caenorhabditis elegans
WBGene00007651	nra-3	C17G1.4	Caenorhabditis elegans											WBGene00012019	Serine/threonine-protein kinase dkf-2(dkf-2)	RG	Caenorhabditis elegans
WBGene00007877	nfki-1	C33A11.1	Caenorhabditis elegans											WBGene00018369	Zinc finger BED domain-containing protein 39(mig-39)	RG	Caenorhabditis elegans
WBGene00007956	trpp-9	C35C5.6	Caenorhabditis elegans											WBGene00003527	Zinc metalloproteinase nas-8(nas-8)	RG	Caenorhabditis elegans
WBGene00007975	gls-1	C36B1.8	Caenorhabditis elegans											WBGene00015464	hypothetical protein(C05C8.7)	RG	Caenorhabditis elegans
WBGene00008150	mam-2	C47E12.6	Caenorhabditis elegans											WBGene00013289	hypothetical protein(tag-273)	RG	Caenorhabditis elegans
WBGene00008260		C52G5.2	Caenorhabditis elegans
WBGene00008415	mce-1	D2030.5	Caenorhabditis elegans
WBGene00008441	usp-50	E01B7.1	Caenorhabditis elegans				Glycoprotein				0.00099			WBGene00001650	A disintegrin and metalloproteinase with thrombospondin motifs gon-1(gon-1)	RG	Caenorhabditis elegans
WBGene00008559		F07H5.8	Caenorhabditis elegans											WBGene00020947	Alkaline ceramidase(W02F12.2)	RG	Caenorhabditis elegans
WBGene00008571	prmn-1	F08B12.1	Caenorhabditis elegans											WBGene00000216	Aspartic protease 3(asp-3)	RG	Caenorhabditis elegans
WBGene00008605	mlt-9	F09B12.1	Caenorhabditis elegans											WBGene00005023	Chondroitin sulfate synthase sqv-5(sqv-5)	RG	Caenorhabditis elegans
WBGene00008686		F11A10.5	Caenorhabditis elegans											WBGene00015336	GILT-like protein C02D5.2(C02D5.2)	RG	Caenorhabditis elegans
WBGene00008926		F17H10.2	Caenorhabditis elegans											WBGene00001631	GLYcosylation related(gly-6)	RG	Caenorhabditis elegans
WBGene00008979		F20D1.9	Caenorhabditis elegans											WBGene00002029	Heparan sulfate 2-O-sulfotransferase hst-2(hst-2)	RG	Caenorhabditis elegans
WBGene00009120		F25H2.6	Caenorhabditis elegans											WBGene00000039	Inactive angiotensin-converting enzyme-related protein(acn-1)	RG	Caenorhabditis elegans
WBGene00009142		F26A3.4	Caenorhabditis elegans											WBGene00002081	Integrin alpha ina-1(ina-1)	RG	Caenorhabditis elegans
WBGene00009158		F26E4.3	Caenorhabditis elegans											WBGene00022743	Peroxidase mlt-7 light chain(mlt-7)	RG	Caenorhabditis elegans
WBGene00009191		F27D4.7	Caenorhabditis elegans											WBGene00013127	Phospholipase A2-like protein Y52B11A.8(Y52B11A.8)	RG	Caenorhabditis elegans
WBGene00009342	fasn-1	F32H2.5	Caenorhabditis elegans											WBGene00004749	Probable syndecan(sdn-1)	RG	Caenorhabditis elegans
WBGene00009534		F38B7.3	Caenorhabditis elegans											WBGene00002299	Receptor protein-tyrosine kinase(let-23)	RG	Caenorhabditis elegans
WBGene00009587	mig-38	F40F11.2	Caenorhabditis elegans											WBGene00006365	Synaptogenesis protein syg-1(syg-1)	RG	Caenorhabditis elegans
WBGene00009889		F49E11.2	Caenorhabditis elegans											WBGene00003497	Transmembrane matrix receptor MUP-4(mup-4)	RG	Caenorhabditis elegans
WBGene00009915		F52A8.1	Caenorhabditis elegans											WBGene00019479	UPF0046 protein K07C11.7(K07C11.7)	RG	Caenorhabditis elegans
WBGene00009973		F53C11.3	Caenorhabditis elegans											WBGene00009158	Uncharacterized peptidase C1-like protein F26E4.3(F26E4.3)	RG	Caenorhabditis elegans
WBGene00010375		H09F14.1	Caenorhabditis elegans											WBGene00003527	Zinc metalloproteinase nas-8(nas-8)	RG	Caenorhabditis elegans
WBGene00010408	mboa-2	H19N07.4	Caenorhabditis elegans
WBGene00010667		K08E4.3	Caenorhabditis elegans
WBGene00010795		M01A8.1	Caenorhabditis elegans
WBGene00010827		M02B1.2	Caenorhabditis elegans
WBGene00010828		M02B1.3	Caenorhabditis elegans
WBGene00010868	somi-1	M04G12.4	Caenorhabditis elegans
WBGene00010870	let-522	M05B5.2	Caenorhabditis elegans
WBGene00010947		M176.11	Caenorhabditis elegans
WBGene00011283		R90.1	Caenorhabditis elegans
WBGene00011409		T04A8.7	Caenorhabditis elegans
WBGene00011441		T04F8.2	Caenorhabditis elegans
WBGene00011696	eea-1	T10G3.5	Caenorhabditis elegans
WBGene00011906	hsp-12.1	T22A3.2	Caenorhabditis elegans
WBGene00012019	dkf-2	T25E12.4	Caenorhabditis elegans
WBGene00012032		T26C5.2	Caenorhabditis elegans
WBGene00012101	zip-10	T27F2.4	Caenorhabditis elegans
WBGene00012156	ebp-2	VW02B12L.3	Caenorhabditis elegans
WBGene00013011	snx-14	Y48E1B.14	Caenorhabditis elegans
WBGene00013127		Y52B11A.8	Caenorhabditis elegans
WBGene00013289	tag-273	Y57G11A.1	Caenorhabditis elegans
WBGene00013331		Y57G11C.42	Caenorhabditis elegans
WBGene00013376		Y62E10A.6	Caenorhabditis elegans
WBGene00013379		Y62E10A.13	Caenorhabditis elegans
WBGene00013448		Y66D12A.24	Caenorhabditis elegans
WBGene00013577		Y76A2B.5	Caenorhabditis elegans
WBGene00013746	lgc-55	Y113G7A.5	Caenorhabditis elegans
WBGene00013805	bca-2	Y116A8C.28	Caenorhabditis elegans
WBGene00014022		ZK637.2	Caenorhabditis elegans
WBGene00014054	dbt-1	ZK669.4	Caenorhabditis elegans
WBGene00014107		ZK856.6	Caenorhabditis elegans
WBGene00014140		ZK899.1	Caenorhabditis elegans
WBGene00014202	mmcm-1	ZK1058.1	Caenorhabditis elegans
WBGene00015336		C02D5.2	Caenorhabditis elegans
WBGene00015464		C05C8.7	Caenorhabditis elegans
WBGene00015548		C06G1.5	Caenorhabditis elegans
WBGene00015620		C08G9.2	Caenorhabditis elegans
WBGene00015691	viln-1	C10H11.1	Caenorhabditis elegans
WBGene00015953		C18B2.2	Caenorhabditis elegans
WBGene00016144	mmab-1	C26E6.11	Caenorhabditis elegans
WBGene00016152	pho-12	C27A2.4	Caenorhabditis elegans
WBGene00016667		C45E5.4	Caenorhabditis elegans
WBGene00016889	lst-6	C52E12.4	Caenorhabditis elegans
WBGene00017012	acs-22	D1009.1	Caenorhabditis elegans
WBGene00017084		E01A2.1	Caenorhabditis elegans
WBGene00017283		F09E5.3	Caenorhabditis elegans
WBGene00017338		F10D7.1	Caenorhabditis elegans
WBGene00017438		F13H8.5	Caenorhabditis elegans
WBGene00017864	pcca-1	F27D9.5	Caenorhabditis elegans
WBGene00017923		F29B9.8	Caenorhabditis elegans
WBGene00017937		F30H5.3	Caenorhabditis elegans
WBGene00018286		F41E6.5	Caenorhabditis elegans
WBGene00018369	mig-39	F42H10.5	Caenorhabditis elegans
WBGene00018374	tag-343	F43B10.2	Caenorhabditis elegans
WBGene00018468	tag-80	F45E4.3	Caenorhabditis elegans
WBGene00018701	pccb-1	F52E4.1	Caenorhabditis elegans
WBGene00019211		H18N23.2	Caenorhabditis elegans
WBGene00019399		K04F10.7	Caenorhabditis elegans
WBGene00019479		K07C11.7	Caenorhabditis elegans
WBGene00019656		K11G12.5	Caenorhabditis elegans
WBGene00019721		M01H9.5	Caenorhabditis elegans
WBGene00019807	jamp-1	R01B10.5	Caenorhabditis elegans
WBGene00020033		R12E2.7	Caenorhabditis elegans
WBGene00020422		T10F2.2	Caenorhabditis elegans
WBGene00020426		T10H10.2	Caenorhabditis elegans
WBGene00020554		T19A5.3	Caenorhabditis elegans
WBGene00020633	aakg-2	T20F7.6	Caenorhabditis elegans
WBGene00020674		T22B7.7	Caenorhabditis elegans
WBGene00020696		T22F3.3	Caenorhabditis elegans
WBGene00020719	natc-1	T23B12.4	Caenorhabditis elegans
WBGene00020921		W01C8.5	Caenorhabditis elegans
WBGene00020947		W02F12.2	Caenorhabditis elegans
WBGene00021025	cutl-13	W04C9.3	Caenorhabditis elegans
WBGene00021326		Y34B4A.10	Caenorhabditis elegans
WBGene00021439	ckr-2	Y39A3B.5	Caenorhabditis elegans
WBGene00021629	scpl-3	Y47D9A.2	Caenorhabditis elegans
WBGene00021818		Y53G8B.2	Caenorhabditis elegans
WBGene00021890		Y54G2A.26	Caenorhabditis elegans
WBGene00021915		Y55D5A.1	Caenorhabditis elegans
WBGene00021923		Y55F3AM.5	Caenorhabditis elegans
WBGene00021927	abhd-14	Y55F3AM.10	Caenorhabditis elegans
WBGene00022048	fln-1	Y66H1B.2	Caenorhabditis elegans
WBGene00022129	lron-11	Y71F9B.8	Caenorhabditis elegans
WBGene00022284	glb-33	Y75B7AL.1	Caenorhabditis elegans
WBGene00022358		Y92H12A.2	Caenorhabditis elegans
WBGene00022646	acl-9	ZK40.1	Caenorhabditis elegans
WBGene00022743	mlt-7	ZK430.8	Caenorhabditis elegans
WBGene00043981		T14E8.4	Caenorhabditis elegans
WBGene00044061	tbc-12	R11B5.1	Caenorhabditis elegans
WBGene00044608	glrx-22	C07G1.8	Caenorhabditis elegans

## Sheet: Cel-mir-228 GO PITA
WBGene00000115	alh-9	F01F1.6	Caenorhabditis elegans						FUNCTIONAL ANNOTATION CLUSTERING															FUNCTIONAL ANNOTATION CHART
WBGene00000172	aqp-4	F40F9.9	Caenorhabditis elegans
WBGene00000465	cpg-1	C07G2.1	Caenorhabditis elegans						SIGNIFICANT PATHWAYS					Benjamini score			Gene cluster							Category	Term	RT	Genes	Count	%	P-Value	Benjamini
WBGene00000871	cye-1	C37A2.4	Caenorhabditis elegans						kinetochore					0.053			WBGene00001829	HoloCentric chromosome binding Protein(hcp-1)	RG	Caenorhabditis elegans					KEGG_PATHWAY	Valine, leucine and isoleucine degradation	RT	5	5	4.2e-52	0.0014
WBGene00000894	dab-1	M110.5	Caenorhabditis elegans														WBGene00001830	HoloCentric chromosome binding Protein(hcp-2)	RG	Caenorhabditis elegans					KEGG_PATHWAY	Metabolic pathways	RT	12	12	0.0001	0.0016
WBGene00001330	eps-8	Y57G11C.24	Caenorhabditis elegans														WBGene00002231	Kinetochore null protein 1(knl-1)	RG	Caenorhabditis elegans
WBGene00001401	fbf-1	H12I13.4	Caenorhabditis elegans														WBGene00012156	microtubule End Binding Protein(ebp-2)	RG	Caenorhabditis elegans
WBGene00001595	gld-1	T23G11.3	Caenorhabditis elegans
WBGene00001829	hcp-1	ZK1055.1	Caenorhabditis elegans
WBGene00001830	hcp-2	T06E4.1	Caenorhabditis elegans
WBGene00001993	hpd-1	T21C12.2	Caenorhabditis elegans
WBGene00002081	ina-1	F54G8.3	Caenorhabditis elegans
WBGene00002123	inx-1	C16E9.4	Caenorhabditis elegans
WBGene00002231	knl-1	C02F5.1	Caenorhabditis elegans
WBGene00003178	mec-17	F57H12.7	Caenorhabditis elegans
WBGene00003517	nac-1	F31F6.6	Caenorhabditis elegans
WBGene00003600	nhr-1	R09G11.2	Caenorhabditis elegans
WBGene00003858	ogt-1	K04G7.3	Caenorhabditis elegans
WBGene00004068	pnk-1	C10G11.5	Caenorhabditis elegans
WBGene00004120	pqn-32	F29C12.1	Caenorhabditis elegans
WBGene00004164	pqn-83	Y39E4B.3	Caenorhabditis elegans
WBGene00004727	sax-1	R11G1.4	Caenorhabditis elegans
WBGene00004758	sek-1	R03G5.2	Caenorhabditis elegans
WBGene00006321	sup-12	T22B2.4	Caenorhabditis elegans
WBGene00006365	syg-1	K02E10.8	Caenorhabditis elegans
WBGene00006518	tag-173	F27D4.5	Caenorhabditis elegans
WBGene00006541	tbh-1	H13N06.6	Caenorhabditis elegans
WBGene00006571	tim-1	Y75B8A.22	Caenorhabditis elegans
WBGene00006729	ucp-4	K07B1.3	Caenorhabditis elegans
WBGene00006807	unc-75	C17D12.2	Caenorhabditis elegans
WBGene00006869	vab-2	Y37E11AR.6	Caenorhabditis elegans
WBGene00007041	tag-180	T24F1.6	Caenorhabditis elegans
WBGene00007201	exos-4.1	B0564.1	Caenorhabditis elegans
WBGene00007286		C04A11.2	Caenorhabditis elegans
WBGene00007503		C09H10.9	Caenorhabditis elegans
WBGene00007722		C25D7.15	Caenorhabditis elegans
WBGene00007898		C33D9.3	Caenorhabditis elegans
WBGene00007956	trpp-9	C35C5.6	Caenorhabditis elegans
WBGene00008260		C52G5.2	Caenorhabditis elegans
WBGene00008385		D1081.7	Caenorhabditis elegans
WBGene00008415	mce-1	D2030.5	Caenorhabditis elegans
WBGene00008571	prmn-1	F08B12.1	Caenorhabditis elegans
WBGene00009120		F25H2.6	Caenorhabditis elegans
WBGene00009142		F26A3.4	Caenorhabditis elegans
WBGene00009173	prom-1	F26H9.1	Caenorhabditis elegans
WBGene00009334		F32D8.12	Caenorhabditis elegans
WBGene00009342	fasn-1	F32H2.5	Caenorhabditis elegans
WBGene00009374		F34D10.4	Caenorhabditis elegans
WBGene00009534		F38B7.3	Caenorhabditis elegans
WBGene00009973		F53C11.3	Caenorhabditis elegans
WBGene00010396		H13N06.2	Caenorhabditis elegans
WBGene00010408	mboa-2	H19N07.4	Caenorhabditis elegans
WBGene00010681	mak-1	K08F8.1	Caenorhabditis elegans
WBGene00010868	somi-1	M04G12.4	Caenorhabditis elegans
WBGene00011283		R90.1	Caenorhabditis elegans
WBGene00011409		T04A8.7	Caenorhabditis elegans
WBGene00011696	eea-1	T10G3.5	Caenorhabditis elegans
WBGene00011986		T24D1.3	Caenorhabditis elegans
WBGene00012032		T26C5.2	Caenorhabditis elegans
WBGene00012156	ebp-2	VW02B12L.3	Caenorhabditis elegans
WBGene00012301		W06D11.3	Caenorhabditis elegans
WBGene00012371		W09G3.8	Caenorhabditis elegans
WBGene00012429		Y11D7A.5	Caenorhabditis elegans
WBGene00013011	snx-14	Y48E1B.14	Caenorhabditis elegans
WBGene00013127		Y52B11A.8	Caenorhabditis elegans
WBGene00013379		Y62E10A.13	Caenorhabditis elegans
WBGene00013515		Y73F4A.2	Caenorhabditis elegans
WBGene00014054	dbt-1	ZK669.4	Caenorhabditis elegans
WBGene00014202	mmcm-1	ZK1058.1	Caenorhabditis elegans
WBGene00015893		C17C3.11	Caenorhabditis elegans
WBGene00015953		C18B2.2	Caenorhabditis elegans
WBGene00015978		C18F10.7	Caenorhabditis elegans
WBGene00016632		C44B7.12	Caenorhabditis elegans
WBGene00016664		C45E5.1	Caenorhabditis elegans
WBGene00017079		D2096.12	Caenorhabditis elegans
WBGene00017452	bath-29	F14D2.4	Caenorhabditis elegans
WBGene00017775		F25B5.3	Caenorhabditis elegans
WBGene00017843		F26G5.1	Caenorhabditis elegans
WBGene00017923		F29B9.8	Caenorhabditis elegans
WBGene00018150	epg-4	F37C12.2	Caenorhabditis elegans
WBGene00019075		F59A3.2	Caenorhabditis elegans
WBGene00019458		K06H7.7	Caenorhabditis elegans
WBGene00019871		R04E5.8	Caenorhabditis elegans
WBGene00020007		R11F4.1	Caenorhabditis elegans
WBGene00020375	pigv-1	T09B4.1	Caenorhabditis elegans
WBGene00020584		T19D12.10	Caenorhabditis elegans
WBGene00020674		T22B7.7	Caenorhabditis elegans
WBGene00021439	ckr-2	Y39A3B.5	Caenorhabditis elegans
WBGene00021629	scpl-3	Y47D9A.2	Caenorhabditis elegans
WBGene00021818		Y53G8B.2	Caenorhabditis elegans
WBGene00021890		Y54G2A.26	Caenorhabditis elegans
WBGene00021915		Y55D5A.1	Caenorhabditis elegans
WBGene00021927	abhd-14	Y55F3AM.10	Caenorhabditis elegans
WBGene00022037	acs-13	Y65B4BL.5	Caenorhabditis elegans
WBGene00022052		Y67D2.2	Caenorhabditis elegans
WBGene00022284	glb-33	Y75B7AL.1	Caenorhabditis elegans
WBGene00022383		Y95B8A.2	Caenorhabditis elegans
WBGene00022502		ZC13.1	Caenorhabditis elegans
WBGene00022580	iglr-2	ZC262.3	Caenorhabditis elegans
WBGene00022694		ZK328.4	Caenorhabditis elegans
