# Supplementary material for: Profiling microRNAs through development of the parasitic nematode Haemonchus identifies nematode-specific miRNAs that suppress larval development
Source: Sci Rep. 2019 Nov 26;9:17594. doi: 10.1038/s41598-019-54154-6 (PMC6879476; doi:10.1038/s41598-019-54154-6)
Supplement: Supplementary file 9 — Table S7 [file 41598_2019_54154_MOESM9_ESM.xlsx]

## Sheet: Cel-mir-235 GO terms
Table S7. GO enrichment terms for TargetScan-predicted genes of C. elegans mir-235.
WBGene00000039	acn-1	C42D8.5	Caenorhabditis elegans				FUNCTIONAL ANNOTATION CLUSTERING															FUNCTIONAL ANNOTATION CHART
WBGene00000083	adt-2	F08C6.1	Caenorhabditis elegans				SIGNIFICANT PATHWAYS					Benjamini score			Gene cluster							Category	Term	RT	Genes	Count	%	P-Value	Benjamini
WBGene00000086	aex-3	C02H7.3	Caenorhabditis elegans																				UP_KEYWORDS	Alternative splicing	RT	21	11.7	5.7e-06	0.00074
WBGene00000220	atf-2	K08F8.2	Caenorhabditis elegans				Nucleus					0.027			WBGene00009636	1,2-dihydroxy-3-keto-5-methylthiopentene dioxygenase(F42F12.4)	RG	Caenorhabditis elegans					GOTERM_BP_DIRECT	body morphogenesis	RT	21	11.7	8.6e-06	0.0026
WBGene00000281	cah-3	K05G3.3	Caenorhabditis elegans												WBGene00044330	AristaLess (Drosophila homeodomain) Related(alr-1)	RG	Caenorhabditis elegans					GOTERM_BP_DIRECT	locomotion	RT	34	18.9	9.1e-06	0.0014
WBGene00000293	cap-2	M106.5	Caenorhabditis elegans												WBGene00008549	Daf-12-interacting protein 1(din-1)	RG	Caenorhabditis elegans					UP_KEYWORDS	Nucleus	RT	23	12.8	0.00042	0.027
WBGene00000298	cat-4	F32G8.6	Caenorhabditis elegans												WBGene00017687	ETS class transcription factor(ets-4)	RG	Caenorhabditis elegans
WBGene00000421	ced-7	C48B4.4	Caenorhabditis elegans												WBGene00001439	ForKHead transcription factor family(fkh-7)	RG	Caenorhabditis elegans
WBGene00000452	ceh-31	C33D12.1	Caenorhabditis elegans												WBGene00004302	GTP-binding nuclear protein ran-1(ran-1)	RG	Caenorhabditis elegans
WBGene00000620	col-43	ZC513.8	Caenorhabditis elegans												WBGene00001921	Histone H2A(his-47)	RG	Caenorhabditis elegans
WBGene00000622	col-45	F53G12.7	Caenorhabditis elegans												WBGene00000452	Homeobox protein ceh-31(ceh-31)	RG	Caenorhabditis elegans
WBGene00000684	col-110	F19C7.7	Caenorhabditis elegans												WBGene00001994	Homeodomain-interacting protein kinase 1(hpk-1)	RG	Caenorhabditis elegans
WBGene00000722	col-149	B0024.1	Caenorhabditis elegans												WBGene00003377	Mesodermal Lineage Specification(mls-2)	RG	Caenorhabditis elegans
WBGene00000851	cut-1	C47G2.1	Caenorhabditis elegans												WBGene00019347	Muscleblind-like protein(mbl-1)	RG	Caenorhabditis elegans
WBGene00000853	cut-6	M142.2	Caenorhabditis elegans												WBGene00000908	Nuclear hormone receptor family member daf-12(daf-12)	RG	Caenorhabditis elegans
WBGene00000857	cwn-1	K10B4.6	Caenorhabditis elegans												WBGene00003623	Nuclear hormone receptor family member nhr-25(nhr-25)	RG	Caenorhabditis elegans
WBGene00000908	daf-12	F11A1.3	Caenorhabditis elegans												WBGene00003661	Nuclear hormone receptor family member nhr-71(nhr-71)	RG	Caenorhabditis elegans
WBGene00000936	dbl-1	T25F10.2	Caenorhabditis elegans												WBGene00003681	Nuclear hormone receptor family member nhr-91(nhr-91)	RG	Caenorhabditis elegans
WBGene00001135	eat-4	ZK512.6	Caenorhabditis elegans												WBGene00018572	Period protein homolog lin-42(lin-42)	RG	Caenorhabditis elegans
WBGene00001242	elo-4	C40H1.4	Caenorhabditis elegans												WBGene00009575	UMP-CMP kinase(F40F8.1)	RG	Caenorhabditis elegans
WBGene00001439	fkh-7	F26D12.1	Caenorhabditis elegans												WBGene00010406	Ubiquitin carboxyl-terminal hydrolase(math-33)	RG	Caenorhabditis elegans
WBGene00001452	flp-9	C36H8.3	Caenorhabditis elegans												WBGene00022518	Zinc Finger and Homeobox(zfh-2)	RG	Caenorhabditis elegans
WBGene00001619	glr-8	F22A3.3	Caenorhabditis elegans												WBGene00018369	Zinc finger BED domain-containing protein 39(mig-39)	RG	Caenorhabditis elegans
WBGene00001681	gpc-1	K02A4.2	Caenorhabditis elegans												WBGene00006970	Zinc finger E-box-binding homeobox protein zag-1(zag-1)	RG	Caenorhabditis elegans
WBGene00001714	grl-5	Y47D7A.5	Caenorhabditis elegans												WBGene00006462	hypothetical protein(tag-97)	RG	Caenorhabditis elegans
WBGene00001716	grl-7	T02E9.2	Caenorhabditis elegans												WBGene00006853	hypothetical protein(unc-130)	RG	Caenorhabditis elegans
WBGene00001718	grl-9	ZC487.4	Caenorhabditis elegans
WBGene00001732	grl-23	E02A10.2	Caenorhabditis elegans
WBGene00001821	ham-2	C07A12.1	Caenorhabditis elegans
WBGene00001921	his-47	B0035.7	Caenorhabditis elegans
WBGene00001994	hpk-1	F20B6.8	Caenorhabditis elegans
WBGene00002056	ifc-2	M6.1	Caenorhabditis elegans
WBGene00002071	ile-2	T04G9.3	Caenorhabditis elegans
WBGene00002201	kin-18	T17E9.1	Caenorhabditis elegans
WBGene00002245	lag-1	K08B4.1	Caenorhabditis elegans
WBGene00003086	lst-4	Y37A1B.2	Caenorhabditis elegans
WBGene00003153	mca-3	Y67D8C.10	Caenorhabditis elegans
WBGene00003196	mel-11	C06C3.1	Caenorhabditis elegans
WBGene00003370	mlc-2	C36E6.5	Caenorhabditis elegans
WBGene00003377	mls-2	C39E6.4	Caenorhabditis elegans
WBGene00003497	mup-4	K07D8.1	Caenorhabditis elegans
WBGene00003589	nex-2	T07C4.9	Caenorhabditis elegans
WBGene00003623	nhr-25	F11C1.6	Caenorhabditis elegans
WBGene00003661	nhr-71	K11E4.5	Caenorhabditis elegans
WBGene00003681	nhr-91	Y15E3A.1	Caenorhabditis elegans
WBGene00003747	nlp-9	E03D2.2	Caenorhabditis elegans
WBGene00003891	osm-11	F11C7.5	Caenorhabditis elegans
WBGene00003968	peb-1	T14F9.4	Caenorhabditis elegans
WBGene00004036	plc-1	F31B12.1	Caenorhabditis elegans
WBGene00004120	pqn-32	F29C12.1	Caenorhabditis elegans
WBGene00004285	rab-37	W01H2.3	Caenorhabditis elegans
WBGene00004302	ran-1	K01G5.4	Caenorhabditis elegans
WBGene00004306	ran-5	R12C12.2	Caenorhabditis elegans
WBGene00004313	rbc-1	F54E4.1	Caenorhabditis elegans
WBGene00004335	ref-2	C47C12.3	Caenorhabditis elegans
WBGene00004728	sax-2	F21H11.2	Caenorhabditis elegans
WBGene00004774	sem-5	C14F5.5	Caenorhabditis elegans
WBGene00006059	stc-1	F54C9.2	Caenorhabditis elegans
WBGene00006353	sur-7	F01G12.2	Caenorhabditis elegans
WBGene00006423	asd-2	T21G5.5	Caenorhabditis elegans
WBGene00006462	tag-97	C33A11.4	Caenorhabditis elegans
WBGene00006641	tsp-15	F53B6.1	Caenorhabditis elegans
WBGene00006693	twk-43	F32H5.7	Caenorhabditis elegans
WBGene00006703	ubc-6	D1022.1	Caenorhabditis elegans
WBGene00006742	unc-2	T02C5.5	Caenorhabditis elegans
WBGene00006751	unc-11	C32E8.10	Caenorhabditis elegans
WBGene00006757	unc-18	F27D9.1	Caenorhabditis elegans
WBGene00006777	unc-41	C27H6.1	Caenorhabditis elegans
WBGene00006832	unc-105	C41C4.5	Caenorhabditis elegans
WBGene00006853	unc-130	C47G2.2	Caenorhabditis elegans
WBGene00006970	zag-1	F28F9.1	Caenorhabditis elegans
WBGene00007170		B0393.5	Caenorhabditis elegans
WBGene00007176	kcnl-1	B0399.1	Caenorhabditis elegans
WBGene00007267		C03A3.2	Caenorhabditis elegans
WBGene00007317		C05A9.2	Caenorhabditis elegans
WBGene00007384	swt-3	C06G8.1	Caenorhabditis elegans
WBGene00007592		C14H10.2	Caenorhabditis elegans
WBGene00007593		C14H10.3	Caenorhabditis elegans
WBGene00007796		C28D4.10	Caenorhabditis elegans
WBGene00007826		C30H6.9	Caenorhabditis elegans
WBGene00007933		C34E7.3	Caenorhabditis elegans
WBGene00007956	trpp-9	C35C5.6	Caenorhabditis elegans
WBGene00008150	mam-2	C47E12.6	Caenorhabditis elegans
WBGene00008237	nstp-10	C50F4.14	Caenorhabditis elegans
WBGene00008263		C53A5.2	Caenorhabditis elegans
WBGene00008390		D1086.3	Caenorhabditis elegans
WBGene00008448		E01G4.6	Caenorhabditis elegans
WBGene00008549	din-1	F07A11.6	Caenorhabditis elegans
WBGene00008582		F08G5.3	Caenorhabditis elegans
WBGene00008655	lips-3	F10F2.3	Caenorhabditis elegans
WBGene00009041	cut-3	F22B5.3	Caenorhabditis elegans
WBGene00009201		F28C1.3	Caenorhabditis elegans
WBGene00009256	tut-2	F29F11.3	Caenorhabditis elegans
WBGene00009286		F31C3.4	Caenorhabditis elegans
WBGene00009333		F32D8.10	Caenorhabditis elegans
WBGene00009498	tat-5	F36H2.1	Caenorhabditis elegans
WBGene00009575		F40F8.1	Caenorhabditis elegans
WBGene00009636		F42F12.4	Caenorhabditis elegans
WBGene00009842	igeg-2	F48C5.1	Caenorhabditis elegans
WBGene00009888		F49E2.5	Caenorhabditis elegans
WBGene00009920	abts-1	F52B5.1	Caenorhabditis elegans
WBGene00009930		F52D10.2	Caenorhabditis elegans
WBGene00010316		F59B8.1	Caenorhabditis elegans
WBGene00010320		F59B10.4	Caenorhabditis elegans
WBGene00010403	otpl-8	H19J13.1	Caenorhabditis elegans
WBGene00010406	math-33	H19N07.2	Caenorhabditis elegans
WBGene00010664	dbn-1	K08E3.4	Caenorhabditis elegans
WBGene00011065		R06C7.6	Caenorhabditis elegans
WBGene00011104	cut-5	R07E3.3	Caenorhabditis elegans
WBGene00011182		R09H10.5	Caenorhabditis elegans
WBGene00011259	miz-1	R13.4	Caenorhabditis elegans
WBGene00011508		T05H10.3	Caenorhabditis elegans
WBGene00011688		T10C6.6	Caenorhabditis elegans
WBGene00011725	lips-5	T12A7.4	Caenorhabditis elegans
WBGene00011802		T16G1.9	Caenorhabditis elegans
WBGene00011836	mam-4	T19B10.9	Caenorhabditis elegans
WBGene00011974	xbx-5	T24A11.2	Caenorhabditis elegans
WBGene00012176		W01C9.2	Caenorhabditis elegans
WBGene00012317	ztf-6	W06H12.1	Caenorhabditis elegans
WBGene00012433		Y11D7A.9	Caenorhabditis elegans
WBGene00012854		Y44A6D.3	Caenorhabditis elegans
WBGene00012917		Y46G5A.29	Caenorhabditis elegans
WBGene00013235		Y56A3A.16	Caenorhabditis elegans
WBGene00013670	hpo-13	Y105E8A.10	Caenorhabditis elegans
WBGene00013697	dsbn-1	Y106G6A.5	Caenorhabditis elegans
WBGene00013884		ZC412.3	Caenorhabditis elegans
WBGene00013891		ZC434.3	Caenorhabditis elegans
WBGene00015084		B0244.9	Caenorhabditis elegans
WBGene00015161	pho-5	B0361.7	Caenorhabditis elegans
WBGene00015553	trxr-1	C06G3.7	Caenorhabditis elegans
WBGene00015567	bath-44	C07D10.2	Caenorhabditis elegans
WBGene00015646	mlt-10	C09E8.3	Caenorhabditis elegans
WBGene00015680	egal-1	C10G6.1	Caenorhabditis elegans
WBGene00015743	soap-1	C13F10.4	Caenorhabditis elegans
WBGene00016292	tbc-7	C31H2.1	Caenorhabditis elegans
WBGene00016332		C32F10.4	Caenorhabditis elegans
WBGene00016400		C34D4.4	Caenorhabditis elegans
WBGene00016442		C35D10.5	Caenorhabditis elegans
WBGene00016582		C42C1.4	Caenorhabditis elegans
WBGene00016867		C52B9.4	Caenorhabditis elegans
WBGene00017243		F08C6.5	Caenorhabditis elegans
WBGene00017307		F09F9.2	Caenorhabditis elegans
WBGene00017597		F19C7.8	Caenorhabditis elegans
WBGene00017687	ets-4	F22A3.1	Caenorhabditis elegans
WBGene00017838		F26G1.2	Caenorhabditis elegans
WBGene00017861		F27D9.2	Caenorhabditis elegans
WBGene00017998		F33D4.6	Caenorhabditis elegans
WBGene00018131		F37A4.1	Caenorhabditis elegans
WBGene00018256	cutl-28	F41A4.1	Caenorhabditis elegans
WBGene00018369	mig-39	F42H10.5	Caenorhabditis elegans
WBGene00018468	tag-80	F45E4.3	Caenorhabditis elegans
WBGene00018572	lin-42	F47F6.1	Caenorhabditis elegans
WBGene00018737		F53B1.4	Caenorhabditis elegans
WBGene00019154	glf-1	H04M03.4	Caenorhabditis elegans
WBGene00019211		H18N23.2	Caenorhabditis elegans
WBGene00019224	gnrr-5	H22D07.1	Caenorhabditis elegans
WBGene00019347	mbl-1	K02H8.1	Caenorhabditis elegans
WBGene00019481	cogc-6	K07C11.9	Caenorhabditis elegans
WBGene00020195		T03G6.3	Caenorhabditis elegans
WBGene00020481		T13C2.6	Caenorhabditis elegans
WBGene00020510		T14G11.1	Caenorhabditis elegans
WBGene00020762	zer-1	T24C4.6	Caenorhabditis elegans
WBGene00020894		T28D9.1	Caenorhabditis elegans
WBGene00021095	mlt-8	W08F4.6	Caenorhabditis elegans
WBGene00021538	rabs-5	Y42H9AR.3	Caenorhabditis elegans
WBGene00021644		Y47G6A.18	Caenorhabditis elegans
WBGene00021811	ral-1	Y53G8AR.3	Caenorhabditis elegans
WBGene00021834	mab-31	Y54E10A.16	Caenorhabditis elegans
WBGene00022033		Y65B4BL.1	Caenorhabditis elegans
WBGene00022073		Y67D8C.9	Caenorhabditis elegans
WBGene00022410		Y97E10C.1	Caenorhabditis elegans
WBGene00022518	zfh-2	ZC123.3	Caenorhabditis elegans
WBGene00022744		ZK470.1	Caenorhabditis elegans
WBGene00023419		F53F4.16	Caenorhabditis elegans
WBGene00044109		K02E11.10	Caenorhabditis elegans
WBGene00044191		F43D2.6	Caenorhabditis elegans
WBGene00044304		F52B10.3	Caenorhabditis elegans
WBGene00044330	alr-1	R08B4.2	Caenorhabditis elegans
WBGene00044608	glrx-22	C07G1.8	Caenorhabditis elegans
WBGene00077490		M03A1.8	Caenorhabditis elegans
