# Supplementary material for: Profiling microRNAs through development of the parasitic nematode Haemonchus identifies nematode-specific miRNAs that suppress larval development
Source: Sci Rep. 2019 Nov 26;9:17594. doi: 10.1038/s41598-019-54154-6 (PMC6879476; doi:10.1038/s41598-019-54154-6)
Supplement: Supplementary file 10 — Table S8 [file 41598_2019_54154_MOESM10_ESM.xlsx]

## Sheet: hco-mir-228 MIRANDA
	microRNA	UTR	Score	Energy	Query_pos_start	Query_pos_end	Reference_pos_start	Reference_pos_end	Align_Length	X._of_alignment_that_is_perfect_	X._of_alignment_not_mismatches	db	program	utrs	transcripts	genes
1	hco-miR-228	scaffold4305.1_size16835___g272.t1:3utr	146	-23.31	2	20	1	24	19	0.7368	0.9474	UTR	miranda	g272.t1:3utr	g272.t1	g272	g272	PRJEB506:HCOI01433600	HCOI01433600	HCISE01433600	Caenorhabditis elegans	WBGene00008137
2	hco-miR-228	scaffold4966.1_size11734___g21211.t1:3utr	156	-13.63	2	22	4	29	22	0.6818	0.7273	UTR	miranda	g21211.t1:3utr	g21211.t1	g21211
3	hco-miR-228	scaffold6332.1_size5650___g16268.t1:3utr:3	145	-17.31	2	21	25	46	19	0.7368	0.7895	UTR	miranda	g16268.t1:3utr:3	g16268.t1	g16268
4	hco-miR-228	scaffold1776.1_size60390___g6374.t1:3utr	145	-12.87	2	21	1	21	19	0.6842	0.6842	UTR	miranda	g6374.t1:3utr	g6374.t1	g6374	g6374	PRJEB506:HCOI00526200	HCOI00526200	HCISE00526200	Caenorhabditis elegans	WBGene00000692
5	hco-miR-228	scaffold2705.1_size37209___g3472.t1:3utr	152	-10.71	2	22	3	27	21	0.6667	0.7143	UTR	miranda	g3472.t1:3utr	g3472.t1	g3472
6	hco-miR-228	scaffold106.1_size302795___g18575.t2:3utr	146	-14.58	2	20	5	29	19	0.6842	0.8421	UTR	miranda	g18575.t2:3utr	g18575.t2	g18575	g18575	PRJEB506:HCOI00059300	HCOI00059300	HCISE00059300	Caenorhabditis elegans	WBGene00004013
7	hco-miR-228	scaffold106.1_size302795___g18575.t1:3utr	146	-14.58	2	20	5	29	19	0.6842	0.8421	UTR	miranda	g18575.t1:3utr	g18575.t1	g18575	g18575	PRJEB506:HCOI00059300	HCOI00059300	HCISE00059300	Caenorhabditis elegans	WBGene00004013
8	hco-miR-228	scaffold214.1_size226870___g17135.t1:3utr	145	-12.65	2	18	1	17	16	0.75	0.75	UTR	miranda	g17135.t1:3utr	g17135.t1	g17135
9	hco-miR-228	scaffold1066.1_size91057___g9666.t1:3utr	152	-10.95	2	19	34	56	17	0.7647	0.7647	UTR	miranda	g9666.t1:3utr	g9666.t1	g9666
10	hco-miR-228	scaffold1066.1_size91057___g9666.t2:3utr	152	-10.95	2	19	34	56	17	0.7647	0.7647	UTR	miranda	g9666.t2:3utr	g9666.t2	g9666
11	hco-miR-228	scaffold2679.1_size37585___g3539.t1:3utr:2	163	-16.22	2	21	1	21	20	0.75	0.8	UTR	miranda	g3539.t1:3utr:2	g3539.t1	g3539
12	hco-miR-228	scaffold2716.1_size37048___g3432.t1:3utr	163	-13.38	2	20	1	19	18	0.7222	0.8333	UTR	miranda	g3432.t1:3utr	g3432.t1	g3432
13	hco-miR-228	scaffold205.1_size231140___g17221.t1:3utr	158	-16.21	2	21	15	37	19	0.7368	0.7895	UTR	miranda	g17221.t1:3utr	g17221.t1	g17221	g17221	PRJEB506:HCOI00664000	HCOI00664000	HCISE00664000	Caenorhabditis elegans	WBGene00008730
14	hco-miR-228	scaffold2783.1_size35880___g3136.t1:3utr:2	155	-16.21	2	23	26	49	22	0.7273	0.7273	UTR	miranda	g3136.t1:3utr:2	g3136.t1	g3136
15	hco-miR-228	scaffold2867.1_size34356___g2918.t2:3utr	148	-21.4	2	21	5	28	19	0.7895	0.8421	UTR	miranda	g2918.t2:3utr	g2918.t2	g2918	g2918	PRJEB506:HCOI01001000	HCOI01001000	HCISE01001000	Caenorhabditis elegans	WBGene00022100
16	hco-miR-228	scaffold2867.1_size34356___g2918.t3:3utr	148	-21.4	2	21	5	28	19	0.7895	0.8421	UTR	miranda	g2918.t3:3utr	g2918.t3	g2918	g2918	PRJEB506:HCOI01001000	HCOI01001000	HCISE01001000	Caenorhabditis elegans	WBGene00022100
17	hco-miR-228	scaffold2867.1_size34356___g2918.t1:3utr	148	-21.4	2	21	5	28	19	0.7895	0.8421	UTR	miranda	g2918.t1:3utr	g2918.t1	g2918	g2918	PRJEB506:HCOI01001000	HCOI01001000	HCISE01001000	Caenorhabditis elegans	WBGene00022100
18	hco-miR-228	scaffold221.1_size223800___g17070.t1:3utr:2	145	-11.39	2	10	1	9	8	1	1	UTR	miranda	g17070.t1:3utr:2	g17070.t1	g17070	g17070	PRJEB506:HCOI00738600	HCOI00738600	HCISE00738600	Caenorhabditis elegans	WBGene00019465
19	hco-miR-228	scaffold749.1_size117624___g11926.t1:3utr	149	-16.31	2	22	13	36	20	0.7	0.9	UTR	miranda	g11926.t1:3utr	g11926.t1	g11926
20	hco-miR-228	scaffold257.1_size206691.1.1_131336___g12876.t1:3utr	152	-10.9	2	21	1	20	19	0.6316	0.7368	UTR	miranda	g12876.t1:3utr	g12876.t1	g12876	g12876	PRJEB506:HCOI00891800	HCOI00891800	HCISE00891800	Caenorhabditis elegans	WBGene00009315
21	hco-miR-228	scaffold6355.1_size5602___g16258.t1:3utr	165	-23.73	2	23	45	71	24	0.7083	0.75	UTR	miranda	g16258.t1:3utr	g16258.t1	g16258
22	hco-miR-228	scaffold6620.1_size4916___g13273.t2:3utr:1	147	-12.3	2	14	1	12	12	0.8333	0.9167	UTR	miranda	g13273.t2:3utr:1	g13273.t2	g13273
23	hco-miR-228	scaffold5.1_size735775___g20643.t1:3utr:2	156	-16.78	2	23	16	41	23	0.6522	0.7826	UTR	miranda	g20643.t1:3utr:2	g20643.t1	g20643	g20643	PRJEB506:HCOI01583300	HCOI01583300	HCISE01583300	Caenorhabditis elegans	WBGene00000042
24	hco-miR-228	scaffold1444.1_size72321___g7919.t2:3utr	150	-13.56	3	23	47	70	20	0.75	0.75	UTR	miranda	g7919.t2:3utr	g7919.t2	g7919	g7919	PRJEB506:HCOI00324900	HCOI00324900	HCISE00324900	Caenorhabditis elegans	WBGene00043059
25	hco-miR-228	scaffold1444.1_size72321___g7919.t1:3utr	150	-13.56	3	23	47	70	20	0.75	0.75	UTR	miranda	g7919.t1:3utr	g7919.t1	g7919	g7919	PRJEB506:HCOI00324900	HCOI00324900	HCISE00324900	Caenorhabditis elegans	WBGene00043059
26	hco-miR-228	scaffold3463.1_size25783___g1718.t1:3utr	151	-16.64	2	22	43	65	20	0.65	0.75	UTR	miranda	g1718.t1:3utr	g1718.t1	g1718
27	hco-miR-228	scaffold407.1_size167726___g14901.t1:3utr	147	-10.51	2	23	12	33	21	0.6667	0.6667	UTR	miranda	g14901.t1:3utr	g14901.t1	g14901	g14901	PRJEB506:HCOI01378300	HCOI01378300	HCISE01378300	Caenorhabditis elegans	WBGene00021787
28	hco-miR-228	scaffold173.1_size248185___g17587.t1:3utr:1	163	-21.49	2	23	68	94	24	0.75	0.7917	UTR	miranda	g17587.t1:3utr:1	g17587.t1	g17587	g17587	PRJEB506:HCOI00500600	HCOI00500600	HCISE00500600	Caenorhabditis elegans	WBGene00012167
29	hco-miR-228	scaffold3001.1_size32006___g2586.t1:3utr:1	148	-10.92	2	13	1	12	11	0.8182	0.9091	UTR	miranda	g2586.t1:3utr:1	g2586.t1	g2586	g2586	PRJEB506:HCOI01059500	HCOI01059500	HCISE01059500	Caenorhabditis elegans	WBGene00019682
30	hco-miR-228	scaffold60.1_size351716___g19312.t1:3utr	147	-13.24	2	21	34	58	20	0.7	0.8	UTR	miranda	g19312.t1:3utr	g19312.t1	g19312	g19312	PRJEB506:HCOI01761600	HCOI01761600	HCISE01761600	Caenorhabditis elegans	WBGene00017861
31	hco-miR-228	scaffold408.1_size167659___g14898.t1:3utr	151	-16.62	2	20	33	56	18	0.7222	0.8333	UTR	miranda	g14898.t1:3utr	g14898.t1	g14898	g14898	PRJEB506:HCOI01380400	HCOI01380400	HCISE01380400	Caenorhabditis elegans	WBGene00017091
32	hco-miR-228	scaffold979.1_size96593___g10514.t1:3utr	167	-18.36	2	22	2	28	23	0.7826	0.7826	UTR	miranda	g10514.t1:3utr	g10514.t1	g10514
33	hco-miR-228	scaffold1376.1_size74917___g8181.t1:3utr	155	-20.06	2	19	38	59	17	0.7647	0.8235	UTR	miranda	g8181.t1:3utr	g8181.t1	g8181
34	hco-miR-228	scaffold1376.1_size74917___g8181.t1:3utr	147	-14.59	2	16	46	69	14	0.7143	0.7857	UTR	miranda	g8181.t1:3utr	g8181.t1	g8181
35	hco-miR-228	scaffold80.1_size321046___g18979.t1:3utr	146	-13.23	2	12	1	16	11	0.9091	0.9091	UTR	miranda	g18979.t1:3utr	g18979.t1	g18979
36	hco-miR-228	scaffold1359.1_size75648___g8261.t1:3utr	150	-25.78	2	20	1	24	19	0.7895	0.9474	UTR	miranda	g8261.t1:3utr	g8261.t1	g8261	g8261	PRJEB506:HCOI00274200	HCOI00274200	HCISE00274200	Caenorhabditis elegans	WBGene00008137
37	hco-miR-228	scaffold756.1_size116730___g11871.t1:3utr:1	158	-14.64	2	22	12	39	24	0.75	0.75	UTR	miranda	g11871.t1:3utr:1	g11871.t1	g11871
38	hco-miR-228	scaffold3519.1_size25029___g1618.t1:3utr	154	-11.13	2	20	41	65	19	0.7368	0.7368	UTR	miranda	g1618.t1:3utr	g1618.t1	g1618	g1618	PRJEB506:HCOI01227400	HCOI01227400	HCISE01227400	Caenorhabditis elegans	WBGene00022175
39	hco-miR-228	scaffold87.1_size311186.1.1_89637___g9545.t1:3utr	156	-11.36	2	22	63	88	22	0.6818	0.7273	UTR	miranda	g9545.t1:3utr	g9545.t1	g9545
40	hco-miR-228	scaffold362.1_size177367___g15324.t1:3utr	153	-16.39	2	23	12	37	23	0.6522	0.6957	UTR	miranda	g15324.t1:3utr	g15324.t1	g15324	g15324	PRJEB506:HCOI01256800	HCOI01256800	HCISE01256800	Caenorhabditis elegans	WBGene00021323
41	hco-miR-228	scaffold2183.1_size48236___g4976.t1:3utr	155	-10.88	2	20	1	19	18	0.6667	0.7778	UTR	miranda	g4976.t1:3utr	g4976.t1	g4976
42	hco-miR-228	scaffold1641.1_size64693___g7087.t1:3utr	148	-12.52	2	20	22	49	22	0.6818	0.7727	UTR	miranda	g7087.t1:3utr	g7087.t1	g7087	g7087	PRJEB506:HCOI00449700	HCOI00449700	HCISE00449700	Caenorhabditis elegans	WBGene00003510
43	hco-miR-228	scaffold1863.1_size57854___g6021.t1:3utr	156	-12.43	2	20	28	51	19	0.7368	0.8421	UTR	miranda	g6021.t1:3utr	g6021.t1	g6021	g6021	PRJEB506:HCOI00576300	HCOI00576300	HCISE00576300	Caenorhabditis elegans	WBGene00010251
44	hco-miR-228	scaffold2097.1_size50242___g5271.t1:3utr	145	-7.99	2	19	1	26	19	0.7368	0.7895	UTR	miranda	g5271.t1:3utr	g5271.t1	g5271
45	hco-miR-228	scaffold450.1_size158958___g14580.t1:3utr	152	-12.57	2	23	49	71	21	0.6667	0.7143	UTR	miranda	g14580.t1:3utr	g14580.t1	g14580	g14580	PRJEB506:HCOI01478400	HCOI01478400	HCISE01478400	Caenorhabditis elegans	WBGene00020049
46	hco-miR-228	scaffold2375.1_size43727___g4370.t1:3utr	156	-16.69	2	20	42	67	21	0.7619	0.7619	UTR	miranda	g4370.t1:3utr	g4370.t1	g4370
47	hco-miR-228	scaffold1187.1_size83620___g9010.t1:3utr	156	-13.51	2	21	32	55	19	0.6842	0.7368	UTR	miranda	g9010.t1:3utr	g9010.t1	g9010	g9010	PRJEB506:HCOI00154400	HCOI00154400	HCISE00154400	Caenorhabditis elegans	WBGene00014077
48	hco-miR-228	scaffold4157.1_size18242___g509.t1:3utr:2	146	-10.34	2	15	57	80	13	0.7692	0.7692	UTR	miranda	g509.t1:3utr:2	g509.t1	g509	g509	PRJEB506:HCOI01397300	HCOI01397300	HCISE01397300	Caenorhabditis elegans	WBGene00009445
49	hco-miR-228	scaffold3757.1_size22255___g1167.t1:3utr:1	145	-18.19	3	19	51	75	17	0.7647	0.8824	UTR	miranda	g1167.t1:3utr:1	g1167.t1	g1167
50	hco-miR-228	scaffold31.1_size429550___g20157.t1:3utr:3	146	-14.78	2	13	1	18	11	0.9091	0.9091	UTR	miranda	g20157.t1:3utr:3	g20157.t1	g20157
51	hco-miR-228	scaffold1512.1_size69603___g7653.t1:3utr	145	-21.15	2	23	40	64	22	0.6364	0.7727	UTR	miranda	g7653.t1:3utr	g7653.t1	g7653	g7653	PRJEB506:HCOI00368000	HCOI00368000	HCISE00368000	Caenorhabditis elegans	WBGene00001820
52	hco-miR-228	scaffold625.1_size131435___g12838.t1:3utr	145	-19.53	2	22	4	25	20	0.8	0.9	UTR	miranda	g12838.t1:3utr	g12838.t1	g12838
53	hco-miR-228	scaffold260.1_size206000___g16625.t2:3utr	145	-11.82	2	21	11	32	19	0.6842	0.6842	UTR	miranda	g16625.t2:3utr	g16625.t2	g16625	g16625	PRJEB506:HCOI00905100	HCOI00905100	HCISE00905100	Caenorhabditis elegans	WBGene00013455
54	hco-miR-228	scaffold260.1_size206000___g16625.t1:3utr	145	-11.82	2	21	11	32	19	0.6842	0.6842	UTR	miranda	g16625.t1:3utr	g16625.t1	g16625	g16625	PRJEB506:HCOI00905100	HCOI00905100	HCISE00905100	Caenorhabditis elegans	WBGene00013455
55	hco-miR-228	scaffold1514.1_size69439___g7642.t1:3utr	152	-16.05	2	21	32	55	19	0.6316	0.7368	UTR	miranda	g7642.t1:3utr	g7642.t1	g7642	g7642	PRJEB506:HCOI00368500	HCOI00368500	HCISE00368500	Caenorhabditis elegans	WBGene00021020
56	hco-miR-228	scaffold469.1_size156335___g14456.t1:3utr:1	154	-19.66	2	23	52	75	21	0.7143	0.7619	UTR	miranda	g14456.t1:3utr:1	g14456.t1	g14456	g14456	PRJEB506:HCOI01515600	HCOI01515600	HCISE01515600	Caenorhabditis elegans	WBGene00015424
57	hco-miR-228	scaffold877.1_size103560___g11070.t1:3utr	145	-16.68	2	23	9	33	22	0.5909	0.8182	UTR	miranda	g11070.t1:3utr	g11070.t1	g11070
58	hco-miR-228	scaffold175.1_size246567___g17565.t1:3utr	158	-16.82	2	20	33	58	20	0.7	0.8	UTR	miranda	g17565.t1:3utr	g17565.t1	g17565	g17565	PRJEB506:HCOI00514200	HCOI00514200	HCISE00514200	Caenorhabditis elegans	WBGene00019712
59	hco-miR-228	scaffold1048.1_size92344___g10073.t1:3utr	154	-14.79	2	23	28	51	21	0.6667	0.8095	UTR	miranda	g10073.t1:3utr	g10073.t1	g10073	g10073	PRJEB506:HCOI00048100	HCOI00048100	HCISE00048100	Caenorhabditis elegans	WBGene00000620
60	hco-miR-228	scaffold2641.1_size38403___g3629.t1:3utr	145	-12.05	2	10	1	14	8	1	1	UTR	miranda	g3629.t1:3utr	g3629.t1	g3629	g3629	PRJEB506:HCOI00919600	HCOI00919600	HCISE00919600	Caenorhabditis elegans	WBGene00022025
61	hco-miR-228	scaffold3831.1_size21569___g1046.t1:3utr	156	-12.43	2	20	28	51	19	0.7368	0.8421	UTR	miranda	g1046.t1:3utr	g1046.t1	g1046	g1046	PRJEB506:HCOI01315800	HCOI01315800	HCISE01315800	Caenorhabditis elegans	WBGene00010251
62	hco-miR-228	scaffold3574.1_size24206___g1485.t1:3utr	145	-11.45	2	20	1	20	18	0.7778	0.7778	UTR	miranda	g1485.t1:3utr	g1485.t1	g1485	g1485	PRJEB506:HCOI01245300	HCOI01245300	HCISE01245300	Caenorhabditis elegans	WBGene00010635
63	hco-miR-228	scaffold3117.1_size30328___g2350.t1:3utr	145	-16.2	2	19	50	76	20	0.7	0.8	UTR	miranda	g2350.t1:3utr	g2350.t1	g2350
64	hco-miR-228	scaffold221.1_size223800___g17060.t1:3utr	157	-15.01	2	22	25	48	20	0.7	0.7	UTR	miranda	g17060.t1:3utr	g17060.t1	g17060
65	hco-miR-228	scaffold7703.1_size3196___g9858.t1:3utr	148	-18.27	2	23	22	52	28	0.6429	0.6429	UTR	miranda	g9858.t1:3utr	g9858.t1	g9858
66	hco-miR-228	scaffold66.1_size336253.4.72060_336253___g17854.t1:3utr	153	-19.38	2	20	27	49	18	0.7778	0.8889	UTR	miranda	g17854.t1:3utr	g17854.t1	g17854
67	hco-miR-228	scaffold842.1_size107362___g11323.t1:3utr	158	-15.24	2	19	80	100	17	0.8235	0.8235	UTR	miranda	g11323.t1:3utr	g11323.t1	g11323
68	hco-miR-228	scaffold4562.1_size14514___g21705.t1:3utr	149	-12.62	2	22	34	58	22	0.7273	0.7273	UTR	miranda	g21705.t1:3utr	g21705.t1	g21705	g21705	PRJEB506:HCOI01490800	HCOI01490800	HCISE01490800	Caenorhabditis elegans	WBGene00006619
69	hco-miR-228	scaffold38.1_size414874.1.1_245560___g17522.t1:3utr	150	-13.84	2	21	92	118	22	0.6818	0.7273	UTR	miranda	g17522.t1:3utr	g17522.t1	g17522	g17522	PRJEB506:HCOI01304400	HCOI01304400	HCISE01304400	Caenorhabditis elegans	WBGene00011963
70	hco-miR-228	scaffold5662.1_size8105___g19600.t1:3utr	146	-13.06	2	23	86	109	21	0.5714	0.6667	UTR	miranda	g19600.t1:3utr	g19600.t1	g19600	g19600	PRJEB506:HCOI01706500	HCOI01706500	HCISE01706500	Caenorhabditis elegans	WBGene00002067
71	hco-miR-228	scaffold1595.1_size66269___g7281.t1:3utr:1	145	-15.85	2	17	106	130	17	0.7059	0.8235	UTR	miranda	g7281.t1:3utr:1	g7281.t1	g7281
72	hco-miR-228	scaffold6054.1_size6533___g16436.t1:3utr:1	145	-20.24	2	23	78	102	22	0.8182	0.8636	UTR	miranda	g16436.t1:3utr:1	g16436.t1	g16436
73	hco-miR-228	scaffold3900.1_size20834___g925.t1:3utr	154	-20.44	2	23	69	92	21	0.7143	0.7619	UTR	miranda	g925.t1:3utr	g925.t1	g925
74	hco-miR-228	scaffold26.1_size443658.1.1_305185___g18638.t1:3utr:2	149	-20.23	2	22	58	81	20	0.75	0.85	UTR	miranda	g18638.t1:3utr:2	g18638.t1	g18638
75	hco-miR-228	scaffold2455.1_size41841___g4124.t1:3utr	160	-18.51	2	22	124	148	21	0.7143	0.7619	UTR	miranda	g4124.t1:3utr	g4124.t1	g4124	g4124	PRJEB506:HCOI00844300	HCOI00844300	HCISE00844300	Caenorhabditis elegans	WBGene00007587
76	hco-miR-228	scaffold3971.1_size20130___g820.t1:3utr:1	157	-23.73	2	20	47	72	20	0.7	0.85	UTR	miranda	g820.t1:3utr:1	g820.t1	g820
77	hco-miR-228	scaffold609.1_size132653___g12981.t1:3utr	152	-12.39	2	19	63	85	17	0.7059	0.8235	UTR	miranda	g12981.t1:3utr	g12981.t1	g12981
78	hco-miR-228	scaffold2094.1_size50312.1.1_16071___g136.t1:3utr	154	-13.67	2	23	51	72	21	0.7143	0.7619	UTR	miranda	g136.t1:3utr	g136.t1	g136
79	hco-miR-228	scaffold5128.1_size10800___g21048.t1:3utr	156	-18.79	2	23	38	60	21	0.7143	0.8571	UTR	miranda	g21048.t1:3utr	g21048.t1	g21048	g21048	PRJEB506:HCOI01610700	HCOI01610700	HCISE01610700	Caenorhabditis elegans	WBGene00004506
80	hco-miR-228	scaffold54.1_size365703___g19380.t1:3utr	150	-12.53	2	20	106	126	18	0.7778	0.7778	UTR	miranda	g19380.t1:3utr	g19380.t1	g19380	g19380	PRJEB506:HCOI01658000	HCOI01658000	HCISE01658000	Caenorhabditis elegans	WBGene00018953
81	hco-miR-228	scaffold1846.1_size58375___g6083.t1:3utr	157	-9.78	2	22	60	83	20	0.65	0.75	UTR	miranda	g6083.t1:3utr	g6083.t1	g6083	g6083	PRJEB506:HCOI00568500	HCOI00568500	HCISE00568500	Caenorhabditis elegans	WBGene00007464
82	hco-miR-228	scaffold1846.1_size58375___g6083.t2:3utr	157	-9.78	2	22	60	83	20	0.65	0.75	UTR	miranda	g6083.t2:3utr	g6083.t2	g6083	g6083	PRJEB506:HCOI00568500	HCOI00568500	HCISE00568500	Caenorhabditis elegans	WBGene00007464
83	hco-miR-228	scaffold780.1_size113857___g11741.t1:3utr	150	-11.08	2	22	10	31	20	0.7	0.7	UTR	miranda	g11741.t1:3utr	g11741.t1	g11741
84	hco-miR-228	scaffold2937.1_size33114___g2752.t1:3utr	145	-13.55	2	22	99	122	20	0.65	0.75	UTR	miranda	g2752.t1:3utr	g2752.t1	g2752	g2752	PRJEB506:HCOI01028700	HCOI01028700	HCISE01028700	Caenorhabditis elegans	WBGene00006518
85	hco-miR-228	scaffold950.1_size98025___g10671.t1:3utr	148	-16.57	2	23	58	80	21	0.6667	0.8095	UTR	miranda	g10671.t1:3utr	g10671.t1	g10671
86	hco-miR-228	scaffold1772.1_size60492___g6384.t1:3utr	153	-13.91	2	20	70	97	22	0.6818	0.7727	UTR	miranda	g6384.t1:3utr	g6384.t1	g6384
87	hco-miR-228	scaffold258.1_size206267___g16638.t1:3utr	150	-9.05	2	19	76	99	17	0.6471	0.7647	UTR	miranda	g16638.t1:3utr	g16638.t1	g16638	g16638	PRJEB506:HCOI00896200	HCOI00896200	HCISE00896200	Caenorhabditis elegans	WBGene00022367
88	hco-miR-228	scaffold413.1_size167120.1.1_152344___g14330.t1:3utr	152	-18.56	3	22	81	105	20	0.8	0.8	UTR	miranda	g14330.t1:3utr	g14330.t1	g14330	g14330	PRJEB506:HCOI01391600	HCOI01391600	HCISE01391600	Caenorhabditis elegans	WBGene00010742
89	hco-miR-228	scaffold413.1_size167120.1.1_152344___g14330.t2:3utr	152	-18.56	3	22	81	105	20	0.8	0.8	UTR	miranda	g14330.t2:3utr	g14330.t2	g14330	g14330	PRJEB506:HCOI01391600	HCOI01391600	HCISE01391600	Caenorhabditis elegans	WBGene00010742
90	hco-miR-228	scaffold62.1_size347901___g19287.t1:3utr	158	-17.77	2	23	47	69	22	0.7273	0.7727	UTR	miranda	g19287.t1:3utr	g19287.t1	g19287
91	hco-miR-228	scaffold65.1_size337668___g19225.t1:3utr	145	-13.29	2	23	71	96	23	0.6087	0.6522	UTR	miranda	g19225.t1:3utr	g19225.t1	g19225
92	hco-miR-228	scaffold65.1_size337668___g19224.t1:3utr:2	145	-13.29	2	23	71	96	23	0.6087	0.6522	UTR	miranda	g19224.t1:3utr:2	g19224.t1	g19224
93	hco-miR-228	scaffold1077.1_size90412___g9600.t3:3utr	152	-11.73	2	18	73	98	18	0.7222	0.7778	UTR	miranda	g9600.t3:3utr	g9600.t3	g9600	g9600	PRJEB506:HCOI00071700	HCOI00071700	HCISE00071700	Caenorhabditis elegans	WBGene00007679
94	hco-miR-228	scaffold1077.1_size90412___g9600.t2:3utr	152	-11.73	2	18	73	98	18	0.7222	0.7778	UTR	miranda	g9600.t2:3utr	g9600.t2	g9600	g9600	PRJEB506:HCOI00071700	HCOI00071700	HCISE00071700	Caenorhabditis elegans	WBGene00007679
95	hco-miR-228	scaffold1077.1_size90412___g9600.t1:3utr	152	-11.73	2	18	73	98	18	0.7222	0.7778	UTR	miranda	g9600.t1:3utr	g9600.t1	g9600	g9600	PRJEB506:HCOI00071700	HCOI00071700	HCISE00071700	Caenorhabditis elegans	WBGene00007679
96	hco-miR-228	scaffold1077.1_size90412___g9600.t4:3utr	152	-11.73	2	18	73	98	18	0.7222	0.7778	UTR	miranda	g9600.t4:3utr	g9600.t4	g9600	g9600	PRJEB506:HCOI00071700	HCOI00071700	HCISE00071700	Caenorhabditis elegans	WBGene00007679
97	hco-miR-228	scaffold116.1_size291999___g18412.t1:3utr	147	-9.67	2	22	103	125	20	0.6	0.75	UTR	miranda	g18412.t1:3utr	g18412.t1	g18412
98	hco-miR-228	scaffold1500.1_size70115___g7688.t1:3utr	159	-20.53	2	23	136	162	25	0.68	0.76	UTR	miranda	g7688.t1:3utr	g7688.t1	g7688	g7688	PRJEB506:HCOI00360600	HCOI00360600	HCISE00360600	Caenorhabditis elegans	WBGene00000702
99	hco-miR-228	scaffold1162.1_size84981___g9110.t1:3utr	155	-16.65	2	12	1	12	10	1	1	UTR	miranda	g9110.t1:3utr	g9110.t1	g9110
100	hco-miR-228	scaffold2336.1_size44643___g4489.t1:3utr	159	-17.91	2	21	51	75	20	0.75	0.75	UTR	miranda	g4489.t1:3utr	g4489.t1	g4489
101	hco-miR-228	scaffold503.1_size149202___g14172.t1:3utr	148	-18.43	2	20	138	161	19	0.7368	0.8947	UTR	miranda	g14172.t1:3utr	g14172.t1	g14172	g14172	PRJEB506:HCOI01592100	HCOI01592100	HCISE01592100	Caenorhabditis elegans	WBGene00000535
102	hco-miR-228	scaffold69.1_size334058___g19171.t1:3utr:2	162	-22.94	2	23	147	170	21	0.8571	0.8571	UTR	miranda	g19171.t1:3utr:2	g19171.t1	g19171
103	hco-miR-228	scaffold51.1_size380551___g19828.t1:3utr:1	145	-10.62	2	18	99	122	16	0.75	0.8125	UTR	miranda	g19828.t1:3utr:1	g19828.t1	g19828
104	hco-miR-228	scaffold19.1_size497388:1-377258___g19417.t1:3utr	145	-21.02	2	19	1	30	23	0.6957	0.7391	UTR	miranda	g19417.t1:3utr	g19417.t1	g19417
105	hco-miR-228	scaffold1117.1_size87589___g9318.t1:3utr	159	-13.69	2	22	82	104	20	0.75	0.75	UTR	miranda	g9318.t1:3utr	g9318.t1	g9318
106	hco-miR-228	scaffold4170.1_size18055___g480.t1:3utr	146	-11.3	2	19	37	60	17	0.7059	0.8235	UTR	miranda	g480.t1:3utr	g480.t1	g480	g480	PRJEB506:HCOI01402700	HCOI01402700	HCISE01402700	Caenorhabditis elegans	WBGene00006940
107	hco-miR-228	scaffold548.1_size141440___g13810.t1:3utr:1	167	-24.55	2	18	100	122	16	0.875	0.9375	UTR	miranda	g13810.t1:3utr:1	g13810.t1	g13810	g13810	PRJEB506:HCOI01674000	HCOI01674000	HCISE01674000	Caenorhabditis elegans	WBGene00017159
108	hco-miR-228	scaffold22.1_size474166.1.1_423598___g20075.t1:3utr	147	-15.07	2	21	137	162	21	0.619	0.7143	UTR	miranda	g20075.t1:3utr	g20075.t1	g20075	g20075	PRJEB506:HCOI00731400	HCOI00731400	HCISE00731400	Caenorhabditis elegans	WBGene00021817
109	hco-miR-228	scaffold693.1_size124960___g12397.t1:3utr	149	-12.47	2	22	180	203	20	0.7	0.75	UTR	miranda	g12397.t1:3utr	g12397.t1	g12397
110	hco-miR-228	scaffold1583.1_size66673___g7331.t1:3utr:2	146	-19.96	2	23	16	43	25	0.72	0.8	UTR	miranda	g7331.t1:3utr:2	g7331.t1	g7331	g7331	PRJEB506:HCOI00408800	HCOI00408800	HCISE00408800	Caenorhabditis elegans	WBGene00000994
111	hco-miR-228	scaffold1917.1_size55803___g5825.t2:3utr	151	-15.89	2	22	25	55	27	0.6667	0.6667	UTR	miranda	g5825.t2:3utr	g5825.t2	g5825	g5825	PRJEB506:HCOI00603600	HCOI00603600	HCISE00603600	Caenorhabditis elegans	WBGene00021132
112	hco-miR-228	scaffold1917.1_size55803___g5825.t1:3utr	151	-15.89	2	22	25	55	27	0.6667	0.6667	UTR	miranda	g5825.t1:3utr	g5825.t1	g5825	g5825	PRJEB506:HCOI00603600	HCOI00603600	HCISE00603600	Caenorhabditis elegans	WBGene00021132
113	hco-miR-228	scaffold78.1_size321555___g19023.t1:3utr	154	-19.7	2	22	158	179	20	0.75	0.85	UTR	miranda	g19023.t1:3utr	g19023.t1	g19023
114	hco-miR-228	scaffold327.1_size185147___g15648.t1:3utr:2	145	-24.87	3	23	65	87	21	0.7619	0.8571	UTR	miranda	g15648.t1:3utr:2	g15648.t1	g15648
115	hco-miR-228	scaffold1082.1_size89961___g9574.t1:3utr	145	-13.88	3	22	40	63	19	0.6316	0.8421	UTR	miranda	g9574.t1:3utr	g9574.t1	g9574	g9574	PRJEB506:HCOI00075100	HCOI00075100	HCISE00075100	Caenorhabditis elegans	WBGene00003594
116	hco-miR-228	scaffold1165.1_size84903___g9102.t1:3utr	147	-12.94	2	12	160	183	10	0.9	0.9	UTR	miranda	g9102.t1:3utr	g9102.t1	g9102	g9102	PRJEB506:HCOI00141300	HCOI00141300	HCISE00141300	Caenorhabditis elegans	WBGene00002067
117	hco-miR-228	scaffold3688.1_size23102___g1285.t1:3utr	150	-15.78	3	21	29	51	18	0.8333	0.8333	UTR	miranda	g1285.t1:3utr	g1285.t1	g1285	g1285	PRJEB506:HCOI01272500	HCOI01272500	HCISE01272500	Caenorhabditis elegans	WBGene00023450
118	hco-miR-228	scaffold1989.1_size53346___g5577.t1:3utr	151	-16.87	2	23	63	89	24	0.6667	0.75	UTR	miranda	g5577.t1:3utr	g5577.t1	g5577	g5577	PRJEB506:HCOI00635600	HCOI00635600	HCISE00635600	Caenorhabditis elegans	WBGene00008446
119	hco-miR-228	scaffold1150.1_size85531.2.7869_85531___g8430.t1:3utr:1	157	-21.5	2	16	77	99	14	0.8571	0.9286	UTR	miranda	g8430.t1:3utr:1	g8430.t1	g8430
120	hco-miR-228	scaffold3205.1_size29045___g2196.t1:3utr	156	-19.31	2	23	86	105	21	0.7619	0.7619	UTR	miranda	g2196.t1:3utr	g2196.t1	g2196
121	hco-miR-228	scaffold6919.1_size4321___g13155.t1:3utr	152	-19.79	2	23	140	166	24	0.7083	0.7917	UTR	miranda	g13155.t1:3utr	g13155.t1	g13155
122	hco-miR-228	scaffold1461.1_size71473___g7848.t1:3utr	145	-11	2	19	176	200	18	0.6667	0.7222	UTR	miranda	g7848.t1:3utr	g7848.t1	g7848	g7848	PRJEB506:HCOI00335500	HCOI00335500	HCISE00335500	Caenorhabditis elegans	WBGene00004316
123	hco-miR-228	scaffold1461.1_size71473___g7848.t6:3utr	145	-11	2	19	176	200	18	0.6667	0.7222	UTR	miranda	g7848.t6:3utr	g7848.t6	g7848	g7848	PRJEB506:HCOI00335500	HCOI00335500	HCISE00335500	Caenorhabditis elegans	WBGene00004316
124	hco-miR-228	scaffold1461.1_size71473___g7848.t2:3utr	145	-11	2	19	176	200	18	0.6667	0.7222	UTR	miranda	g7848.t2:3utr	g7848.t2	g7848	g7848	PRJEB506:HCOI00335500	HCOI00335500	HCISE00335500	Caenorhabditis elegans	WBGene00004316
125	hco-miR-228	scaffold1461.1_size71473___g7848.t5:3utr	145	-11	2	19	176	200	18	0.6667	0.7222	UTR	miranda	g7848.t5:3utr	g7848.t5	g7848	g7848	PRJEB506:HCOI00335500	HCOI00335500	HCISE00335500	Caenorhabditis elegans	WBGene00004316
126	hco-miR-228	scaffold1461.1_size71473___g7848.t3:3utr	145	-11	2	19	176	200	18	0.6667	0.7222	UTR	miranda	g7848.t3:3utr	g7848.t3	g7848	g7848	PRJEB506:HCOI00335500	HCOI00335500	HCISE00335500	Caenorhabditis elegans	WBGene00004316
127	hco-miR-228	scaffold1461.1_size71473___g7848.t7:3utr	145	-11	2	19	176	200	18	0.6667	0.7222	UTR	miranda	g7848.t7:3utr	g7848.t7	g7848	g7848	PRJEB506:HCOI00335500	HCOI00335500	HCISE00335500	Caenorhabditis elegans	WBGene00004316
128	hco-miR-228	scaffold1461.1_size71473___g7848.t4:3utr	145	-11	2	19	176	200	18	0.6667	0.7222	UTR	miranda	g7848.t4:3utr	g7848.t4	g7848	g7848	PRJEB506:HCOI00335500	HCOI00335500	HCISE00335500	Caenorhabditis elegans	WBGene00004316
129	hco-miR-228	scaffold502.1_size149539___g14182.t1:3utr	146	-21.62	3	21	11	36	20	0.8	0.8	UTR	miranda	g14182.t1:3utr	g14182.t1	g14182	g14182	PRJEB506:HCOI01590100	HCOI01590100	HCISE01590100	Caenorhabditis elegans	WBGene00017798
130	hco-miR-228	scaffold1849.1_size58231___g6076.t1:3utr	156	-11.2	2	22	96	120	21	0.7143	0.7143	UTR	miranda	g6076.t1:3utr	g6076.t1	g6076	g6076	PRJEB506:HCOI00570100	HCOI00570100	HCISE00570100	Caenorhabditis elegans	WBGene00000279
131	hco-miR-228	scaffold2090.1_size50535___g5290.t1:3utr	153	-13.94	2	20	67	89	18	0.7222	0.7778	UTR	miranda	g5290.t1:3utr	g5290.t1	g5290	g5290	PRJEB506:HCOI00682000	HCOI00682000	HCISE00682000	Caenorhabditis elegans	WBGene00008446
132	hco-miR-228	scaffold130.1_size281871___g18182.t1:3utr	146	-20.77	2	21	100	122	19	0.7895	0.8947	UTR	miranda	g18182.t1:3utr	g18182.t1	g18182	g18182	PRJEB506:HCOI00237100	HCOI00237100	HCISE00237100	Caenorhabditis elegans	WBGene00006540
133	hco-miR-228	scaffold1690.1_size63364___g6911.t1:3utr	151	-17.19	2	16	78	101	14	0.8571	0.9286	UTR	miranda	g6911.t1:3utr	g6911.t1	g6911	g6911	PRJEB506:HCOI00476900	HCOI00476900	HCISE00476900	Caenorhabditis elegans	WBGene00021934
134	hco-miR-228	scaffold4233.1_size17427___g386.t1:3utr	155	-16.24	2	23	9	32	22	0.7273	0.7273	UTR	miranda	g386.t1:3utr	g386.t1	g386	g386	PRJEB506:HCOI01416400	HCOI01416400	HCISE01416400	Caenorhabditis elegans	WBGene00007100
135	hco-miR-228	scaffold78.1_size321555___g19035.t1:3utr	153	-21.98	3	22	41	64	19	0.7368	0.8421	UTR	miranda	g19035.t1:3utr	g19035.t1	g19035
136	hco-miR-228	scaffold115.1_size293548___g18451.t1:3utr	154	-17.02	2	23	33	56	21	0.619	0.7143	UTR	miranda	g18451.t1:3utr	g18451.t1	g18451
137	hco-miR-228	scaffold1231.1_size81655___g8805.t1:3utr	152	-12.54	2	23	94	122	26	0.6538	0.6923	UTR	miranda	g8805.t1:3utr	g8805.t1	g8805	g8805	PRJEB506:HCOI00189500	HCOI00189500	HCISE00189500	Caenorhabditis elegans	WBGene00020419
138	hco-miR-228	scaffold264.1_size204498___g16593.t1:3utr:3	145	-14.79	2	22	156	176	20	0.7	0.8	UTR	miranda	g16593.t1:3utr:3	g16593.t1	g16593	g16593	PRJEB506:HCOI00919100	HCOI00919100	HCISE00919100	Caenorhabditis elegans	WBGene00015545
139	hco-miR-228	scaffold583.1_size136612.6.74258_98982___g1573.t1:3utr:2	152	-19.69	2	17	82	105	15	0.7333	0.8	UTR	miranda	g1573.t1:3utr:2	g1573.t1	g1573	g1573	PRJEB506:HCOI01732500	HCOI01732500	HCISE01732500	Caenorhabditis elegans	WBGene00008948
140	hco-miR-228	scaffold664.1_size127259:44383-53943___g20813.t1:3utr	147	-19.87	2	23	95	118	22	0.7273	0.7727	UTR	miranda	g20813.t1:3utr	g20813.t1	g20813
141	hco-miR-228	scaffold2542.1_size40155___g3887.t1:3utr	146	-17.67	2	22	186	210	22	0.6818	0.8182	UTR	miranda	g3887.t1:3utr	g3887.t1	g3887	g3887	PRJEB506:HCOI00881600	HCOI00881600	HCISE00881600	Caenorhabditis elegans	WBGene00000737
142	hco-miR-228	scaffold8573.1_size2440___g9710.t1:3utr	160	-12.37	2	23	161	187	24	0.7083	0.75	UTR	miranda	g9710.t1:3utr	g9710.t1	g9710
143	hco-miR-228	scaffold457.1_size157577:1-9523___g20801.t1:3utr	158	-18.35	2	22	43	67	22	0.7273	0.7727	UTR	miranda	g20801.t1:3utr	g20801.t1	g20801	g20801	PRJEB506:HCOI01492200	HCOI01492200	HCISE01492200	Caenorhabditis elegans	WBGene00018897
144	hco-miR-228	scaffold894.1_size102006___g10973.t1:3utr	154	-19.71	2	22	159	180	20	0.75	0.85	UTR	miranda	g10973.t1:3utr	g10973.t1	g10973
145	hco-miR-228	scaffold3840.1_size21525___g990.t1:3utr	148	-10.72	2	22	119	144	22	0.5909	0.7273	UTR	miranda	g990.t1:3utr	g990.t1	g990
146	hco-miR-228	scaffold63.1_size341111___g19265.t1:3utr	158	-19.95	2	23	27	50	21	0.6667	0.8571	UTR	miranda	g19265.t1:3utr	g19265.t1	g19265
147	hco-miR-228	scaffold1090.1_size89455___g9502.t1:3utr	151	-11.37	2	18	173	195	16	0.75	0.8125	UTR	miranda	g9502.t1:3utr	g9502.t1	g9502	g9502	PRJEB506:HCOI00082700	HCOI00082700	HCISE00082700	Caenorhabditis elegans	WBGene00001121
148	hco-miR-228	scaffold34.1_size425167___g20088.t1:3utr	145	-15.98	3	22	183	206	19	0.6842	0.7895	UTR	miranda	g20088.t1:3utr	g20088.t1	g20088
149	hco-miR-228	scaffold464.1_size156846___g14494.t1:3utr	146	-22.73	2	22	103	129	23	0.8261	0.8261	UTR	miranda	g14494.t1:3utr	g14494.t1	g14494	g14494	PRJEB506:HCOI01507400	HCOI01507400	HCISE01507400	Caenorhabditis elegans	WBGene00003939
150	hco-miR-228	scaffold2022.1_size52553___g5483.t1:3utr	152	-14.22	2	23	133	155	21	0.6667	0.7143	UTR	miranda	g5483.t1:3utr	g5483.t1	g5483	g5483	PRJEB506:HCOI00654700	HCOI00654700	HCISE00654700	Caenorhabditis elegans	WBGene00006818
151	hco-miR-228	scaffold3500.1_size25252.2.8904_14523___g16265.t1:3utr	160	-18.48	2	20	124	148	20	0.75	0.85	UTR	miranda	g16265.t1:3utr	g16265.t1	g16265
152	hco-miR-228	scaffold4036.1_size19428___g695.t1:3utr	145	-15.31	2	19	107	132	19	0.6842	0.8421	UTR	miranda	g695.t1:3utr	g695.t1	g695	g695	PRJEB506:HCOI01370700	HCOI01370700	HCISE01370700	Caenorhabditis elegans	WBGene00044690
153	hco-miR-228	scaffold655.1_size127985___g12641.t1:3utr	146	-12.32	2	21	162	184	19	0.7368	0.7895	UTR	miranda	g12641.t1:3utr	g12641.t1	g12641
154	hco-miR-228	scaffold841.1_size107472___g11334.t1:3utr	158	-21.82	3	20	128	153	19	0.8421	0.8947	UTR	miranda	g11334.t1:3utr	g11334.t1	g11334
155	hco-miR-228	scaffold1336.1_size77032___g8365.t1:3utr	147	-13.41	2	21	105	125	19	0.6842	0.7895	UTR	miranda	g8365.t1:3utr	g8365.t1	g8365
156	hco-miR-228	scaffold398.1_size170420.1.1_114067___g11761.t3:3utr	161	-14.35	2	23	150	174	22	0.7273	0.7273	UTR	miranda	g11761.t3:3utr	g11761.t3	g11761	g11761	PRJEB506:HCOI01352400	HCOI01352400	HCISE01352400	Caenorhabditis elegans	WBGene00007703
157	hco-miR-228	scaffold398.1_size170420.1.1_114067___g11761.t2:3utr	161	-14.35	2	23	150	174	22	0.7273	0.7273	UTR	miranda	g11761.t2:3utr	g11761.t2	g11761	g11761	PRJEB506:HCOI01352400	HCOI01352400	HCISE01352400	Caenorhabditis elegans	WBGene00007703
158	hco-miR-228	scaffold1957.1_size54500___g5677.t1:3utr:2	150	-13.08	2	19	1	18	17	0.6471	0.7647	UTR	miranda	g5677.t1:3utr:2	g5677.t1	g5677	g5677	PRJEB506:HCOI00620700	HCOI00620700	HCISE00620700	Caenorhabditis elegans	WBGene00019846
159	hco-miR-228	scaffold148.1_size268592___g17932.t1:3utr	149	-12.99	2	18	115	138	16	0.6875	0.75	UTR	miranda	g17932.t1:3utr	g17932.t1	g17932	g17932	PRJEB506:HCOI00346300	HCOI00346300	HCISE00346300	Caenorhabditis elegans	WBGene00003968
160	hco-miR-228	scaffold1959.1_size54390___g5665.t1:3utr	152	-15.03	2	23	28	53	23	0.6957	0.6957	UTR	miranda	g5665.t1:3utr	g5665.t1	g5665
161	hco-miR-228	scaffold441.1_size160404___g14668.t1:3utr	145	-16.48	2	20	184	206	18	0.6667	0.8889	UTR	miranda	g14668.t1:3utr	g14668.t1	g14668	g14668	PRJEB506:HCOI01457100	HCOI01457100	HCISE01457100	Caenorhabditis elegans	WBGene00077688
162	hco-miR-228	scaffold2700.1_size37270___g3481.t1:3utr	154	-20.44	2	23	69	92	21	0.7143	0.7619	UTR	miranda	g3481.t1:3utr	g3481.t1	g3481
163	hco-miR-228	scaffold5445.1_size9170___g19814.t1:3utr	152	-17.24	2	21	21	44	19	0.6842	0.8421	UTR	miranda	g19814.t1:3utr	g19814.t1	g19814	g19814	PRJEB506:HCOI01668000	HCOI01668000	HCISE01668000	Caenorhabditis elegans	WBGene00022078
164	hco-miR-228	scaffold82.1_size317209.5.164988_317209___g14328.t2:3utr	154	-15.59	2	20	18	44	21	0.6667	0.7619	UTR	miranda	g14328.t2:3utr	g14328.t2	g14328
165	hco-miR-228	scaffold82.1_size317209.5.164988_317209___g14328.t1:3utr	154	-15.59	2	20	18	44	21	0.6667	0.7619	UTR	miranda	g14328.t1:3utr	g14328.t1	g14328
166	hco-miR-228	scaffold193.1_size237044___g17323.t1:3utr	150	-16.38	3	20	19	43	18	0.8333	0.8333	UTR	miranda	g17323.t1:3utr	g17323.t1	g17323	g17323	PRJEB506:HCOI00607200	HCOI00607200	HCISE00607200	Caenorhabditis elegans	WBGene00002881
167	hco-miR-228	scaffold18.1_size503481___g20378.t1:3utr	151	-11.36	2	20	162	183	18	0.7778	0.7778	UTR	miranda	g20378.t1:3utr	g20378.t1	g20378
168	hco-miR-228	scaffold1605.1_size65805:2008-21667___g719.t1:3utr	145	-12.91	2	22	55	76	20	0.65	0.75	UTR	miranda	g719.t1:3utr	g719.t1	g719
169	hco-miR-228	scaffold95.1_size307390___g18733.t1:3utr:1	145	-20.43	3	19	1	19	17	0.8824	0.9412	UTR	miranda	g18733.t1:3utr:1	g18733.t1	g18733
170	hco-miR-228	scaffold516.1_size146336___g14034.t1:3utr	146	-16.01	2	16	64	88	15	0.7333	0.8	UTR	miranda	g14034.t1:3utr	g14034.t1	g14034	g14034	PRJEB506:HCOI01616800	HCOI01616800	HCISE01616800	Caenorhabditis elegans	WBGene00019510
171	hco-miR-228	scaffold3923.1_size20572___g895.t1:3utr	161	-16.48	2	22	23	46	20	0.7	0.75	UTR	miranda	g895.t1:3utr	g895.t1	g895	g895	PRJEB506:HCOI01338200	HCOI01338200	HCISE01338200	Caenorhabditis elegans	WBGene00009919
172	hco-miR-228	scaffold80.1_size321046___g18965.t1:3utr:2	155	-15.22	2	20	77	100	18	0.7778	0.8333	UTR	miranda	g18965.t1:3utr:2	g18965.t1	g18965
173	hco-miR-228	scaffold4421.1_size15872___g117.t1:3utr	150	-14.3	2	23	66	87	21	0.6667	0.7619	UTR	miranda	g117.t1:3utr	g117.t1	g117	g117	PRJEB506:HCOI01460000	HCOI01460000	HCISE01460000	Caenorhabditis elegans	WBGene00001621
174	hco-miR-228	scaffold1517.1_size69213___g7622.t1:3utr	147	-14.71	2	20	197	220	18	0.7222	0.7778	UTR	miranda	g7622.t1:3utr	g7622.t1	g7622	g7622	PRJEB506:HCOI00369500	HCOI00369500	HCISE00369500	Caenorhabditis elegans	WBGene00001151
175	hco-miR-228	scaffold3102.1_size30627___g2395.t1:3utr	152	-23.08	2	18	261	286	18	0.7778	0.8889	UTR	miranda	g2395.t1:3utr	g2395.t1	g2395
176	hco-miR-228	scaffold1043.1_size92675___g10103.t1:3utr	149	-12.61	2	14	93	116	12	0.8333	0.8333	UTR	miranda	g10103.t1:3utr	g10103.t1	g10103	g10103	PRJEB506:HCOI00045600	HCOI00045600	HCISE00045600	Caenorhabditis elegans	WBGene00021316
177	hco-miR-228	scaffold1971.1_size54144___g5634.t1:3utr	154	-13.96	2	20	61	87	21	0.6667	0.7619	UTR	miranda	g5634.t1:3utr	g5634.t1	g5634	g5634	PRJEB506:HCOI00629400	HCOI00629400	HCISE00629400	Caenorhabditis elegans	WBGene00001621
178	hco-miR-228	scaffold289.1_size194862___g15991.t1:3utr	160	-19.96	2	17	138	161	15	0.7333	0.9333	UTR	miranda	g15991.t1:3utr	g15991.t1	g15991	g15991	PRJEB506:HCOI01008600	HCOI01008600	HCISE01008600	Caenorhabditis elegans	WBGene00004233
179	hco-miR-228	scaffold472.1_size155424___g14446.t1:3utr	154	-19.38	3	23	50	73	20	0.75	0.8	UTR	miranda	g14446.t1:3utr	g14446.t1	g14446	g14446	PRJEB506:HCOI01522700	HCOI01522700	HCISE01522700	Caenorhabditis elegans	WBGene00004831
180	hco-miR-228	scaffold34.1_size425167___g20101.t1:3utr	148	-12.87	2	23	6	28	21	0.6667	0.6667	UTR	miranda	g20101.t1:3utr	g20101.t1	g20101	g20101	PRJEB506:HCOI01191200	HCOI01191200	HCISE01191200	Caenorhabditis elegans	WBGene00044008
181	hco-miR-228	scaffold630.1_size131109___g12850.t1:3utr	149	-11.57	2	23	50	78	26	0.5769	0.6923	UTR	miranda	g12850.t1:3utr	g12850.t1	g12850
182	hco-miR-228	scaffold1582.1_size66686___g7334.t1:3utr	145	-13.58	2	22	100	123	20	0.65	0.75	UTR	miranda	g7334.t1:3utr	g7334.t1	g7334	g7334	PRJEB506:HCOI00408600	HCOI00408600	HCISE00408600	Caenorhabditis elegans	WBGene00006518
183	hco-miR-228	scaffold4384.1_size16239___g167.t1:3utr	158	-26.19	2	17	7	29	15	0.8667	0.8667	UTR	miranda	g167.t1:3utr	g167.t1	g167	g167	PRJEB506:HCOI01449800	HCOI01449800	HCISE01449800	Caenorhabditis elegans	WBGene00013983
184	hco-miR-228	scaffold1699.1_size63171___g6882.t1:3utr:2	168	-22	2	23	260	282	21	0.7619	0.8095	UTR	miranda	g6882.t1:3utr:2	g6882.t1	g6882	g6882	PRJEB506:HCOI00480600	HCOI00480600	HCISE00480600	Caenorhabditis elegans	WBGene00008019
185	hco-miR-228	scaffold634.1_size130396___g12806.t1:3utr	146	-16.01	2	16	64	88	15	0.7333	0.8	UTR	miranda	g12806.t1:3utr	g12806.t1	g12806
186	hco-miR-228	scaffold2285.1_size45785___g4665.t1:3utr	150	-17.65	2	23	209	234	24	0.7083	0.7083	UTR	miranda	g4665.t1:3utr	g4665.t1	g4665	g4665	PRJEB506:HCOI00768600	HCOI00768600	HCISE00768600	Caenorhabditis elegans	WBGene00012241
187	hco-miR-228	scaffold871.1_size104454___g11118.t1:3utr	151	-17.79	2	17	76	100	16	0.75	0.8125	UTR	miranda	g11118.t1:3utr	g11118.t1	g11118
188	hco-miR-228	scaffold4204.1_size17717___g433.t1:3utr	155	-16.34	2	19	233	254	17	0.7647	0.8235	UTR	miranda	g433.t1:3utr	g433.t1	g433
189	hco-miR-228	scaffold235.1_size213846___g16909.t3:3utr	154	-14.04	2	20	255	279	19	0.6842	0.7895	UTR	miranda	g16909.t3:3utr	g16909.t3	g16909	g16909	PRJEB506:HCOI00800200	HCOI00800200	HCISE00800200	Caenorhabditis elegans	WBGene00017895
190	hco-miR-228	scaffold235.1_size213846___g16909.t1:3utr	154	-14.04	2	20	255	279	19	0.6842	0.7895	UTR	miranda	g16909.t1:3utr	g16909.t1	g16909	g16909	PRJEB506:HCOI00800200	HCOI00800200	HCISE00800200	Caenorhabditis elegans	WBGene00017895
191	hco-miR-228	scaffold235.1_size213846___g16909.t2:3utr	154	-14.04	2	20	255	279	19	0.6842	0.7895	UTR	miranda	g16909.t2:3utr	g16909.t2	g16909	g16909	PRJEB506:HCOI00800200	HCOI00800200	HCISE00800200	Caenorhabditis elegans	WBGene00017895
192	hco-miR-228	scaffold1449.1_size71910___g7895.t1:3utr	151	-15.82	2	20	110	133	18	0.6667	0.7222	UTR	miranda	g7895.t1:3utr	g7895.t1	g7895	g7895	PRJEB506:HCOI00327200	HCOI00327200	HCISE00327200	Caenorhabditis elegans	WBGene00001077
193	hco-miR-228	scaffold13781.1_size1388___g6556.t1:3utr	147	-14.85	2	20	27	50	18	0.6111	0.7222	UTR	miranda	g6556.t1:3utr	g6556.t1	g6556
194	hco-miR-228	scaffold525.1_size144821___g14007.t1:3utr	150	-16.21	3	21	30	52	18	0.8333	0.8333	UTR	miranda	g14007.t1:3utr	g14007.t1	g14007	g14007	PRJEB506:HCOI01634300	HCOI01634300	HCISE01634300	Caenorhabditis elegans	WBGene00023450
195	hco-miR-228	scaffold964.1_size97528___g10612.t1:3utr	157	-22.84	3	23	104	129	22	0.7727	0.8182	UTR	miranda	g10612.t1:3utr	g10612.t1	g10612
196	hco-miR-228	scaffold5868.1_size7214___g19421.t1:3utr	149	-17.81	2	21	10	33	20	0.75	0.85	UTR	miranda	g19421.t1:3utr	g19421.t1	g19421	g19421	PRJEB506:HCOI01737400	HCOI01737400	HCISE01737400	Caenorhabditis elegans	WBGene00011807
197	hco-miR-228	scaffold2181.1_size48271.5.16835_32378___g56.t1:3utr	165	-21.57	2	22	6	30	22	0.7727	0.8636	UTR	miranda	g56.t1:3utr	g56.t1	g56	g56	PRJEB506:HCOI00722600	HCOI00722600	HCISE00722600	Caenorhabditis elegans	WBGene00011867
198	hco-miR-228	scaffold2151.1_size48886___g5095.t1:3utr	152	-10.59	2	22	158	182	21	0.6667	0.7143	UTR	miranda	g5095.t1:3utr	g5095.t1	g5095	g5095	PRJEB506:HCOI00709600	HCOI00709600	HCISE00709600	Caenorhabditis elegans	WBGene00001699
199	hco-miR-228	scaffold5707.1_size7889___g19555.t1:3utr	165	-23.73	2	23	23	49	24	0.7083	0.75	UTR	miranda	g19555.t1:3utr	g19555.t1	g19555
200	hco-miR-228	scaffold3282.1_size27858___g2041.t1:3utr	149	-13.16	2	19	247	271	18	0.7222	0.7222	UTR	miranda	g2041.t1:3utr	g2041.t1	g2041	g2041	PRJEB506:HCOI01153500	HCOI01153500	HCISE01153500	Caenorhabditis elegans	WBGene00020696
201	hco-miR-228	scaffold439.1_size160751___g14674.t1:3utr	149	-11.57	2	23	50	78	26	0.5769	0.6923	UTR	miranda	g14674.t1:3utr	g14674.t1	g14674	g14674	PRJEB506:HCOI01450700	HCOI01450700	HCISE01450700	Caenorhabditis elegans	WBGene00009829
202	hco-miR-228	scaffold1810.1_size59477___g6246.t1:3utr	147	-15.95	2	22	150	177	24	0.7083	0.75	UTR	miranda	g6246.t1:3utr	g6246.t1	g6246	g6246	PRJEB506:HCOI00545900	HCOI00545900	HCISE00545900	Caenorhabditis elegans	WBGene00021637
203	hco-miR-228	scaffold2700.1_size37270___g3481.t2:3utr	154	-20.44	2	23	140	163	21	0.7143	0.7619	UTR	miranda	g3481.t2:3utr	g3481.t2	g3481
204	hco-miR-228	scaffold127.1_size283107___g18236.t1:3utr	154	-11.07	2	20	269	294	20	0.7	0.75	UTR	miranda	g18236.t1:3utr	g18236.t1	g18236	g18236	PRJEB506:HCOI00216200	HCOI00216200	HCISE00216200	Caenorhabditis elegans	WBGene00001115
205	hco-miR-228	scaffold391.1_size171153___g15066.t1:3utr	152	-19.44	2	15	228	250	13	0.8462	0.9231	UTR	miranda	g15066.t1:3utr	g15066.t1	g15066
206	hco-miR-228	scaffold557.1_size139946___g13738.t1:3utr	148	-11.81	2	21	51	74	19	0.6842	0.7895	UTR	miranda	g13738.t1:3utr	g13738.t1	g13738	g13738	PRJEB506:HCOI01689400	HCOI01689400	HCISE01689400	Caenorhabditis elegans	WBGene00017255
207	hco-miR-228	scaffold1734.1_size62092.2.4018_62092___g6044.t1:3utr:3	158	-15.99	2	19	222	245	17	0.7059	0.8235	UTR	miranda	g6044.t1:3utr:3	g6044.t1	g6044
208	hco-miR-228	scaffold4351.1_size16435___g206.t1:3utr	160	-14.93	2	22	307	331	21	0.7143	0.7619	UTR	miranda	g206.t1:3utr	g206.t1	g206	g206	PRJEB506:HCOI01441800	HCOI01441800	HCISE01441800	Caenorhabditis elegans	WBGene00006974
209	hco-miR-228	scaffold4351.1_size16435___g206.t3:3utr	160	-14.93	2	22	307	331	21	0.7143	0.7619	UTR	miranda	g206.t3:3utr	g206.t3	g206	g206	PRJEB506:HCOI01441800	HCOI01441800	HCISE01441800	Caenorhabditis elegans	WBGene00006974
210	hco-miR-228	scaffold5.1_size735775___g20651.t1:3utr	164	-18.67	2	22	110	134	21	0.7143	0.8095	UTR	miranda	g20651.t1:3utr	g20651.t1	g20651	g20651	PRJEB506:HCOI01584100	HCOI01584100	HCISE01584100	Caenorhabditis elegans	WBGene00011908
211	hco-miR-228	scaffold832.1_size108296___g11404.t1:3utr	146	-19.95	2	23	245	267	22	0.7273	0.7727	UTR	miranda	g11404.t1:3utr	g11404.t1	g11404
212	hco-miR-228	scaffold2956.1_size32853___g2697.t1:3utr	161	-14.35	2	23	153	177	22	0.7273	0.7273	UTR	miranda	g2697.t1:3utr	g2697.t1	g2697
213	hco-miR-228	scaffold3047.1_size31383___g2489.t1:3utr	149	-13.43	2	19	103	127	18	0.6667	0.7778	UTR	miranda	g2489.t1:3utr	g2489.t1	g2489
214	hco-miR-228	scaffold2246.1_size46752___g4779.t1:3utr	147	-12.81	2	19	73	94	17	0.7059	0.7647	UTR	miranda	g4779.t1:3utr	g4779.t1	g4779
215	hco-miR-228	scaffold105.1_size303067___g18603.t1:3utr	148	-17.17	2	23	255	277	21	0.7619	0.8571	UTR	miranda	g18603.t1:3utr	g18603.t1	g18603	g18603	PRJEB506:HCOI00051000	HCOI00051000	HCISE00051000	Caenorhabditis elegans	WBGene00011696
216	hco-miR-228	scaffold157.1_size258212___g17761.t1:3utr	153	-21.25	2	23	285	304	21	0.7619	0.8095	UTR	miranda	g17761.t1:3utr	g17761.t1	g17761
217	hco-miR-228	scaffold371.1_size175367___g15266.t1:3utr:1	146	-19.79	2	15	103	126	13	0.8462	0.9231	UTR	miranda	g15266.t1:3utr:1	g15266.t1	g15266
218	hco-miR-228	scaffold371.1_size175367___g15267.t1:3utr:1	146	-19.79	2	15	103	126	13	0.8462	0.9231	UTR	miranda	g15267.t1:3utr:1	g15267.t1	g15267	g15267	PRJEB506:HCOI01281200	HCOI01281200	HCISE01281200	Caenorhabditis elegans	WBGene00017166
219	hco-miR-228	scaffold491.1_size151562:1-56479___g5913.t1:3utr	149	-9.22	2	22	284	307	20	0.65	0.65	UTR	miranda	g5913.t1:3utr	g5913.t1	g5913
220	hco-miR-228	scaffold3192.1_size29253___g2218.t1:3utr	151	-15.62	2	20	74	97	18	0.7222	0.8333	UTR	miranda	g2218.t1:3utr	g2218.t1	g2218
221	hco-miR-228	scaffold2556.1_size39905___g3844.t2:3utr	161	-16.48	2	22	23	46	20	0.7	0.75	UTR	miranda	g3844.t2:3utr	g3844.t2	g3844	g3844	PRJEB506:HCOI00887100	HCOI00887100	HCISE00887100	Caenorhabditis elegans	WBGene00009919
222	hco-miR-228	scaffold2556.1_size39905___g3844.t1:3utr	161	-16.48	2	22	23	46	20	0.7	0.75	UTR	miranda	g3844.t1:3utr	g3844.t1	g3844	g3844	PRJEB506:HCOI00887100	HCOI00887100	HCISE00887100	Caenorhabditis elegans	WBGene00009919
223	hco-miR-228	scaffold114.1_size293881___g18477.t1:3utr	149	-15	2	20	271	293	18	0.6667	0.7778	UTR	miranda	g18477.t1:3utr	g18477.t1	g18477	g18477	PRJEB506:HCOI00118100	HCOI00118100	HCISE00118100	Caenorhabditis elegans	WBGene00012040
224	hco-miR-228	scaffold850.1_size106316___g11268.t1:3utr	145	-11.17	2	18	1	18	16	0.75	0.8125	UTR	miranda	g11268.t1:3utr	g11268.t1	g11268
225	hco-miR-228	scaffold2763.1_size36236___g3195.t1:3utr	145	-16.22	2	18	264	287	16	0.875	0.875	UTR	miranda	g3195.t1:3utr	g3195.t1	g3195
226	hco-miR-228	scaffold2763.1_size36236___g3196.t1:3utr	165	-15.66	2	18	3	26	16	0.8125	0.875	UTR	miranda	g3196.t1:3utr	g3196.t1	g3196
227	hco-miR-228	scaffold827.1_size108932.5.75968_108932___g2724.t1:3utr	154	-8.37	2	20	64	88	19	0.6842	0.7895	UTR	miranda	g2724.t1:3utr	g2724.t1	g2724
228	hco-miR-228	scaffold1682.1_size63548.5.21246_63548___g4186.t1:3utr:3	155	-13.73	2	22	120	142	20	0.7	0.75	UTR	miranda	g4186.t1:3utr:3	g4186.t1	g4186
229	hco-miR-228	scaffold719.1_size121868___g12150.t1:3utr	147	-13.1	2	22	105	127	20	0.7	0.8	UTR	miranda	g12150.t1:3utr	g12150.t1	g12150
230	hco-miR-228	scaffold719.1_size121868___g12150.t2:3utr	147	-13.1	2	22	105	127	20	0.7	0.8	UTR	miranda	g12150.t2:3utr	g12150.t2	g12150
231	hco-miR-228	scaffold4939.1_size11872___g21241.t1:3utr	149	-12.03	2	17	303	324	15	0.8	0.8	UTR	miranda	g21241.t1:3utr	g21241.t1	g21241
232	hco-miR-228	scaffold2076.1_size50877___g5331.t1:3utr	147	-15.95	2	22	167	194	24	0.7083	0.75	UTR	miranda	g5331.t1:3utr	g5331.t1	g5331	g5331	PRJEB506:HCOI00675800	HCOI00675800	HCISE00675800	Caenorhabditis elegans	WBGene00021637
233	hco-miR-228	scaffold1305.1_size78687___g8500.t1:3utr	145	-16.15	2	18	111	134	16	0.75	0.8125	UTR	miranda	g8500.t1:3utr	g8500.t1	g8500
234	hco-miR-228	scaffold1305.1_size78687___g8500.t2:3utr	145	-16.15	2	18	111	134	16	0.75	0.8125	UTR	miranda	g8500.t2:3utr	g8500.t2	g8500
235	hco-miR-228	scaffold2281.1_size45910___g4678.t1:3utr	148	-16.08	2	22	135	159	21	0.7143	0.7619	UTR	miranda	g4678.t1:3utr	g4678.t1	g4678	g4678	PRJEB506:HCOI00767400	HCOI00767400	HCISE00767400	Caenorhabditis elegans	WBGene00012322
236	hco-miR-228	scaffold76.1_size326307:1-70775___g7784.t1:3utr	149	-18.25	2	23	140	164	22	0.5909	0.7273	UTR	miranda	g7784.t1:3utr	g7784.t1	g7784
237	hco-miR-228	scaffold30.1_size431079___g20181.t1:3utr	153	-22.9	3	23	115	139	21	0.7619	0.8095	UTR	miranda	g20181.t1:3utr	g20181.t1	g20181
238	hco-miR-228	scaffold3135.1_size30033___g2318.t1:3utr	150	-13.87	2	19	345	368	17	0.7059	0.8824	UTR	miranda	g2318.t1:3utr	g2318.t1	g2318
239	hco-miR-228	scaffold436.1_size161287___g14715.t1:3utr	145	-8.84	2	22	1	21	20	0.6	0.8	UTR	miranda	g14715.t1:3utr	g14715.t1	g14715
240	hco-miR-228	scaffold1209.1_size82796___g8918.t1:3utr:2	157	-13.61	2	22	98	119	20	0.75	0.8	UTR	miranda	g8918.t1:3utr:2	g8918.t1	g8918
241	hco-miR-228	scaffold85.1_size314592.3.40084_314592___g18087.t1:3utr	148	-21.88	2	22	186	211	22	0.7273	0.8636	UTR	miranda	g18087.t1:3utr	g18087.t1	g18087
242	hco-miR-228	scaffold85.1_size314592.3.40084_314592___g18087.t2:3utr	148	-21.88	2	22	186	211	22	0.7273	0.8636	UTR	miranda	g18087.t2:3utr	g18087.t2	g18087
243	hco-miR-228	scaffold2568.1_size39629___g3815.t1:3utr	154	-14.72	2	21	132	158	22	0.7727	0.8182	UTR	miranda	g3815.t1:3utr	g3815.t1	g3815	g3815	PRJEB506:HCOI00890700	HCOI00890700	HCISE00890700	Caenorhabditis elegans	WBGene00021359
244	hco-miR-228	scaffold4885.1_size12219___g21300.t1:3utr	152	-17.66	2	15	145	167	13	0.8462	0.9231	UTR	miranda	g21300.t1:3utr	g21300.t1	g21300
245	hco-miR-228	scaffold3476.1_size25523___g1687.t1:3utr	151	-12.4	2	23	225	246	21	0.6667	0.7143	UTR	miranda	g1687.t1:3utr	g1687.t1	g1687	g1687	PRJEB506:HCOI01212900	HCOI01212900	HCISE01212900	Caenorhabditis elegans	WBGene00019915
246	hco-miR-228	scaffold7023.1_size4125___g13111.t1:3utr:1	157	-15.72	2	20	151	177	21	0.7143	0.8095	UTR	miranda	g13111.t1:3utr:1	g13111.t1	g13111
247	hco-miR-228	scaffold7023.1_size4125___g13111.t1:3utr:1	146	-11.85	2	21	187	209	19	0.6316	0.7368	UTR	miranda	g13111.t1:3utr:1	g13111.t1	g13111
248	hco-miR-228	scaffold5586.1_size8481___g19671.t1:3utr	149	-11.27	2	19	70	95	19	0.6842	0.7368	UTR	miranda	g19671.t1:3utr	g19671.t1	g19671
249	hco-miR-228	scaffold609.1_size132653___g12983.t1:3utr	150	-15.63	2	23	243	266	21	0.619	0.8095	UTR	miranda	g12983.t1:3utr	g12983.t1	g12983
250	hco-miR-228	scaffold87.1_size311186.5.93685_311186___g16999.t1:3utr	153	-16.25	2	22	55	76	20	0.7	0.8	UTR	miranda	g16999.t1:3utr	g16999.t1	g16999
251	hco-miR-228	scaffold2959.1_size32814___g2691.t1:3utr	151	-11.35	2	20	140	163	18	0.7222	0.8333	UTR	miranda	g2691.t1:3utr	g2691.t1	g2691	g2691	PRJEB506:HCOI01035700	HCOI01035700	HCISE01035700	Caenorhabditis elegans	WBGene00013435
252	hco-miR-228	scaffold1378.1_size74879___g8170.t1:3utr	151	-15	3	22	258	283	21	0.8095	0.8095	UTR	miranda	g8170.t1:3utr	g8170.t1	g8170
253	hco-miR-228	scaffold850.1_size106316___g11262.t1:3utr	149	-11.27	2	19	69	94	19	0.6842	0.7368	UTR	miranda	g11262.t1:3utr	g11262.t1	g11262
254	hco-miR-228	scaffold2782.1_size35927___g3137.t1:3utr	149	-10.99	2	22	277	300	20	0.7	0.75	UTR	miranda	g3137.t1:3utr	g3137.t1	g3137	g3137	PRJEB506:HCOI00971500	HCOI00971500	HCISE00971500	Caenorhabditis elegans	WBGene00012085
255	hco-miR-228	scaffold621.1_size131573___g12912.t1:3utr	160	-24.9	2	23	212	238	24	0.7083	0.75	UTR	miranda	g12912.t1:3utr	g12912.t1	g12912
256	hco-miR-228	scaffold909.1_size100908.3.21795_36742___g21775.t1:3utr	148	-8.24	2	23	203	225	21	0.6667	0.8095	UTR	miranda	g21775.t1:3utr	g21775.t1	g21775
257	hco-miR-228	scaffold182.1_size241749.1.1_118795___g11992.t1:3utr	147	-12.83	2	12	1	13	10	0.9	0.9	UTR	miranda	g11992.t1:3utr	g11992.t1	g11992	g11992	PRJEB506:HCOI00552300	HCOI00552300	HCISE00552300	Caenorhabditis elegans	WBGene00009287
258	hco-miR-228	scaffold547.1_size141490___g13830.t1:3utr	152	-17.24	2	23	53	80	25	0.64	0.72	UTR	miranda	g13830.t1:3utr	g13830.t1	g13830	g13830	PRJEB506:HCOI01672700	HCOI01672700	HCISE01672700	Caenorhabditis elegans	WBGene00000269
259	hco-miR-228	scaffold145.1_size271331___g17973.t1:3utr:2	155	-15.7	2	22	265	291	23	0.6957	0.7391	UTR	miranda	g17973.t1:3utr:2	g17973.t1	g17973	g17973	PRJEB506:HCOI00327900	HCOI00327900	HCISE00327900	Caenorhabditis elegans	WBGene00015579
260	hco-miR-228	scaffold1330.1_size77357___g8386.t1:3utr	153	-15.56	2	22	138	159	20	0.7	0.8	UTR	miranda	g8386.t1:3utr	g8386.t1	g8386
261	hco-miR-228	scaffold1786.1_size60107___g6324.t1:3utr	159	-13.64	2	20	201	224	18	0.7222	0.7778	UTR	miranda	g6324.t1:3utr	g6324.t1	g6324	g6324	PRJEB506:HCOI00530600	HCOI00530600	HCISE00530600	Caenorhabditis elegans	WBGene00011688
262	hco-miR-228	scaffold82.1_size317209.5.164988_317209___g14329.t1:3utr	158	-14.58	2	23	22	45	21	0.619	0.7619	UTR	miranda	g14329.t1:3utr	g14329.t1	g14329
263	hco-miR-228	scaffold480.1_size153630___g14374.t1:3utr	155	-11.68	2	18	161	183	16	0.75	0.875	UTR	miranda	g14374.t1:3utr	g14374.t1	g14374	g14374	PRJEB506:HCOI01538600	HCOI01538600	HCISE01538600	Caenorhabditis elegans	WBGene00017161
264	hco-miR-228	scaffold1123.1_size87328___g9338.t1:3utr	159	-16.47	2	16	1	20	14	0.7857	0.9286	UTR	miranda	g9338.t1:3utr	g9338.t1	g9338
265	hco-miR-228	scaffold4746.1_size13192___g21481.t1:3utr	153	-18.2	2	14	104	127	12	0.8333	0.9167	UTR	miranda	g21481.t1:3utr	g21481.t1	g21481	g21481	PRJEB506:HCOI01526500	HCOI01526500	HCISE01526500	Caenorhabditis elegans	WBGene00002974
266	hco-miR-228	scaffold1439.1_size72433___g7944.t1:3utr	162	-14.1	2	19	252	275	17	0.7647	0.8235	UTR	miranda	g7944.t1:3utr	g7944.t1	g7944	g7944	PRJEB506:HCOI00321100	HCOI00321100	HCISE00321100	Caenorhabditis elegans	WBGene00022649
267	hco-miR-228	scaffold1254.1_size81000___g8698.t1:3utr	162	-15.35	2	19	254	277	17	0.7647	0.8235	UTR	miranda	g8698.t1:3utr	g8698.t1	g8698	g8698	PRJEB506:HCOI00204900	HCOI00204900	HCISE00204900	Caenorhabditis elegans	WBGene00022649
268	hco-miR-228	scaffold764.1_size115870___g11835.t1:3utr	155	-13.51	2	17	95	120	17	0.7647	0.8235	UTR	miranda	g11835.t1:3utr	g11835.t1	g11835
269	hco-miR-228	scaffold1802.1_size59719___g6281.t1:3utr	147	-14.02	2	20	198	221	18	0.7222	0.7778	UTR	miranda	g6281.t1:3utr	g6281.t1	g6281	g6281	PRJEB506:HCOI00541600	HCOI00541600	HCISE00541600	Caenorhabditis elegans	WBGene00011732
270	hco-miR-228	scaffold19.1_size497388:428030-497386___g7639.t2:3utr	167	-21.15	2	16	285	308	14	0.9286	0.9286	UTR	miranda	g7639.t2:3utr	g7639.t2	g7639	g7639	PRJEB506:HCOI00592600	HCOI00592600	HCISE00592600	Caenorhabditis elegans	WBGene00003628
271	hco-miR-228	scaffold19.1_size497388:428030-497386___g7639.t1:3utr	167	-21.15	2	16	285	308	14	0.9286	0.9286	UTR	miranda	g7639.t1:3utr	g7639.t1	g7639	g7639	PRJEB506:HCOI00592600	HCOI00592600	HCISE00592600	Caenorhabditis elegans	WBGene00003628
272	hco-miR-228	scaffold757.1_size116643___g11863.t1:3utr	152	-14.09	2	18	57	81	17	0.7059	0.8235	UTR	miranda	g11863.t1:3utr	g11863.t1	g11863
273	hco-miR-228	scaffold3211.1_size28977___g2191.t1:3utr	173	-22.2	2	22	82	105	20	0.8	0.8	UTR	miranda	g2191.t1:3utr	g2191.t1	g2191
274	hco-miR-228	scaffold1.1_size947603___g20720.t3:3utr	156	-14.82	2	21	25	50	22	0.7727	0.7727	UTR	miranda	g20720.t3:3utr	g20720.t3	g20720	g20720	PRJEB506:HCOI00002800	HCOI00002800	HCISE00002800	Caenorhabditis elegans	WBGene00021528
275	hco-miR-228	scaffold1.1_size947603___g20720.t1:3utr	156	-14.82	2	21	25	50	22	0.7727	0.7727	UTR	miranda	g20720.t1:3utr	g20720.t1	g20720	g20720	PRJEB506:HCOI00002800	HCOI00002800	HCISE00002800	Caenorhabditis elegans	WBGene00021528
276	hco-miR-228	scaffold1.1_size947603___g20720.t2:3utr	156	-14.82	2	21	25	50	22	0.7727	0.7727	UTR	miranda	g20720.t2:3utr	g20720.t2	g20720	g20720	PRJEB506:HCOI00002800	HCOI00002800	HCISE00002800	Caenorhabditis elegans	WBGene00021528
277	hco-miR-228	scaffold1643.1_size64674.6.40360_52446___g21277.t1:3utr	151	-14.11	2	20	218	241	18	0.6667	0.7222	UTR	miranda	g21277.t1:3utr	g21277.t1	g21277	g21277	PRJEB506:HCOI00450000	HCOI00450000	HCISE00450000	Caenorhabditis elegans	WBGene00004030
278	hco-miR-228	scaffold191.1_size238886___g17351.t1:3utr	149	-13.4	2	20	394	420	21	0.7143	0.7143	UTR	miranda	g17351.t1:3utr	g17351.t1	g17351	g17351	PRJEB506:HCOI00599900	HCOI00599900	HCISE00599900	Caenorhabditis elegans	WBGene00001672
279	hco-miR-228	scaffold350.1_size180340___g15454.t1:3utr	165	-14.58	2	22	215	238	20	0.65	0.85	UTR	miranda	g15454.t1:3utr	g15454.t1	g15454	g15454	PRJEB506:HCOI01222700	HCOI01222700	HCISE01222700	Caenorhabditis elegans	WBGene00011335
280	hco-miR-228	scaffold4291.1_size16964___g304.t1:3utr	145	-19.24	2	23	298	322	22	0.5909	0.8182	UTR	miranda	g304.t1:3utr	g304.t1	g304	g304	PRJEB506:HCOI01429800	HCOI01429800	HCISE01429800	Caenorhabditis elegans	WBGene00013457
281	hco-miR-228	scaffold773.1_size114373___g11787.t1:3utr	147	-9.98	2	20	22	42	18	0.7222	0.7222	UTR	miranda	g11787.t1:3utr	g11787.t1	g11787
282	hco-miR-228	scaffold4051.1_size19236___g666.t1:3utr	152	-14.91	2	22	312	332	20	0.7	0.8	UTR	miranda	g666.t1:3utr	g666.t1	g666	g666	PRJEB506:HCOI01374600	HCOI01374600	HCISE01374600	Caenorhabditis elegans	WBGene00044311
283	hco-miR-228	scaffold275.1_size201171___g16126.t1:3utr	148	-11.51	2	22	92	116	21	0.6667	0.6667	UTR	miranda	g16126.t1:3utr	g16126.t1	g16126	g16126	PRJEB506:HCOI00959900	HCOI00959900	HCISE00959900	Caenorhabditis elegans	WBGene00007234
284	hco-miR-228	scaffold150.1_size266801___g17895.t1:3utr	158	-14.54	2	22	252	275	21	0.7143	0.8095	UTR	miranda	g17895.t1:3utr	g17895.t1	g17895	g17895	PRJEB506:HCOI00359400	HCOI00359400	HCISE00359400	Caenorhabditis elegans	WBGene00000449
285	hco-miR-228	scaffold2557.1_size39888___g3841.t1:3utr	149	-18.95	3	23	345	369	21	0.7619	0.7619	UTR	miranda	g3841.t1:3utr	g3841.t1	g3841	g3841	PRJEB506:HCOI00887200	HCOI00887200	HCISE00887200	Caenorhabditis elegans	WBGene00006887
286	hco-miR-228	scaffold4255.1_size17262___g350.t1:3utr	148	-12.18	2	21	375	398	19	0.5789	0.7368	UTR	miranda	g350.t1:3utr	g350.t1	g350	g350	PRJEB506:HCOI01421800	HCOI01421800	HCISE01421800	Caenorhabditis elegans	WBGene00017320
287	hco-miR-228	scaffold7954.1_size2931___g9792.t1:3utr	150	-12.53	2	20	106	126	18	0.7778	0.7778	UTR	miranda	g9792.t1:3utr	g9792.t1	g9792
288	hco-miR-228	scaffold99.1_size305882___g18660.t1:3utr	149	-19.78	3	20	418	443	19	0.7895	0.8947	UTR	miranda	g18660.t1:3utr	g18660.t1	g18660
289	hco-miR-228	scaffold448.1_size159155___g14608.t1:3utr	159	-18.62	2	19	304	328	19	0.7895	0.8421	UTR	miranda	g14608.t1:3utr	g14608.t1	g14608	g14608	PRJEB506:HCOI01472400	HCOI01472400	HCISE01472400	Caenorhabditis elegans	WBGene00006873
290	hco-miR-228	scaffold1092.1_size89268___g9481.t1:3utr	148	-21	2	22	414	438	21	0.7143	0.9048	UTR	miranda	g9481.t1:3utr	g9481.t1	g9481	g9481	PRJEB506:HCOI00083700	HCOI00083700	HCISE00083700	Caenorhabditis elegans	WBGene00019459
291	hco-miR-228	scaffold1508.1_size69882___g7664.t1:3utr	148	-13.61	2	22	344	364	20	0.7	0.75	UTR	miranda	g7664.t1:3utr	g7664.t1	g7664	g7664	PRJEB506:HCOI00363200	HCOI00363200	HCISE00363200	Caenorhabditis elegans	WBGene00013317
292	hco-miR-228	scaffold1847.1_size58349___g6077.t1:3utr	150	-15.95	2	23	283	306	21	0.6667	0.7619	UTR	miranda	g6077.t1:3utr	g6077.t1	g6077	g6077	PRJEB506:HCOI00569200	HCOI00569200	HCISE00569200	Caenorhabditis elegans	WBGene00004911
293	hco-miR-228	scaffold507.1_size148166.1.1_114127___g11770.t1:3utr	148	-21	2	22	412	436	21	0.7143	0.9048	UTR	miranda	g11770.t1:3utr	g11770.t1	g11770	g11770	PRJEB506:HCOI01599700	HCOI01599700	HCISE01599700	Caenorhabditis elegans	WBGene00019459
294	hco-miR-228	scaffold4351.1_size16435___g206.t2:3utr:1	160	-14.93	2	22	424	448	21	0.7143	0.7619	UTR	miranda	g206.t2:3utr:1	g206.t2	g206	g206	PRJEB506:HCOI01441800	HCOI01441800	HCISE01441800	Caenorhabditis elegans	WBGene00006974
295	hco-miR-228	scaffold1514.1_size69439___g7643.t1:3utr	147	-9.77	2	22	232	254	20	0.65	0.7	UTR	miranda	g7643.t1:3utr	g7643.t1	g7643
296	hco-miR-228	scaffold3483.1_size25459___g1668.t1:3utr	149	-13.96	2	22	132	154	21	0.7619	0.8095	UTR	miranda	g1668.t1:3utr	g1668.t1	g1668
297	hco-miR-228	scaffold153.1_size262694___g17823.t1:3utr	154	-22.13	2	15	388	411	13	0.9231	1	UTR	miranda	g17823.t1:3utr	g17823.t1	g17823	g17823	PRJEB506:HCOI00377400	HCOI00377400	HCISE00377400	Caenorhabditis elegans	WBGene00011692
298	hco-miR-228	scaffold153.1_size262694___g17823.t2:3utr	154	-22.13	2	15	388	411	13	0.9231	1	UTR	miranda	g17823.t2:3utr	g17823.t2	g17823	g17823	PRJEB506:HCOI00377400	HCOI00377400	HCISE00377400	Caenorhabditis elegans	WBGene00011692
299	hco-miR-228	scaffold1365.1_size75513___g8229.t1:3utr	164	-13.15	2	21	367	390	19	0.7368	0.7895	UTR	miranda	g8229.t1:3utr	g8229.t1	g8229
300	hco-miR-228	scaffold1809.1_size59506___g6255.t1:3utr	146	-15.87	2	23	127	153	25	0.72	0.76	UTR	miranda	g6255.t1:3utr	g6255.t1	g6255
301	hco-miR-228	scaffold1369.1_size75358___g8215.t1:3utr	154	-15.53	2	18	53	74	16	0.8125	0.8125	UTR	miranda	g8215.t1:3utr	g8215.t1	g8215	g8215	PRJEB506:HCOI00280000	HCOI00280000	HCISE00280000	Caenorhabditis elegans	WBGene00017340
302	hco-miR-228	scaffold183.1_size241274___g17434.t1:3utr	149	-15.25	2	18	324	347	16	0.6875	0.75	UTR	miranda	g17434.t1:3utr	g17434.t1	g17434	g17434	PRJEB506:HCOI00559300	HCOI00559300	HCISE00559300	Caenorhabditis elegans	WBGene00019766
303	hco-miR-228	scaffold232.1_size215062___g16945.t1:3utr	152	-14.99	2	20	22	49	22	0.7273	0.7727	UTR	miranda	g16945.t1:3utr	g16945.t1	g16945	g16945	PRJEB506:HCOI00788100	HCOI00788100	HCISE00788100	Caenorhabditis elegans	WBGene00003510
304	hco-miR-228	scaffold1417.1_size73375___g8028.t1:3utr	151	-12.66	2	20	225	245	18	0.7222	0.7778	UTR	miranda	g8028.t1:3utr	g8028.t1	g8028	g8028	PRJEB506:HCOI00309400	HCOI00309400	HCISE00309400	Caenorhabditis elegans	WBGene00009478
305	hco-miR-228	scaffold71.1_size333870___g19140.t1:3utr	146	-8.48	2	23	134	155	21	0.6667	0.8571	UTR	miranda	g19140.t1:3utr	g19140.t1	g19140
306	hco-miR-228	scaffold1183.1_size83828___g9024.t3:3utr	152	-14.84	2	21	134	157	19	0.7368	0.7895	UTR	miranda	g9024.t3:3utr	g9024.t3	g9024	g9024	PRJEB506:HCOI00152500	HCOI00152500	HCISE00152500	Caenorhabditis elegans	WBGene00017904
307	hco-miR-228	scaffold1183.1_size83828___g9024.t1:3utr	152	-14.84	2	21	134	157	19	0.7368	0.7895	UTR	miranda	g9024.t1:3utr	g9024.t1	g9024	g9024	PRJEB506:HCOI00152500	HCOI00152500	HCISE00152500	Caenorhabditis elegans	WBGene00017904
308	hco-miR-228	scaffold1183.1_size83828___g9024.t2:3utr	152	-14.84	2	21	134	157	19	0.7368	0.7895	UTR	miranda	g9024.t2:3utr	g9024.t2	g9024	g9024	PRJEB506:HCOI00152500	HCOI00152500	HCISE00152500	Caenorhabditis elegans	WBGene00017904
309	hco-miR-228	scaffold37.1_size415512.1.1_225920___g17108.t1:3utr	162	-16.12	2	23	234	256	22	0.7727	0.7727	UTR	miranda	g17108.t1:3utr	g17108.t1	g17108	g17108	PRJEB506:HCOI01276400	HCOI01276400	HCISE01276400	Caenorhabditis elegans	WBGene00010830
310	hco-miR-228	scaffold1746.1_size61410___g6481.t1:3utr	169	-22.19	2	23	297	322	23	0.6957	0.8261	UTR	miranda	g6481.t1:3utr	g6481.t1	g6481	g6481	PRJEB506:HCOI00511300	HCOI00511300	HCISE00511300	Caenorhabditis elegans	WBGene00000439
311	hco-miR-228	scaffold1265.1_size80542___g8662.t1:3utr	148	-15.08	2	22	25	51	23	0.6522	0.6522	UTR	miranda	g8662.t1:3utr	g8662.t1	g8662	g8662	PRJEB506:HCOI00212900	HCOI00212900	HCISE00212900	Caenorhabditis elegans	WBGene00003909
312	hco-miR-228	scaffold225.1_size219376___g17011.t1:3utr	169	-17.8	2	23	84	108	22	0.7273	0.8182	UTR	miranda	g17011.t1:3utr	g17011.t1	g17011	g17011	PRJEB506:HCOI00753100	HCOI00753100	HCISE00753100	Caenorhabditis elegans	WBGene00006510
313	hco-miR-228	scaffold3504.1_size25202___g1638.t1:3utr	155	-18.72	2	22	95	122	24	0.6667	0.75	UTR	miranda	g1638.t1:3utr	g1638.t1	g1638	g1638	PRJEB506:HCOI01224300	HCOI01224300	HCISE01224300	Caenorhabditis elegans	WBGene00000202
314	hco-miR-228	scaffold2392.1_size43214___g4327.t1:3utr:2	162	-18.02	2	22	367	390	21	0.7619	0.8095	UTR	miranda	g4327.t1:3utr:2	g4327.t1	g4327
315	hco-miR-228	scaffold4615.1_size14157___g21627.t1:3utr	160	-16.06	2	22	456	481	22	0.6818	0.7727	UTR	miranda	g21627.t1:3utr	g21627.t1	g21627	g21627	PRJEB506:HCOI01503800	HCOI01503800	HCISE01503800	Caenorhabditis elegans	WBGene00019087
316	hco-miR-228	scaffold867.1_size104877___g11147.t1:3utr	153	-16.3	2	22	211	234	20	0.7	0.8	UTR	miranda	g11147.t1:3utr	g11147.t1	g11147
317	hco-miR-228	scaffold867.1_size104877___g11147.t1:3utr	150	-19.42	2	22	330	351	20	0.75	0.8	UTR	miranda	g11147.t1:3utr	g11147.t1	g11147
318	hco-miR-228	scaffold102.1_size303904:1-105799___g11230.t1:3utr	149	-13.87	2	22	328	351	20	0.7	0.75	UTR	miranda	g11230.t1:3utr	g11230.t1	g11230	g11230	PRJEB506:HCOI00025300	HCOI00025300	HCISE00025300	Caenorhabditis elegans	WBGene00001644
319	hco-miR-228	scaffold2885.1_size34000___g2868.t1:3utr	151	-13.36	2	18	22	44	16	0.75	0.8125	UTR	miranda	g2868.t1:3utr	g2868.t1	g2868
320	hco-miR-228	scaffold449.1_size159113___g14592.t1:3utr	158	-17.95	2	21	443	465	19	0.7368	0.7895	UTR	miranda	g14592.t1:3utr	g14592.t1	g14592	g14592	PRJEB506:HCOI01473200	HCOI01473200	HCISE01473200	Caenorhabditis elegans	WBGene00013926
321	hco-miR-228	scaffold7244.1_size3807___g13046.t1:3utr	152	-18.44	2	22	291	311	20	0.75	0.75	UTR	miranda	g13046.t1:3utr	g13046.t1	g13046
322	hco-miR-228	scaffold636.1_size130296___g12797.t1:3utr	160	-13.62	2	21	150	173	19	0.6316	0.8421	UTR	miranda	g12797.t1:3utr	g12797.t1	g12797
323	hco-miR-228	scaffold2465.1_size41474___g4087.t1:3utr	160	-12.96	2	19	9	31	17	0.7647	0.8824	UTR	miranda	g4087.t1:3utr	g4087.t1	g4087	g4087	PRJEB506:HCOI00848700	HCOI00848700	HCISE00848700	Caenorhabditis elegans	WBGene00003169
324	hco-miR-228	scaffold102.1_size303904:183865-303887___g12082.t1:3utr	154	-13.83	2	19	45	68	17	0.7059	0.7647	UTR	miranda	g12082.t1:3utr	g12082.t1	g12082
325	hco-miR-228	scaffold617.1_size131815___g12936.t1:3utr	156	-16.68	3	22	269	294	21	0.8095	0.8095	UTR	miranda	g12936.t1:3utr	g12936.t1	g12936
326	hco-miR-228	scaffold1064.1_size91115___g9984.t1:3utr	152	-11.93	2	23	243	265	21	0.6667	0.7143	UTR	miranda	g9984.t1:3utr	g9984.t1	g9984
327	hco-miR-228	scaffold192.1_size238126___g17343.t1:3utr	145	-11.57	2	10	1	14	8	1	1	UTR	miranda	g17343.t1:3utr	g17343.t1	g17343
328	hco-miR-228	scaffold349.1_size180512:50876-180497___g12756.t1:3utr	148	-15.14	2	22	387	411	21	0.619	0.7143	UTR	miranda	g12756.t1:3utr	g12756.t1	g12756	g12756	PRJEB506:HCOI01217700	HCOI01217700	HCISE01217700	Caenorhabditis elegans	WBGene00001178
329	hco-miR-228	scaffold623.1_size131488___g12896.t1:3utr	149	-14.46	2	21	27	51	21	0.6667	0.7619	UTR	miranda	g12896.t1:3utr	g12896.t1	g12896
330	hco-miR-228	scaffold9.1_size557301.1.1_470762___g20268.t1:3utr:1	148	-13.27	2	21	23	50	23	0.6957	0.7826	UTR	miranda	g20268.t1:3utr:1	g20268.t1	g20268
331	hco-miR-228	scaffold99.1_size305882___g18662.t1:3utr	146	-18.41	2	21	130	155	21	0.7143	0.8095	UTR	miranda	g18662.t1:3utr	g18662.t1	g18662
332	hco-miR-228	scaffold99.1_size305882___g18662.t1:3utr	145	-17.54	3	22	1	24	19	0.7368	0.8947	UTR	miranda	g18662.t1:3utr	g18662.t1	g18662
333	hco-miR-228	scaffold99.1_size305882___g18662.t2:3utr	146	-18.41	2	21	130	155	21	0.7143	0.8095	UTR	miranda	g18662.t2:3utr	g18662.t2	g18662
334	hco-miR-228	scaffold99.1_size305882___g18662.t2:3utr	145	-17.54	3	22	1	24	19	0.7368	0.8947	UTR	miranda	g18662.t2:3utr	g18662.t2	g18662
335	hco-miR-228	scaffold979.1_size96593___g10516.t1:3utr	145	-13.59	2	19	345	370	19	0.7368	0.7895	UTR	miranda	g10516.t1:3utr	g10516.t1	g10516
336	hco-miR-228	scaffold848.1_size106515___g11279.t1:3utr	151	-13.07	2	23	77	101	23	0.6522	0.7391	UTR	miranda	g11279.t1:3utr	g11279.t1	g11279
337	hco-miR-228	scaffold2075.1_size50925___g5317.t1:3utr	152	-12.6	2	22	48	72	21	0.6667	0.7143	UTR	miranda	g5317.t1:3utr	g5317.t1	g5317	g5317	PRJEB506:HCOI00675300	HCOI00675300	HCISE00675300	Caenorhabditis elegans	WBGene00021510
338	hco-miR-228	scaffold167.1_size251959___g17668.t1:3utr	149	-11.2	2	16	41	63	14	0.7857	0.8571	UTR	miranda	g17668.t1:3utr	g17668.t1	g17668	g17668	PRJEB506:HCOI00465400	HCOI00465400	HCISE00465400	Caenorhabditis elegans	WBGene00009133
339	hco-miR-228	scaffold2817.1_size35311___g3040.t1:3utr	146	-12.53	2	21	48	70	19	0.6842	0.6842	UTR	miranda	g3040.t1:3utr	g3040.t1	g3040	g3040	PRJEB506:HCOI00985400	HCOI00985400	HCISE00985400	Caenorhabditis elegans	WBGene00009505
340	hco-miR-228	scaffold963.1_size97553___g10617.t1:3utr	145	-16.58	2	22	358	379	20	0.7	0.85	UTR	miranda	g10617.t1:3utr	g10617.t1	g10617
341	hco-miR-228	scaffold173.1_size248185___g17599.t1:3utr	155	-17.26	2	20	366	389	18	0.7222	0.8889	UTR	miranda	g17599.t1:3utr	g17599.t1	g17599
342	hco-miR-228	scaffold3208.1_size28989___g2193.t1:3utr	152	-12.6	2	22	48	72	21	0.6667	0.7143	UTR	miranda	g2193.t1:3utr	g2193.t1	g2193	g2193	PRJEB506:HCOI01130700	HCOI01130700	HCISE01130700	Caenorhabditis elegans	WBGene00021510
343	hco-miR-228	scaffold5278.1_size10031___g20894.t1:3utr	151	-13.77	2	18	136	163	20	0.75	0.75	UTR	miranda	g20894.t1:3utr	g20894.t1	g20894	g20894	PRJEB506:HCOI01638100	HCOI01638100	HCISE01638100	Caenorhabditis elegans	WBGene00022059
344	hco-miR-228	scaffold557.1_size139946___g13733.t1:3utr	159	-20.95	2	18	388	413	18	0.8333	0.8333	UTR	miranda	g13733.t1:3utr	g13733.t1	g13733	g13733	PRJEB506:HCOI01688900	HCOI01688900	HCISE01688900	Caenorhabditis elegans	WBGene00004222
345	hco-miR-228	scaffold12.1_size539235.5.147456_539235___g19945.t1:3utr	145	-16.76	3	22	94	117	19	0.6842	0.7895	UTR	miranda	g19945.t1:3utr	g19945.t1	g19945	g19945	PRJEB506:HCOI00162900	HCOI00162900	HCISE00162900	Caenorhabditis elegans	WBGene00013746
346	hco-miR-228	scaffold25.1_size443741.1.1_177494___g15340.t1:3utr	166	-16.63	2	19	464	487	17	0.8235	0.8235	UTR	miranda	g15340.t1:3utr	g15340.t1	g15340	g15340	PRJEB506:HCOI00859700	HCOI00859700	HCISE00859700	Caenorhabditis elegans	WBGene00020563
347	hco-miR-228	scaffold1413.1_size73566___g8043.t1:3utr	149	-11.34	2	18	406	429	16	0.6875	0.75	UTR	miranda	g8043.t1:3utr	g8043.t1	g8043
348	hco-miR-228	scaffold3506.1_size25178___g1636.t2:3utr	146	-17.54	2	21	266	288	19	0.6842	0.8421	UTR	miranda	g1636.t2:3utr	g1636.t2	g1636	g1636	PRJEB506:HCOI01224500	HCOI01224500	HCISE01224500	Caenorhabditis elegans	WBGene00022785
349	hco-miR-228	scaffold3506.1_size25178___g1636.t1:3utr	146	-17.54	2	21	266	288	19	0.6842	0.8421	UTR	miranda	g1636.t1:3utr	g1636.t1	g1636	g1636	PRJEB506:HCOI01224500	HCOI01224500	HCISE01224500	Caenorhabditis elegans	WBGene00022785
350	hco-miR-228	scaffold2229.1_size47039___g4829.t1:3utr	166	-21.99	2	23	334	357	21	0.6667	0.8095	UTR	miranda	g4829.t1:3utr	g4829.t1	g4829	g4829	PRJEB506:HCOI00745800	HCOI00745800	HCISE00745800	Caenorhabditis elegans	WBGene00000439
351	hco-miR-228	scaffold2550.1_size40023___g3858.t1:3utr:2	155	-17.84	2	23	65	86	21	0.6667	0.7619	UTR	miranda	g3858.t1:3utr:2	g3858.t1	g3858	g3858	PRJEB506:HCOI00885500	HCOI00885500	HCISE00885500	Caenorhabditis elegans	WBGene00004052
352	hco-miR-228	scaffold3528.1_size24898___g1598.t2:3utr	146	-12.53	2	21	48	70	19	0.6842	0.6842	UTR	miranda	g1598.t2:3utr	g1598.t2	g1598	g1598	PRJEB506:HCOI01230000	HCOI01230000	HCISE01230000	Caenorhabditis elegans	WBGene00009505
353	hco-miR-228	scaffold3528.1_size24898___g1598.t1:3utr	146	-12.53	2	21	48	70	19	0.6842	0.6842	UTR	miranda	g1598.t1:3utr	g1598.t1	g1598	g1598	PRJEB506:HCOI01230000	HCOI01230000	HCISE01230000	Caenorhabditis elegans	WBGene00009505
354	hco-miR-228	scaffold3528.1_size24898___g1598.t3:3utr	146	-12.53	2	21	48	70	19	0.6842	0.6842	UTR	miranda	g1598.t3:3utr	g1598.t3	g1598	g1598	PRJEB506:HCOI01230000	HCOI01230000	HCISE01230000	Caenorhabditis elegans	WBGene00009505
355	hco-miR-228	scaffold2084.1_size50691___g5303.t1:3utr	156	-17.92	2	21	520	543	19	0.6316	0.7895	UTR	miranda	g5303.t1:3utr	g5303.t1	g5303	g5303	PRJEB506:HCOI00679100	HCOI00679100	HCISE00679100	Caenorhabditis elegans	WBGene00014019
356	hco-miR-228	scaffold229.1_size216286___g16972.t1:3utr	145	-17.97	2	23	145	174	27	0.5926	0.6296	UTR	miranda	g16972.t1:3utr	g16972.t1	g16972	g16972	PRJEB506:HCOI00770000	HCOI00770000	HCISE00770000	Caenorhabditis elegans	WBGene00006788
357	hco-miR-228	scaffold1263.1_size80557:6740-80546___g8065.t1:3utr:1	148	-8.87	2	19	113	135	17	0.7059	0.7647	UTR	miranda	g8065.t1:3utr:1	g8065.t1	g8065
358	hco-miR-228	scaffold4744.1_size13200___g21482.t1:3utr	153	-11.59	2	22	428	448	20	0.7	0.75	UTR	miranda	g21482.t1:3utr	g21482.t1	g21482	g21482	PRJEB506:HCOI01526300	HCOI01526300	HCISE01526300	Caenorhabditis elegans	WBGene00000903
359	hco-miR-228	scaffold4744.1_size13200___g21482.t1:3utr	147	-14.65	2	21	245	272	23	0.6087	0.6957	UTR	miranda	g21482.t1:3utr	g21482.t1	g21482	g21482	PRJEB506:HCOI01526300	HCOI01526300	HCISE01526300	Caenorhabditis elegans	WBGene00000903
360	hco-miR-228	scaffold2835.1_size35094___g2998.t1:3utr	150	-16.93	2	21	93	115	19	0.7368	0.8421	UTR	miranda	g2998.t1:3utr	g2998.t1	g2998	g2998	PRJEB506:HCOI00991800	HCOI00991800	HCISE00991800	Caenorhabditis elegans	WBGene00018990
361	hco-miR-228	scaffold1471.1_size71109___g7815.t1:3utr	161	-13.98	2	18	215	238	16	0.8125	0.8125	UTR	miranda	g7815.t1:3utr	g7815.t1	g7815	g7815	PRJEB506:HCOI00341100	HCOI00341100	HCISE00341100	Caenorhabditis elegans	WBGene00012796
362	hco-miR-228	scaffold1262.1_size80562___g8669.t1:3utr	154	-14.47	2	23	55	78	21	0.619	0.7143	UTR	miranda	g8669.t1:3utr	g8669.t1	g8669	g8669	PRJEB506:HCOI00211600	HCOI00211600	HCISE00211600	Caenorhabditis elegans	WBGene00019166
363	hco-miR-228	scaffold1262.1_size80562___g8669.t2:3utr	154	-14.47	2	23	55	78	21	0.619	0.7143	UTR	miranda	g8669.t2:3utr	g8669.t2	g8669	g8669	PRJEB506:HCOI00211600	HCOI00211600	HCISE00211600	Caenorhabditis elegans	WBGene00019166
364	hco-miR-228	scaffold69.1_size334058___g19173.t1:3utr:2	150	-12.52	2	23	387	411	23	0.6957	0.7391	UTR	miranda	g19173.t1:3utr:2	g19173.t1	g19173
365	hco-miR-228	scaffold262.1_size205485___g16606.t1:3utr	158	-12.45	2	19	56	79	17	0.7059	0.8235	UTR	miranda	g16606.t1:3utr	g16606.t1	g16606
366	hco-miR-228	scaffold56.1_size355762___g19344.t1:3utr	156	-9.51	2	22	169	194	22	0.6818	0.7273	UTR	miranda	g19344.t1:3utr	g19344.t1	g19344	g19344	PRJEB506:HCOI01695300	HCOI01695300	HCISE01695300	Caenorhabditis elegans	WBGene00018781
367	hco-miR-228	scaffold141.1_size272409___g18038.t1:3utr	146	-16.32	3	22	499	522	20	0.8	0.8	UTR	miranda	g18038.t1:3utr	g18038.t1	g18038	g18038	PRJEB506:HCOI00306200	HCOI00306200	HCISE00306200	Caenorhabditis elegans	WBGene00009918
368	hco-miR-228	scaffold553.1_size140062___g13770.t1:3utr	152	-10.59	2	22	388	412	21	0.6667	0.7143	UTR	miranda	g13770.t1:3utr	g13770.t1	g13770	g13770	PRJEB506:HCOI01683900	HCOI01683900	HCISE01683900	Caenorhabditis elegans	WBGene00001699
369	hco-miR-228	scaffold3109.1_size30546___g2380.t3:3utr	148	-17.37	2	23	265	287	21	0.6667	0.8095	UTR	miranda	g2380.t3:3utr	g2380.t3	g2380	g2380	PRJEB506:HCOI01098600	HCOI01098600	HCISE01098600	Caenorhabditis elegans	WBGene00022785
370	hco-miR-228	scaffold3109.1_size30546___g2380.t5:3utr	148	-17.37	2	23	265	287	21	0.6667	0.8095	UTR	miranda	g2380.t5:3utr	g2380.t5	g2380	g2380	PRJEB506:HCOI01098600	HCOI01098600	HCISE01098600	Caenorhabditis elegans	WBGene00022785
371	hco-miR-228	scaffold3109.1_size30546___g2380.t2:3utr	148	-17.37	2	23	265	287	21	0.6667	0.8095	UTR	miranda	g2380.t2:3utr	g2380.t2	g2380	g2380	PRJEB506:HCOI01098600	HCOI01098600	HCISE01098600	Caenorhabditis elegans	WBGene00022785
372	hco-miR-228	scaffold3109.1_size30546___g2380.t4:3utr	148	-17.37	2	23	265	287	21	0.6667	0.8095	UTR	miranda	g2380.t4:3utr	g2380.t4	g2380	g2380	PRJEB506:HCOI01098600	HCOI01098600	HCISE01098600	Caenorhabditis elegans	WBGene00022785
373	hco-miR-228	scaffold3109.1_size30546___g2380.t1:3utr	148	-17.37	2	23	265	287	21	0.6667	0.8095	UTR	miranda	g2380.t1:3utr	g2380.t1	g2380	g2380	PRJEB506:HCOI01098600	HCOI01098600	HCISE01098600	Caenorhabditis elegans	WBGene00022785
374	hco-miR-228	scaffold1981.1_size53702___g5594.t1:3utr	155	-14.24	2	23	138	159	21	0.7143	0.7143	UTR	miranda	g5594.t1:3utr	g5594.t1	g5594	g5594	PRJEB506:HCOI00633400	HCOI00633400	HCISE00633400	Caenorhabditis elegans	WBGene00010448
375	hco-miR-228	scaffold2019.1_size52702___g5493.t1:3utr	154	-10.71	2	22	57	78	20	0.7	0.75	UTR	miranda	g5493.t1:3utr	g5493.t1	g5493	g5493	PRJEB506:HCOI00653200	HCOI00653200	HCISE00653200	Caenorhabditis elegans	WBGene00008439
376	hco-miR-228	scaffold3951.1_size20315___g845.t1:3utr	148	-14.78	2	18	265	290	18	0.7778	0.8333	UTR	miranda	g845.t1:3utr	g845.t1	g845
377	hco-miR-228	scaffold119.1_size288947___g18379.t1:3utr	151	-14.51	2	23	426	447	21	0.7143	0.8095	UTR	miranda	g18379.t1:3utr	g18379.t1	g18379	g18379	PRJEB506:HCOI00156300	HCOI00156300	HCISE00156300	Caenorhabditis elegans	WBGene00010188
378	hco-miR-228	scaffold2857.1_size34502___g2937.t1:3utr	150	-15.48	2	22	483	504	20	0.75	0.8	UTR	miranda	g2937.t1:3utr	g2937.t1	g2937	g2937	PRJEB506:HCOI00998500	HCOI00998500	HCISE00998500	Caenorhabditis elegans	WBGene00011411
379	hco-miR-228	scaffold2971.1_size32598___g2668.t1:3utr:1	147	-12.55	2	12	476	499	10	0.9	0.9	UTR	miranda	g2668.t1:3utr:1	g2668.t1	g2668	g2668	PRJEB506:HCOI01041300	HCOI01041300	HCISE01041300	Caenorhabditis elegans	WBGene00013733
380	hco-miR-228	scaffold130.1_size281871___g18179.t1:3utr	145	-11.19	2	14	257	280	12	0.75	0.8333	UTR	miranda	g18179.t1:3utr	g18179.t1	g18179	g18179	PRJEB506:HCOI00236800	HCOI00236800	HCISE00236800	Caenorhabditis elegans	WBGene00003389
381	hco-miR-228	scaffold442.1_size160398___g14662.t1:3utr	154	-14.84	2	22	232	259	24	0.7083	0.75	UTR	miranda	g14662.t1:3utr	g14662.t1	g14662
382	hco-miR-228	scaffold2935.1_size33125___g2754.t1:3utr	146	-11.11	2	21	58	80	19	0.7368	0.7895	UTR	miranda	g2754.t1:3utr	g2754.t1	g2754	g2754	PRJEB506:HCOI01027900	HCOI01027900	HCISE01027900	Caenorhabditis elegans	WBGene00016469
383	hco-miR-228	scaffold67.1_size334728___g19205.t1:3utr	148	-13.52	2	22	443	473	27	0.5926	0.6667	UTR	miranda	g19205.t1:3utr	g19205.t1	g19205
384	hco-miR-228	scaffold484.1_size152452.1.1_113728___g11720.t1:3utr	146	-13.14	2	19	167	190	17	0.6471	0.8824	UTR	miranda	g11720.t1:3utr	g11720.t1	g11720
385	hco-miR-228	scaffold530.1_size143586___g13949.t1:3utr	154	-15.29	2	22	124	147	21	0.7143	0.7619	UTR	miranda	g13949.t1:3utr	g13949.t1	g13949	g13949	PRJEB506:HCOI01645300	HCOI01645300	HCISE01645300	Caenorhabditis elegans	WBGene00014101
386	hco-miR-228	scaffold371.1_size175367___g15265.t1:3utr	157	-15.66	2	20	53	78	20	0.7	0.85	UTR	miranda	g15265.t1:3utr	g15265.t1	g15265	g15265	PRJEB506:HCOI01281000	HCOI01281000	HCISE01281000	Caenorhabditis elegans	WBGene00004321
387	hco-miR-228	scaffold449.1_size159113___g14592.t2:3utr	158	-17.95	2	21	543	565	19	0.7368	0.7895	UTR	miranda	g14592.t2:3utr	g14592.t2	g14592	g14592	PRJEB506:HCOI01473200	HCOI01473200	HCISE01473200	Caenorhabditis elegans	WBGene00013926
388	hco-miR-228	scaffold1417.1_size73375___g8028.t2:3utr	151	-12.66	2	20	351	371	18	0.7222	0.7778	UTR	miranda	g8028.t2:3utr	g8028.t2	g8028	g8028	PRJEB506:HCOI00309400	HCOI00309400	HCISE00309400	Caenorhabditis elegans	WBGene00009478
389	hco-miR-228	scaffold1707.1_size62949___g6839.t1:3utr	147	-16.67	2	22	186	208	20	0.6	0.75	UTR	miranda	g6839.t1:3utr	g6839.t1	g6839	g6839	PRJEB506:HCOI00489500	HCOI00489500	HCISE00489500	Caenorhabditis elegans	WBGene00000086
390	hco-miR-228	scaffold128.1_size283055___g18218.t1:3utr	162	-18.96	2	15	286	309	13	0.9231	0.9231	UTR	miranda	g18218.t1:3utr	g18218.t1	g18218	g18218	PRJEB506:HCOI00221500	HCOI00221500	HCISE00221500	Caenorhabditis elegans	WBGene00013751
391	hco-miR-228	scaffold1516.1_size69215___g7628.t1:3utr	147	-25.02	2	22	351	376	22	0.7727	0.8636	UTR	miranda	g7628.t1:3utr	g7628.t1	g7628
392	hco-miR-228	scaffold2749.1_size36482___g3233.t1:3utr	151	-13.35	2	22	142	168	23	0.6522	0.7391	UTR	miranda	g3233.t1:3utr	g3233.t1	g3233
393	hco-miR-228	scaffold3406.1_size26382___g1813.t2:3utr	147	-12.98	2	22	483	508	22	0.7273	0.7727	UTR	miranda	g1813.t2:3utr	g1813.t2	g1813	g1813	PRJEB506:HCOI01194200	HCOI01194200	HCISE01194200	Caenorhabditis elegans	WBGene00011411
394	hco-miR-228	scaffold3406.1_size26382___g1813.t1:3utr	147	-12.98	2	22	483	508	22	0.7273	0.7727	UTR	miranda	g1813.t1:3utr	g1813.t1	g1813	g1813	PRJEB506:HCOI01194200	HCOI01194200	HCISE01194200	Caenorhabditis elegans	WBGene00011411
395	hco-miR-228	scaffold1862.1_size57895___g6025.t1:3utr	157	-19.5	2	21	104	131	23	0.7391	0.7826	UTR	miranda	g6025.t1:3utr	g6025.t1	g6025	g6025	PRJEB506:HCOI00576100	HCOI00576100	HCISE00576100	Caenorhabditis elegans	WBGene00009082
396	hco-miR-228	scaffold3016.1_size31743___g2548.t1:3utr	147	-15.29	2	12	458	481	10	0.9	0.9	UTR	miranda	g2548.t1:3utr	g2548.t1	g2548
397	hco-miR-228	scaffold229.1_size216286___g16973.t1:3utr	145	-17.14	3	23	172	192	20	0.8	0.8	UTR	miranda	g16973.t1:3utr	g16973.t1	g16973	g16973	PRJEB506:HCOI00770100	HCOI00770100	HCISE00770100	Caenorhabditis elegans	WBGene00009354
398	hco-miR-228	scaffold106.1_size302795___g18583.t1:3utr	158	-19.12	2	23	472	495	21	0.7143	0.8095	UTR	miranda	g18583.t1:3utr	g18583.t1	g18583	g18583	PRJEB506:HCOI00060100	HCOI00060100	HCISE00060100	Caenorhabditis elegans	WBGene00001719
399	hco-miR-228	scaffold2354.1_size44187___g4438.t1:3utr	147	-14.13	3	20	561	584	17	0.7647	0.8235	UTR	miranda	g4438.t1:3utr	g4438.t1	g4438
400	hco-miR-228	scaffold616.1_size132000___g12941.t1:3utr	150	-12.11	2	19	20	43	17	0.7647	0.8235	UTR	miranda	g12941.t1:3utr	g12941.t1	g12941
401	hco-miR-228	scaffold805.1_size110392___g11579.t2:3utr	152	-12.32	2	21	1	17	19	0.7368	0.7368	UTR	miranda	g11579.t2:3utr	g11579.t2	g11579
402	hco-miR-228	scaffold805.1_size110392___g11579.t1:3utr	152	-12.32	2	21	1	17	19	0.7368	0.7368	UTR	miranda	g11579.t1:3utr	g11579.t1	g11579
403	hco-miR-228	scaffold1199.1_size83256___g8965.t1:3utr	165	-17.9	2	18	574	597	16	0.8125	0.875	UTR	miranda	g8965.t1:3utr	g8965.t1	g8965
404	hco-miR-228	scaffold1705.1_size63049___g6852.t1:3utr	146	-17.62	2	23	193	216	21	0.7143	0.8095	UTR	miranda	g6852.t1:3utr	g6852.t1	g6852
405	hco-miR-228	scaffold3618.1_size23660___g1415.t1:3utr	161	-13.32	2	20	300	325	20	0.8	0.8	UTR	miranda	g1415.t1:3utr	g1415.t1	g1415
406	hco-miR-228	scaffold495.1_size150752___g14226.t1:3utr	161	-8.85	2	22	91	114	20	0.7	0.75	UTR	miranda	g14226.t1:3utr	g14226.t1	g14226	g14226	PRJEB506:HCOI01572100	HCOI01572100	HCISE01572100	Caenorhabditis elegans	WBGene00016074
407	hco-miR-228	scaffold495.1_size150752___g14226.t1:3utr	148	-13.62	2	22	34	58	21	0.7143	0.7619	UTR	miranda	g14226.t1:3utr	g14226.t1	g14226	g14226	PRJEB506:HCOI01572100	HCOI01572100	HCISE01572100	Caenorhabditis elegans	WBGene00016074
408	hco-miR-228	scaffold635.1_size130355___g12802.t1:3utr	154	-16.01	2	23	153	176	21	0.5714	0.7619	UTR	miranda	g12802.t1:3utr	g12802.t1	g12802
409	hco-miR-228	scaffold1019.1_size93740___g10233.t1:3utr	153	-11.59	2	22	341	361	20	0.7	0.75	UTR	miranda	g10233.t1:3utr	g10233.t1	g10233	g10233	PRJEB506:HCOI00024300	HCOI00024300	HCISE00024300	Caenorhabditis elegans	WBGene00000903
410	hco-miR-228	scaffold1019.1_size93740___g10233.t1:3utr	147	-14.65	2	21	158	185	23	0.6087	0.6957	UTR	miranda	g10233.t1:3utr	g10233.t1	g10233	g10233	PRJEB506:HCOI00024300	HCOI00024300	HCISE00024300	Caenorhabditis elegans	WBGene00000903
411	hco-miR-228	scaffold793.1_size112549___g11642.t1:3utr	154	-14.1	2	22	321	342	20	0.7	0.75	UTR	miranda	g11642.t1:3utr	g11642.t1	g11642
412	hco-miR-228	scaffold378.1_size174138___g15215.t2:3utr	152	-13.32	2	18	159	184	18	0.7222	0.7778	UTR	miranda	g15215.t2:3utr	g15215.t2	g15215
413	hco-miR-228	scaffold378.1_size174138___g15215.t1:3utr	152	-13.32	2	18	159	184	18	0.7222	0.7778	UTR	miranda	g15215.t1:3utr	g15215.t1	g15215
414	hco-miR-228	scaffold3181.1_size29386___g2236.t1:3utr	148	-15.58	2	21	283	306	19	0.6842	0.7895	UTR	miranda	g2236.t1:3utr	g2236.t1	g2236	g2236	PRJEB506:HCOI01121800	HCOI01121800	HCISE01121800	Caenorhabditis elegans	WBGene00004911
415	hco-miR-228	scaffold9986.1_size1845___g6657.t1:3utr	154	-16.13	2	20	540	565	20	0.75	0.85	UTR	miranda	g6657.t1:3utr	g6657.t1	g6657
416	hco-miR-228	scaffold1396.1_size74354___g8126.t1:3utr	152	-12.01	2	21	233	254	19	0.6842	0.8421	UTR	miranda	g8126.t1:3utr	g8126.t1	g8126	g8126	PRJEB506:HCOI00295000	HCOI00295000	HCISE00295000	Caenorhabditis elegans	WBGene00007750
417	hco-miR-228	scaffold8.1_size560749.3.16556_560749___g20490.t1:3utr	155	-11.67	2	22	530	552	20	0.7	0.75	UTR	miranda	g20490.t1:3utr	g20490.t1	g20490
418	hco-miR-228	scaffold195.1_size236567___g17308.t1:3utr	154	-12.52	2	22	327	348	20	0.7	0.75	UTR	miranda	g17308.t1:3utr	g17308.t1	g17308
419	hco-miR-228	scaffold663.1_size127293___g12601.t4:3utr	148	-12.13	2	22	436	458	21	0.7143	0.7619	UTR	miranda	g12601.t4:3utr	g12601.t4	g12601
420	hco-miR-228	scaffold663.1_size127293___g12601.t2:3utr	148	-12.13	2	22	436	458	21	0.7143	0.7619	UTR	miranda	g12601.t2:3utr	g12601.t2	g12601
421	hco-miR-228	scaffold663.1_size127293___g12601.t6:3utr	148	-12.13	2	22	436	458	21	0.7143	0.7619	UTR	miranda	g12601.t6:3utr	g12601.t6	g12601
422	hco-miR-228	scaffold663.1_size127293___g12601.t3:3utr	148	-12.13	2	22	436	458	21	0.7143	0.7619	UTR	miranda	g12601.t3:3utr	g12601.t3	g12601
423	hco-miR-228	scaffold663.1_size127293___g12601.t5:3utr	148	-12.13	2	22	436	458	21	0.7143	0.7619	UTR	miranda	g12601.t5:3utr	g12601.t5	g12601
424	hco-miR-228	scaffold663.1_size127293___g12601.t1:3utr	148	-12.13	2	22	436	458	21	0.7143	0.7619	UTR	miranda	g12601.t1:3utr	g12601.t1	g12601
425	hco-miR-228	scaffold15.1_size514460___g20430.t1:3utr	152	-16.33	2	20	64	85	18	0.7222	0.7778	UTR	miranda	g20430.t1:3utr	g20430.t1	g20430	g20430	PRJEB506:HCOI00357400	HCOI00357400	HCISE00357400	Caenorhabditis elegans	WBGene00020138
426	hco-miR-228	scaffold354.1_size179341___g15421.t1:3utr	152	-18.81	2	18	194	218	17	0.8235	0.8824	UTR	miranda	g15421.t1:3utr	g15421.t1	g15421	g15421	PRJEB506:HCOI01233200	HCOI01233200	HCISE01233200	Caenorhabditis elegans	WBGene00002324
427	hco-miR-228	scaffold619.1_size131653:35752-70247___g2935.t1:3utr	150	-13.13	2	20	103	128	20	0.65	0.75	UTR	miranda	g2935.t1:3utr	g2935.t1	g2935
428	hco-miR-228	scaffold1427.1_size72886___g7998.t1:3utr	150	-13.13	2	20	103	128	20	0.65	0.75	UTR	miranda	g7998.t1:3utr	g7998.t1	g7998	g7998	PRJEB506:HCOI00314300	HCOI00314300	HCISE00314300	Caenorhabditis elegans	WBGene00011257
429	hco-miR-228	scaffold4801.1_size12812___g21404.t1:3utr	151	-17.14	2	23	98	121	22	0.7273	0.8182	UTR	miranda	g21404.t1:3utr	g21404.t1	g21404
430	hco-miR-228	scaffold535.1_size142699___g13914.t1:3utr	151	-17	2	22	136	164	25	0.64	0.72	UTR	miranda	g13914.t1:3utr	g13914.t1	g13914	g13914	PRJEB506:HCOI01651500	HCOI01651500	HCISE01651500	Caenorhabditis elegans	WBGene00004682
431	hco-miR-228	scaffold183.1_size241274___g17436.t1:3utr	149	-14.68	2	22	467	490	20	0.7	0.75	UTR	miranda	g17436.t1:3utr	g17436.t1	g17436	g17436	PRJEB506:HCOI00559500	HCOI00559500	HCISE00559500	Caenorhabditis elegans	WBGene00019953
432	hco-miR-228	scaffold4190.1_size17841___g456.t1:3utr:1	148	-13.72	2	23	313	338	23	0.6522	0.6957	UTR	miranda	g456.t1:3utr:1	g456.t1	g456	g456	PRJEB506:HCOI01406000	HCOI01406000	HCISE01406000	Caenorhabditis elegans	WBGene00009184
433	hco-miR-228	scaffold649.1_size128700___g12693.t1:3utr	158	-16.81	2	23	505	528	21	0.619	0.7619	UTR	miranda	g12693.t1:3utr	g12693.t1	g12693
434	hco-miR-228	scaffold649.1_size128700___g12693.t1:3utr	151	-8.31	2	18	618	640	16	0.75	0.8125	UTR	miranda	g12693.t1:3utr	g12693.t1	g12693
435	hco-miR-228	scaffold3173.1_size29492___g2253.t1:3utr	164	-20.94	2	22	468	495	24	0.7083	0.75	UTR	miranda	g2253.t1:3utr	g2253.t1	g2253
436	hco-miR-228	scaffold2637.1_size38483___g3634.t1:3utr	163	-20.27	2	22	518	543	22	0.8182	0.8636	UTR	miranda	g3634.t1:3utr	g3634.t1	g3634	g3634	PRJEB506:HCOI00918500	HCOI00918500	HCISE00918500	Caenorhabditis elegans	WBGene00016867
437	hco-miR-228	scaffold306.1_size191443___g15859.t1:3utr	148	-18.96	3	19	58	80	16	0.875	0.875	UTR	miranda	g15859.t1:3utr	g15859.t1	g15859	g15859	PRJEB506:HCOI01080700	HCOI01080700	HCISE01080700	Caenorhabditis elegans	WBGene00021629
438	hco-miR-228	scaffold1680.1_size63568___g6953.t1:3utr:2	161	-14.4	2	20	340	367	22	0.7727	0.7727	UTR	miranda	g6953.t1:3utr:2	g6953.t1	g6953
439	hco-miR-228	scaffold494.1_size151228___g14235.t1:3utr	148	-12.56	2	19	445	471	20	0.7	0.75	UTR	miranda	g14235.t1:3utr	g14235.t1	g14235	g14235	PRJEB506:HCOI01570100	HCOI01570100	HCISE01570100	Caenorhabditis elegans	WBGene00000584
440	hco-miR-228	scaffold393.1_size171066.6.164795_171066___g16383.t1:3utr	145	-10.94	2	19	478	502	18	0.6667	0.7222	UTR	miranda	g16383.t1:3utr	g16383.t1	g16383
441	hco-miR-228	scaffold1310.1_size78422___g8480.t1:3utr	151	-13.15	2	22	557	579	20	0.75	0.8	UTR	miranda	g8480.t1:3utr	g8480.t1	g8480	g8480	PRJEB506:HCOI00243700	HCOI00243700	HCISE00243700	Caenorhabditis elegans	WBGene00019824
442	hco-miR-228	scaffold789.1_size113050___g11671.t1:3utr	152	-15.62	2	22	309	334	22	0.6818	0.8182	UTR	miranda	g11671.t1:3utr	g11671.t1	g11671
443	hco-miR-228	scaffold789.1_size113050___g11671.t1:3utr	148	-10.94	2	22	422	446	21	0.6667	0.6667	UTR	miranda	g11671.t1:3utr	g11671.t1	g11671
444	hco-miR-228	scaffold78.1_size321555___g19014.t1:3utr	155	-14.24	2	21	38	57	19	0.7368	0.7895	UTR	miranda	g19014.t1:3utr	g19014.t1	g19014
445	hco-miR-228	scaffold7535.1_size3407___g9910.t1:3utr	146	-19.71	2	21	457	482	21	0.7143	0.8095	UTR	miranda	g9910.t1:3utr	g9910.t1	g9910
446	hco-miR-228	scaffold981.1_size96405.3.48950_53962___g13291.t1:3utr	155	-14.24	2	21	38	57	19	0.7368	0.7895	UTR	miranda	g13291.t1:3utr	g13291.t1	g13291
447	hco-miR-228	scaffold332.1_size183892___g15591.t1:3utr:1	147	-14.06	3	22	63	85	19	0.7895	0.7895	UTR	miranda	g15591.t1:3utr:1	g15591.t1	g15591
448	hco-miR-228	scaffold332.1_size183892___g15591.t2:3utr:1	147	-14.06	3	22	63	85	19	0.7895	0.7895	UTR	miranda	g15591.t2:3utr:1	g15591.t2	g15591
449	hco-miR-228	scaffold1826.1_size59023___g6146.t1:3utr	165	-17.9	2	18	578	601	16	0.8125	0.875	UTR	miranda	g6146.t1:3utr	g6146.t1	g6146
450	hco-miR-228	scaffold1826.1_size59023___g6146.t1:3utr	161	-21.44	2	22	630	651	20	0.75	0.85	UTR	miranda	g6146.t1:3utr	g6146.t1	g6146
451	hco-miR-228	scaffold58.1_size355132___g19326.t1:3utr	162	-19.55	2	19	189	212	17	0.7059	0.8824	UTR	miranda	g19326.t1:3utr	g19326.t1	g19326	g19326	PRJEB506:HCOI01727400	HCOI01727400	HCISE01727400	Caenorhabditis elegans	WBGene00006797
452	hco-miR-228	scaffold101.1_size304601___g18618.t1:3utr:2	149	-13.54	2	23	509	532	23	0.6957	0.7391	UTR	miranda	g18618.t1:3utr:2	g18618.t1	g18618
453	hco-miR-228	scaffold101.1_size304601___g18618.t2:3utr:2	149	-13.54	2	23	509	532	23	0.6957	0.7391	UTR	miranda	g18618.t2:3utr:2	g18618.t2	g18618
454	hco-miR-228	scaffold101.1_size304601___g18618.t3:3utr:2	149	-13.54	2	23	509	532	23	0.6957	0.7391	UTR	miranda	g18618.t3:3utr:2	g18618.t3	g18618
455	hco-miR-228	scaffold1625.1_size65298___g7153.t1:3utr	145	-10.94	2	19	479	503	18	0.6667	0.7222	UTR	miranda	g7153.t1:3utr	g7153.t1	g7153	g7153	PRJEB506:HCOI00441500	HCOI00441500	HCISE00441500	Caenorhabditis elegans	WBGene00001173
456	hco-miR-228	scaffold1310.1_size78422___g8478.t1:3utr	149	-16.45	2	23	610	630	21	0.7143	0.7143	UTR	miranda	g8478.t1:3utr	g8478.t1	g8478
457	hco-miR-228	scaffold454.1_size158535___g14564.t1:3utr:1	160	-18.28	2	22	359	384	22	0.7273	0.7273	UTR	miranda	g14564.t1:3utr:1	g14564.t1	g14564	g14564	PRJEB506:HCOI01486300	HCOI01486300	HCISE01486300	Caenorhabditis elegans	WBGene00006406
458	hco-miR-228	scaffold641.1_size129595.1.1_71785___g7874.t1:3utr:1	149	-13.88	2	16	224	246	14	0.7857	0.8571	UTR	miranda	g7874.t1:3utr:1	g7874.t1	g7874
459	hco-miR-228	scaffold641.1_size129595.1.1_71785___g7874.t1:3utr:1	146	-10.1	2	18	264	285	16	0.75	0.75	UTR	miranda	g7874.t1:3utr:1	g7874.t1	g7874
460	hco-miR-228	scaffold3441.1_size25956___g1757.t1:3utr	150	-17.73	2	23	621	645	23	0.6957	0.7391	UTR	miranda	g1757.t1:3utr	g1757.t1	g1757
461	hco-miR-228	scaffold3441.1_size25956___g1757.t1:3utr	148	-13.96	2	21	533	556	19	0.5789	0.7368	UTR	miranda	g1757.t1:3utr	g1757.t1	g1757
462	hco-miR-228	scaffold5.1_size735775___g20635.t1:3utr	145	-9.95	2	22	132	155	20	0.65	0.75	UTR	miranda	g20635.t1:3utr	g20635.t1	g20635	g20635	PRJEB506:HCOI01582500	HCOI01582500	HCISE01582500	Caenorhabditis elegans	WBGene00002989
463	hco-miR-228	scaffold879.1_size103416___g11062.t1:3utr	163	-15.51	2	22	455	481	23	0.7391	0.7826	UTR	miranda	g11062.t1:3utr	g11062.t1	g11062
464	hco-miR-228	scaffold338.1_size183286.2.48478_55920___g19465.t1:3utr	150	-16.01	3	21	238	260	18	0.8333	0.8333	UTR	miranda	g19465.t1:3utr	g19465.t1	g19465	g19465	PRJEB506:HCOI01184000	HCOI01184000	HCISE01184000	Caenorhabditis elegans	WBGene00000446
465	hco-miR-228	scaffold5450.1_size9147___g19810.t1:3utr	145	-15.37	2	20	508	530	18	0.7222	0.8333	UTR	miranda	g19810.t1:3utr	g19810.t1	g19810	g19810	PRJEB506:HCOI01669500	HCOI01669500	HCISE01669500	Caenorhabditis elegans	WBGene00013955
466	hco-miR-228	scaffold2655.1_size38119___g3595.t1:3utr:1	146	-11.52	2	23	261	284	21	0.619	0.7619	UTR	miranda	g3595.t1:3utr:1	g3595.t1	g3595	g3595	PRJEB506:HCOI00923600	HCOI00923600	HCISE00923600	Caenorhabditis elegans	WBGene00012799
467	hco-miR-228	scaffold7776.1_size3113___g9837.t1:3utr:1	161	-14.49	2	23	123	149	24	0.6667	0.75	UTR	miranda	g9837.t1:3utr:1	g9837.t1	g9837
468	hco-miR-228	scaffold342.1_size182208___g15527.t1:3utr	148	-13.08	2	19	352	377	19	0.7368	0.7368	UTR	miranda	g15527.t1:3utr	g15527.t1	g15527
469	hco-miR-228	scaffold14.1_size523042___g20445.t1:3utr	158	-16.21	2	23	424	447	21	0.6667	0.7143	UTR	miranda	g20445.t1:3utr	g20445.t1	g20445	g20445	PRJEB506:HCOI00297000	HCOI00297000	HCISE00297000	Caenorhabditis elegans	WBGene00006411
470	hco-miR-228	scaffold287.1_size196057___g16012.t1:3utr	161	-13.98	2	18	214	237	16	0.8125	0.8125	UTR	miranda	g16012.t1:3utr	g16012.t1	g16012	g16012	PRJEB506:HCOI01002700	HCOI01002700	HCISE01002700	Caenorhabditis elegans	WBGene00012796
471	hco-miR-228	scaffold34.1_size425167___g20108.t1:3utr	153	-19.41	2	23	449	473	22	0.6818	0.6818	UTR	miranda	g20108.t1:3utr	g20108.t1	g20108	g20108	PRJEB506:HCOI01191900	HCOI01191900	HCISE01191900	Caenorhabditis elegans	WBGene00003386
472	hco-miR-228	scaffold4770.1_size13031___g21447.t1:3utr	155	-14.39	2	23	573	596	22	0.6818	0.7727	UTR	miranda	g21447.t1:3utr	g21447.t1	g21447	g21447	PRJEB506:HCOI01530800	HCOI01530800	HCISE01530800	Caenorhabditis elegans	WBGene00002992
473	hco-miR-228	scaffold4770.1_size13031___g21447.t2:3utr	155	-14.39	2	23	573	596	22	0.6818	0.7727	UTR	miranda	g21447.t2:3utr	g21447.t2	g21447	g21447	PRJEB506:HCOI01530800	HCOI01530800	HCISE01530800	Caenorhabditis elegans	WBGene00002992
474	hco-miR-228	scaffold652.1_size128436___g12661.t1:3utr	153	-19.18	2	22	142	165	20	0.7	0.8	UTR	miranda	g12661.t1:3utr	g12661.t1	g12661
475	hco-miR-228	scaffold45.1_size385644.3.31367_46109___g21728.t1:3utr	148	-12.51	2	22	674	698	21	0.6667	0.8095	UTR	miranda	g21728.t1:3utr	g21728.t1	g21728	g21728	PRJEB506:HCOI01475500	HCOI01475500	HCISE01475500	Caenorhabditis elegans	WBGene00020260
476	hco-miR-228	scaffold5733.1_size7797___g19521.t1:3utr	160	-18.31	2	17	287	310	15	0.8	0.8667	UTR	miranda	g19521.t1:3utr	g19521.t1	g19521	g19521	PRJEB506:HCOI01719600	HCOI01719600	HCISE01719600	Caenorhabditis elegans	WBGene00022846
477	hco-miR-228	scaffold240.1_size212439___g16869.t1:3utr	148	-22.47	3	19	517	539	16	0.875	0.875	UTR	miranda	g16869.t1:3utr	g16869.t1	g16869	g16869	PRJEB506:HCOI00823000	HCOI00823000	HCISE00823000	Caenorhabditis elegans	WBGene00077732
478	hco-miR-228	scaffold560.1_size139596___g13720.t1:3utr	152	-21.19	2	17	310	333	15	0.8	0.9333	UTR	miranda	g13720.t1:3utr	g13720.t1	g13720	g13720	PRJEB506:HCOI01696300	HCOI01696300	HCISE01696300	Caenorhabditis elegans	WBGene00018514
479	hco-miR-228	scaffold103.1_size303464:159123-303461___g13979.t1:3utr	152	-17.08	2	21	648	671	19	0.5789	0.7895	UTR	miranda	g13979.t1:3utr	g13979.t1	g13979
480	hco-miR-228	scaffold507.1_size148166.3.119266_141938___g1227.t1:3utr	148	-18.29	2	13	116	139	11	0.8182	0.9091	UTR	miranda	g1227.t1:3utr	g1227.t1	g1227
481	hco-miR-228	scaffold6074.1_size6468___g16425.t1:3utr	147	-18.03	2	23	270	293	22	0.6818	0.8182	UTR	miranda	g16425.t1:3utr	g16425.t1	g16425
482	hco-miR-228	scaffold828.1_size108906___g11433.t1:3utr:1	147	-18.95	2	23	573	597	23	0.6957	0.7826	UTR	miranda	g11433.t1:3utr:1	g11433.t1	g11433
483	hco-miR-228	scaffold1969.1_size54236___g5641.t2:3utr	155	-14.39	2	23	604	627	22	0.6818	0.7727	UTR	miranda	g5641.t2:3utr	g5641.t2	g5641	g5641	PRJEB506:HCOI00627200	HCOI00627200	HCISE00627200	Caenorhabditis elegans	WBGene00002992
484	hco-miR-228	scaffold557.1_size139946___g13740.t1:3utr	154	-23.08	2	21	60	88	24	0.6667	0.75	UTR	miranda	g13740.t1:3utr	g13740.t1	g13740	g13740	PRJEB506:HCOI01689600	HCOI01689600	HCISE01689600	Caenorhabditis elegans	WBGene00011473
485	hco-miR-228	scaffold5121.1_size10842___g21057.t1:3utr	153	-20.53	2	22	753	775	21	0.7619	0.8571	UTR	miranda	g21057.t1:3utr	g21057.t1	g21057
486	hco-miR-228	scaffold458.1_size157351___g14542.t1:3utr	153	-13.21	2	22	82	105	20	0.6	0.75	UTR	miranda	g14542.t1:3utr	g14542.t1	g14542
487	hco-miR-228	scaffold480.1_size153630___g14371.t1:3utr	147	-18.03	2	23	270	293	22	0.6818	0.8182	UTR	miranda	g14371.t1:3utr	g14371.t1	g14371
488	hco-miR-228	scaffold1000.1_size94939___g10383.t1:3utr	148	-12.56	2	23	750	776	24	0.6667	0.6667	UTR	miranda	g10383.t1:3utr	g10383.t1	g10383	g10383	PRJEB506:HCOI00008900	HCOI00008900	HCISE00008900	Caenorhabditis elegans	WBGene00011249
489	hco-miR-228	scaffold964.1_size97528___g10609.t1:3utr	148	-10.31	2	21	113	136	19	0.5789	0.7368	UTR	miranda	g10609.t1:3utr	g10609.t1	g10609
490	hco-miR-228	scaffold1479.1_size70677___g7777.t1:3utr	160	-19.4	2	23	87	114	25	0.72	0.72	UTR	miranda	g7777.t1:3utr	g7777.t1	g7777	g7777	PRJEB506:HCOI00344900	HCOI00344900	HCISE00344900	Caenorhabditis elegans	WBGene00013292
491	hco-miR-228	scaffold473.1_size155195___g14428.t1:3utr	153	-17.55	2	23	283	309	24	0.6667	0.7917	UTR	miranda	g14428.t1:3utr	g14428.t1	g14428
492	hco-miR-228	scaffold4522.1_size14872___g21768.t1:3utr	147	-12.89	2	18	12	34	16	0.6875	0.8125	UTR	miranda	g21768.t1:3utr	g21768.t1	g21768
493	hco-miR-228	scaffold335.1_size183747___g15577.t1:3utr	146	-17.16	2	16	271	295	15	0.7333	0.8	UTR	miranda	g15577.t1:3utr	g15577.t1	g15577
494	hco-miR-228	scaffold335.1_size183747___g15577.t2:3utr	146	-17.16	2	16	271	295	15	0.7333	0.8	UTR	miranda	g15577.t2:3utr	g15577.t2	g15577
495	hco-miR-228	scaffold2463.1_size41600___g4093.t1:3utr	147	-17.05	2	21	487	512	21	0.6667	0.8095	UTR	miranda	g4093.t1:3utr	g4093.t1	g4093
496	hco-miR-228	scaffold11.1_size547670___g20506.t2:3utr	148	-20.86	2	23	199	221	21	0.7143	0.7619	UTR	miranda	g20506.t2:3utr	g20506.t2	g20506	g20506	PRJEB506:HCOI00088700	HCOI00088700	HCISE00088700	Caenorhabditis elegans	WBGene00006742
497	hco-miR-228	scaffold11.1_size547670___g20506.t2:3utr	148	-12.31	2	22	796	820	21	0.6667	0.6667	UTR	miranda	g20506.t2:3utr	g20506.t2	g20506	g20506	PRJEB506:HCOI00088700	HCOI00088700	HCISE00088700	Caenorhabditis elegans	WBGene00006742
498	hco-miR-228	scaffold11.1_size547670___g20506.t1:3utr	148	-20.86	2	23	199	221	21	0.7143	0.7619	UTR	miranda	g20506.t1:3utr	g20506.t1	g20506	g20506	PRJEB506:HCOI00088700	HCOI00088700	HCISE00088700	Caenorhabditis elegans	WBGene00006742
499	hco-miR-228	scaffold11.1_size547670___g20506.t1:3utr	148	-12.31	2	22	796	820	21	0.6667	0.6667	UTR	miranda	g20506.t1:3utr	g20506.t1	g20506	g20506	PRJEB506:HCOI00088700	HCOI00088700	HCISE00088700	Caenorhabditis elegans	WBGene00006742
500	hco-miR-228	scaffold3542.1_size24756___g1581.t1:3utr	168	-12.75	2	21	162	185	19	0.7895	0.7895	UTR	miranda	g1581.t1:3utr	g1581.t1	g1581	g1581	PRJEB506:HCOI01234700	HCOI01234700	HCISE01234700	Caenorhabditis elegans	WBGene00001631
501	hco-miR-228	scaffold3542.1_size24756___g1581.t3:3utr	168	-12.75	2	21	162	185	19	0.7895	0.7895	UTR	miranda	g1581.t3:3utr	g1581.t3	g1581	g1581	PRJEB506:HCOI01234700	HCOI01234700	HCISE01234700	Caenorhabditis elegans	WBGene00001631
502	hco-miR-228	scaffold3542.1_size24756___g1581.t2:3utr	168	-12.75	2	21	162	185	19	0.7895	0.7895	UTR	miranda	g1581.t2:3utr	g1581.t2	g1581	g1581	PRJEB506:HCOI01234700	HCOI01234700	HCISE01234700	Caenorhabditis elegans	WBGene00001631
503	hco-miR-228	scaffold1691.1_size63320___g6903.t1:3utr	170	-27.43	2	23	738	758	21	0.8095	0.8095	UTR	miranda	g6903.t1:3utr	g6903.t1	g6903	g6903	PRJEB506:HCOI00477700	HCOI00477700	HCISE00477700	Caenorhabditis elegans	WBGene00000288
504	hco-miR-228	scaffold1140.1_size86609___g9248.t1:3utr	160	-16.3	2	17	677	700	15	0.8	0.8667	UTR	miranda	g9248.t1:3utr	g9248.t1	g9248	g9248	PRJEB506:HCOI00120400	HCOI00120400	HCISE00120400	Caenorhabditis elegans	WBGene00003008
505	hco-miR-228	scaffold832.1_size108296___g11404.t2:3utr	146	-19.95	2	23	731	753	22	0.7273	0.7727	UTR	miranda	g11404.t2:3utr	g11404.t2	g11404
506	hco-miR-228	scaffold262.1_size205485___g16607.t1:3utr:1	158	-12.45	2	19	332	355	17	0.7059	0.8235	UTR	miranda	g16607.t1:3utr:1	g16607.t1	g16607	g16607	PRJEB506:HCOI00912400	HCOI00912400	HCISE00912400	Caenorhabditis elegans	WBGene00006805
507	hco-miR-228	scaffold1715.1_size62768:22077-56295___g2892.t1:3utr:1	149	-18.23	2	22	664	687	20	0.65	0.8	UTR	miranda	g2892.t1:3utr:1	g2892.t1	g2892	g2892	PRJEB506:HCOI00494500	HCOI00494500	HCISE00494500	Caenorhabditis elegans	WBGene00007019
508	hco-miR-228	scaffold166.1_size252873___g17670.t7:3utr	145	-17.06	2	10	307	330	8	1	1	UTR	miranda	g17670.t7:3utr	g17670.t7	g17670	g17670	PRJEB506:HCOI00458300	HCOI00458300	HCISE00458300	Caenorhabditis elegans	WBGene00021036
509	hco-miR-228	scaffold1701.1_size63142___g6867.t1:3utr	153	-18.49	2	15	399	423	14	0.7857	0.9286	UTR	miranda	g6867.t1:3utr	g6867.t1	g6867
510	hco-miR-228	scaffold41.1_size403548.1.1_329899___g19102.t2:3utr	156	-13.77	2	22	189	214	22	0.6818	0.7273	UTR	miranda	g19102.t2:3utr	g19102.t2	g19102	g19102	PRJEB506:HCOI01384700	HCOI01384700	HCISE01384700	Caenorhabditis elegans	WBGene00011615
511	hco-miR-228	scaffold41.1_size403548.1.1_329899___g19102.t1:3utr	156	-13.77	2	22	189	214	22	0.6818	0.7273	UTR	miranda	g19102.t1:3utr	g19102.t1	g19102	g19102	PRJEB506:HCOI01384700	HCOI01384700	HCISE01384700	Caenorhabditis elegans	WBGene00011615
512	hco-miR-228	scaffold1667.1_size63870___g6995.t2:3utr:2	151	-15.23	2	16	671	694	14	0.7143	0.8571	UTR	miranda	g6995.t2:3utr:2	g6995.t2	g6995	g6995	PRJEB506:HCOI00462600	HCOI00462600	HCISE00462600	Caenorhabditis elegans	WBGene00000815
513	hco-miR-228	scaffold1667.1_size63870___g6995.t1:3utr:2	151	-15.23	2	16	671	694	14	0.7143	0.8571	UTR	miranda	g6995.t1:3utr:2	g6995.t1	g6995	g6995	PRJEB506:HCOI00462600	HCOI00462600	HCISE00462600	Caenorhabditis elegans	WBGene00000815
514	hco-miR-228	scaffold2919.1_size33429___g2797.t1:3utr	160	-16.3	2	17	773	796	15	0.8	0.8667	UTR	miranda	g2797.t1:3utr	g2797.t1	g2797	g2797	PRJEB506:HCOI01021700	HCOI01021700	HCISE01021700	Caenorhabditis elegans	WBGene00003008
515	hco-miR-228	scaffold22.1_size474166.1.1_423598___g20082.t1:3utr	148	-16.32	3	22	37	61	20	0.75	0.8	UTR	miranda	g20082.t1:3utr	g20082.t1	g20082	g20082	PRJEB506:HCOI00732100	HCOI00732100	HCISE00732100	Caenorhabditis elegans	WBGene00007116
516	hco-miR-228	scaffold873.1_size103763___g11096.t1:3utr	150	-12.95	2	22	516	545	26	0.6923	0.6923	UTR	miranda	g11096.t1:3utr	g11096.t1	g11096
517	hco-miR-228	scaffold107.1_size302229___g18565.t1:3utr:3	151	-13.11	2	18	109	131	16	0.75	0.8125	UTR	miranda	g18565.t1:3utr:3	g18565.t1	g18565	g18565	PRJEB506:HCOI00066100	HCOI00066100	HCISE00066100	Caenorhabditis elegans	WBGene00022471
518	hco-miR-228	scaffold124.1_size285112___g18293.t1:3utr:3	158	-11.22	2	22	590	611	20	0.75	0.75	UTR	miranda	g18293.t1:3utr:3	g18293.t1	g18293	g18293	PRJEB506:HCOI00193800	HCOI00193800	HCISE00193800	Caenorhabditis elegans	WBGene00004143
519	hco-miR-228	scaffold969.1_size97313___g10567.t1:3utr	156	-11.99	2	21	270	293	19	0.6842	0.7368	UTR	miranda	g10567.t1:3utr	g10567.t1	g10567
520	hco-miR-228	scaffold104.1_size303237:248132-266118___g469.t1:3utr	180	-23.79	2	22	174	198	21	0.8095	0.9048	UTR	miranda	g469.t1:3utr	g469.t1	g469	g469	PRJEB506:HCOI00043400	HCOI00043400	HCISE00043400	Caenorhabditis elegans	WBGene00015565
521	hco-miR-228	scaffold1305.1_size78687___g8497.t1:3utr	156	-11.99	2	21	270	293	19	0.6842	0.7368	UTR	miranda	g8497.t1:3utr	g8497.t1	g8497	g8497	PRJEB506:HCOI00239800	HCOI00239800	HCISE00239800	Caenorhabditis elegans	WBGene00006786
522	hco-miR-228	scaffold17.1_size508259___g20403.t1:3utr:2	148	-17.01	2	21	53	75	20	0.75	0.85	UTR	miranda	g20403.t1:3utr:2	g20403.t1	g20403	g20403	PRJEB506:HCOI00482400	HCOI00482400	HCISE00482400	Caenorhabditis elegans	WBGene00001171
523	hco-miR-228	scaffold1452.1_size71804___g7882.t1:3utr	156	-11.51	2	23	383	409	24	0.7083	0.7083	UTR	miranda	g7882.t1:3utr	g7882.t1	g7882	g7882	PRJEB506:HCOI00330300	HCOI00330300	HCISE00330300	Caenorhabditis elegans	WBGene00020234
524	hco-miR-228	scaffold42.1_size403246:136658-370569___g17262.t1:3utr	147	-13.79	2	18	401	423	16	0.6875	0.8125	UTR	miranda	g17262.t1:3utr	g17262.t1	g17262	g17262	PRJEB506:HCOI01409000	HCOI01409000	HCISE01409000	Caenorhabditis elegans	WBGene00007386
525	hco-miR-228	scaffold1332.1_size77268___g8383.t1:3utr:1	156	-17.9	2	21	582	605	19	0.7368	0.8421	UTR	miranda	g8383.t1:3utr:1	g8383.t1	g8383
526	hco-miR-228	scaffold1332.1_size77268___g8384.t1:3utr:1	156	-17.9	2	21	582	605	19	0.7368	0.8421	UTR	miranda	g8384.t1:3utr:1	g8384.t1	g8384
527	hco-miR-228	scaffold1332.1_size77268___g8382.t1:3utr:1	156	-17.9	2	21	582	605	19	0.7368	0.8421	UTR	miranda	g8382.t1:3utr:1	g8382.t1	g8382
528	hco-miR-228	scaffold2909.1_size33606___g2820.t1:3utr	153	-14.47	2	23	848	874	24	0.6667	0.6667	UTR	miranda	g2820.t1:3utr	g2820.t1	g2820
529	hco-miR-228	scaffold1892.1_size56777___g5899.t1:3utr	152	-14.38	2	21	568	588	19	0.7368	0.7368	UTR	miranda	g5899.t1:3utr	g5899.t1	g5899	g5899	PRJEB506:HCOI00588000	HCOI00588000	HCISE00588000	Caenorhabditis elegans	WBGene00018771
530	hco-miR-228	scaffold3194.1_size29245___g2214.t2:3utr	153	-20.17	3	23	771	795	21	0.7619	0.8095	UTR	miranda	g2214.t2:3utr	g2214.t2	g2214	g2214	PRJEB506:HCOI01125600	HCOI01125600	HCISE01125600	Caenorhabditis elegans	WBGene00020530
531	hco-miR-228	scaffold3194.1_size29245___g2214.t2:3utr	146	-12.39	2	15	32	55	13	0.7692	0.7692	UTR	miranda	g2214.t2:3utr	g2214.t2	g2214	g2214	PRJEB506:HCOI01125600	HCOI01125600	HCISE01125600	Caenorhabditis elegans	WBGene00020530
532	hco-miR-228	scaffold3194.1_size29245___g2214.t1:3utr	153	-20.17	3	23	771	795	21	0.7619	0.8095	UTR	miranda	g2214.t1:3utr	g2214.t1	g2214	g2214	PRJEB506:HCOI01125600	HCOI01125600	HCISE01125600	Caenorhabditis elegans	WBGene00020530
533	hco-miR-228	scaffold3194.1_size29245___g2214.t1:3utr	146	-12.39	2	15	32	55	13	0.7692	0.7692	UTR	miranda	g2214.t1:3utr	g2214.t1	g2214	g2214	PRJEB506:HCOI01125600	HCOI01125600	HCISE01125600	Caenorhabditis elegans	WBGene00020530
534	hco-miR-228	scaffold29.1_size435695.7.104568_435695:1-136458___g13541.t1:3utr	157	-20.86	3	23	312	336	21	0.8095	0.8095	UTR	miranda	g13541.t1:3utr	g13541.t1	g13541	g13541	PRJEB506:HCOI01013500	HCOI01013500	HCISE01013500	Caenorhabditis elegans	WBGene00011216
535	hco-miR-228	scaffold56.1_size355762___g19336.t1:3utr	147	-11.81	2	23	129	152	22	0.6364	0.7273	UTR	miranda	g19336.t1:3utr	g19336.t1	g19336	g19336	PRJEB506:HCOI01694500	HCOI01694500	HCISE01694500	Caenorhabditis elegans	WBGene00011888
536	hco-miR-228	scaffold2144.1_size49104___g5115.t3:3utr	149	-19.63	3	19	1	25	17	0.8235	0.8824	UTR	miranda	g5115.t3:3utr	g5115.t3	g5115	g5115	PRJEB506:HCOI00706500	HCOI00706500	HCISE00706500	Caenorhabditis elegans	WBGene00006830
537	hco-miR-228	scaffold2144.1_size49104___g5115.t2:3utr	149	-19.63	3	19	1	25	17	0.8235	0.8824	UTR	miranda	g5115.t2:3utr	g5115.t2	g5115	g5115	PRJEB506:HCOI00706500	HCOI00706500	HCISE00706500	Caenorhabditis elegans	WBGene00006830
538	hco-miR-228	scaffold2144.1_size49104___g5115.t1:3utr	149	-19.63	3	19	1	25	17	0.8235	0.8824	UTR	miranda	g5115.t1:3utr	g5115.t1	g5115	g5115	PRJEB506:HCOI00706500	HCOI00706500	HCISE00706500	Caenorhabditis elegans	WBGene00006830
539	hco-miR-228	scaffold2144.1_size49104___g5115.t4:3utr	149	-19.63	3	19	1	25	17	0.8235	0.8824	UTR	miranda	g5115.t4:3utr	g5115.t4	g5115	g5115	PRJEB506:HCOI00706500	HCOI00706500	HCISE00706500	Caenorhabditis elegans	WBGene00006830
540	hco-miR-228	scaffold334.1_size183841___g15586.t1:3utr	157	-16.13	2	23	177	201	22	0.6818	0.7273	UTR	miranda	g15586.t1:3utr	g15586.t1	g15586	g15586	PRJEB506:HCOI01173400	HCOI01173400	HCISE01173400	Caenorhabditis elegans	WBGene00010827
541	hco-miR-228	scaffold583.1_size136612.4.23771_47634___g1440.t1:3utr	161	-17.03	2	23	672	696	22	0.6818	0.7727	UTR	miranda	g1440.t1:3utr	g1440.t1	g1440	g1440	PRJEB506:HCOI01732100	HCOI01732100	HCISE01732100	Caenorhabditis elegans	WBGene00006516
542	hco-miR-228	scaffold473.1_size155195___g14429.t1:3utr	151	-15.91	2	19	588	609	17	0.8235	0.8824	UTR	miranda	g14429.t1:3utr	g14429.t1	g14429
543	hco-miR-228	scaffold161.1_size255775___g17716.t1:3utr	163	-21.45	2	23	554	580	24	0.75	0.7917	UTR	miranda	g17716.t1:3utr	g17716.t1	g17716	g17716	PRJEB506:HCOI00432300	HCOI00432300	HCISE00432300	Caenorhabditis elegans	WBGene00011146
544	hco-miR-228	scaffold387.1_size172446___g15142.t1:3utr	154	-18.03	3	23	641	664	20	0.75	0.8	UTR	miranda	g15142.t1:3utr	g15142.t1	g15142	g15142	PRJEB506:HCOI01324200	HCOI01324200	HCISE01324200	Caenorhabditis elegans	WBGene00010768
545	hco-miR-228	scaffold1011.1_size94223___g10284.t1:3utr:3	145	-17.45	2	22	749	772	20	0.65	0.75	UTR	miranda	g10284.t1:3utr:3	g10284.t1	g10284	g10284	PRJEB506:HCOI00018500	HCOI00018500	HCISE00018500	Caenorhabditis elegans	WBGene00012373
546	hco-miR-228	scaffold868.1_size104818___g11143.t1:3utr	164	-14.82	2	20	283	306	19	0.8421	0.8421	UTR	miranda	g11143.t1:3utr	g11143.t1	g11143
547	hco-miR-228	scaffold868.1_size104818___g11143.t1:3utr	160	-16.89	2	22	221	245	21	0.7619	0.8571	UTR	miranda	g11143.t1:3utr	g11143.t1	g11143
548	hco-miR-228	scaffold868.1_size104818___g11143.t2:3utr	164	-14.82	2	20	283	306	19	0.8421	0.8421	UTR	miranda	g11143.t2:3utr	g11143.t2	g11143
549	hco-miR-228	scaffold868.1_size104818___g11143.t2:3utr	160	-16.89	2	22	221	245	21	0.7619	0.8571	UTR	miranda	g11143.t2:3utr	g11143.t2	g11143
550	hco-miR-228	scaffold868.1_size104818___g11143.t3:3utr	164	-14.82	2	20	283	306	19	0.8421	0.8421	UTR	miranda	g11143.t3:3utr	g11143.t3	g11143
551	hco-miR-228	scaffold868.1_size104818___g11143.t3:3utr	160	-16.89	2	22	221	245	21	0.7619	0.8571	UTR	miranda	g11143.t3:3utr	g11143.t3	g11143
552	hco-miR-228	scaffold3758.1_size22245___g1163.t1:3utr	164	-24.41	2	23	798	824	24	0.7083	0.7917	UTR	miranda	g1163.t1:3utr	g1163.t1	g1163	g1163	PRJEB506:HCOI01293900	HCOI01293900	HCISE01293900	Caenorhabditis elegans	WBGene00077521
553	hco-miR-228	scaffold64.1_size340765___g19233.t1:3utr	159	-15.47	2	21	90	115	21	0.6667	0.8095	UTR	miranda	g19233.t1:3utr	g19233.t1	g19233
554	hco-miR-228	scaffold130.1_size281871___g18181.t1:3utr	146	-15.66	2	22	841	867	23	0.6957	0.8261	UTR	miranda	g18181.t1:3utr	g18181.t1	g18181
555	hco-miR-228	scaffold895.1_size101977___g10968.t1:3utr:1	145	-17.89	2	22	211	232	20	0.75	0.8	UTR	miranda	g10968.t1:3utr:1	g10968.t1	g10968
556	hco-miR-228	scaffold80.1_size321046___g18986.t1:3utr	159	-23.25	2	23	867	888	21	0.7143	0.7619	UTR	miranda	g18986.t1:3utr	g18986.t1	g18986
557	hco-miR-228	scaffold80.1_size321046___g18986.t1:3utr	149	-10.81	2	19	879	903	18	0.6667	0.7778	UTR	miranda	g18986.t1:3utr	g18986.t1	g18986
558	hco-miR-228	scaffold80.1_size321046___g18986.t2:3utr	159	-23.25	2	23	867	888	21	0.7143	0.7619	UTR	miranda	g18986.t2:3utr	g18986.t2	g18986
559	hco-miR-228	scaffold80.1_size321046___g18986.t2:3utr	149	-10.81	2	19	879	903	18	0.6667	0.7778	UTR	miranda	g18986.t2:3utr	g18986.t2	g18986
560	hco-miR-228	scaffold1205.1_size83133___g8933.t1:3utr	151	-19.06	2	23	788	815	25	0.68	0.72	UTR	miranda	g8933.t1:3utr	g8933.t1	g8933	g8933	PRJEB506:HCOI00169000	HCOI00169000	HCISE00169000	Caenorhabditis elegans	WBGene00020045
561	hco-miR-228	scaffold208.1_size227886___g17189.t1:3utr	149	-19.27	2	23	322	346	22	0.6818	0.7727	UTR	miranda	g17189.t1:3utr	g17189.t1	g17189	g17189	PRJEB506:HCOI00677000	HCOI00677000	HCISE00677000	Caenorhabditis elegans	WBGene00010146
562	hco-miR-228	scaffold648.1_size128724:67353-128724___g6469.t1:3utr	149	-11.85	2	22	439	462	20	0.6	0.7	UTR	miranda	g6469.t1:3utr	g6469.t1	g6469
563	hco-miR-228	scaffold991.1_size95605___g10439.t1:3utr:1	149	-16.16	2	23	334	358	22	0.6818	0.7727	UTR	miranda	g10439.t1:3utr:1	g10439.t1	g10439
564	hco-miR-228	scaffold421.1_size165031___g14815.t2:3utr	148	-15.76	2	22	884	908	21	0.8095	0.8095	UTR	miranda	g14815.t2:3utr	g14815.t2	g14815	g14815	PRJEB506:HCOI01411600	HCOI01411600	HCISE01411600	Caenorhabditis elegans	WBGene00001980
565	hco-miR-228	scaffold421.1_size165031___g14815.t1:3utr	148	-15.76	2	22	884	908	21	0.8095	0.8095	UTR	miranda	g14815.t1:3utr	g14815.t1	g14815	g14815	PRJEB506:HCOI01411600	HCOI01411600	HCISE01411600	Caenorhabditis elegans	WBGene00001980
566	hco-miR-228	scaffold63.1_size341111___g19255.t1:3utr	155	-22.04	2	12	170	193	10	1	1	UTR	miranda	g19255.t1:3utr	g19255.t1	g19255
567	hco-miR-228	scaffold489.1_size151871.8.120116_151871___g2555.t1:3utr	151	-17.85	2	23	137	161	23	0.6522	0.7391	UTR	miranda	g2555.t1:3utr	g2555.t1	g2555	g2555	PRJEB506:HCOI01556900	HCOI01556900	HCISE01556900	Caenorhabditis elegans	WBGene00020196
568	hco-miR-228	scaffold87.1_size311186.1.1_89637___g9544.t1:3utr	157	-26.7	2	23	77	102	23	0.6957	0.8261	UTR	miranda	g9544.t1:3utr	g9544.t1	g9544
569	hco-miR-228	scaffold1621.1_size65421___g7175.t1:3utr:1	148	-15.16	2	22	910	936	23	0.6522	0.7826	UTR	miranda	g7175.t1:3utr:1	g7175.t1	g7175	g7175	PRJEB506:HCOI00438400	HCOI00438400	HCISE00438400	Caenorhabditis elegans	WBGene00019328
570	hco-miR-228	scaffold1833.1_size58677___g6137.t1:3utr:3	147	-19.02	3	21	482	506	19	0.7368	0.8421	UTR	miranda	g6137.t1:3utr:3	g6137.t1	g6137	g6137	PRJEB506:HCOI00562400	HCOI00562400	HCISE00562400	Caenorhabditis elegans	WBGene00000013
571	hco-miR-228	scaffold1881.1_size57077___g5960.t1:3utr	156	-16.32	2	22	171	197	23	0.7391	0.7826	UTR	miranda	g5960.t1:3utr	g5960.t1	g5960	g5960	PRJEB506:HCOI00584700	HCOI00584700	HCISE00584700	Caenorhabditis elegans	WBGene00004087
572	hco-miR-228	scaffold154.1_size260865___g17809.t1:3utr	153	-11.55	2	22	146	169	20	0.65	0.7	UTR	miranda	g17809.t1:3utr	g17809.t1	g17809
573	hco-miR-228	scaffold64.1_size340765___g19234.t1:3utr:2	150	-17.37	2	23	576	597	21	0.7619	0.8095	UTR	miranda	g19234.t1:3utr:2	g19234.t1	g19234
574	hco-miR-228	scaffold1711.1_size62908___g6827.t1:3utr	158	-16.15	2	21	803	829	22	0.7273	0.7727	UTR	miranda	g6827.t1:3utr	g6827.t1	g6827	g6827	PRJEB506:HCOI00493100	HCOI00493100	HCISE00493100	Caenorhabditis elegans	WBGene00022059
575	hco-miR-228	scaffold1711.1_size62908___g6827.t1:3utr	148	-12.59	2	18	137	162	18	0.7222	0.7222	UTR	miranda	g6827.t1:3utr	g6827.t1	g6827	g6827	PRJEB506:HCOI00493100	HCOI00493100	HCISE00493100	Caenorhabditis elegans	WBGene00022059
576	hco-miR-228	scaffold276.1_size200775___g16115.t1:3utr	166	-19.84	2	21	591	613	19	0.7895	0.8421	UTR	miranda	g16115.t1:3utr	g16115.t1	g16115
577	hco-miR-228	scaffold276.1_size200775___g16115.t1:3utr	163	-17.16	2	18	322	344	16	0.8125	0.9375	UTR	miranda	g16115.t1:3utr	g16115.t1	g16115
578	hco-miR-228	scaffold373.1_size175042___g15256.t1:3utr	152	-13.21	2	21	688	708	19	0.7368	0.7368	UTR	miranda	g15256.t1:3utr	g15256.t1	g15256	g15256	PRJEB506:HCOI01287900	HCOI01287900	HCISE01287900	Caenorhabditis elegans	WBGene00018771
579	hco-miR-228	scaffold1689.1_size63398___g6925.t1:3utr	145	-20.51	2	23	748	774	24	0.625	0.75	UTR	miranda	g6925.t1:3utr	g6925.t1	g6925	g6925	PRJEB506:HCOI00476100	HCOI00476100	HCISE00476100	Caenorhabditis elegans	WBGene00010308
580	hco-miR-228	scaffold11339.1_size1595___g6604.t1:3utr	151	-13.36	2	18	22	44	16	0.75	0.8125	UTR	miranda	g6604.t1:3utr	g6604.t1	g6604
581	hco-miR-228	scaffold730.1_size119507___g12061.t1:3utr	158	-21.7	2	23	507	531	23	0.7391	0.7826	UTR	miranda	g12061.t1:3utr	g12061.t1	g12061
582	hco-miR-228	scaffold290.1_size194665___g15988.t2:3utr	152	-12.21	2	19	542	568	20	0.75	0.75	UTR	miranda	g15988.t2:3utr	g15988.t2	g15988	g15988	PRJEB506:HCOI01015500	HCOI01015500	HCISE01015500	Caenorhabditis elegans	WBGene00001324
583	hco-miR-228	scaffold290.1_size194665___g15988.t2:3utr	152	-15.15	2	21	733	759	23	0.7391	0.7391	UTR	miranda	g15988.t2:3utr	g15988.t2	g15988	g15988	PRJEB506:HCOI01015500	HCOI01015500	HCISE01015500	Caenorhabditis elegans	WBGene00001324
584	hco-miR-228	scaffold290.1_size194665___g15988.t1:3utr	152	-12.21	2	19	542	568	20	0.75	0.75	UTR	miranda	g15988.t1:3utr	g15988.t1	g15988	g15988	PRJEB506:HCOI01015500	HCOI01015500	HCISE01015500	Caenorhabditis elegans	WBGene00001324
585	hco-miR-228	scaffold290.1_size194665___g15988.t1:3utr	152	-15.15	2	21	733	759	23	0.7391	0.7391	UTR	miranda	g15988.t1:3utr	g15988.t1	g15988	g15988	PRJEB506:HCOI01015500	HCOI01015500	HCISE01015500	Caenorhabditis elegans	WBGene00001324
586	hco-miR-228	scaffold5.1_size735775___g20658.t1:3utr:1	155	-12.05	2	22	999	1021	20	0.7	0.75	UTR	miranda	g20658.t1:3utr:1	g20658.t1	g20658	g20658	PRJEB506:HCOI01584800	HCOI01584800	HCISE01584800	Caenorhabditis elegans	WBGene00001228
587	hco-miR-228	scaffold267.1_size204186___g16566.t1:3utr	169	-16.81	2	20	114	139	20	0.85	0.85	UTR	miranda	g16566.t1:3utr	g16566.t1	g16566	g16566	PRJEB506:HCOI00929100	HCOI00929100	HCISE00929100	Caenorhabditis elegans	WBGene00006432
588	hco-miR-228	scaffold3106.1_size30569___g2383.t1:3utr	153	-15.39	2	22	838	858	20	0.7	0.75	UTR	miranda	g2383.t1:3utr	g2383.t1	g2383
589	hco-miR-228	scaffold1652.1_size64199___g7041.t1:3utr	150	-14.12	2	17	942	964	15	0.8	0.8	UTR	miranda	g7041.t1:3utr	g7041.t1	g7041
590	hco-miR-228	scaffold4800.1_size12818___g21407.t1:3utr	151	-18.77	2	20	170	193	18	0.8333	0.8889	UTR	miranda	g21407.t1:3utr	g21407.t1	g21407	g21407	PRJEB506:HCOI01538900	HCOI01538900	HCISE01538900	Caenorhabditis elegans	WBGene00007108
591	hco-miR-228	scaffold598.1_size134288___g13424.t1:3utr	147	-18.8	3	20	906	929	17	0.7647	0.8235	UTR	miranda	g13424.t1:3utr	g13424.t1	g13424	g13424	PRJEB506:HCOI01755300	HCOI01755300	HCISE01755300	Caenorhabditis elegans	WBGene00017037
592	hco-miR-228	scaffold5158.1_size10653___g21020.t1:3utr	152	-10.25	2	21	933	956	19	0.6316	0.7368	UTR	miranda	g21020.t1:3utr	g21020.t1	g21020	g21020	PRJEB506:HCOI01616100	HCOI01616100	HCISE01616100	Caenorhabditis elegans	WBGene00022158
593	hco-miR-228	scaffold667.1_size126825___g12561.t2:3utr	154	-11.63	2	20	41	65	19	0.7368	0.7368	UTR	miranda	g12561.t2:3utr	g12561.t2	g12561
594	hco-miR-228	scaffold667.1_size126825___g12561.t1:3utr	154	-11.63	2	20	41	65	19	0.7368	0.7368	UTR	miranda	g12561.t1:3utr	g12561.t1	g12561
595	hco-miR-228	scaffold667.1_size126825___g12561.t3:3utr	154	-11.63	2	20	41	65	19	0.7368	0.7368	UTR	miranda	g12561.t3:3utr	g12561.t3	g12561
596	hco-miR-228	scaffold67.1_size334728___g19207.t1:3utr	149	-11.08	2	16	476	498	14	0.7857	0.8571	UTR	miranda	g19207.t1:3utr	g19207.t1	g19207
597	hco-miR-228	scaffold7568.1_size3356___g9899.t1:3utr	156	-23.53	3	23	609	631	20	0.8	0.85	UTR	miranda	g9899.t1:3utr	g9899.t1	g9899
598	hco-miR-228	scaffold209.1_size227559___g17185.t1:3utr:1	147	-13.19	2	16	312	335	14	0.7143	0.7857	UTR	miranda	g17185.t1:3utr:1	g17185.t1	g17185	g17185	PRJEB506:HCOI00681500	HCOI00681500	HCISE00681500	Caenorhabditis elegans	WBGene00000876
599	hco-miR-228	scaffold271.1_size202505___g16173.t1:3utr:3	146	-22.12	2	21	934	956	19	0.6842	0.8421	UTR	miranda	g16173.t1:3utr:3	g16173.t1	g16173	g16173	PRJEB506:HCOI00945100	HCOI00945100	HCISE00945100	Caenorhabditis elegans	WBGene00021877
600	hco-miR-228	scaffold86.1_size313060___g18866.t1:3utr:2	154	-13.49	2	20	539	563	19	0.7368	0.7368	UTR	miranda	g18866.t1:3utr:2	g18866.t1	g18866
601	hco-miR-228	scaffold1682.1_size63548.3.12016_18023___g16341.t1:3utr	153	-17.94	2	23	44	70	24	0.7083	0.75	UTR	miranda	g16341.t1:3utr	g16341.t1	g16341	g16341	PRJEB506:HCOI00472600	HCOI00472600	HCISE00472600	Caenorhabditis elegans	WBGene00015470
602	hco-miR-228	scaffold5461.1_size9096___g19799.t1:3utr	155	-23.38	2	20	995	1018	18	0.8333	0.9444	UTR	miranda	g19799.t1:3utr	g19799.t1	g19799	g19799	PRJEB506:HCOI01672000	HCOI01672000	HCISE01672000	Caenorhabditis elegans	WBGene00014123
603	hco-miR-228	scaffold124.1_size285112___g18290.t1:3utr	146	-13.19	2	18	755	782	20	0.75	0.75	UTR	miranda	g18290.t1:3utr	g18290.t1	g18290
604	hco-miR-228	scaffold843.1_size107278:56862-71949___g21794.t1:3utr	147	-19.84	2	20	996	1019	18	0.7778	0.8889	UTR	miranda	g21794.t1:3utr	g21794.t1	g21794
605	hco-miR-228	scaffold194.1_size236686___g17322.t1:3utr	154	-17.95	2	21	653	679	22	0.7727	0.8182	UTR	miranda	g17322.t1:3utr	g17322.t1	g17322	g17322	PRJEB506:HCOI00613000	HCOI00613000	HCISE00613000	Caenorhabditis elegans	WBGene00007236
606	hco-miR-228	scaffold4563.1_size14513___g21707.t1:3utr	158	-11.07	2	19	774	797	17	0.7059	0.8235	UTR	miranda	g21707.t1:3utr	g21707.t1	g21707	g21707	PRJEB506:HCOI01491000	HCOI01491000	HCISE01491000	Caenorhabditis elegans	WBGene00019873
607	hco-miR-228	scaffold948.1_size98052___g10667.t1:3utr:2	148	-20.16	2	17	69	90	15	0.8	0.8667	UTR	miranda	g10667.t1:3utr:2	g10667.t1	g10667
608	hco-miR-228	scaffold1219.1_size82275___g8860.t1:3utr	145	-14.23	2	23	1087	1111	22	0.5909	0.6818	UTR	miranda	g8860.t1:3utr	g8860.t1	g8860
609	hco-miR-228	scaffold2547.1_size40063___g3869.t1:3utr	151	-16.91	2	17	715	740	17	0.7647	0.7647	UTR	miranda	g3869.t1:3utr	g3869.t1	g3869	g3869	PRJEB506:HCOI00883700	HCOI00883700	HCISE00883700	Caenorhabditis elegans	WBGene00004039
610	hco-miR-228	scaffold452.1_size158671.9.109467_126329___g276.t1:3utr	150	-16.56	2	23	61	84	21	0.619	0.8095	UTR	miranda	g276.t1:3utr	g276.t1	g276	g276	PRJEB506:HCOI01482300	HCOI01482300	HCISE01482300	Caenorhabditis elegans	WBGene00019427
611	hco-miR-228	scaffold2.1_size831208:62986-831197___g20669.t1:3utr	149	-14.73	2	22	895	918	20	0.65	0.8	UTR	miranda	g20669.t1:3utr	g20669.t1	g20669	g20669	PRJEB506:HCOI00640600	HCOI00640600	HCISE00640600	Caenorhabditis elegans	WBGene00018482
612	hco-miR-228	scaffold77.1_size322062___g19043.t2:3utr	154	-13.08	2	23	200	223	21	0.7143	0.7619	UTR	miranda	g19043.t2:3utr	g19043.t2	g19043
613	hco-miR-228	scaffold77.1_size322062___g19043.t1:3utr	154	-13.08	2	23	200	223	21	0.7143	0.7619	UTR	miranda	g19043.t1:3utr	g19043.t1	g19043
614	hco-miR-228	scaffold50.1_size380841___g19840.t1:3utr	153	-21.66	2	23	406	429	23	0.7826	0.8261	UTR	miranda	g19840.t1:3utr	g19840.t1	g19840
615	hco-miR-228	scaffold388.1_size171599___g15116.t1:3utr	154	-10.06	2	20	980	1004	19	0.6842	0.7895	UTR	miranda	g15116.t1:3utr	g15116.t1	g15116	g15116	PRJEB506:HCOI01326900	HCOI01326900	HCISE01326900	Caenorhabditis elegans	WBGene00011050
616	hco-miR-228	scaffold1318.1_size77785___g8439.t1:3utr	149	-12.4	2	23	1150	1176	24	0.6667	0.75	UTR	miranda	g8439.t1:3utr	g8439.t1	g8439	g8439	PRJEB506:HCOI00247200	HCOI00247200	HCISE00247200	Caenorhabditis elegans	WBGene00020932
617	hco-miR-228	scaffold3923.1_size20572___g893.t1:3utr	151	-16.32	2	18	272	294	16	0.8125	0.9375	UTR	miranda	g893.t1:3utr	g893.t1	g893
618	hco-miR-228	scaffold16.1_size510158.1.1_428571___g20127.t1:3utr:1	155	-13.71	2	22	11	36	22	0.6818	0.7727	UTR	miranda	g20127.t1:3utr:1	g20127.t1	g20127
619	hco-miR-228	scaffold632.1_size131011.10.72983_131011___g6047.t1:3utr	154	-14.4	2	15	276	299	13	0.8462	0.8462	UTR	miranda	g6047.t1:3utr	g6047.t1	g6047
620	hco-miR-228	scaffold429.1_size163871___g14755.t1:3utr	149	-11.85	2	22	922	945	20	0.6	0.7	UTR	miranda	g14755.t1:3utr	g14755.t1	g14755	g14755	PRJEB506:HCOI01428900	HCOI01428900	HCISE01428900	Caenorhabditis elegans	WBGene00022392
621	hco-miR-228	scaffold99.1_size305882___g18657.t1:3utr	146	-13.47	2	19	160	183	17	0.6471	0.7059	UTR	miranda	g18657.t1:3utr	g18657.t1	g18657
622	hco-miR-228	scaffold1201.1_size83249___g8944.t1:3utr	156	-9.73	2	20	889	910	18	0.7778	0.7778	UTR	miranda	g8944.t1:3utr	g8944.t1	g8944	g8944	PRJEB506:HCOI00166600	HCOI00166600	HCISE00166600	Caenorhabditis elegans	WBGene00007043
623	hco-miR-228	scaffold3011.1_size31802.1.1_19395___g687.t1:3utr	154	-19.55	2	23	395	415	21	0.6667	0.7619	UTR	miranda	g687.t1:3utr	g687.t1	g687	g687	PRJEB506:HCOI01063600	HCOI01063600	HCISE01063600	Caenorhabditis elegans	WBGene00017053
624	hco-miR-228	scaffold58.1_size355132___g19317.t1:3utr	149	-21.14	3	22	799	822	19	0.7895	0.8947	UTR	miranda	g19317.t1:3utr	g19317.t1	g19317	g19317	PRJEB506:HCOI01726500	HCOI01726500	HCISE01726500	Caenorhabditis elegans	WBGene00010296
625	hco-miR-228	scaffold246.1_size210142___g16782.t1:3utr	153	-19.48	2	23	1134	1159	24	0.7083	0.7917	UTR	miranda	g16782.t1:3utr	g16782.t1	g16782	g16782	PRJEB506:HCOI00846900	HCOI00846900	HCISE00846900	Caenorhabditis elegans	WBGene00022501
626	hco-miR-228	scaffold3303.1_size27663.1.1_17297___g359.t1:3utr	147	-12.58	2	16	1202	1225	14	0.7143	0.7857	UTR	miranda	g359.t1:3utr	g359.t1	g359
627	hco-miR-228	scaffold274.1_size201746___g16139.t1:3utr	156	-14.46	2	22	79	103	21	0.6667	0.7619	UTR	miranda	g16139.t1:3utr	g16139.t1	g16139	g16139	PRJEB506:HCOI00955500	HCOI00955500	HCISE00955500	Caenorhabditis elegans	WBGene00009503
628	hco-miR-228	scaffold2942.1_size33064___g2740.t1:3utr:2	160	-19.76	2	21	655	678	19	0.7368	0.8947	UTR	miranda	g2740.t1:3utr:2	g2740.t1	g2740
629	hco-miR-228	scaffold164.1_size253532___g17696.t1:3utr	160	-15.08	2	19	695	717	17	0.8235	0.8235	UTR	miranda	g17696.t1:3utr	g17696.t1	g17696	g17696	PRJEB506:HCOI00447900	HCOI00447900	HCISE00447900	Caenorhabditis elegans	WBGene00007907
630	hco-miR-228	scaffold50.1_size380841___g19842.t1:3utr:1	153	-21.66	2	23	577	600	23	0.7826	0.8261	UTR	miranda	g19842.t1:3utr:1	g19842.t1	g19842	g19842	PRJEB506:HCOI01585500	HCOI01585500	HCISE01585500	Caenorhabditis elegans	WBGene00010259
631	hco-miR-228	scaffold894.1_size102006___g10978.t1:3utr	146	-23.69	2	12	350	374	11	0.9091	0.9091	UTR	miranda	g10978.t1:3utr	g10978.t1	g10978
632	hco-miR-228	scaffold1955.1_size54539___g5681.t1:3utr:2	150	-16.15	2	15	1192	1215	13	0.6923	0.9231	UTR	miranda	g5681.t1:3utr:2	g5681.t1	g5681
633	hco-miR-228	scaffold1955.1_size54539___g5681.t2:3utr:2	150	-16.15	2	15	1192	1215	13	0.6923	0.9231	UTR	miranda	g5681.t2:3utr:2	g5681.t2	g5681
634	hco-miR-228	scaffold768.1_size115318___g11812.t2:3utr	146	-13.69	2	23	292	315	21	0.619	0.7619	UTR	miranda	g11812.t2:3utr	g11812.t2	g11812
635	hco-miR-228	scaffold768.1_size115318___g11812.t1:3utr	146	-13.69	2	23	292	315	21	0.619	0.7619	UTR	miranda	g11812.t1:3utr	g11812.t1	g11812
636	hco-miR-228	scaffold2704.1_size37218___g3475.t1:3utr	150	-15.1	2	23	601	623	22	0.6818	0.7273	UTR	miranda	g3475.t1:3utr	g3475.t1	g3475
637	hco-miR-228	scaffold2704.1_size37218___g3475.t1:3utr	145	-15.48	2	21	503	526	20	0.7	0.85	UTR	miranda	g3475.t1:3utr	g3475.t1	g3475
638	hco-miR-228	scaffold2809.1_size35450___g3059.t1:3utr	150	-17.78	2	19	508	531	17	0.5882	0.8235	UTR	miranda	g3059.t1:3utr	g3059.t1	g3059
639	hco-miR-228	scaffold61.1_size351661:1-197173___g16059.t1:3utr	163	-16.34	2	23	132	155	22	0.7273	0.8182	UTR	miranda	g16059.t1:3utr	g16059.t1	g16059
640	hco-miR-228	scaffold6272.1_size5818___g16299.t1:3utr	166	-16.79	2	19	1322	1345	17	0.7647	0.8824	UTR	miranda	g16299.t1:3utr	g16299.t1	g16299
641	hco-miR-228	scaffold543.1_size141721___g13869.t1:3utr	147	-21.53	2	22	1239	1261	20	0.7	0.8	UTR	miranda	g13869.t1:3utr	g13869.t1	g13869	g13869	PRJEB506:HCOI01665800	HCOI01665800	HCISE01665800	Caenorhabditis elegans	WBGene00005078
642	hco-miR-228	scaffold3358.1_size27014___g1906.t1:3utr	148	-11.75	2	15	1140	1162	13	0.8462	0.8462	UTR	miranda	g1906.t1:3utr	g1906.t1	g1906
643	hco-miR-228	scaffold1311.1_size78117___g8466.t1:3utr	153	-17.52	2	20	601	629	23	0.6957	0.7391	UTR	miranda	g8466.t1:3utr	g8466.t1	g8466	g8466	PRJEB506:HCOI00244200	HCOI00244200	HCISE00244200	Caenorhabditis elegans	WBGene00021751
644	hco-miR-228	scaffold1311.1_size78117___g8466.t2:3utr	153	-17.52	2	20	601	629	23	0.6957	0.7391	UTR	miranda	g8466.t2:3utr	g8466.t2	g8466	g8466	PRJEB506:HCOI00244200	HCOI00244200	HCISE00244200	Caenorhabditis elegans	WBGene00021751
645	hco-miR-228	scaffold2636.1_size38492___g3639.t1:3utr	151	-14.86	2	22	991	1013	20	0.7	0.85	UTR	miranda	g3639.t1:3utr	g3639.t1	g3639	g3639	PRJEB506:HCOI00918200	HCOI00918200	HCISE00918200	Caenorhabditis elegans	WBGene00013737
646	hco-miR-228	scaffold2533.1_size40283___g3923.t1:3utr:1	145	-11.02	2	22	140	163	20	0.65	0.75	UTR	miranda	g3923.t1:3utr:1	g3923.t1	g3923
647	hco-miR-228	scaffold2213.1_size47476___g4878.t1:3utr:1	152	-22.39	2	23	262	287	23	0.6957	0.8261	UTR	miranda	g4878.t1:3utr:1	g4878.t1	g4878	g4878	PRJEB506:HCOI00740100	HCOI00740100	HCISE00740100	Caenorhabditis elegans	WBGene00022029
648	hco-miR-228	scaffold657.1_size127803___g12638.t1:3utr	146	-15.99	3	19	294	317	16	0.75	0.875	UTR	miranda	g12638.t1:3utr	g12638.t1	g12638
649	hco-miR-228	scaffold381.1_size172985___g15188.t1:3utr:3	150	-17.95	3	23	738	758	20	0.8	0.8	UTR	miranda	g15188.t1:3utr:3	g15188.t1	g15188	g15188	PRJEB506:HCOI01310500	HCOI01310500	HCISE01310500	Caenorhabditis elegans	WBGene00007385
650	hco-miR-228	scaffold4025.1_size19566___g706.t1:3utr:2	161	-15.64	2	20	855	877	18	0.7778	0.8333	UTR	miranda	g706.t1:3utr:2	g706.t1	g706	g706	PRJEB506:HCOI01368500	HCOI01368500	HCISE01368500	Caenorhabditis elegans	WBGene00017137
651	hco-miR-228	scaffold2977.1_size32490___g2659.t1:3utr	167	-16.79	2	20	743	766	18	0.7778	0.8333	UTR	miranda	g2659.t1:3utr	g2659.t1	g2659
652	hco-miR-228	scaffold548.1_size141440___g13814.t2:3utr	159	-15	2	18	454	476	16	0.8125	0.875	UTR	miranda	g13814.t2:3utr	g13814.t2	g13814	g13814	PRJEB506:HCOI01674400	HCOI01674400	HCISE01674400	Caenorhabditis elegans	WBGene00022664
653	hco-miR-228	scaffold548.1_size141440___g13814.t3:3utr	159	-15	2	18	454	476	16	0.8125	0.875	UTR	miranda	g13814.t3:3utr	g13814.t3	g13814	g13814	PRJEB506:HCOI01674400	HCOI01674400	HCISE01674400	Caenorhabditis elegans	WBGene00022664
654	hco-miR-228	scaffold548.1_size141440___g13814.t1:3utr	159	-15	2	18	454	476	16	0.8125	0.875	UTR	miranda	g13814.t1:3utr	g13814.t1	g13814	g13814	PRJEB506:HCOI01674400	HCOI01674400	HCISE01674400	Caenorhabditis elegans	WBGene00022664
655	hco-miR-228	scaffold5894.1_size7077___g16546.t1:3utr	147	-11.73	2	23	45	68	22	0.7273	0.7727	UTR	miranda	g16546.t1:3utr	g16546.t1	g16546
656	hco-miR-228	scaffold990.1_size95761.1.1_86143___g9190.t1:3utr	160	-17.75	2	18	1356	1380	17	0.7647	0.8824	UTR	miranda	g9190.t1:3utr	g9190.t1	g9190
657	hco-miR-228	scaffold2943.1_size33055___g2739.t1:3utr	153	-15.64	2	20	637	664	22	0.7273	0.7273	UTR	miranda	g2739.t1:3utr	g2739.t1	g2739	g2739	PRJEB506:HCOI01031100	HCOI01031100	HCISE01031100	Caenorhabditis elegans	WBGene00004039
658	hco-miR-228	scaffold2943.1_size33055___g2739.t2:3utr	153	-15.64	2	20	637	664	22	0.7273	0.7273	UTR	miranda	g2739.t2:3utr	g2739.t2	g2739	g2739	PRJEB506:HCOI01031100	HCOI01031100	HCISE01031100	Caenorhabditis elegans	WBGene00004039
659	hco-miR-228	scaffold4385.1_size16227___g164.t1:3utr	166	-16.79	2	19	1314	1337	17	0.7647	0.8824	UTR	miranda	g164.t1:3utr	g164.t1	g164	g164	PRJEB506:HCOI01450000	HCOI01450000	HCISE01450000	Caenorhabditis elegans	WBGene00021281
660	hco-miR-228	scaffold34.1_size425167___g20107.t1:3utr	145	-15.67	2	20	133	158	20	0.75	0.8	UTR	miranda	g20107.t1:3utr	g20107.t1	g20107	g20107	PRJEB506:HCOI01191800	HCOI01191800	HCISE01191800	Caenorhabditis elegans	WBGene00018402
661	hco-miR-228	scaffold978.1_size96609___g10526.t1:3utr	145	-9.63	2	19	1289	1313	18	0.6667	0.7222	UTR	miranda	g10526.t1:3utr	g10526.t1	g10526
662	hco-miR-228	scaffold1346.1_size76509___g8324.t1:3utr	156	-14.46	2	22	80	104	21	0.6667	0.7619	UTR	miranda	g8324.t1:3utr	g8324.t1	g8324	g8324	PRJEB506:HCOI00265600	HCOI00265600	HCISE00265600	Caenorhabditis elegans	WBGene00009503
663	hco-miR-228	scaffold548.1_size141440___g13814.t4:3utr	159	-15	2	18	521	543	16	0.8125	0.875	UTR	miranda	g13814.t4:3utr	g13814.t4	g13814	g13814	PRJEB506:HCOI01674400	HCOI01674400	HCISE01674400	Caenorhabditis elegans	WBGene00022664
664	hco-miR-228	scaffold174.1_size247800___g17584.t2:3utr	159	-15	2	18	502	524	16	0.8125	0.875	UTR	miranda	g17584.t2:3utr	g17584.t2	g17584	g17584	PRJEB506:HCOI00507700	HCOI00507700	HCISE00507700	Caenorhabditis elegans	WBGene00022664
665	hco-miR-228	scaffold174.1_size247800___g17584.t1:3utr	159	-15	2	18	502	524	16	0.8125	0.875	UTR	miranda	g17584.t1:3utr	g17584.t1	g17584	g17584	PRJEB506:HCOI00507700	HCOI00507700	HCISE00507700	Caenorhabditis elegans	WBGene00022664
666	hco-miR-228	scaffold1334.1_size77128___g8371.t1:3utr	146	-11.77	2	22	996	1017	20	0.6	0.75	UTR	miranda	g8371.t1:3utr	g8371.t1	g8371	g8371	PRJEB506:HCOI00257900	HCOI00257900	HCISE00257900	Caenorhabditis elegans	WBGene00010868
667	hco-miR-228	scaffold1334.1_size77128___g8371.t2:3utr	146	-11.77	2	22	996	1017	20	0.6	0.75	UTR	miranda	g8371.t2:3utr	g8371.t2	g8371	g8371	PRJEB506:HCOI00257900	HCOI00257900	HCISE00257900	Caenorhabditis elegans	WBGene00010868
668	hco-miR-228	scaffold92.1_size308030___g18790.t2:3utr	148	-16.5	2	15	480	502	13	0.7692	0.9231	UTR	miranda	g18790.t2:3utr	g18790.t2	g18790
669	hco-miR-228	scaffold92.1_size308030___g18790.t1:3utr	148	-16.5	2	15	480	502	13	0.7692	0.9231	UTR	miranda	g18790.t1:3utr	g18790.t1	g18790
670	hco-miR-228	scaffold233.1_size214423.4.69949_214423___g13989.t1:3utr	148	-10.82	2	22	298	322	21	0.7143	0.7619	UTR	miranda	g13989.t1:3utr	g13989.t1	g13989	g13989	PRJEB506:HCOI00792300	HCOI00792300	HCISE00792300	Caenorhabditis elegans	WBGene00017160
671	hco-miR-228	scaffold2753.1_size36467___g3226.t1:3utr	154	-11.26	2	17	192	214	15	0.8	0.8667	UTR	miranda	g3226.t1:3utr	g3226.t1	g3226	g3226	PRJEB506:HCOI00961300	HCOI00961300	HCISE00961300	Caenorhabditis elegans	WBGene00012359
672	hco-miR-228	scaffold2064.1_size51427___g5345.t1:3utr	150	-12.93	2	16	991	1015	15	0.8	0.8	UTR	miranda	g5345.t1:3utr	g5345.t1	g5345	g5345	PRJEB506:HCOI00669900	HCOI00669900	HCISE00669900	Caenorhabditis elegans	WBGene00015938
673	hco-miR-228	scaffold2852.1_size34624___g2947.t1:3utr:1	150	-16.63	2	22	642	663	20	0.75	0.8	UTR	miranda	g2947.t1:3utr:1	g2947.t1	g2947
674	hco-miR-228	scaffold2852.1_size34624___g2947.t1:3utr:1	149	-20.29	3	23	663	687	21	0.7619	0.7619	UTR	miranda	g2947.t1:3utr:1	g2947.t1	g2947
675	hco-miR-228	scaffold158.1_size258201___g17752.t1:3utr	151	-18.45	2	20	1302	1325	18	0.7222	0.8333	UTR	miranda	g17752.t1:3utr	g17752.t1	g17752
676	hco-miR-228	scaffold213.1_size227001___g17142.t1:3utr	146	-10.43	2	19	888	911	17	0.7059	0.8235	UTR	miranda	g17142.t1:3utr	g17142.t1	g17142	g17142	PRJEB506:HCOI00702600	HCOI00702600	HCISE00702600	Caenorhabditis elegans	WBGene00015301
677	hco-miR-228	scaffold337.1_size183286___g15553.t1:3utr:3	146	-20.88	2	19	577	600	17	0.7059	0.8235	UTR	miranda	g15553.t1:3utr:3	g15553.t1	g15553
678	hco-miR-228	scaffold4019.1_size19653___g714.t1:3utr	150	-12.75	2	22	848	869	20	0.65	0.75	UTR	miranda	g714.t1:3utr	g714.t1	g714
679	hco-miR-228	scaffold444.1_size160282___g14640.t1:3utr:1	152	-21.61	2	23	191	221	28	0.6429	0.6786	UTR	miranda	g14640.t1:3utr:1	g14640.t1	g14640	g14640	PRJEB506:HCOI01465000	HCOI01465000	HCISE01465000	Caenorhabditis elegans	WBGene00022280
680	hco-miR-228	scaffold2906.1_size33614___g2832.t1:3utr	146	-11.14	2	18	709	730	16	0.75	0.75	UTR	miranda	g2832.t1:3utr	g2832.t1	g2832
681	hco-miR-228	scaffold2446.1_size42056.1.1_10330___g20944.t1:3utr:2	148	-16.82	2	23	116	141	23	0.6522	0.8261	UTR	miranda	g20944.t1:3utr:2	g20944.t1	g20944	g20944	PRJEB506:HCOI00840500	HCOI00840500	HCISE00840500	Caenorhabditis elegans	WBGene00022052
682	hco-miR-228	scaffold2446.1_size42056.1.1_10330___g20944.t1:3utr:2	148	-26.63	4	22	490	514	19	0.8421	0.9474	UTR	miranda	g20944.t1:3utr:2	g20944.t1	g20944	g20944	PRJEB506:HCOI00840500	HCOI00840500	HCISE00840500	Caenorhabditis elegans	WBGene00022052
683	hco-miR-228	scaffold440.1_size160491.3.154587_160491___g16321.t1:3utr	158	-12.57	2	19	795	818	17	0.7059	0.8235	UTR	miranda	g16321.t1:3utr	g16321.t1	g16321
684	hco-miR-228	scaffold791.1_size112884___g11652.t1:3utr	164	-21.18	2	22	1434	1460	23	0.7826	0.8261	UTR	miranda	g11652.t1:3utr	g11652.t1	g11652
685	hco-miR-228	scaffold1803.1_size59689___g6278.t1:3utr:2	160	-14.76	2	19	1177	1199	17	0.7647	0.8824	UTR	miranda	g6278.t1:3utr:2	g6278.t1	g6278
686	hco-miR-228	scaffold1803.1_size59689___g6278.t1:3utr:2	155	-12.18	2	22	41	67	23	0.6957	0.7391	UTR	miranda	g6278.t1:3utr:2	g6278.t1	g6278
687	hco-miR-228	scaffold103.1_size303464:159123-303461___g13978.t1:3utr	149	-16.57	2	23	1357	1384	25	0.64	0.76	UTR	miranda	g13978.t1:3utr	g13978.t1	g13978	g13978	PRJEB506:HCOI00034900	HCOI00034900	HCISE00034900	Caenorhabditis elegans	WBGene00018778
688	hco-miR-228	scaffold2606.1_size38919___g3717.t1:3utr:3	149	-21.32	3	23	1606	1633	24	0.7083	0.75	UTR	miranda	g3717.t1:3utr:3	g3717.t1	g3717	g3717	PRJEB506:HCOI00907800	HCOI00907800	HCISE00907800	Caenorhabditis elegans	WBGene00020322
689	hco-miR-228	scaffold968.1_size97423___g10591.t1:3utr	161	-22.89	2	23	1084	1108	22	0.7727	0.8182	UTR	miranda	g10591.t1:3utr	g10591.t1	g10591
690	hco-miR-228	scaffold1744.1_size61583___g6486.t1:3utr	154	-11.26	2	17	426	448	15	0.8	0.8667	UTR	miranda	g6486.t1:3utr	g6486.t1	g6486	g6486	PRJEB506:HCOI00510800	HCOI00510800	HCISE00510800	Caenorhabditis elegans	WBGene00012359
691	hco-miR-228	scaffold1969.1_size54236___g5639.t1:3utr	147	-11.73	2	23	44	67	22	0.7273	0.7727	UTR	miranda	g5639.t1:3utr	g5639.t1	g5639	g5639	PRJEB506:HCOI00627000	HCOI00627000	HCISE00627000	Caenorhabditis elegans	WBGene00000161
692	hco-miR-228	scaffold192.1_size238126___g17344.t1:3utr	163	-13.13	2	22	900	925	22	0.7727	0.7727	UTR	miranda	g17344.t1:3utr	g17344.t1	g17344	g17344	PRJEB506:HCOI00604400	HCOI00604400	HCISE00604400	Caenorhabditis elegans	WBGene00004771
693	hco-miR-228	scaffold192.1_size238126___g17344.t2:3utr	163	-13.13	2	22	900	925	22	0.7727	0.7727	UTR	miranda	g17344.t2:3utr	g17344.t2	g17344	g17344	PRJEB506:HCOI00604400	HCOI00604400	HCISE00604400	Caenorhabditis elegans	WBGene00004771
694	hco-miR-228	scaffold400.1_size169868___g14995.t1:3utr	164	-17.91	2	23	1460	1482	21	0.7619	0.7619	UTR	miranda	g14995.t1:3utr	g14995.t1	g14995	g14995	PRJEB506:HCOI01361200	HCOI01361200	HCISE01361200	Caenorhabditis elegans	WBGene00020169
695	hco-miR-228	scaffold1767.1_size60639___g6400.t1:3utr	150	-16.06	2	18	1284	1307	17	0.7647	0.8235	UTR	miranda	g6400.t1:3utr	g6400.t1	g6400	g6400	PRJEB506:HCOI00522300	HCOI00522300	HCISE00522300	Caenorhabditis elegans	WBGene00007102
696	hco-miR-228	scaffold2200.1_size47868___g4933.t1:3utr:2	152	-15.81	2	21	475	497	20	0.75	0.75	UTR	miranda	g4933.t1:3utr:2	g4933.t1	g4933	g4933	PRJEB506:HCOI00734800	HCOI00734800	HCISE00734800	Caenorhabditis elegans	WBGene00012018
697	hco-miR-228	scaffold550.1_size140444.3.72754_140444___g7457.t1:3utr	160	-18.31	2	18	1462	1486	17	0.7647	0.8824	UTR	miranda	g7457.t1:3utr	g7457.t1	g7457	g7457	PRJEB506:HCOI01679200	HCOI01679200	HCISE01679200	Caenorhabditis elegans	WBGene00013672
698	hco-miR-228	scaffold550.1_size140444.3.72754_140444___g7457.t1:3utr	145	-11.76	2	19	1156	1180	18	0.7222	0.8333	UTR	miranda	g7457.t1:3utr	g7457.t1	g7457	g7457	PRJEB506:HCOI01679200	HCOI01679200	HCISE01679200	Caenorhabditis elegans	WBGene00013672
699	hco-miR-228	scaffold1873.1_size57535___g5997.t1:3utr:1	145	-13.15	3	23	1769	1793	21	0.7143	0.7619	UTR	miranda	g5997.t1:3utr:1	g5997.t1	g5997	g5997	PRJEB506:HCOI00580000	HCOI00580000	HCISE00580000	Caenorhabditis elegans	WBGene00000934
700	hco-miR-228	scaffold222.1_size221240___g17042.t1:3utr	148	-15.54	2	22	1552	1576	21	0.6667	0.6667	UTR	miranda	g17042.t1:3utr	g17042.t1	g17042	g17042	PRJEB506:HCOI00742700	HCOI00742700	HCISE00742700	Caenorhabditis elegans	WBGene00001794
701	hco-miR-228	scaffold164.1_size253532___g17697.t1:3utr	149	-17.06	2	22	40	62	21	0.7619	0.8095	UTR	miranda	g17697.t1:3utr	g17697.t1	g17697	g17697	PRJEB506:HCOI00448000	HCOI00448000	HCISE00448000	Caenorhabditis elegans	WBGene00011378
702	hco-miR-228	scaffold206.1_size230657.1.1_210911___g16793.t1:3utr	147	-16.66	2	18	1444	1466	16	0.8125	0.875	UTR	miranda	g16793.t1:3utr	g16793.t1	g16793	g16793	PRJEB506:HCOI00667100	HCOI00667100	HCISE00667100	Caenorhabditis elegans	WBGene00013967
703	hco-miR-228	scaffold65.1_size337668___g19227.t1:3utr	154	-16.77	2	22	1499	1523	22	0.7273	0.7273	UTR	miranda	g19227.t1:3utr	g19227.t1	g19227
704	hco-miR-228	scaffold1881.1_size57077___g5960.t3:3utr	156	-16.32	2	22	1095	1121	23	0.7391	0.7826	UTR	miranda	g5960.t3:3utr	g5960.t3	g5960	g5960	PRJEB506:HCOI00584700	HCOI00584700	HCISE00584700	Caenorhabditis elegans	WBGene00004087
705	hco-miR-228	scaffold1881.1_size57077___g5960.t2:3utr	156	-16.32	2	22	1095	1121	23	0.7391	0.7826	UTR	miranda	g5960.t2:3utr	g5960.t2	g5960	g5960	PRJEB506:HCOI00584700	HCOI00584700	HCISE00584700	Caenorhabditis elegans	WBGene00004087
706	hco-miR-228	scaffold2977.1_size32490___g2660.t1:3utr	146	-16.14	2	20	1235	1259	19	0.6842	0.8421	UTR	miranda	g2660.t1:3utr	g2660.t1	g2660
707	hco-miR-228	scaffold843.1_size107278:74409-107273___g2711.t1:3utr	159	-18.14	2	21	989	1009	19	0.7895	0.8421	UTR	miranda	g2711.t1:3utr	g2711.t1	g2711
708	hco-miR-228	scaffold164.1_size253532___g17697.t2:3utr	149	-17.06	2	22	143	165	21	0.7619	0.8095	UTR	miranda	g17697.t2:3utr	g17697.t2	g17697	g17697	PRJEB506:HCOI00448000	HCOI00448000	HCISE00448000	Caenorhabditis elegans	WBGene00011378
709	hco-miR-228	scaffold1438.1_size72440.2.825_4452___g9962.t1:3utr	163	-20.97	2	23	1669	1692	22	0.7727	0.7727	UTR	miranda	g9962.t1:3utr	g9962.t1	g9962
710	hco-miR-228	scaffold1364.1_size75555___g8233.t1:3utr:2	146	-13.53	3	19	903	926	16	0.8125	0.8125	UTR	miranda	g8233.t1:3utr:2	g8233.t1	g8233
711	hco-miR-228	scaffold430.1_size163788___g14737.t1:3utr	150	-16.36	2	23	154	177	21	0.619	0.6667	UTR	miranda	g14737.t1:3utr	g14737.t1	g14737	g14737	PRJEB506:HCOI01432000	HCOI01432000	HCISE01432000	Caenorhabditis elegans	WBGene00000960
712	hco-miR-228	scaffold568.1_size138840___g13633.t1:3utr:1	145	-20.43	2	21	50	71	19	0.6842	0.8421	UTR	miranda	g13633.t1:3utr:1	g13633.t1	g13633
713	hco-miR-228	scaffold682.1_size125745___g12461.t1:3utr	160	-20	2	22	977	997	20	0.75	0.85	UTR	miranda	g12461.t1:3utr	g12461.t1	g12461
714	hco-miR-228	scaffold106.1_size302795___g18576.t1:3utr	166	-17.17	2	23	156	179	21	0.6667	0.8095	UTR	miranda	g18576.t1:3utr	g18576.t1	g18576	g18576	PRJEB506:HCOI00059400	HCOI00059400	HCISE00059400	Caenorhabditis elegans	WBGene00015966
715	hco-miR-228	scaffold4797.1_size12843___g21412.t1:3utr	145	-12.29	2	19	4	28	18	0.7222	0.8333	UTR	miranda	g21412.t1:3utr	g21412.t1	g21412	g21412	PRJEB506:HCOI01536300	HCOI01536300	HCISE01536300	Caenorhabditis elegans	WBGene00019301
716	hco-miR-228	scaffold1318.1_size77785___g8438.t1:3utr	148	-16.32	3	21	658	681	18	0.7778	0.7778	UTR	miranda	g8438.t1:3utr	g8438.t1	g8438	g8438	PRJEB506:HCOI00247100	HCOI00247100	HCISE00247100	Caenorhabditis elegans	WBGene00010698
717	hco-miR-228	scaffold527.1_size144580.1.1_113617___g11713.t2:3utr	154	-15.07	2	23	1504	1527	21	0.6667	0.6667	UTR	miranda	g11713.t2:3utr	g11713.t2	g11713	g11713	PRJEB506:HCOI01636400	HCOI01636400	HCISE01636400	Caenorhabditis elegans	WBGene00001649
718	hco-miR-228	scaffold527.1_size144580.1.1_113617___g11713.t1:3utr	154	-15.07	2	23	1504	1527	21	0.6667	0.6667	UTR	miranda	g11713.t1:3utr	g11713.t1	g11713	g11713	PRJEB506:HCOI01636400	HCOI01636400	HCISE01636400	Caenorhabditis elegans	WBGene00001649
719	hco-miR-228	scaffold6414.1_size5418___g16224.t2:3utr	147	-12.89	2	23	399	422	22	0.6818	0.6818	UTR	miranda	g16224.t2:3utr	g16224.t2	g16224
720	hco-miR-228	scaffold1307.1_size78631___g8488.t1:3utr	157	-16.78	2	19	103	127	18	0.7778	0.7778	UTR	miranda	g8488.t1:3utr	g8488.t1	g8488	g8488	PRJEB506:HCOI00241300	HCOI00241300	HCISE00241300	Caenorhabditis elegans	WBGene00017783
721	hco-miR-228	scaffold593.1_size134844___g13459.t1:3utr:2	179	-23.39	2	20	2029	2052	18	0.8333	0.9444	UTR	miranda	g13459.t1:3utr:2	g13459.t1	g13459	g13459	PRJEB506:HCOI01749100	HCOI01749100	HCISE01749100	Caenorhabditis elegans	WBGene00007975
722	hco-miR-228	scaffold593.1_size134844___g13459.t1:3utr:2	147	-13.41	2	22	160	182	20	0.65	0.7	UTR	miranda	g13459.t1:3utr:2	g13459.t1	g13459	g13459	PRJEB506:HCOI01749100	HCOI01749100	HCISE01749100	Caenorhabditis elegans	WBGene00007975
723	hco-miR-228	scaffold2172.1_size48437___g5012.t1:3utr:2	161	-21.06	2	14	1425	1448	12	0.9167	1	UTR	miranda	g5012.t1:3utr:2	g5012.t1	g5012
724	hco-miR-228	scaffold294.1_size194275.1.1_48267___g4978.t2:3utr:3	154	-23.12	3	22	163	186	20	0.85	0.85	UTR	miranda	g4978.t2:3utr:3	g4978.t2	g4978
725	hco-miR-228	scaffold703.1_size123183___g12293.t1:3utr:2	154	-13.09	2	22	222	243	20	0.7	0.75	UTR	miranda	g12293.t1:3utr:2	g12293.t1	g12293
726	hco-miR-228	scaffold3146.1_size29879___g2293.t1:3utr	165	-20.56	2	20	1382	1404	18	0.8333	0.8333	UTR	miranda	g2293.t1:3utr	g2293.t1	g2293	g2293	PRJEB506:HCOI01111400	HCOI01111400	HCISE01111400	Caenorhabditis elegans	WBGene00017039
727	hco-miR-228	scaffold3146.1_size29879___g2293.t1:3utr	165	-20.56	2	20	1769	1791	18	0.8333	0.8333	UTR	miranda	g2293.t1:3utr	g2293.t1	g2293	g2293	PRJEB506:HCOI01111400	HCOI01111400	HCISE01111400	Caenorhabditis elegans	WBGene00017039
728	hco-miR-228	scaffold1905.1_size56264___g5874.t1:3utr:3	151	-11.56	2	20	482	505	18	0.6667	0.7222	UTR	miranda	g5874.t1:3utr:3	g5874.t1	g5874	g5874	PRJEB506:HCOI00597200	HCOI00597200	HCISE00597200	Caenorhabditis elegans	WBGene00011967
729	hco-miR-228	scaffold145.1_size271331___g17977.t1:3utr	147	-11.42	2	22	1049	1071	20	0.7	0.8	UTR	miranda	g17977.t1:3utr	g17977.t1	g17977
730	hco-miR-228	scaffold279.1_size199278___g16086.t1:3utr	148	-17.54	2	23	1715	1737	21	0.6667	0.8095	UTR	miranda	g16086.t1:3utr	g16086.t1	g16086	g16086	PRJEB506:HCOI00973600	HCOI00973600	HCISE00973600	Caenorhabditis elegans	WBGene00007058
731	hco-miR-228	scaffold275.1_size201171___g16118.t1:3utr	164	-17.15	2	22	889	913	21	0.7143	0.8095	UTR	miranda	g16118.t1:3utr	g16118.t1	g16118	g16118	PRJEB506:HCOI00959100	HCOI00959100	HCISE00959100	Caenorhabditis elegans	WBGene00020983
732	hco-miR-228	scaffold1898.1_size56450___g5903.t2:3utr:2	159	-20.27	2	23	625	652	25	0.72	0.76	UTR	miranda	g5903.t2:3utr:2	g5903.t2	g5903	g5903	PRJEB506:HCOI00590100	HCOI00590100	HCISE00590100	Caenorhabditis elegans	WBGene00001975
733	hco-miR-228	scaffold1898.1_size56450___g5903.t1:3utr:2	159	-20.27	2	23	625	652	25	0.72	0.76	UTR	miranda	g5903.t1:3utr:2	g5903.t1	g5903	g5903	PRJEB506:HCOI00590100	HCOI00590100	HCISE00590100	Caenorhabditis elegans	WBGene00001975
734	hco-miR-228	scaffold1041.1_size92695___g10110.t1:3utr	145	-15.05	2	22	1873	1896	20	0.65	0.75	UTR	miranda	g10110.t1:3utr	g10110.t1	g10110	g10110	PRJEB506:HCOI00044900	HCOI00044900	HCISE00044900	Caenorhabditis elegans	WBGene00007058
735	hco-miR-228	scaffold1284.1_size79995___g8581.t1:3utr	146	-15.71	2	23	1797	1818	21	0.6667	0.7143	UTR	miranda	g8581.t1:3utr	g8581.t1	g8581
736	hco-miR-228	scaffold16.1_size510158.1.1_428571___g20113.t2:3utr:2	150	-18.46	2	21	843	865	19	0.6842	0.7368	UTR	miranda	g20113.t2:3utr:2	g20113.t2	g20113
737	hco-miR-228	scaffold16.1_size510158.1.1_428571___g20113.t1:3utr:2	150	-18.46	2	21	843	865	19	0.6842	0.7368	UTR	miranda	g20113.t1:3utr:2	g20113.t1	g20113
738	hco-miR-228	scaffold4670.1_size13785___g21559.t1:3utr	153	-15.39	2	22	2121	2141	20	0.7	0.75	UTR	miranda	g21559.t1:3utr	g21559.t1	g21559
739	hco-miR-228	scaffold339.1_size183202___g15544.t3:3utr	150	-15.67	2	22	2282	2305	21	0.7619	0.8095	UTR	miranda	g15544.t3:3utr	g15544.t3	g15544	g15544	PRJEB506:HCOI01187100	HCOI01187100	HCISE01187100	Caenorhabditis elegans	WBGene00010708
740	hco-miR-228	scaffold339.1_size183202___g15544.t2:3utr	150	-15.67	2	22	2282	2305	21	0.7619	0.8095	UTR	miranda	g15544.t2:3utr	g15544.t2	g15544	g15544	PRJEB506:HCOI01187100	HCOI01187100	HCISE01187100	Caenorhabditis elegans	WBGene00010708
741	hco-miR-228	scaffold339.1_size183202___g15544.t1:3utr	150	-15.67	2	22	2282	2305	21	0.7619	0.8095	UTR	miranda	g15544.t1:3utr	g15544.t1	g15544	g15544	PRJEB506:HCOI01187100	HCOI01187100	HCISE01187100	Caenorhabditis elegans	WBGene00010708
742	hco-miR-228	scaffold2336.1_size44643___g4494.t1:3utr:1	149	-14.05	2	22	2239	2262	20	0.7	0.75	UTR	miranda	g4494.t1:3utr:1	g4494.t1	g4494	g4494	PRJEB506:HCOI00795000	HCOI00795000	HCISE00795000	Caenorhabditis elegans	WBGene00015460
743	hco-miR-228	scaffold91.1_size308216___g18812.t1:3utr	166	-19.15	2	23	863	886	21	0.7143	0.7619	UTR	miranda	g18812.t1:3utr	g18812.t1	g18812
744	hco-miR-228	scaffold91.1_size308216___g18812.t1:3utr	149	-10.56	2	18	2339	2362	16	0.6875	0.75	UTR	miranda	g18812.t1:3utr	g18812.t1	g18812
745	hco-miR-228	scaffold69.1_size334058___g19172.t1:3utr:1	147	-12.97	2	17	1258	1282	16	0.6875	0.8125	UTR	miranda	g19172.t1:3utr:1	g19172.t1	g19172
746	hco-miR-228	scaffold627.1_size131309___g12865.t1:3utr	145	-23.27	2	22	1880	1903	20	0.75	0.8	UTR	miranda	g12865.t1:3utr	g12865.t1	g12865
747	hco-miR-228	scaffold278.1_size199613___g16089.t1:3utr	147	-16.22	2	17	981	1006	17	0.7059	0.7647	UTR	miranda	g16089.t1:3utr	g16089.t1	g16089	g16089	PRJEB506:HCOI00969900	HCOI00969900	HCISE00969900	Caenorhabditis elegans	WBGene00013542
748	hco-miR-228	scaffold506.1_size148304___g14141.t2:3utr:1	156	-17.51	2	22	1014	1038	21	0.7619	0.8095	UTR	miranda	g14141.t2:3utr:1	g14141.t2	g14141	g14141	PRJEB506:HCOI01598600	HCOI01598600	HCISE01598600	Caenorhabditis elegans	WBGene00006932
749	hco-miR-228	scaffold506.1_size148304___g14141.t1:3utr:1	156	-17.51	2	22	1014	1038	21	0.7619	0.8095	UTR	miranda	g14141.t1:3utr:1	g14141.t1	g14141	g14141	PRJEB506:HCOI01598600	HCOI01598600	HCISE01598600	Caenorhabditis elegans	WBGene00006932
750	hco-miR-228	scaffold657.1_size127803___g12640.t1:3utr	146	-11.55	2	21	84	106	19	0.6316	0.7368	UTR	miranda	g12640.t1:3utr	g12640.t1	g12640
751	hco-miR-228	scaffold6912.1_size4330___g13159.t1:3utr	147	-10.48	2	20	882	905	18	0.6667	0.6667	UTR	miranda	g13159.t1:3utr	g13159.t1	g13159
752	hco-miR-228	scaffold288.1_size194921.3.68250_194921___g12552.t1:3utr	151	-18.79	2	23	1585	1606	21	0.7143	0.8095	UTR	miranda	g12552.t1:3utr	g12552.t1	g12552	g12552	PRJEB506:HCOI01005800	HCOI01005800	HCISE01005800	Caenorhabditis elegans	WBGene00009978
753	hco-miR-228	scaffold1027.1_size93467___g10199.t1:3utr	146	-8.5	2	21	1623	1648	21	0.6667	0.7143	UTR	miranda	g10199.t1:3utr	g10199.t1	g10199
754	hco-miR-228	scaffold1665.1_size63879___g7000.t1:3utr	146	-11.37	2	20	106	131	20	0.7	0.8	UTR	miranda	g7000.t1:3utr	g7000.t1	g7000	g7000	PRJEB506:HCOI00461800	HCOI00461800	HCISE00461800	Caenorhabditis elegans	WBGene00000547
755	hco-miR-228	scaffold1027.1_size93467___g10199.t2:3utr:1	146	-8.5	2	21	1737	1762	21	0.6667	0.7143	UTR	miranda	g10199.t2:3utr:1	g10199.t2	g10199
756	hco-miR-228	scaffold2977.1_size32490___g2657.t2:3utr	157	-17.65	2	14	2620	2643	12	0.9167	0.9167	UTR	miranda	g2657.t2:3utr	g2657.t2	g2657
757	hco-miR-228	scaffold2977.1_size32490___g2657.t1:3utr	157	-17.65	2	14	2620	2643	12	0.9167	0.9167	UTR	miranda	g2657.t1:3utr	g2657.t1	g2657
758	hco-miR-228	scaffold3432.1_size26095___g1772.t1:3utr	157	-10.76	2	22	20	43	20	0.65	0.75	UTR	miranda	g1772.t1:3utr	g1772.t1	g1772
759	hco-miR-228	scaffold168.1_size251802___g17642.t1:3utr	150	-17.16	2	22	22	45	21	0.7143	0.7143	UTR	miranda	g17642.t1:3utr	g17642.t1	g17642	g17642	PRJEB506:HCOI00470600	HCOI00470600	HCISE00470600	Caenorhabditis elegans	WBGene00021597
760	hco-miR-228	scaffold2654.1_size38146___g3601.t1:3utr	171	-24.39	2	21	1244	1269	21	0.8095	0.8095	UTR	miranda	g3601.t1:3utr	g3601.t1	g3601
761	hco-miR-228	scaffold318.1_size187736.2.19540_187736___g14940.t1:3utr:3	149	-12.35	2	18	121	144	16	0.6875	0.75	UTR	miranda	g14940.t1:3utr:3	g14940.t1	g14940
762	hco-miR-228	scaffold178.1_size243917___g17493.t1:3utr:2	154	-13.62	2	21	1648	1670	19	0.6842	0.7895	UTR	miranda	g17493.t1:3utr:2	g17493.t1	g17493	g17493	PRJEB506:HCOI00527600	HCOI00527600	HCISE00527600	Caenorhabditis elegans	WBGene00019668
763	hco-miR-228	scaffold178.1_size243917___g17493.t1:3utr:2	151	-14.25	2	20	2480	2503	18	0.7222	0.8333	UTR	miranda	g17493.t1:3utr:2	g17493.t1	g17493	g17493	PRJEB506:HCOI00527600	HCOI00527600	HCISE00527600	Caenorhabditis elegans	WBGene00019668
764	hco-miR-228	scaffold4248.1_size17314___g358.t1:3utr	147	-10.12	2	22	1110	1132	20	0.65	0.7	UTR	miranda	g358.t1:3utr	g358.t1	g358	g358	PRJEB506:HCOI01419600	HCOI01419600	HCISE01419600	Caenorhabditis elegans	WBGene00007176
765	hco-miR-228	scaffold6014.1_size6650___g16461.t1:3utr	152	-14.93	2	18	1069	1093	17	0.7059	0.8235	UTR	miranda	g16461.t1:3utr	g16461.t1	g16461	g16461	PRJEB506:HCOI01763900	HCOI01763900	HCISE01763900	Caenorhabditis elegans	WBGene00007176
766	hco-miR-228	scaffold32.1_size429054___g20155.t1:3utr	152	-13.82	2	22	1586	1612	23	0.6522	0.6957	UTR	miranda	g20155.t1:3utr	g20155.t1	g20155	g20155	PRJEB506:HCOI01128100	HCOI01128100	HCISE01128100	Caenorhabditis elegans	WBGene00010971
767	hco-miR-228	scaffold988.1_size96046___g10451.t2:3utr	148	-15.16	2	23	1386	1408	21	0.619	0.7143	UTR	miranda	g10451.t2:3utr	g10451.t2	g10451
768	hco-miR-228	scaffold988.1_size96046___g10451.t2:3utr	145	-8.57	2	23	767	791	22	0.6818	0.7273	UTR	miranda	g10451.t2:3utr	g10451.t2	g10451
769	hco-miR-228	scaffold988.1_size96046___g10451.t3:3utr	148	-15.16	2	23	1386	1408	21	0.619	0.7143	UTR	miranda	g10451.t3:3utr	g10451.t3	g10451
770	hco-miR-228	scaffold988.1_size96046___g10451.t3:3utr	145	-8.57	2	23	767	791	22	0.6818	0.7273	UTR	miranda	g10451.t3:3utr	g10451.t3	g10451
771	hco-miR-228	scaffold988.1_size96046___g10451.t1:3utr	148	-15.16	2	23	1386	1408	21	0.619	0.7143	UTR	miranda	g10451.t1:3utr	g10451.t1	g10451
772	hco-miR-228	scaffold988.1_size96046___g10451.t1:3utr	145	-8.57	2	23	767	791	22	0.6818	0.7273	UTR	miranda	g10451.t1:3utr	g10451.t1	g10451
773	hco-miR-228	scaffold344.1_size181976___g15516.t1:3utr:2	153	-19.59	2	23	1143	1167	22	0.5909	0.7727	UTR	miranda	g15516.t1:3utr:2	g15516.t1	g15516
774	hco-miR-228	scaffold6.1_size629498___g20585.t1:3utr	158	-25.71	2	23	1075	1099	23	0.7391	0.7826	UTR	miranda	g20585.t1:3utr	g20585.t1	g20585	g20585	PRJEB506:HCOI01756900	HCOI01756900	HCISE01756900	Caenorhabditis elegans	WBGene00007525
775	hco-miR-228	scaffold6.1_size629498___g20585.t1:3utr	150	-20.71	2	22	2330	2360	27	0.6667	0.7037	UTR	miranda	g20585.t1:3utr	g20585.t1	g20585	g20585	PRJEB506:HCOI01756900	HCOI01756900	HCISE01756900	Caenorhabditis elegans	WBGene00007525
776	hco-miR-228	scaffold6.1_size629498___g20585.t1:3utr	147	-17.99	2	23	2045	2066	21	0.619	0.7143	UTR	miranda	g20585.t1:3utr	g20585.t1	g20585	g20585	PRJEB506:HCOI01756900	HCOI01756900	HCISE01756900	Caenorhabditis elegans	WBGene00007525
777	hco-miR-228	scaffold6.1_size629498___g20585.t1:3utr	147	-13.49	2	22	2851	2873	20	0.7	0.8	UTR	miranda	g20585.t1:3utr	g20585.t1	g20585	g20585	PRJEB506:HCOI01756900	HCOI01756900	HCISE01756900	Caenorhabditis elegans	WBGene00007525
778	hco-miR-228	scaffold158.1_size258201___g17740.t1:3utr	145	-15.34	2	17	969	990	15	0.7333	0.8	UTR	miranda	g17740.t1:3utr	g17740.t1	g17740
779	hco-miR-228	scaffold223.1_size220934___g17034.t1:3utr	160	-18.36	2	22	2620	2644	21	0.619	0.8571	UTR	miranda	g17034.t1:3utr	g17034.t1	g17034	g17034	PRJEB506:HCOI00746300	HCOI00746300	HCISE00746300	Caenorhabditis elegans	WBGene00006637
780	hco-miR-228	scaffold2877.1_size34245___g2897.t1:3utr	152	-16.96	2	16	2465	2488	15	0.8667	0.8667	UTR	miranda	g2897.t1:3utr	g2897.t1	g2897
781	hco-miR-228	scaffold1324.1_size77490___g8401.t1:3utr	149	-14.15	2	19	2500	2524	18	0.6667	0.7778	UTR	miranda	g8401.t1:3utr	g8401.t1	g8401
782	hco-miR-228	scaffold1324.1_size77490___g8401.t1:3utr	146	-16.71	2	17	1032	1057	17	0.7647	0.7647	UTR	miranda	g8401.t1:3utr	g8401.t1	g8401
783	hco-miR-228	scaffold1959.1_size54390___g5664.t1:3utr:2	168	-22.56	2	18	1547	1571	17	0.8824	0.8824	UTR	miranda	g5664.t1:3utr:2	g5664.t1	g5664
784	hco-miR-228	scaffold1959.1_size54390___g5664.t1:3utr:2	158	-15.67	2	21	1720	1742	19	0.6842	0.8421	UTR	miranda	g5664.t1:3utr:2	g5664.t1	g5664
785	hco-miR-228	scaffold1582.1_size66686___g7332.t1:3utr	150	-13.91	2	17	963	985	15	0.7333	0.8667	UTR	miranda	g7332.t1:3utr	g7332.t1	g7332	g7332	PRJEB506:HCOI00408400	HCOI00408400	HCISE00408400	Caenorhabditis elegans	WBGene00009191
786	hco-miR-228	scaffold1582.1_size66686___g7332.t1:3utr	146	-23.23	2	23	34	57	21	0.7143	0.8095	UTR	miranda	g7332.t1:3utr	g7332.t1	g7332	g7332	PRJEB506:HCOI00408400	HCOI00408400	HCISE00408400	Caenorhabditis elegans	WBGene00009191
787	hco-miR-228	scaffold1582.1_size66686___g7332.t2:3utr	150	-13.91	2	17	963	985	15	0.7333	0.8667	UTR	miranda	g7332.t2:3utr	g7332.t2	g7332	g7332	PRJEB506:HCOI00408400	HCOI00408400	HCISE00408400	Caenorhabditis elegans	WBGene00009191
788	hco-miR-228	scaffold1582.1_size66686___g7332.t2:3utr	146	-23.23	2	23	34	57	21	0.7143	0.8095	UTR	miranda	g7332.t2:3utr	g7332.t2	g7332	g7332	PRJEB506:HCOI00408400	HCOI00408400	HCISE00408400	Caenorhabditis elegans	WBGene00009191
789	hco-miR-228	scaffold268.1_size203625___g16215.t1:3utr	173	-21.58	2	23	2039	2064	23	0.7826	0.7826	UTR	miranda	g16215.t1:3utr	g16215.t1	g16215	g16215	PRJEB506:HCOI00931200	HCOI00931200	HCISE00931200	Caenorhabditis elegans	WBGene00018604
790	hco-miR-228	scaffold2020.1_size52673___g5486.t1:3utr:3	155	-18.24	2	22	2747	2774	24	0.6667	0.75	UTR	miranda	g5486.t1:3utr:3	g5486.t1	g5486	g5486	PRJEB506:HCOI00653900	HCOI00653900	HCISE00653900	Caenorhabditis elegans	WBGene00020994
791	hco-miR-228	scaffold264.1_size204498___g16592.t1:3utr	146	-16.92	2	23	3148	3171	21	0.7143	0.8095	UTR	miranda	g16592.t1:3utr	g16592.t1	g16592
792	hco-miR-228	scaffold452.1_size158671.6.46965_75066___g2065.t1:3utr:1	147	-17.8	3	22	1391	1413	19	0.7368	0.8421	UTR	miranda	g2065.t1:3utr:1	g2065.t1	g2065	g2065	PRJEB506:HCOI01481800	HCOI01481800	HCISE01481800	Caenorhabditis elegans	WBGene00019716
793	hco-miR-228	scaffold3060.1_size31170___g2458.t1:3utr	155	-12.44	2	16	3472	3495	14	0.7857	0.8571	UTR	miranda	g2458.t1:3utr	g2458.t1	g2458	g2458	PRJEB506:HCOI01082300	HCOI01082300	HCISE01082300	Caenorhabditis elegans	WBGene00020864
794	hco-miR-228	scaffold454.1_size158535___g14564.t2:3utr:2	145	-13.05	2	17	747	770	16	0.75	0.8125	UTR	miranda	g14564.t2:3utr:2	g14564.t2	g14564	g14564	PRJEB506:HCOI01486300	HCOI01486300	HCISE01486300	Caenorhabditis elegans	WBGene00006406
795	hco-miR-228	scaffold454.1_size158535___g14564.t1:3utr:3	145	-13.05	2	17	747	770	16	0.75	0.8125	UTR	miranda	g14564.t1:3utr:3	g14564.t1	g14564	g14564	PRJEB506:HCOI01486300	HCOI01486300	HCISE01486300	Caenorhabditis elegans	WBGene00006406
796	hco-miR-228	scaffold1572.1_size67136___g7370.t1:3utr	153	-15.04	3	22	648	671	19	0.6842	0.8947	UTR	miranda	g7370.t1:3utr	g7370.t1	g7370	g7370	PRJEB506:HCOI00403600	HCOI00403600	HCISE00403600	Caenorhabditis elegans	WBGene00019231
797	hco-miR-228	scaffold1096.1_size88991.3.13957_57265___g4330.t1:3utr	151	-18.79	2	22	2322	2344	20	0.85	0.85	UTR	miranda	g4330.t1:3utr	g4330.t1	g4330	g4330	PRJEB506:HCOI00086100	HCOI00086100	HCISE00086100	Caenorhabditis elegans	WBGene00003403
798	hco-miR-228	scaffold1163.1_size84970___g9107.t1:3utr:3	145	-11.38	3	22	112	135	19	0.7368	0.7368	UTR	miranda	g9107.t1:3utr:3	g9107.t1	g9107
799	hco-miR-228	scaffold23.1_size474064___g20289.t1:3utr:1	146	-15.83	2	23	2481	2504	21	0.619	0.7619	UTR	miranda	g20289.t1:3utr:1	g20289.t1	g20289
800	hco-miR-228	scaffold2301.1_size45382___g4610.t1:3utr	149	-9.83	2	22	81	102	20	0.65	0.8	UTR	miranda	g4610.t1:3utr	g4610.t1	g4610
801	hco-miR-228	scaffold1504.1_size69996___g7677.t1:3utr	160	-14.27	2	23	3538	3564	24	0.7083	0.75	UTR	miranda	g7677.t1:3utr	g7677.t1	g7677
802	hco-miR-228	scaffold1504.1_size69996___g7677.t2:3utr	160	-14.27	2	23	3538	3564	24	0.7083	0.75	UTR	miranda	g7677.t2:3utr	g7677.t2	g7677
803	hco-miR-228	scaffold680.1_size125862___g12475.t1:3utr	145	-13.05	2	18	439	462	16	0.625	0.75	UTR	miranda	g12475.t1:3utr	g12475.t1	g12475
804	hco-miR-228	scaffold2041.1_size52014___g5443.t1:3utr	157	-15.07	2	20	4030	4052	18	0.7222	0.8333	UTR	miranda	g5443.t1:3utr	g5443.t1	g5443
805	hco-miR-228	scaffold2041.1_size52014___g5443.t1:3utr	155	-13.31	2	22	2626	2651	22	0.7273	0.7273	UTR	miranda	g5443.t1:3utr	g5443.t1	g5443
806	hco-miR-228	scaffold6.1_size629498___g20583.t2:3utr	145	-11.91	2	19	756	781	19	0.7368	0.7895	UTR	miranda	g20583.t2:3utr	g20583.t2	g20583	g20583	PRJEB506:HCOI01756700	HCOI01756700	HCISE01756700	Caenorhabditis elegans	WBGene00007666
807	hco-miR-228	scaffold6.1_size629498___g20583.t1:3utr	145	-11.91	2	19	756	781	19	0.7368	0.7895	UTR	miranda	g20583.t1:3utr	g20583.t1	g20583	g20583	PRJEB506:HCOI01756700	HCOI01756700	HCISE01756700	Caenorhabditis elegans	WBGene00007666
808	hco-miR-228	scaffold17.1_size508259___g20387.t1:3utr	160	-15.18	2	22	1262	1287	22	0.7273	0.7273	UTR	miranda	g20387.t1:3utr	g20387.t1	g20387
809	hco-miR-228	scaffold1263.1_size80557:6740-80546___g8067.t1:3utr	153	-12.48	2	18	382	405	16	0.75	0.75	UTR	miranda	g8067.t1:3utr	g8067.t1	g8067	g8067	PRJEB506:HCOI00212200	HCOI00212200	HCISE00212200	Caenorhabditis elegans	WBGene00013332
810	hco-miR-228	scaffold537.1_size142547:94421-142547___g4969.t1:3utr	148	-15.94	2	15	3277	3299	13	0.7692	0.9231	UTR	miranda	g4969.t1:3utr	g4969.t1	g4969
811	hco-miR-228	scaffold514.1_size146738___g14085.t1:3utr	150	-15.55	2	17	1405	1427	15	0.8	0.8	UTR	miranda	g14085.t1:3utr	g14085.t1	g14085
812	hco-miR-228	scaffold196.1_size236476___g17295.t1:3utr:1	159	-18.8	2	22	3778	3805	24	0.7083	0.75	UTR	miranda	g17295.t1:3utr:1	g17295.t1	g17295
813	hco-miR-228	scaffold3219.1_size28867___g2169.t1:3utr	157	-9.52	2	22	4921	4944	20	0.65	0.75	UTR	miranda	g2169.t1:3utr	g2169.t1	g2169
814	hco-miR-228	scaffold3219.1_size28867___g2169.t1:3utr	145	-17.75	2	23	1707	1733	24	0.625	0.75	UTR	miranda	g2169.t1:3utr	g2169.t1	g2169
815	hco-miR-228	scaffold3219.1_size28867___g2169.t2:3utr	157	-9.52	2	22	4921	4944	20	0.65	0.75	UTR	miranda	g2169.t2:3utr	g2169.t2	g2169
816	hco-miR-228	scaffold3219.1_size28867___g2169.t2:3utr	145	-17.75	2	23	1707	1733	24	0.625	0.75	UTR	miranda	g2169.t2:3utr	g2169.t2	g2169
817	hco-miR-228	scaffold903.1_size101510___g10921.t1:3utr	145	-10.32	2	22	5139	5162	20	0.55	0.7	UTR	miranda	g10921.t1:3utr	g10921.t1	g10921
818	hco-miR-228	scaffold1143.1_size86362.2.46845_86362___g3796.t1:3utr	159	-13.87	2	22	5037	5062	22	0.7273	0.7727	UTR	miranda	g3796.t1:3utr	g3796.t1	g3796	g3796	PRJEB506:HCOI00122700	HCOI00122700	HCISE00122700	Caenorhabditis elegans	WBGene00004682
819	hco-miR-228	scaffold1737.1_size61927___g6754.t1:3utr:1	146	-14.1	2	19	5631	5652	17	0.7059	0.8235	UTR	miranda	g6754.t1:3utr:1	g6754.t1	g6754	g6754	PRJEB506:HCOI00505200	HCOI00505200	HCISE00505200	Caenorhabditis elegans	WBGene00010440
820	hco-miR-228	scaffold801.1_size111629___g11606.t1:3utr	150	-12.47	2	15	3402	3425	13	0.7692	0.8462	UTR	miranda	g11606.t1:3utr	g11606.t1	g11606
821	hco-miR-228	scaffold778.1_size114013___g11751.t1:3utr:1	147	-16.49	2	23	3427	3451	23	0.6087	0.7391	UTR	miranda	g11751.t1:3utr:1	g11751.t1	g11751
822	hco-miR-228	scaffold504.1_size148756___g14157.t1:3utr:3	153	-16.87	2	23	4993	5017	22	0.6364	0.7273	UTR	miranda	g14157.t1:3utr:3	g14157.t1	g14157
823	hco-miR-228	scaffold504.1_size148756___g14157.t2:3utr:3	153	-16.87	2	23	4993	5017	22	0.6364	0.7273	UTR	miranda	g14157.t2:3utr:3	g14157.t2	g14157
824	hco-miR-228	scaffold2052.1_size51814___g5419.t1:3utr:2	145	-17.88	3	23	3772	3797	22	0.7273	0.7273	UTR	miranda	g5419.t1:3utr:2	g5419.t1	g5419
825	hco-miR-228	scaffold1213.1_size82536___g8885.t1:3utr	152	-13.53	3	22	1810	1834	20	0.8	0.8	UTR	miranda	g8885.t1:3utr	g8885.t1	g8885	g8885	PRJEB506:HCOI00176400	HCOI00176400	HCISE00176400	Caenorhabditis elegans	WBGene00009139
826	hco-miR-228	scaffold564.1_size139080___g13691.t1:3utr	158	-26.84	2	23	1000	1026	25	0.72	0.76	UTR	miranda	g13691.t1:3utr	g13691.t1	g13691	g13691	PRJEB506:HCOI01702200	HCOI01702200	HCISE01702200	Caenorhabditis elegans	WBGene00001046
827	hco-miR-228	scaffold1480.1_size70610___g7775.t1:3utr	156	-14.38	2	18	1360	1385	18	0.7778	0.7778	UTR	miranda	g7775.t1:3utr	g7775.t1	g7775
828	hco-miR-228	scaffold735.1_size118982___g12015.t1:3utr:1	162	-27.09	3	23	380	403	20	0.8	0.85	UTR	miranda	g12015.t1:3utr:1	g12015.t1	g12015
829	hco-miR-228	scaffold3551.1_size24607___g1554.t1:3utr:1	145	-14.73	2	22	2377	2400	20	0.65	0.75	UTR	miranda	g1554.t1:3utr:1	g1554.t1	g1554	g1554	PRJEB506:HCOI01238600	HCOI01238600	HCISE01238600	Caenorhabditis elegans	WBGene00016613
830	hco-miR-228	scaffold1645.1_size64353___g7066.t1:3utr	167	-17.63	2	22	5222	5244	20	0.75	0.85	UTR	miranda	g7066.t1:3utr	g7066.t1	g7066
831	hco-miR-228	scaffold1645.1_size64353___g7066.t1:3utr	147	-16.47	2	21	4356	4380	20	0.65	0.7	UTR	miranda	g7066.t1:3utr	g7066.t1	g7066
832	hco-miR-228	scaffold1645.1_size64353___g7066.t1:3utr	146	-15.32	2	23	1595	1618	21	0.6667	0.7143	UTR	miranda	g7066.t1:3utr	g7066.t1	g7066
833	hco-miR-228	scaffold2225.1_size47162___g4837.t1:3utr	150	-14.58	2	23	1367	1390	21	0.6667	0.7619	UTR	miranda	g4837.t1:3utr	g4837.t1	g4837	g4837	PRJEB506:HCOI00744800	HCOI00744800	HCISE00744800	Caenorhabditis elegans	WBGene00015130
834	hco-miR-228	scaffold1590.1_size66319___g7292.t1:3utr	156	-17.38	2	22	2287	2314	24	0.6667	0.7083	UTR	miranda	g7292.t1:3utr	g7292.t1	g7292
835	hco-miR-228	scaffold775.1_size114330.1.1_77569___g8409.t1:3utr	148	-13.68	2	23	3728	3748	21	0.7143	0.7619	UTR	miranda	g8409.t1:3utr	g8409.t1	g8409
836	hco-miR-228	scaffold1707.1_size62949___g6840.t1:3utr	147	-16.67	2	22	8821	8843	20	0.6	0.75	UTR	miranda	g6840.t1:3utr	g6840.t1	g6840	g6840	PRJEB506:HCOI00489600	HCOI00489600	HCISE00489600	Caenorhabditis elegans	WBGene00020347
837	hco-miR-228	scaffold123.1_size285294___g18312.t1:3utr	153	-10.65	2	18	833	856	16	0.75	0.75	UTR	miranda	g18312.t1:3utr	g18312.t1	g18312	g18312	PRJEB506:HCOI00188000	HCOI00188000	HCISE00188000	Caenorhabditis elegans	WBGene00021846
838	hco-miR-228	scaffold1707.1_size62949___g6836.t1:3utr:3	155	-11.07	2	23	8574	8595	21	0.7143	0.7143	UTR	miranda	g6836.t1:3utr:3	g6836.t1	g6836
839	hco-miR-228	scaffold9.1_size557301.1.1_470762___g20272.t1:3utr	152	-10.21	2	19	6870	6895	19	0.7368	0.7895	UTR	miranda	g20272.t1:3utr	g20272.t1	g20272
840	hco-miR-228	scaffold125.1_size284822___g18278.t1:3utr	150	-12.81	2	22	3464	3490	23	0.6957	0.7391	UTR	miranda	g18278.t1:3utr	g18278.t1	g18278
841	hco-miR-228	scaffold125.1_size284822___g18278.t1:3utr	145	-9.38	2	19	1961	1985	18	0.7222	0.8333	UTR	miranda	g18278.t1:3utr	g18278.t1	g18278
842	hco-miR-228	scaffold572.1_size138463___g13604.t1:3utr	153	-16.45	2	23	3524	3549	23	0.6957	0.7826	UTR	miranda	g13604.t1:3utr	g13604.t1	g13604
843	hco-miR-228	scaffold65.1_size337668___g19223.t1:3utr	167	-24.62	2	23	2080	2105	24	0.75	0.7917	UTR	miranda	g19223.t1:3utr	g19223.t1	g19223
844	hco-miR-228	scaffold65.1_size337668___g19223.t1:3utr	148	-15.18	2	23	4805	4833	26	0.6538	0.6538	UTR	miranda	g19223.t1:3utr	g19223.t1	g19223
845	hco-miR-228	scaffold748.1_size117704___g11935.t1:3utr:3	161	-12.7	2	22	13953	13976	20	0.7	0.75	UTR	miranda	g11935.t1:3utr:3	g11935.t1	g11935
846	hco-miR-228	scaffold748.1_size117704___g11935.t1:3utr:3	145	-16.04	2	10	14652	14675	8	1	1	UTR	miranda	g11935.t1:3utr:3	g11935.t1	g11935
847	hco-miR-228	scaffold2527.1_size40386___g3936.t1:3utr	149	-10.52	2	19	9134	9158	18	0.7222	0.7222	UTR	miranda	g3936.t1:3utr	g3936.t1	g3936	g3936	PRJEB506:HCOI00873900	HCOI00873900	HCISE00873900	Caenorhabditis elegans	WBGene00012545
848	hco-miR-228	scaffold2527.1_size40386___g3936.t1:3utr	148	-16.28	2	13	12988	13011	11	0.8182	0.9091	UTR	miranda	g3936.t1:3utr	g3936.t1	g3936	g3936	PRJEB506:HCOI00873900	HCOI00873900	HCISE00873900	Caenorhabditis elegans	WBGene00012545
849	hco-miR-228	augustus_model_g20703	147	-12.6	2	18	64	90	19	0.6842	0.7895	DSS	miranda	g20703.t1:3utr	g20703.t1	g20703
850	hco-miR-228	augustus_model_g20705	147	-14.29	2	12	939	962	10	0.9	0.9	DSS	miranda	g20705.t1:3utr	g20705.t1	g20705	g20705	PRJEB506:HCOI00001300	HCOI00001300	HCISE00001300	Caenorhabditis elegans	WBGene00001556
851	hco-miR-228	augustus_model_g20715	152	-18.59	3	23	927	949	20	0.75	0.85	DSS	miranda	g20715.t1:3utr	g20715.t1	g20715
852	hco-miR-228	augustus_model_g20715	149	-11.15	2	22	349	370	20	0.7	0.75	DSS	miranda	g20715.t1:3utr	g20715.t1	g20715
853	hco-miR-228	augustus_model_g20716	152	-18.59	3	23	772	794	20	0.75	0.85	DSS	miranda	g20716.t1:3utr	g20716.t1	g20716	g20716	PRJEB506:HCOI00002400	HCOI00002400	HCISE00002400	Caenorhabditis elegans	WBGene00008694
854	hco-miR-228	augustus_model_g20716	149	-11.15	2	22	194	215	20	0.7	0.75	DSS	miranda	g20716.t1:3utr	g20716.t1	g20716	g20716	PRJEB506:HCOI00002400	HCOI00002400	HCISE00002400	Caenorhabditis elegans	WBGene00008694
855	hco-miR-228	augustus_model_g20721	145	-13.05	2	23	525	549	22	0.5909	0.6818	DSS	miranda	g20721.t1:3utr	g20721.t1	g20721	g20721	PRJEB506:HCOI00002900	HCOI00002900	HCISE00002900	Caenorhabditis elegans	WBGene00021527
856	hco-miR-228	augustus_model_g20725	146	-13.97	2	20	507	531	19	0.6842	0.8421	DSS	miranda	g20725.t1:3utr	g20725.t1	g20725	g20725	PRJEB506:HCOI00003300	HCOI00003300	HCISE00003300	Caenorhabditis elegans	WBGene00016725
857	hco-miR-228	augustus_model_g20737	161	-18.59	2	23	73	98	23	0.6957	0.7391	DSS	miranda	g20737.t1:3utr	g20737.t1	g20737
858	hco-miR-228	augustus_model_g20737	153	-14.97	2	16	180	202	14	0.8571	0.8571	DSS	miranda	g20737.t1:3utr	g20737.t1	g20737
859	hco-miR-228	augustus_model_g20525	153	-14.54	2	22	906	927	20	0.7	0.8	DSS	miranda	g20525.t1:3utr	g20525.t1	g20525
860	hco-miR-228	augustus_model_g3591	154	-13.73	2	22	57	78	20	0.65	0.8	DSS	miranda	g3591.t1:3utr	g3591.t1	g3591
861	hco-miR-228	augustus_model_g10379	164	-23.58	2	21	653	675	20	0.8	0.85	DSS	miranda	g10379.t1:3utr	g10379.t1	g10379
862	hco-miR-228	augustus_model_g10380	145	-12.83	2	23	676	701	24	0.75	0.7917	DSS	miranda	g10380.t1:3utr	g10380.t1	g10380
863	hco-miR-228	augustus_model_g10365	145	-12.47	2	22	244	266	21	0.7143	0.8095	DSS	miranda	g10365.t1:3utr	g10365.t1	g10365	g10365	PRJEB506:HCOI00010100	HCOI00010100	HCISE00010100	Caenorhabditis elegans	WBGene00009024
864	hco-miR-228	augustus_model_g10368	147	-11	2	22	267	289	20	0.65	0.85	DSS	miranda	g10368.t1:3utr	g10368.t1	g10368	g10368	PRJEB506:HCOI00010400	HCOI00010400	HCISE00010400	Caenorhabditis elegans	WBGene00009024
865	hco-miR-228	augustus_model_g10354	154	-19.83	2	18	94	115	16	0.8125	0.8125	DSS	miranda	g10354.t1:3utr	g10354.t1	g10354	g10354	PRJEB506:HCOI00011100	HCOI00011100	HCISE00011100	Caenorhabditis elegans	WBGene00000474
866	hco-miR-228	augustus_model_g10358	151	-16.56	2	20	800	823	18	0.7222	0.8333	DSS	miranda	g10358.t1:3utr	g10358.t1	g10358	g10358	PRJEB506:HCOI00011500	HCOI00011500	HCISE00011500	Caenorhabditis elegans	WBGene00021175
867	hco-miR-228	augustus_model_g10337	151	-17.84	2	22	705	733	25	0.64	0.72	DSS	miranda	g10337.t1:3utr	g10337.t1	g10337	g10337	PRJEB506:HCOI00013500	HCOI00013500	HCISE00013500	Caenorhabditis elegans	WBGene00018853
868	hco-miR-228	augustus_model_g18617	155	-21.6	2	20	286	309	18	0.6667	0.7778	DSS	miranda	g18617.t1:3utr	g18617.t1	g18617
869	hco-miR-228	augustus_model_g18618	149	-13.54	2	23	785	808	23	0.6957	0.7391	DSS	miranda	g18618.t1:3utr	g18618.t1	g18618
870	hco-miR-228	augustus_model_g18621	151	-15.25	2	16	244	267	14	0.6429	0.9286	DSS	miranda	g18621.t1:3utr	g18621.t1	g18621	g18621	PRJEB506:HCOI00016600	HCOI00016600	HCISE00016600	Caenorhabditis elegans	WBGene00000787
871	hco-miR-228	augustus_model_g18622	151	-17.67	2	22	147	169	20	0.6	0.8	DSS	miranda	g18622.t1:3utr	g18622.t1	g18622	g18622	PRJEB506:HCOI00016700	HCOI00016700	HCISE00016700	Caenorhabditis elegans	WBGene00021704
872	hco-miR-228	augustus_model_g18623	151	-17.67	2	22	568	590	20	0.6	0.8	DSS	miranda	g18623.t1:3utr	g18623.t1	g18623	g18623	PRJEB506:HCOI00016800	HCOI00016800	HCISE00016800	Caenorhabditis elegans	WBGene00004236
873	hco-miR-228	augustus_model_g18625	146	-14.49	3	22	594	617	20	0.8	0.8	DSS	miranda	g18625.t1:3utr	g18625.t1	g18625	g18625	PRJEB506:HCOI00017000	HCOI00017000	HCISE00017000	Caenorhabditis elegans	WBGene00011382
874	hco-miR-228	augustus_model_g18626	146	-14.49	3	22	572	595	20	0.8	0.8	DSS	miranda	g18626.t1:3utr	g18626.t1	g18626	g18626	PRJEB506:HCOI00017100	HCOI00017100	HCISE00017100	Caenorhabditis elegans	WBGene00001841
875	hco-miR-228	augustus_model_g10310	151	-13.56	2	21	400	424	20	0.7	0.85	DSS	miranda	g10310.t1:3utr	g10310.t1	g10310
876	hco-miR-228	augustus_model_g10287	158	-19.13	2	22	174	201	24	0.7083	0.7917	DSS	miranda	g10287.t1:3utr	g10287.t1	g10287
877	hco-miR-228	augustus_model_g10299	150	-14.78	2	23	3	24	21	0.7143	0.7143	DSS	miranda	g10299.t1:3utr	g10299.t1	g10299
878	hco-miR-228	augustus_model_g10304	152	-19.62	2	13	976	999	11	0.9091	0.9091	DSS	miranda	g10304.t1:3utr	g10304.t1	g10304	g10304	PRJEB506:HCOI00020000	HCOI00020000	HCISE00020000	Caenorhabditis elegans	WBGene00009334
879	hco-miR-228	augustus_model_g10305	152	-19.62	2	13	550	573	11	0.9091	0.9091	DSS	miranda	g10305.t1:3utr	g10305.t1	g10305
880	hco-miR-228	augustus_model_g10308	146	-18.37	3	23	941	964	20	0.65	0.8	DSS	miranda	g10308.t1:3utr	g10308.t1	g10308	g10308	PRJEB506:HCOI00020400	HCOI00020400	HCISE00020400	Caenorhabditis elegans	WBGene00008379
881	hco-miR-228	augustus_model_g10280	146	-14.86	2	16	750	775	16	0.75	0.75	DSS	miranda	g10280.t1:3utr	g10280.t1	g10280
882	hco-miR-228	augustus_model_g11224	156	-12.76	2	22	511	535	21	0.6667	0.7619	DSS	miranda	g11224.t1:3utr	g11224.t1	g11224	g11224	PRJEB506:HCOI00024700	HCOI00024700	HCISE00024700	Caenorhabditis elegans	WBGene00000764
883	hco-miR-228	augustus_model_g11224	152	-14.3	2	22	581	605	21	0.6667	0.7143	DSS	miranda	g11224.t1:3utr	g11224.t1	g11224	g11224	PRJEB506:HCOI00024700	HCOI00024700	HCISE00024700	Caenorhabditis elegans	WBGene00000764
884	hco-miR-228	augustus_model_g11225	152	-13.86	2	22	741	767	23	0.6087	0.7391	DSS	miranda	g11225.t1:3utr	g11225.t1	g11225	g11225	PRJEB506:HCOI00024800	HCOI00024800	HCISE00024800	Caenorhabditis elegans	WBGene00016729
885	hco-miR-228	augustus_model_g11227	145	-7.59	2	18	672	695	16	0.75	0.8125	DSS	miranda	g11227.t1:3utr	g11227.t1	g11227	g11227	PRJEB506:HCOI00025000	HCOI00025000	HCISE00025000	Caenorhabditis elegans	WBGene00000099
886	hco-miR-228	augustus_model_g10246	149	-17.33	3	23	185	209	21	0.7143	0.8095	DSS	miranda	g10246.t1:3utr	g10246.t1	g10246
887	hco-miR-228	augustus_model_g10237	155	-12.53	2	19	131	152	17	0.7647	0.8235	DSS	miranda	g10237.t1:3utr	g10237.t1	g10237
888	hco-miR-228	augustus_model_g10242	152	-14.4	2	23	791	818	25	0.68	0.68	DSS	miranda	g10242.t1:3utr	g10242.t1	g10242
889	hco-miR-228	augustus_model_g10242	148	-12.46	2	22	870	890	20	0.7	0.75	DSS	miranda	g10242.t1:3utr	g10242.t1	g10242
890	hco-miR-228	augustus_model_g10243	152	-14.4	2	23	791	818	25	0.68	0.68	DSS	miranda	g10243.t1:3utr	g10243.t1	g10243
891	hco-miR-228	augustus_model_g10243	148	-12.46	2	22	870	890	20	0.7	0.75	DSS	miranda	g10243.t1:3utr	g10243.t1	g10243
892	hco-miR-228	augustus_model_g10244	151	-17.72	3	22	270	292	19	0.7895	0.8421	DSS	miranda	g10244.t1:3utr	g10244.t1	g10244
893	hco-miR-228	augustus_model_g10215	153	-12.88	2	16	398	420	14	0.8571	0.8571	DSS	miranda	g10215.t1:3utr	g10215.t1	g10215
894	hco-miR-228	augustus_model_g10222	149	-11.05	2	23	911	935	22	0.5909	0.7273	DSS	miranda	g10222.t1:3utr	g10222.t1	g10222	g10222	PRJEB506:HCOI00029500	HCOI00029500	HCISE00029500	Caenorhabditis elegans	WBGene00015861
895	hco-miR-228	augustus_model_g10208	159	-14.65	2	22	89	111	20	0.7	0.8	DSS	miranda	g10208.t1:3utr	g10208.t1	g10208
896	hco-miR-228	augustus_model_g6643	148	-15.75	2	22	562	581	20	0.75	0.8	DSS	miranda	g6643.t1:3utr	g6643.t1	g6643
897	hco-miR-228	augustus_model_g6643	147	-14.55	3	21	41	67	21	0.7619	0.7619	DSS	miranda	g6643.t1:3utr	g6643.t1	g6643
898	hco-miR-228	augustus_model_g10203	154	-13.54	2	23	880	903	21	0.619	0.7143	DSS	miranda	g10203.t1:3utr	g10203.t1	g10203
899	hco-miR-228	augustus_model_g12495	157	-22.28	2	23	30	49	21	0.7143	0.7619	DSS	miranda	g12495.t1:3utr	g12495.t1	g12495
900	hco-miR-228	augustus_model_g10182	169	-18.06	2	23	672	696	22	0.7273	0.8182	DSS	miranda	g10182.t1:3utr	g10182.t1	g10182	g10182	PRJEB506:HCOI00035600	HCOI00035600	HCISE00035600	Caenorhabditis elegans	WBGene00006516
901	hco-miR-228	augustus_model_g10151	147	-10.88	2	18	193	215	16	0.6875	0.8125	DSS	miranda	g10151.t1:3utr	g10151.t1	g10151	g10151	PRJEB506:HCOI00038400	HCOI00038400	HCISE00038400	Caenorhabditis elegans	WBGene00012806
902	hco-miR-228	augustus_model_g10154	155	-13.21	2	21	629	653	20	0.7	0.75	DSS	miranda	g10154.t1:3utr	g10154.t1	g10154	g10154	PRJEB506:HCOI00038700	HCOI00038700	HCISE00038700	Caenorhabditis elegans	WBGene00012756
903	hco-miR-228	augustus_model_g19669	147	-14.9	2	19	153	174	17	0.7647	0.8824	DSS	miranda	g19669.t1:3utr	g19669.t1	g19669
904	hco-miR-228	augustus_model_g19668	147	-14.9	2	19	153	174	17	0.7647	0.8824	DSS	miranda	g19668.t1:3utr	g19668.t1	g19668
905	hco-miR-228	augustus_model_g10144	163	-11.46	2	22	470	492	20	0.7	0.85	DSS	miranda	g10144.t1:3utr	g10144.t1	g10144	g10144	PRJEB506:HCOI00039500	HCOI00039500	HCISE00039500	Caenorhabditis elegans	WBGene00004183
906	hco-miR-228	augustus_model_g10116	152	-13.38	2	18	1	20	19	0.7368	0.7368	DSS	miranda	g10116.t1:3utr	g10116.t1	g10116
907	hco-miR-228	augustus_model_g10120	158	-16.15	2	23	784	805	21	0.7619	0.7619	DSS	miranda	g10120.t1:3utr	g10120.t1	g10120	g10120	PRJEB506:HCOI00041400	HCOI00041400	HCISE00041400	Caenorhabditis elegans	WBGene00003097
908	hco-miR-228	augustus_model_g13790	150	-15.59	2	19	20	43	17	0.7059	0.8824	DSS	miranda	g13790.t1:3utr	g13790.t1	g13790
909	hco-miR-228	augustus_model_g469	180	-23.79	2	22	174	198	21	0.8095	0.9048	DSS	miranda	g469.t1:3utr	g469.t1	g469	g469	PRJEB506:HCOI00043400	HCOI00043400	HCISE00043400	Caenorhabditis elegans	WBGene00015565
910	hco-miR-228	augustus_model_g10124	150	-17.85	3	23	210	233	20	0.65	0.85	DSS	miranda	g10124.t1:3utr	g10124.t1	g10124	g10124	PRJEB506:HCOI00044100	HCOI00044100	HCISE00044100	Caenorhabditis elegans	WBGene00018399
911	hco-miR-228	model_ABC_Hco-abt-8_g10861.t1_scaffold1043.1_size92675	147	-17.05	2	21	465	490	21	0.6667	0.8095	DSS	miranda	model_ABC_Hco-abt-8_g10861.t1_scaffold1043.1_size92675	model_ABC_Hco-abt-8_g10861.t1_scaffold1043.1_size92675	model_ABC_Hco-abt-8_g10861.t1_scaffold1043.1_size92675	model_ABC_Hco-abt-8_g10861.t1_scaffold1043.1_size92675	PRJEB506:HCOI00045700	HCOI00045700	HCISE00045700	Caenorhabditis elegans	WBGene00000421
912	hco-miR-228	augustus_model_g10087	152	-13.89	2	23	468	493	23	0.6522	0.7391	DSS	miranda	g10087.t1:3utr	g10087.t1	g10087	g10087	PRJEB506:HCOI00046500	HCOI00046500	HCISE00046500	Caenorhabditis elegans	WBGene00008151
913	hco-miR-228	augustus_model_g10071	158	-12.89	2	19	777	800	17	0.7059	0.8235	DSS	miranda	g10071.t1:3utr	g10071.t1	g10071	g10071	PRJEB506:HCOI00047900	HCOI00047900	HCISE00047900	Caenorhabditis elegans	WBGene00006668
914	hco-miR-228	augustus_model_g10065	168	-17.36	2	22	629	654	22	0.7727	0.7727	DSS	miranda	g10065.t1:3utr	g10065.t1	g10065	g10065	PRJEB506:HCOI00048500	HCOI00048500	HCISE00048500	Caenorhabditis elegans	WBGene00015332
915	hco-miR-228	augustus_model_g10068	154	-19.68	2	23	107	129	22	0.6818	0.7727	DSS	miranda	g10068.t1:3utr	g10068.t1	g10068
916	hco-miR-228	augustus_model_g18590	154	-17.5	2	15	128	151	13	0.8462	0.8462	DSS	miranda	g18590.t1:3utr	g18590.t1	g18590	g18590	PRJEB506:HCOI00049700	HCOI00049700	HCISE00049700	Caenorhabditis elegans	WBGene00022642
917	hco-miR-228	augustus_model_g18598	165	-14.72	2	22	740	763	20	0.7	0.8	DSS	miranda	g18598.t1:3utr	g18598.t1	g18598	g18598	PRJEB506:HCOI00050500	HCOI00050500	HCISE00050500	Caenorhabditis elegans	WBGene00010094
918	hco-miR-228	augustus_model_g18611	156	-17.82	2	23	403	429	24	0.7083	0.7083	DSS	miranda	g18611.t1:3utr	g18611.t1	g18611	g18611	PRJEB506:HCOI00051800	HCOI00051800	HCISE00051800	Caenorhabditis elegans	WBGene00044791
919	hco-miR-228	augustus_model_g18611	148	-10.51	2	22	523	543	20	0.7	0.75	DSS	miranda	g18611.t1:3utr	g18611.t1	g18611	g18611	PRJEB506:HCOI00051800	HCOI00051800	HCISE00051800	Caenorhabditis elegans	WBGene00044791
920	hco-miR-228	augustus_model_g10060	148	-15.77	2	14	420	446	15	0.8	0.8	DSS	miranda	g10060.t1:3utr	g10060.t1	g10060
921	hco-miR-228	augustus_model_g10060	148	-15.77	2	14	627	653	15	0.8	0.8	DSS	miranda	g10060.t1:3utr	g10060.t1	g10060
922	hco-miR-228	augustus_model_g10060	147	-15.91	2	22	2	29	24	0.6667	0.6667	DSS	miranda	g10060.t1:3utr	g10060.t1	g10060
923	hco-miR-228	augustus_model_g5266	152	-20.37	2	23	766	793	25	0.6	0.76	DSS	miranda	g5266.t1:3utr	g5266.t1	g5266
924	hco-miR-228	augustus_model_g3886	152	-20.37	2	23	766	793	25	0.6	0.76	DSS	miranda	g3886.t1:3utr	g3886.t1	g3886
925	hco-miR-228	augustus_model_g19456	145	-10.73	2	20	739	758	18	0.7222	0.7778	DSS	miranda	g19456.t1:3utr	g19456.t1	g19456	g19456	PRJEB506:HCOI00055300	HCOI00055300	HCISE00055300	Caenorhabditis elegans	WBGene00020596
926	hco-miR-228	augustus_model_g10049	150	-12.77	2	20	245	270	20	0.65	0.75	DSS	miranda	g10049.t1:3utr	g10049.t1	g10049	g10049	PRJEB506:HCOI00055700	HCOI00055700	HCISE00055700	Caenorhabditis elegans	WBGene00001403
927	hco-miR-228	augustus_model_g10022	146	-12.68	2	15	487	510	13	0.7692	0.7692	DSS	miranda	g10022.t1:3utr	g10022.t1	g10022	g10022	PRJEB506:HCOI00057700	HCOI00057700	HCISE00057700	Caenorhabditis elegans	WBGene00008320
928	hco-miR-228	augustus_model_g10024	148	-17.71	2	16	920	943	15	0.8	0.8667	DSS	miranda	g10024.t1:3utr	g10024.t1	g10024
929	hco-miR-228	augustus_model_g18573	155	-16.51	2	22	428	450	20	0.7	0.75	DSS	miranda	g18573.t1:3utr	g18573.t1	g18573
930	hco-miR-228	augustus_model_g18575	146	-14.58	2	20	5	29	19	0.6842	0.8421	DSS	miranda	g18575.t1:3utr	g18575.t1	g18575	g18575	PRJEB506:HCOI00059300	HCOI00059300	HCISE00059300	Caenorhabditis elegans	WBGene00004013
931	hco-miR-228	augustus_model_g18581	154	-20.19	2	23	11	32	21	0.7143	0.7619	DSS	miranda	g18581.t1:3utr	g18581.t1	g18581
932	hco-miR-228	augustus_model_g18582	166	-16.6	2	23	561	584	21	0.7143	0.7619	DSS	miranda	g18582.t1:3utr	g18582.t1	g18582
933	hco-miR-228	augustus_model_g18585	146	-11.11	2	23	108	131	21	0.619	0.619	DSS	miranda	g18585.t1:3utr	g18585.t1	g18585
934	hco-miR-228	augustus_model_g9992	148	-13.63	3	21	9	32	18	0.7222	0.8333	DSS	miranda	g9992.t1:3utr	g9992.t1	g9992	g9992	PRJEB506:HCOI00060900	HCOI00060900	HCISE00060900	Caenorhabditis elegans	WBGene00021113
935	hco-miR-228	augustus_model_g9985	159	-17.79	2	22	416	438	20	0.75	0.75	DSS	miranda	g9985.t1:3utr	g9985.t1	g9985
936	hco-miR-228	augustus_model_g9987	154	-16.28	2	21	208	230	19	0.6842	0.7895	DSS	miranda	g9987.t1:3utr	g9987.t1	g9987	g9987	PRJEB506:HCOI00061900	HCOI00061900	HCISE00061900	Caenorhabditis elegans	WBGene00021249
937	hco-miR-228	augustus_model_g9656	149	-15.94	3	23	229	253	21	0.7619	0.7619	DSS	miranda	g9656.t1:3utr	g9656.t1	g9656
938	hco-miR-228	augustus_model_g9651	145	-15.53	3	23	227	251	21	0.7143	0.7619	DSS	miranda	g9651.t1:3utr	g9651.t1	g9651	g9651	PRJEB506:HCOI00064900	HCOI00064900	HCISE00064900	Caenorhabditis elegans	WBGene00005000
939	hco-miR-228	augustus_model_g18561	151	-13.9	2	18	305	327	16	0.75	0.8125	DSS	miranda	g18561.t1:3utr	g18561.t1	g18561	g18561	PRJEB506:HCOI00065700	HCOI00065700	HCISE00065700	Caenorhabditis elegans	WBGene00020710
940	hco-miR-228	augustus_model_g18566	147	-19.26	2	22	256	278	20	0.8	0.85	DSS	miranda	g18566.t1:3utr	g18566.t1	g18566	g18566	PRJEB506:HCOI00066200	HCOI00066200	HCISE00066200	Caenorhabditis elegans	WBGene00008528
941	hco-miR-228	augustus_model_g9644	154	-13.23	2	15	123	146	13	0.8462	0.8462	DSS	miranda	g9644.t1:3utr	g9644.t1	g9644
942	hco-miR-228	augustus_model_g9645	154	-13.23	2	15	464	487	13	0.8462	0.8462	DSS	miranda	g9645.t1:3utr	g9645.t1	g9645	g9645	PRJEB506:HCOI00067200	HCOI00067200	HCISE00067200	Caenorhabditis elegans	WBGene00003808
943	hco-miR-228	augustus_model_g9638	149	-12.18	2	20	415	440	20	0.75	0.85	DSS	miranda	g9638.t1:3utr	g9638.t1	g9638	g9638	PRJEB506:HCOI00067500	HCOI00067500	HCISE00067500	Caenorhabditis elegans	WBGene00016442
944	hco-miR-228	augustus_model_g9628	153	-15.04	3	22	888	911	19	0.6842	0.8947	DSS	miranda	g9628.t1:3utr	g9628.t1	g9628
945	hco-miR-228	augustus_model_g9628	148	-11.22	2	19	1	21	19	0.7368	0.7368	DSS	miranda	g9628.t1:3utr	g9628.t1	g9628
946	hco-miR-228	augustus_model_g9624	149	-13.16	2	14	24	47	12	0.8333	0.8333	DSS	miranda	g9624.t1:3utr	g9624.t1	g9624	g9624	PRJEB506:HCOI00069100	HCOI00069100	HCISE00069100	Caenorhabditis elegans	WBGene00016406
947	hco-miR-228	augustus_model_g9618	145	-10.17	2	23	19	39	21	0.6667	0.7143	DSS	miranda	g9618.t1:3utr	g9618.t1	g9618	g9618	PRJEB506:HCOI00070000	HCOI00070000	HCISE00070000	Caenorhabditis elegans	WBGene00012858
948	hco-miR-228	augustus_model_g9621	152	-11.9	2	17	297	320	15	0.7333	0.8	DSS	miranda	g9621.t1:3utr	g9621.t1	g9621	g9621	PRJEB506:HCOI00070300	HCOI00070300	HCISE00070300	Caenorhabditis elegans	WBGene00009649
949	hco-miR-228	augustus_model_g9604	149	-15.41	2	22	47	70	20	0.65	0.8	DSS	miranda	g9604.t1:3utr	g9604.t1	g9604
950	hco-miR-228	augustus_model_g9598	156	-15.46	2	23	227	249	21	0.7143	0.7143	DSS	miranda	g9598.t1:3utr	g9598.t1	g9598
951	hco-miR-228	augustus_model_g9600	152	-11.73	2	18	73	98	18	0.7222	0.7778	DSS	miranda	g9600.t1:3utr	g9600.t1	g9600	g9600	PRJEB506:HCOI00071700	HCOI00071700	HCISE00071700	Caenorhabditis elegans	WBGene00007679
952	hco-miR-228	augustus_model_g9601	152	-11.73	2	18	867	892	18	0.7222	0.7778	DSS	miranda	g9601.t1:3utr	g9601.t1	g9601	g9601	PRJEB506:HCOI00071800	HCOI00071800	HCISE00071800	Caenorhabditis elegans	WBGene00007680
953	hco-miR-228	augustus_model_g9591	145	-13.46	3	23	845	865	20	0.8	0.8	DSS	miranda	g9591.t1:3utr	g9591.t1	g9591	g9591	PRJEB506:HCOI00073200	HCOI00073200	HCISE00073200	Caenorhabditis elegans	WBGene00003064
954	hco-miR-228	augustus_model_g9566	161	-23.13	2	16	529	551	14	0.9286	0.9286	DSS	miranda	g9566.t1:3utr	g9566.t1	g9566
955	hco-miR-228	augustus_model_g9551	147	-15.89	2	22	498	523	22	0.6818	0.6818	DSS	miranda	g9551.t1:3utr	g9551.t1	g9551	g9551	PRJEB506:HCOI00077200	HCOI00077200	HCISE00077200	Caenorhabditis elegans	WBGene00006062
956	hco-miR-228	augustus_model_g6862	150	-19.21	2	19	230	253	17	0.7647	0.8235	DSS	miranda	g6862.t1:3utr	g6862.t1	g6862
957	hco-miR-228	augustus_model_g18543	149	-17.24	2	21	185	213	25	0.68	0.68	DSS	miranda	g18543.t1:3utr	g18543.t1	g18543	g18543	PRJEB506:HCOI00081200	HCOI00081200	HCISE00081200	Caenorhabditis elegans	WBGene00003576
958	hco-miR-228	augustus_model_g18555	146	-7.57	2	20	565	590	20	0.65	0.7	DSS	miranda	g18555.t1:3utr	g18555.t1	g18555	g18555	PRJEB506:HCOI00082400	HCOI00082400	HCISE00082400	Caenorhabditis elegans	WBGene00008645
959	hco-miR-228	augustus_model_g9502	151	-11.37	2	18	173	195	16	0.75	0.8125	DSS	miranda	g9502.t1:3utr	g9502.t1	g9502	g9502	PRJEB506:HCOI00082700	HCOI00082700	HCISE00082700	Caenorhabditis elegans	WBGene00001121
960	hco-miR-228	augustus_model_g9483	154	-17.19	2	21	863	890	23	0.6957	0.7391	DSS	miranda	g9483.t1:3utr	g9483.t1	g9483
961	hco-miR-228	augustus_model_g20747	145	-10.59	2	16	378	400	14	0.7857	0.7857	DSS	miranda	g20747.t1:3utr	g20747.t1	g20747	g20747	PRJEB506:HCOI00084500	HCOI00084500	HCISE00084500	Caenorhabditis elegans	WBGene00006662
962	hco-miR-228	augustus_model_g9458	159	-13.54	2	22	585	607	20	0.7	0.8	DSS	miranda	g9458.t1:3utr	g9458.t1	g9458
963	hco-miR-228	augustus_model_g9460	157	-10.42	2	18	354	377	16	0.6875	0.875	DSS	miranda	g9460.t1:3utr	g9460.t1	g9460	g9460	PRJEB506:HCOI00086800	HCOI00086800	HCISE00086800	Caenorhabditis elegans	WBGene00007817
964	hco-miR-228	augustus_model_g9455	147	-19.11	2	21	909	934	21	0.7143	0.7619	DSS	miranda	g9455.t1:3utr	g9455.t1	g9455	g9455	PRJEB506:HCOI00088100	HCOI00088100	HCISE00088100	Caenorhabditis elegans	WBGene00017284
965	hco-miR-228	augustus_model_g20506	148	-20.86	2	23	199	221	21	0.7143	0.7619	DSS	miranda	g20506.t1:3utr	g20506.t1	g20506	g20506	PRJEB506:HCOI00088700	HCOI00088700	HCISE00088700	Caenorhabditis elegans	WBGene00006742
966	hco-miR-228	augustus_model_g20506	148	-12.31	2	22	796	820	21	0.6667	0.6667	DSS	miranda	g20506.t1:3utr	g20506.t1	g20506	g20506	PRJEB506:HCOI00088700	HCOI00088700	HCISE00088700	Caenorhabditis elegans	WBGene00006742
967	hco-miR-228	augustus_model_g10000	148	-14.65	2	20	737	764	22	0.7273	0.7273	DSS	miranda	g10000.t1:3utr	g10000.t1	g10000	g10000	PRJEB506:HCOI00091100	HCOI00091100	HCISE00091100	Caenorhabditis elegans	WBGene00010315
968	hco-miR-228	augustus_model_g10002	160	-16.49	2	17	832	855	15	0.8	0.8667	DSS	miranda	g10002.t1:3utr	g10002.t1	g10002	g10002	PRJEB506:HCOI00091300	HCOI00091300	HCISE00091300	Caenorhabditis elegans	WBGene00000567
969	hco-miR-228	augustus_model_g10002	146	-17.65	3	22	65	89	21	0.7619	0.8095	DSS	miranda	g10002.t1:3utr	g10002.t1	g10002	g10002	PRJEB506:HCOI00091300	HCOI00091300	HCISE00091300	Caenorhabditis elegans	WBGene00000567
970	hco-miR-228	augustus_model_g10004	148	-14.65	2	20	737	764	22	0.7273	0.7273	DSS	miranda	g10004.t1:3utr	g10004.t1	g10004	g10004	PRJEB506:HCOI00091500	HCOI00091500	HCISE00091500	Caenorhabditis elegans	WBGene00010315
971	hco-miR-228	augustus_model_g10006	160	-16.49	2	17	832	855	15	0.8	0.8667	DSS	miranda	g10006.t1:3utr	g10006.t1	g10006	g10006	PRJEB506:HCOI00091700	HCOI00091700	HCISE00091700	Caenorhabditis elegans	WBGene00000567
972	hco-miR-228	augustus_model_g10006	146	-17.65	3	22	65	89	21	0.7619	0.8095	DSS	miranda	g10006.t1:3utr	g10006.t1	g10006	g10006	PRJEB506:HCOI00091700	HCOI00091700	HCISE00091700	Caenorhabditis elegans	WBGene00000567
973	hco-miR-228	augustus_model_g9433	157	-24.7	2	23	917	941	22	0.6818	0.8636	DSS	miranda	g9433.t1:3utr	g9433.t1	g9433	g9433	PRJEB506:HCOI00092900	HCOI00092900	HCISE00092900	Caenorhabditis elegans	WBGene00015150
974	hco-miR-228	augustus_model_g9428	149	-12.42	2	14	940	963	12	0.8333	0.8333	DSS	miranda	g9428.t1:3utr	g9428.t1	g9428	g9428	PRJEB506:HCOI00093400	HCOI00093400	HCISE00093400	Caenorhabditis elegans	WBGene00010178
975	hco-miR-228	augustus_model_g9399	147	-15.94	2	22	798	827	26	0.6154	0.6923	DSS	miranda	g9399.t1:3utr	g9399.t1	g9399
976	hco-miR-228	augustus_model_g9400	147	-15.94	2	22	685	714	26	0.6154	0.6923	DSS	miranda	g9400.t1:3utr	g9400.t1	g9400	g9400	PRJEB506:HCOI00096400	HCOI00096400	HCISE00096400	Caenorhabditis elegans	WBGene00012555
977	hco-miR-228	augustus_model_g9405	153	-16.67	2	23	248	276	26	0.6538	0.6538	DSS	miranda	g9405.t1:3utr	g9405.t1	g9405	g9405	PRJEB506:HCOI00096900	HCOI00096900	HCISE00096900	Caenorhabditis elegans	WBGene00000118
978	hco-miR-228	augustus_model_g18529	153	-15.04	3	22	925	948	19	0.6842	0.8947	DSS	miranda	g18529.t1:3utr	g18529.t1	g18529
979	hco-miR-228	model_lgic_Hco-ggr-3_g11246.t1_scaffold1112.1_size88005	147	-14.8	2	23	214	235	21	0.619	0.7143	DSS	miranda	model_lgic_Hco-ggr-3_g11246.t1_scaffold1112.1_size88005	model_lgic_Hco-ggr-3_g11246.t1_scaffold1112.1_size88005	model_lgic_Hco-ggr-3_g11246.t1_scaffold1112.1_size88005	model_lgic_Hco-ggr-3_g11246.t1_scaffold1112.1_size88005	PRJEB506:HCOI00098800	HCOI00098800	HCISE00098800	Caenorhabditis elegans	WBGene00001588
980	hco-miR-228	augustus_model_g9372	152	-23.39	2	22	474	498	21	0.8095	0.8571	DSS	miranda	g9372.t1:3utr	g9372.t1	g9372
981	hco-miR-228	augustus_model_g9314	146	-20.11	3	15	227	250	12	0.9167	1	DSS	miranda	g9314.t1:3utr	g9314.t1	g9314
982	hco-miR-228	augustus_model_g9352	154	-14.76	2	18	319	342	17	0.8235	0.8235	DSS	miranda	g9352.t1:3utr	g9352.t1	g9352	g9352	PRJEB506:HCOI00102900	HCOI00102900	HCISE00102900	Caenorhabditis elegans	WBGene00010992
983	hco-miR-228	augustus_model_g18500	155	-14.34	2	21	73	98	21	0.7143	0.7143	DSS	miranda	g18500.t1:3utr	g18500.t1	g18500	g18500	PRJEB506:HCOI00104200	HCOI00104200	HCISE00104200	Caenorhabditis elegans	WBGene00006923
984	hco-miR-228	augustus_model_g18500	147	-8.44	2	22	729	751	20	0.7	0.8	DSS	miranda	g18500.t1:3utr	g18500.t1	g18500	g18500	PRJEB506:HCOI00104200	HCOI00104200	HCISE00104200	Caenorhabditis elegans	WBGene00006923
985	hco-miR-228	augustus_model_g18501	152	-11.38	2	17	21	44	15	0.6667	0.8667	DSS	miranda	g18501.t1:3utr	g18501.t1	g18501	g18501	PRJEB506:HCOI00104300	HCOI00104300	HCISE00104300	Caenorhabditis elegans	WBGene00009007
986	hco-miR-228	augustus_model_g18502	152	-11.38	2	17	745	768	15	0.6667	0.8667	DSS	miranda	g18502.t1:3utr	g18502.t1	g18502	g18502	PRJEB506:HCOI00104400	HCOI00104400	HCISE00104400	Caenorhabditis elegans	WBGene00008288
987	hco-miR-228	augustus_model_g9346	147	-15.71	2	23	858	881	22	0.7273	0.7727	DSS	miranda	g9346.t1:3utr	g9346.t1	g9346	g9346	PRJEB506:HCOI00105200	HCOI00105200	HCISE00105200	Caenorhabditis elegans	WBGene00008273
988	hco-miR-228	augustus_model_g9343	148	-12.31	2	13	1	15	11	0.8182	0.9091	DSS	miranda	g9343.t1:3utr	g9343.t1	g9343	g9343	PRJEB506:HCOI00105800	HCOI00105800	HCISE00105800	Caenorhabditis elegans	WBGene00004509
989	hco-miR-228	augustus_model_g9338	159	-16.47	2	16	1	20	14	0.7857	0.9286	DSS	miranda	g9338.t1:3utr	g9338.t1	g9338
990	hco-miR-228	augustus_model_g9331	147	-11.65	2	16	857	880	14	0.7143	0.7857	DSS	miranda	g9331.t1:3utr	g9331.t1	g9331	g9331	PRJEB506:HCOI00107600	HCOI00107600	HCISE00107600	Caenorhabditis elegans	WBGene00013689
991	hco-miR-228	augustus_model_g9325	151	-10.66	2	20	900	923	18	0.7222	0.8333	DSS	miranda	g9325.t1:3utr	g9325.t1	g9325	g9325	PRJEB506:HCOI00107900	HCOI00107900	HCISE00107900	Caenorhabditis elegans	WBGene00001663
992	hco-miR-228	augustus_model_g9325	145	-20.72	2	23	322	346	22	0.6818	0.7273	DSS	miranda	g9325.t1:3utr	g9325.t1	g9325	g9325	PRJEB506:HCOI00107900	HCOI00107900	HCISE00107900	Caenorhabditis elegans	WBGene00001663
993	hco-miR-228	augustus_model_g6423	152	-14.29	2	22	512	538	23	0.6522	0.6957	DSS	miranda	g6423.t1:3utr	g6423.t1	g6423
994	hco-miR-228	augustus_model_g6423	148	-18.52	3	23	313	335	20	0.75	0.8	DSS	miranda	g6423.t1:3utr	g6423.t1	g6423
995	hco-miR-228	augustus_model_g9271	168	-18.76	2	23	841	863	21	0.7619	0.8095	DSS	miranda	g9271.t1:3utr	g9271.t1	g9271
996	hco-miR-228	augustus_model_g9271	150	-16.4	2	20	771	795	19	0.7368	0.8421	DSS	miranda	g9271.t1:3utr	g9271.t1	g9271
997	hco-miR-228	augustus_model_g6604	151	-13.36	2	18	22	44	16	0.75	0.8125	DSS	miranda	g6604.t1:3utr	g6604.t1	g6604
998	hco-miR-228	augustus_model_g9256	156	-13.85	2	23	770	792	21	0.7143	0.7143	DSS	miranda	g9256.t1:3utr	g9256.t1	g9256
999	hco-miR-228	augustus_model_g9237	155	-9.96	2	20	129	152	18	0.7222	0.7222	DSS	miranda	g9237.t1:3utr	g9237.t1	g9237	g9237	PRJEB506:HCOI00116900	HCOI00116900	HCISE00116900	Caenorhabditis elegans	WBGene00000407
1000	hco-miR-228	augustus_model_g9237	145	-16.46	3	23	551	575	21	0.7143	0.7619	DSS	miranda	g9237.t1:3utr	g9237.t1	g9237	g9237	PRJEB506:HCOI00116900	HCOI00116900	HCISE00116900	Caenorhabditis elegans	WBGene00000407
1001	hco-miR-228	augustus_model_g9223	150	-15.83	2	23	472	493	21	0.7619	0.8095	DSS	miranda	g9223.t1:3utr	g9223.t1	g9223	g9223	PRJEB506:HCOI00120700	HCOI00120700	HCISE00120700	Caenorhabditis elegans	WBGene00021920
1002	hco-miR-228	augustus_model_g9215	147	-11.31	2	20	544	567	18	0.7222	0.7778	DSS	miranda	g9215.t1:3utr	g9215.t1	g9215	g9215	PRJEB506:HCOI00122400	HCOI00122400	HCISE00122400	Caenorhabditis elegans	WBGene00012536
1003	hco-miR-228	model_lgic_Hco-lgc-46_scaffold1147.1_size85818	156	-19.31	2	23	89	108	21	0.7619	0.7619	DSS	miranda	model_lgic_Hco-lgc-46_scaffold1147.1_size85818	model_lgic_Hco-lgc-46_scaffold1147.1_size85818	model_lgic_Hco-lgc-46_scaffold1147.1_size85818	model_lgic_Hco-lgc-46_scaffold1147.1_size85818	PRJEB506:HCOI00127100	HCOI00127100	HCISE00127100	Caenorhabditis elegans	WBGene00022106
1004	hco-miR-228	augustus_model_g9159	161	-21.3	2	23	73	97	22	0.6818	0.7727	DSS	miranda	g9159.t1:3utr	g9159.t1	g9159	g9159	PRJEB506:HCOI00128200	HCOI00128200	HCISE00128200	Caenorhabditis elegans	WBGene00000938
1005	hco-miR-228	model_lgic_g2433.t1	152	-20.43	2	21	144	166	20	0.7	0.8	DSS	miranda	model_lgic_g2433.t1	model_lgic_g2433.t1	model_lgic_g2433.t1
1006	hco-miR-228	model_lgic_g2434.t1	150	-17.46	3	23	582	605	20	0.75	0.75	DSS	miranda	model_lgic_g2434.t1	model_lgic_g2434.t1	model_lgic_g2434.t1
1007	hco-miR-228	model_lgic_g2438.t1	148	-8.24	2	23	833	855	21	0.6667	0.8095	DSS	miranda	model_lgic_g2438.t1	model_lgic_g2438.t1	model_lgic_g2438.t1
1008	hco-miR-228	model_lgic_g2439.t1	148	-8.24	2	23	195	217	21	0.6667	0.8095	DSS	miranda	model_lgic_g2439.t1	model_lgic_g2439.t1	model_lgic_g2439.t1
1009	hco-miR-228	model_lgic_g11465.t1	152	-13.04	2	21	300	323	19	0.6842	0.6842	DSS	miranda	model_lgic_g11465.t1	model_lgic_g11465.t1	model_lgic_g11465.t1	model_lgic_g11465.t1	PRJEB506:HCOI00131800	HCOI00131800	HCISE00131800	Caenorhabditis elegans	WBGene00001423
1010	hco-miR-228	augustus_model_g9162	146	-11.61	2	22	255	276	20	0.6	0.75	DSS	miranda	g9162.t1:3utr	g9162.t1	g9162
1011	hco-miR-228	augustus_model_g18417	153	-14.91	2	19	188	215	21	0.6667	0.7619	DSS	miranda	g18417.t1:3utr	g18417.t1	g18417	g18417	PRJEB506:HCOI00137900	HCOI00137900	HCISE00137900	Caenorhabditis elegans	WBGene00022677
1012	hco-miR-228	augustus_model_g18423	145	-17.95	2	21	862	883	19	0.8421	0.8421	DSS	miranda	g18423.t1:3utr	g18423.t1	g18423	g18423	PRJEB506:HCOI00138500	HCOI00138500	HCISE00138500	Caenorhabditis elegans	WBGene00012536
1013	hco-miR-228	augustus_model_g9125	152	-20.78	3	22	477	501	20	0.75	0.85	DSS	miranda	g9125.t1:3utr	g9125.t1	g9125	g9125	PRJEB506:HCOI00138600	HCOI00138600	HCISE00138600	Caenorhabditis elegans	WBGene00020696
1014	hco-miR-228	augustus_model_g9125	149	-13.16	2	19	240	264	18	0.7222	0.7222	DSS	miranda	g9125.t1:3utr	g9125.t1	g9125	g9125	PRJEB506:HCOI00138600	HCOI00138600	HCISE00138600	Caenorhabditis elegans	WBGene00020696
1015	hco-miR-228	augustus_model_g9127	147	-14.77	3	22	554	576	19	0.7895	0.7895	DSS	miranda	g9127.t1:3utr	g9127.t1	g9127	g9127	PRJEB506:HCOI00138800	HCOI00138800	HCISE00138800	Caenorhabditis elegans	WBGene00006665
1016	hco-miR-228	augustus_model_g9110	155	-16.65	2	12	1	12	10	1	1	DSS	miranda	g9110.t1:3utr	g9110.t1	g9110
1017	hco-miR-228	augustus_model_g9111	160	-15.87	2	21	288	308	19	0.7895	0.7895	DSS	miranda	g9111.t1:3utr	g9111.t1	g9111
1018	hco-miR-228	augustus_model_g5134	151	-12.97	2	18	224	250	19	0.7368	0.7895	DSS	miranda	g5134.t1:3utr	g5134.t1	g5134
1019	hco-miR-228	augustus_model_g9102	160	-16.11	2	22	631	656	22	0.7273	0.7273	DSS	miranda	g9102.t1:3utr	g9102.t1	g9102	g9102	PRJEB506:HCOI00141300	HCOI00141300	HCISE00141300	Caenorhabditis elegans	WBGene00002067
1020	hco-miR-228	augustus_model_g9100	145	-13.58	3	22	825	848	19	0.6842	0.7895	DSS	miranda	g9100.t1:3utr	g9100.t1	g9100	g9100	PRJEB506:HCOI00141800	HCOI00141800	HCISE00141800	Caenorhabditis elegans	WBGene00008570
1021	hco-miR-228	augustus_model_g9071	145	-18.73	3	20	672	698	20	0.8	0.8	DSS	miranda	g9071.t1:3utr	g9071.t1	g9071
1022	hco-miR-228	augustus_model_g9074	154	-18.61	2	23	514	537	21	0.7619	0.8571	DSS	miranda	g9074.t1:3utr	g9074.t1	g9074	g9074	PRJEB506:HCOI00145400	HCOI00145400	HCISE00145400	Caenorhabditis elegans	WBGene00021850
1023	hco-miR-228	augustus_model_g9069	145	-14.21	2	19	411	435	18	0.7222	0.8333	DSS	miranda	g9069.t1:3utr	g9069.t1	g9069
1024	hco-miR-228	augustus_model_g9053	145	-16.26	2	22	142	165	20	0.65	0.75	DSS	miranda	g9053.t1:3utr	g9053.t1	g9053	g9053	PRJEB506:HCOI00147200	HCOI00147200	HCISE00147200	Caenorhabditis elegans	WBGene00001988
1025	hco-miR-228	augustus_model_g9053	145	-12.14	2	18	892	915	16	0.6875	0.6875	DSS	miranda	g9053.t1:3utr	g9053.t1	g9053	g9053	PRJEB506:HCOI00147200	HCOI00147200	HCISE00147200	Caenorhabditis elegans	WBGene00001988
1026	hco-miR-228	augustus_model_g9045	152	-13.07	2	18	562	587	18	0.7222	0.7778	DSS	miranda	g9045.t1:3utr	g9045.t1	g9045
1027	hco-miR-228	augustus_model_g9035	153	-10.38	2	19	913	937	18	0.7222	0.7778	DSS	miranda	g9035.t1:3utr	g9035.t1	g9035	g9035	PRJEB506:HCOI00149500	HCOI00149500	HCISE00149500	Caenorhabditis elegans	WBGene00021548
1028	hco-miR-228	augustus_model_g18401	145	-16.73	2	23	508	535	25	0.56	0.68	DSS	miranda	g18401.t1:3utr	g18401.t1	g18401	g18401	PRJEB506:HCOI00150400	HCOI00150400	HCISE00150400	Caenorhabditis elegans	WBGene00009958
1029	hco-miR-228	augustus_model_g4924	151	-9.7	2	22	843	865	20	0.65	0.75	DSS	miranda	g4924.t1:3utr	g4924.t1	g4924	g4924	PRJEB506:HCOI00151700	HCOI00151700	HCISE00151700	Caenorhabditis elegans	WBGene00019855
1030	hco-miR-228	augustus_model_g9010	156	-13.51	2	21	32	55	19	0.6842	0.7368	DSS	miranda	g9010.t1:3utr	g9010.t1	g9010	g9010	PRJEB506:HCOI00154400	HCOI00154400	HCISE00154400	Caenorhabditis elegans	WBGene00014077
1031	hco-miR-228	augustus_model_g9011	156	-13.51	2	21	240	263	19	0.6842	0.7368	DSS	miranda	g9011.t1:3utr	g9011.t1	g9011	g9011	PRJEB506:HCOI00154500	HCOI00154500	HCISE00154500	Caenorhabditis elegans	WBGene00019019
1032	hco-miR-228	augustus_model_g18377	147	-11.97	2	22	296	322	23	0.6522	0.6957	DSS	miranda	g18377.t1:3utr	g18377.t1	g18377
1033	hco-miR-228	augustus_model_g18378	147	-11.97	2	22	595	621	23	0.6522	0.6957	DSS	miranda	g18378.t1:3utr	g18378.t1	g18378	g18378	PRJEB506:HCOI00156200	HCOI00156200	HCISE00156200	Caenorhabditis elegans	WBGene00010189
1034	hco-miR-228	augustus_model_g18387	145	-11.24	2	15	178	202	14	0.7857	0.7857	DSS	miranda	g18387.t1:3utr	g18387.t1	g18387	g18387	PRJEB506:HCOI00157100	HCOI00157100	HCISE00157100	Caenorhabditis elegans	WBGene00003225
1035	hco-miR-228	augustus_model_g8992	145	-15.24	2	23	825	849	22	0.5909	0.6818	DSS	miranda	g8992.t1:3utr	g8992.t1	g8992	g8992	PRJEB506:HCOI00158000	HCOI00158000	HCISE00158000	Caenorhabditis elegans	WBGene00015292
1036	hco-miR-228	augustus_model_g8981	145	-12.4	3	22	880	903	19	0.6316	0.8421	DSS	miranda	g8981.t1:3utr	g8981.t1	g8981
1037	hco-miR-228	augustus_model_g8962	146	-14.02	2	19	488	511	17	0.7059	0.8235	DSS	miranda	g8962.t1:3utr	g8962.t1	g8962
1038	hco-miR-228	augustus_model_g8962	146	-12.95	2	20	518	542	19	0.7368	0.7895	DSS	miranda	g8962.t1:3utr	g8962.t1	g8962
1039	hco-miR-228	augustus_model_g19943	145	-12.9	2	19	461	486	19	0.6842	0.8421	DSS	miranda	g19943.t1:3utr	g19943.t1	g19943	g19943	PRJEB506:HCOI00162700	HCOI00162700	HCISE00162700	Caenorhabditis elegans	WBGene00022397
1040	hco-miR-228	augustus_model_g19957	155	-19.98	2	17	233	258	17	0.7647	0.8235	DSS	miranda	g19957.t1:3utr	g19957.t1	g19957	g19957	PRJEB506:HCOI00164100	HCOI00164100	HCISE00164100	Caenorhabditis elegans	WBGene00004083
1041	hco-miR-228	augustus_model_g8933	151	-19.06	2	23	788	815	25	0.68	0.72	DSS	miranda	g8933.t1:3utr	g8933.t1	g8933	g8933	PRJEB506:HCOI00169000	HCOI00169000	HCISE00169000	Caenorhabditis elegans	WBGene00020045
1042	hco-miR-228	augustus_model_g8928	155	-14.39	2	20	343	366	18	0.7222	0.7222	DSS	miranda	g8928.t1:3utr	g8928.t1	g8928
1043	hco-miR-228	augustus_model_g8931	148	-13.07	2	21	235	257	20	0.7	0.75	DSS	miranda	g8931.t1:3utr	g8931.t1	g8931	g8931	PRJEB506:HCOI00169400	HCOI00169400	HCISE00169400	Caenorhabditis elegans	WBGene00001999
1044	hco-miR-228	augustus_model_g8920	148	-12.31	2	23	662	684	21	0.6667	0.8095	DSS	miranda	g8920.t1:3utr	g8920.t1	g8920	g8920	PRJEB506:HCOI00169900	HCOI00169900	HCISE00169900	Caenorhabditis elegans	WBGene00012208
1045	hco-miR-228	augustus_model_g8921	148	-12.31	2	23	173	195	21	0.6667	0.8095	DSS	miranda	g8921.t1:3utr	g8921.t1	g8921	g8921	PRJEB506:HCOI00170000	HCOI00170000	HCISE00170000	Caenorhabditis elegans	WBGene00021226
1046	hco-miR-228	augustus_model_g8889	149	-14.63	2	19	616	640	18	0.6667	0.7778	DSS	miranda	g8889.t1:3utr	g8889.t1	g8889
1047	hco-miR-228	augustus_model_g8889	147	-19.74	2	21	209	233	20	0.7	0.8	DSS	miranda	g8889.t1:3utr	g8889.t1	g8889
1048	hco-miR-228	augustus_model_g8904	157	-13.71	2	20	100	126	21	0.7619	0.7619	DSS	miranda	g8904.t1:3utr	g8904.t1	g8904
1049	hco-miR-228	augustus_model_g8872	150	-9.63	2	20	868	892	19	0.6842	0.7368	DSS	miranda	g8872.t1:3utr	g8872.t1	g8872	g8872	PRJEB506:HCOI00178300	HCOI00178300	HCISE00178300	Caenorhabditis elegans	WBGene00015675
1050	hco-miR-228	augustus_model_g8866	146	-12.35	2	16	147	171	15	0.7333	0.8	DSS	miranda	g8866.t1:3utr	g8866.t1	g8866	g8866	PRJEB506:HCOI00179000	HCOI00179000	HCISE00179000	Caenorhabditis elegans	WBGene00007681
1051	hco-miR-228	augustus_model_g8860	156	-11.26	2	18	761	785	17	0.7647	0.8235	DSS	miranda	g8860.t1:3utr	g8860.t1	g8860
1052	hco-miR-228	augustus_model_g8860	147	-20.35	2	22	919	944	22	0.8182	0.8182	DSS	miranda	g8860.t1:3utr	g8860.t1	g8860
1053	hco-miR-228	augustus_model_g2627	155	-15.36	2	23	259	282	22	0.6818	0.7727	DSS	miranda	g2627.t1:3utr	g2627.t1	g2627
1054	hco-miR-228	augustus_model_g13370	150	-15.5	2	20	32	56	19	0.6842	0.7368	DSS	miranda	g13370.t1:3utr	g13370.t1	g13370	g13370	PRJEB506:HCOI00181200	HCOI00181200	HCISE00181200	Caenorhabditis elegans	WBGene00010073
1055	hco-miR-228	augustus_model_g8844	145	-11.7	2	22	426	449	20	0.65	0.75	DSS	miranda	g8844.t1:3utr	g8844.t1	g8844	g8844	PRJEB506:HCOI00182900	HCOI00182900	HCISE00182900	Caenorhabditis elegans	WBGene00004147
1056	hco-miR-228	augustus_model_g8839	150	-12.46	2	19	848	871	17	0.5882	0.8235	DSS	miranda	g8839.t1:3utr	g8839.t1	g8839	g8839	PRJEB506:HCOI00183700	HCOI00183700	HCISE00183700	Caenorhabditis elegans	WBGene00007904
1057	hco-miR-228	augustus_model_g8839	146	-9.62	2	20	624	649	20	0.65	0.7	DSS	miranda	g8839.t1:3utr	g8839.t1	g8839	g8839	PRJEB506:HCOI00183700	HCOI00183700	HCISE00183700	Caenorhabditis elegans	WBGene00007904
1058	hco-miR-228	augustus_model_g8833	149	-17.96	3	19	40	65	18	0.8333	0.8333	DSS	miranda	g8833.t1:3utr	g8833.t1	g8833	g8833	PRJEB506:HCOI00184300	HCOI00184300	HCISE00184300	Caenorhabditis elegans	WBGene00018419
1059	hco-miR-228	augustus_model_g8835	147	-13.51	2	20	910	933	18	0.7778	0.8889	DSS	miranda	g8835.t1:3utr	g8835.t1	g8835
1060	hco-miR-228	augustus_model_g8822	156	-23.11	2	21	909	932	19	0.6842	0.7368	DSS	miranda	g8822.t1:3utr	g8822.t1	g8822	g8822	PRJEB506:HCOI00186600	HCOI00186600	HCISE00186600	Caenorhabditis elegans	WBGene00011004
1061	hco-miR-228	augustus_model_g18306	151	-9.39	2	19	27	48	17	0.7647	0.7647	DSS	miranda	g18306.t1:3utr	g18306.t1	g18306	g18306	PRJEB506:HCOI00187400	HCOI00187400	HCISE00187400	Caenorhabditis elegans	WBGene00044988
1062	hco-miR-228	augustus_model_g18308	153	-19.09	2	18	914	937	16	0.6875	0.8125	DSS	miranda	g18308.t1:3utr	g18308.t1	g18308	g18308	PRJEB506:HCOI00187600	HCOI00187600	HCISE00187600	Caenorhabditis elegans	WBGene00007024
1063	hco-miR-228	augustus_model_g8805	152	-12.54	2	23	94	122	26	0.6538	0.6923	DSS	miranda	g8805.t1:3utr	g8805.t1	g8805	g8805	PRJEB506:HCOI00189500	HCOI00189500	HCISE00189500	Caenorhabditis elegans	WBGene00020419
1064	hco-miR-228	augustus_model_g8806	152	-12.54	2	23	404	432	26	0.6538	0.6923	DSS	miranda	g8806.t1:3utr	g8806.t1	g8806
1065	hco-miR-228	augustus_model_g8790	148	-11.88	2	17	495	518	15	0.7333	0.7333	DSS	miranda	g8790.t1:3utr	g8790.t1	g8790
1066	hco-miR-228	augustus_model_g8782	158	-24.95	2	23	116	137	21	0.7619	0.7619	DSS	miranda	g8782.t1:3utr	g8782.t1	g8782	g8782	PRJEB506:HCOI00191200	HCOI00191200	HCISE00191200	Caenorhabditis elegans	WBGene00019666
1067	hco-miR-228	augustus_model_g8785	154	-20.16	2	15	589	612	13	0.8462	0.8462	DSS	miranda	g8785.t1:3utr	g8785.t1	g8785	g8785	PRJEB506:HCOI00191500	HCOI00191500	HCISE00191500	Caenorhabditis elegans	WBGene00022125
1068	hco-miR-228	augustus_model_g8776	145	-16.38	2	20	808	830	18	0.6667	0.8889	DSS	miranda	g8776.t1:3utr	g8776.t1	g8776	g8776	PRJEB506:HCOI00192400	HCOI00192400	HCISE00192400	Caenorhabditis elegans	WBGene00011938
1069	hco-miR-228	augustus_model_g8769	146	-21.09	2	21	797	822	21	0.7143	0.8095	DSS	miranda	g8769.t1:3utr	g8769.t1	g8769
1070	hco-miR-228	augustus_model_g18285	149	-19.82	3	22	725	748	19	0.7368	0.7895	DSS	miranda	g18285.t1:3utr	g18285.t1	g18285
1071	hco-miR-228	augustus_model_g18288	146	-20.94	2	23	85	108	21	0.7143	0.8095	DSS	miranda	g18288.t1:3utr	g18288.t1	g18288
1072	hco-miR-228	augustus_model_g8768	158	-17.16	2	22	950	973	21	0.6667	0.8571	DSS	miranda	g8768.t1:3utr	g8768.t1	g8768	g8768	PRJEB506:HCOI00194600	HCOI00194600	HCISE00194600	Caenorhabditis elegans	WBGene00006615
1073	hco-miR-228	augustus_model_g8768	155	-15.87	2	22	730	749	20	0.75	0.8	DSS	miranda	g8768.t1:3utr	g8768.t1	g8768	g8768	PRJEB506:HCOI00194600	HCOI00194600	HCISE00194600	Caenorhabditis elegans	WBGene00006615
1074	hco-miR-228	augustus_model_g8755	148	-11.88	2	21	669	692	19	0.6842	0.7895	DSS	miranda	g8755.t1:3utr	g8755.t1	g8755
1075	hco-miR-228	augustus_model_g8761	145	-11.11	2	23	271	296	23	0.6522	0.7391	DSS	miranda	g8761.t1:3utr	g8761.t1	g8761
1076	hco-miR-228	augustus_model_g8747	145	-13.33	2	20	623	645	18	0.6111	0.7778	DSS	miranda	g8747.t1:3utr	g8747.t1	g8747	g8747	PRJEB506:HCOI00196900	HCOI00196900	HCISE00196900	Caenorhabditis elegans	WBGene00044677
1077	hco-miR-228	augustus_model_g8725	147	-9.93	2	20	617	640	18	0.6667	0.6667	DSS	miranda	g8725.t1:3utr	g8725.t1	g8725
1078	hco-miR-228	augustus_model_g8704	146	-14.71	2	22	58	79	20	0.7	0.8	DSS	miranda	g8704.t1:3utr	g8704.t1	g8704	g8704	PRJEB506:HCOI00202000	HCOI00202000	HCISE00202000	Caenorhabditis elegans	WBGene00000156
1079	hco-miR-228	augustus_model_g8705	162	-14.27	2	23	940	963	21	0.6667	0.7619	DSS	miranda	g8705.t1:3utr	g8705.t1	g8705
1080	hco-miR-228	augustus_model_g8706	146	-14.71	2	22	331	352	20	0.7	0.8	DSS	miranda	g8706.t1:3utr	g8706.t1	g8706
1081	hco-miR-228	augustus_model_g8698	162	-15.35	2	19	254	277	17	0.7647	0.8235	DSS	miranda	g8698.t1:3utr	g8698.t1	g8698	g8698	PRJEB506:HCOI00204900	HCOI00204900	HCISE00204900	Caenorhabditis elegans	WBGene00022649
1082	hco-miR-228	augustus_model_g8695	161	-15.33	2	21	694	717	20	0.75	0.85	DSS	miranda	g8695.t1:3utr	g8695.t1	g8695
1083	hco-miR-228	augustus_model_g8685	148	-15.7	2	18	293	319	19	0.6842	0.7368	DSS	miranda	g8685.t1:3utr	g8685.t1	g8685	g8685	PRJEB506:HCOI00206600	HCOI00206600	HCISE00206600	Caenorhabditis elegans	WBGene00011415
1084	hco-miR-228	augustus_model_g18245	161	-18.7	2	22	976	999	20	0.7	0.75	DSS	miranda	g18245.t1:3utr	g18245.t1	g18245	g18245	PRJEB506:HCOI00208200	HCOI00208200	HCISE00208200	Caenorhabditis elegans	WBGene00015796
1085	hco-miR-228	augustus_model_g18251	151	-22.68	2	21	537	561	20	0.7	0.85	DSS	miranda	g18251.t1:3utr	g18251.t1	g18251	g18251	PRJEB506:HCOI00208800	HCOI00208800	HCISE00208800	Caenorhabditis elegans	WBGene00021350
1086	hco-miR-228	augustus_model_g18253	151	-22.68	2	21	540	564	20	0.7	0.85	DSS	miranda	g18253.t1:3utr	g18253.t1	g18253	g18253	PRJEB506:HCOI00209000	HCOI00209000	HCISE00209000	Caenorhabditis elegans	WBGene00021349
1087	hco-miR-228	augustus_model_g18263	145	-17.83	2	23	69	95	24	0.75	0.75	DSS	miranda	g18263.t1:3utr	g18263.t1	g18263	g18263	PRJEB506:HCOI00210000	HCOI00210000	HCISE00210000	Caenorhabditis elegans	WBGene00008592
1088	hco-miR-228	augustus_model_g18265	145	-19.23	3	23	98	122	21	0.7143	0.7619	DSS	miranda	g18265.t1:3utr	g18265.t1	g18265
1089	hco-miR-228	augustus_model_g18266	151	-14.93	2	23	47	70	22	0.7273	0.8182	DSS	miranda	g18266.t1:3utr	g18266.t1	g18266	g18266	PRJEB506:HCOI00210300	HCOI00210300	HCISE00210300	Caenorhabditis elegans	WBGene00008592
1090	hco-miR-228	augustus_model_g8674	161	-14.37	2	22	538	561	20	0.7	0.75	DSS	miranda	g8674.t1:3utr	g8674.t1	g8674	g8674	PRJEB506:HCOI00210400	HCOI00210400	HCISE00210400	Caenorhabditis elegans	WBGene00005086
1091	hco-miR-228	augustus_model_g8067	153	-12.48	2	18	382	405	16	0.75	0.75	DSS	miranda	g8067.t1:3utr	g8067.t1	g8067	g8067	PRJEB506:HCOI00212200	HCOI00212200	HCISE00212200	Caenorhabditis elegans	WBGene00013332
1092	hco-miR-228	augustus_model_g8660	157	-13.92	2	19	342	366	18	0.7222	0.8333	DSS	miranda	g8660.t1:3utr	g8660.t1	g8660	g8660	PRJEB506:HCOI00212700	HCOI00212700	HCISE00212700	Caenorhabditis elegans	WBGene00006447
1093	hco-miR-228	augustus_model_g8662	148	-15.08	2	22	25	51	23	0.6522	0.6522	DSS	miranda	g8662.t1:3utr	g8662.t1	g8662	g8662	PRJEB506:HCOI00212900	HCOI00212900	HCISE00212900	Caenorhabditis elegans	WBGene00003909
1094	hco-miR-228	augustus_model_g8644	150	-17.95	2	17	291	316	17	0.7647	0.8235	DSS	miranda	g8644.t1:3utr	g8644.t1	g8644	g8644	PRJEB506:HCOI00215200	HCOI00215200	HCISE00215200	Caenorhabditis elegans	WBGene00011106
1095	hco-miR-228	augustus_model_g18228	146	-20.28	2	19	150	173	17	0.8235	0.8824	DSS	miranda	g18228.t1:3utr	g18228.t1	g18228	g18228	PRJEB506:HCOI00215400	HCOI00215400	HCISE00215400	Caenorhabditis elegans	WBGene00015412
1096	hco-miR-228	augustus_model_g18231	151	-19.58	2	14	861	883	12	0.9167	0.9167	DSS	miranda	g18231.t1:3utr	g18231.t1	g18231	g18231	PRJEB506:HCOI00215700	HCOI00215700	HCISE00215700	Caenorhabditis elegans	WBGene00001119
1097	hco-miR-228	augustus_model_g8623	147	-18.28	2	17	532	558	18	0.7222	0.7222	DSS	miranda	g8623.t1:3utr	g8623.t1	g8623	g8623	PRJEB506:HCOI00217400	HCOI00217400	HCISE00217400	Caenorhabditis elegans	WBGene00018966
1098	hco-miR-228	augustus_model_g8593	148	-10.94	2	22	416	440	21	0.6667	0.6667	DSS	miranda	g8593.t1:3utr	g8593.t1	g8593	g8593	PRJEB506:HCOI00219900	HCOI00219900	HCISE00219900	Caenorhabditis elegans	WBGene00008426
1099	hco-miR-228	augustus_model_g18211	147	-11.63	2	22	74	101	24	0.6667	0.6667	DSS	miranda	g18211.t1:3utr	g18211.t1	g18211	g18211	PRJEB506:HCOI00220800	HCOI00220800	HCISE00220800	Caenorhabditis elegans	WBGene00018431
1100	hco-miR-228	augustus_model_g18216	149	-15.36	2	15	252	277	15	0.7333	0.8667	DSS	miranda	g18216.t1:3utr	g18216.t1	g18216
1101	hco-miR-228	augustus_model_g18220	152	-16.25	2	17	713	736	15	0.8	0.9333	DSS	miranda	g18220.t1:3utr	g18220.t1	g18220	g18220	PRJEB506:HCOI00221700	HCOI00221700	HCISE00221700	Caenorhabditis elegans	WBGene00044077
1102	hco-miR-228	augustus_model_g8581	148	-14.71	2	22	971	999	25	0.6	0.68	DSS	miranda	g8581.t1:3utr	g8581.t1	g8581
1103	hco-miR-228	augustus_model_g8578	156	-13.32	2	22	45	67	21	0.7619	0.8095	DSS	miranda	g8578.t1:3utr	g8578.t1	g8578	g8578	PRJEB506:HCOI00225900	HCOI00225900	HCISE00225900	Caenorhabditis elegans	WBGene00002262
1104	hco-miR-228	augustus_model_g18195	152	-20.69	2	23	54	80	24	0.7083	0.7917	DSS	miranda	g18195.t1:3utr	g18195.t1	g18195	g18195	PRJEB506:HCOI00228200	HCOI00228200	HCISE00228200	Caenorhabditis elegans	WBGene00021691
1105	hco-miR-228	augustus_model_g8556	165	-16	2	22	230	253	20	0.7	0.8	DSS	miranda	g8556.t1:3utr	g8556.t1	g8556	g8556	PRJEB506:HCOI00229700	HCOI00229700	HCISE00229700	Caenorhabditis elegans	WBGene00015072
1106	hco-miR-228	augustus_model_g8539	150	-17.09	3	19	835	858	16	0.8125	0.875	DSS	miranda	g8539.t1:3utr	g8539.t1	g8539	g8539	PRJEB506:HCOI00232200	HCOI00232200	HCISE00232200	Caenorhabditis elegans	WBGene00004393
1107	hco-miR-228	augustus_model_g8540	150	-17.09	3	19	289	312	16	0.8125	0.875	DSS	miranda	g8540.t1:3utr	g8540.t1	g8540	g8540	PRJEB506:HCOI00232300	HCOI00232300	HCISE00232300	Caenorhabditis elegans	WBGene00000772
1108	hco-miR-228	augustus_model_g8545	146	-21.94	2	23	69	92	21	0.619	0.7619	DSS	miranda	g8545.t1:3utr	g8545.t1	g8545
1109	hco-miR-228	augustus_model_g8537	159	-22.71	2	22	481	510	26	0.6923	0.7308	DSS	miranda	g8537.t1:3utr	g8537.t1	g8537	g8537	PRJEB506:HCOI00233000	HCOI00233000	HCISE00233000	Caenorhabditis elegans	WBGene00001470
1110	hco-miR-228	augustus_model_g8529	147	-21.2	2	21	951	978	23	0.6957	0.7391	DSS	miranda	g8529.t1:3utr	g8529.t1	g8529	g8529	PRJEB506:HCOI00233400	HCOI00233400	HCISE00233400	Caenorhabditis elegans	WBGene00001874
1111	hco-miR-228	augustus_model_g8534	160	-18.51	2	22	123	147	21	0.7143	0.7619	DSS	miranda	g8534.t1:3utr	g8534.t1	g8534	g8534	PRJEB506:HCOI00233900	HCOI00233900	HCISE00233900	Caenorhabditis elegans	WBGene00007587
1112	hco-miR-228	augustus_model_g20348	154	-11.54	2	20	924	948	19	0.7368	0.7368	DSS	miranda	g20348.t1:3utr	g20348.t1	g20348
1113	hco-miR-228	augustus_model_g18176	159	-16.21	2	22	693	715	20	0.7	0.8	DSS	miranda	g18176.t1:3utr	g18176.t1	g18176	g18176	PRJEB506:HCOI00236500	HCOI00236500	HCISE00236500	Caenorhabditis elegans	WBGene00006563
1114	hco-miR-228	augustus_model_g18176	145	-12.79	2	18	490	513	16	0.75	0.8125	DSS	miranda	g18176.t1:3utr	g18176.t1	g18176	g18176	PRJEB506:HCOI00236500	HCOI00236500	HCISE00236500	Caenorhabditis elegans	WBGene00006563
1115	hco-miR-228	augustus_model_g18186	147	-8.25	2	22	118	140	20	0.65	0.85	DSS	miranda	g18186.t1:3utr	g18186.t1	g18186	g18186	PRJEB506:HCOI00237500	HCOI00237500	HCISE00237500	Caenorhabditis elegans	WBGene00003804
1116	hco-miR-228	augustus_model_g8514	153	-18.28	2	19	883	909	20	0.7	0.75	DSS	miranda	g8514.t1:3utr	g8514.t1	g8514
1117	hco-miR-228	augustus_model_g8511	146	-10.02	2	21	316	338	19	0.6842	0.6842	DSS	miranda	g8511.t1:3utr	g8511.t1	g8511
1118	hco-miR-228	augustus_model_g8478	149	-16.45	2	23	610	630	21	0.7143	0.7143	DSS	miranda	g8478.t1:3utr	g8478.t1	g8478
1119	hco-miR-228	augustus_model_g8480	151	-13.15	2	22	557	579	20	0.75	0.8	DSS	miranda	g8480.t1:3utr	g8480.t1	g8480	g8480	PRJEB506:HCOI00243700	HCOI00243700	HCISE00243700	Caenorhabditis elegans	WBGene00019824
1120	hco-miR-228	augustus_model_g8453	156	-14.3	2	22	818	842	21	0.7143	0.7143	DSS	miranda	g8453.t1:3utr	g8453.t1	g8453	g8453	PRJEB506:HCOI00244400	HCOI00244400	HCISE00244400	Caenorhabditis elegans	WBGene00012428
1121	hco-miR-228	augustus_model_g8438	148	-16.32	3	21	658	681	18	0.7778	0.7778	DSS	miranda	g8438.t1:3utr	g8438.t1	g8438	g8438	PRJEB506:HCOI00247100	HCOI00247100	HCISE00247100	Caenorhabditis elegans	WBGene00010698
1122	hco-miR-228	augustus_model_g8439	148	-16.32	3	21	24	47	18	0.7778	0.7778	DSS	miranda	g8439.t1:3utr	g8439.t1	g8439	g8439	PRJEB506:HCOI00247200	HCOI00247200	HCISE00247200	Caenorhabditis elegans	WBGene00020932
1123	hco-miR-228	augustus_model_g18157	148	-9.33	2	23	640	662	21	0.619	0.7143	DSS	miranda	g18157.t1:3utr	g18157.t1	g18157	g18157	PRJEB506:HCOI00248800	HCOI00248800	HCISE00248800	Caenorhabditis elegans	WBGene00007743
1124	hco-miR-228	augustus_model_g8397	150	-12.83	2	16	890	914	15	0.8	0.8	DSS	miranda	g8397.t1:3utr	g8397.t1	g8397
1125	hco-miR-228	augustus_model_g20986	156	-13.89	2	22	249	269	20	0.75	0.8	DSS	miranda	g20986.t1:3utr	g20986.t1	g20986	g20986	PRJEB506:HCOI00251800	HCOI00251800	HCISE00251800	Caenorhabditis elegans	WBGene00016397
1126	hco-miR-228	augustus_model_g5806	147	-17.78	2	22	163	189	23	0.6522	0.6957	DSS	miranda	g5806.t1:3utr	g5806.t1	g5806	g5806	PRJEB506:HCOI00252600	HCOI00252600	HCISE00252600	Caenorhabditis elegans	WBGene00018678
1127	hco-miR-228	augustus_model_g5821	147	-17.78	2	22	163	189	23	0.6522	0.6957	DSS	miranda	g5821.t1:3utr	g5821.t1	g5821	g5821	PRJEB506:HCOI00253200	HCOI00253200	HCISE00253200	Caenorhabditis elegans	WBGene00018678
1128	hco-miR-228	augustus_model_g5815	147	-17.78	2	22	163	189	23	0.6522	0.6957	DSS	miranda	g5815.t1:3utr	g5815.t1	g5815	g5815	PRJEB506:HCOI00253800	HCOI00253800	HCISE00253800	Caenorhabditis elegans	WBGene00018678
1129	hco-miR-228	augustus_model_g18133	148	-16.46	2	22	49	80	28	0.7143	0.7143	DSS	miranda	g18133.t1:3utr	g18133.t1	g18133
1130	hco-miR-228	augustus_model_g18134	154	-14.03	2	22	662	683	20	0.7	0.75	DSS	miranda	g18134.t1:3utr	g18134.t1	g18134	g18134	PRJEB506:HCOI00255400	HCOI00255400	HCISE00255400	Caenorhabditis elegans	WBGene00008860
1131	hco-miR-228	augustus_model_g8384	148	-19.61	3	21	365	388	18	0.7222	0.8333	DSS	miranda	g8384.t1:3utr	g8384.t1	g8384
1132	hco-miR-228	augustus_model_g8349	149	-9.53	2	22	829	850	20	0.7	0.75	DSS	miranda	g8349.t1:3utr	g8349.t1	g8349
1133	hco-miR-228	augustus_model_g5160	147	-14.29	2	22	721	743	20	0.7	0.8	DSS	miranda	g5160.t1:3utr	g5160.t1	g5160
1134	hco-miR-228	augustus_model_g16809	147	-16.68	2	22	470	492	20	0.7	0.8	DSS	miranda	g16809.t1:3utr	g16809.t1	g16809
1135	hco-miR-228	augustus_model_g4893	151	-11.18	2	22	881	903	20	0.65	0.75	DSS	miranda	g4893.t1:3utr	g4893.t1	g4893
1136	hco-miR-228	augustus_model_g8338	159	-14.02	2	20	526	549	18	0.7222	0.7778	DSS	miranda	g8338.t1:3utr	g8338.t1	g8338	g8338	PRJEB506:HCOI00263100	HCOI00263100	HCISE00263100	Caenorhabditis elegans	WBGene00011156
1137	hco-miR-228	augustus_model_g8340	149	-12.9	2	22	974	995	20	0.7	0.75	DSS	miranda	g8340.t1:3utr	g8340.t1	g8340
1138	hco-miR-228	augustus_model_g4081	147	-22.05	3	20	370	393	17	0.7647	0.8235	DSS	miranda	g4081.t1:3utr	g4081.t1	g4081
1139	hco-miR-228	augustus_model_g8327	145	-9.32	2	22	481	504	20	0.6	0.65	DSS	miranda	g8327.t1:3utr	g8327.t1	g8327
1140	hco-miR-228	augustus_model_g8314	159	-15.14	2	21	516	540	20	0.75	0.75	DSS	miranda	g8314.t1:3utr	g8314.t1	g8314
1141	hco-miR-228	augustus_model_g8312	156	-15.86	2	19	93	119	20	0.75	0.8	DSS	miranda	g8312.t1:3utr	g8312.t1	g8312
1142	hco-miR-228	augustus_model_g8304	151	-12.98	2	21	189	208	19	0.6842	0.7895	DSS	miranda	g8304.t1:3utr	g8304.t1	g8304	g8304	PRJEB506:HCOI00269300	HCOI00269300	HCISE00269300	Caenorhabditis elegans	WBGene00004209
1143	hco-miR-228	augustus_model_g8299	145	-18.56	2	19	41	66	19	0.8421	0.8421	DSS	miranda	g8299.t1:3utr	g8299.t1	g8299	g8299	PRJEB506:HCOI00269800	HCOI00269800	HCISE00269800	Caenorhabditis elegans	WBGene00000201
1144	hco-miR-228	augustus_model_g8300	151	-16.77	2	21	402	427	21	0.6667	0.7143	DSS	miranda	g8300.t1:3utr	g8300.t1	g8300	g8300	PRJEB506:HCOI00269900	HCOI00269900	HCISE00269900	Caenorhabditis elegans	WBGene00004467
1145	hco-miR-228	augustus_model_g8301	151	-16.77	2	21	46	71	21	0.6667	0.7143	DSS	miranda	g8301.t1:3utr	g8301.t1	g8301	g8301	PRJEB506:HCOI00270000	HCOI00270000	HCISE00270000	Caenorhabditis elegans	WBGene00044311
1146	hco-miR-228	augustus_model_g8293	153	-18.58	2	23	605	629	22	0.6818	0.6818	DSS	miranda	g8293.t1:3utr	g8293.t1	g8293
1147	hco-miR-228	augustus_model_g8294	160	-15.66	2	23	950	972	21	0.7143	0.7619	DSS	miranda	g8294.t1:3utr	g8294.t1	g8294	g8294	PRJEB506:HCOI00270600	HCOI00270600	HCISE00270600	Caenorhabditis elegans	WBGene00018371
1148	hco-miR-228	model_lgic_g12492.t1	147	-19.71	2	23	179	202	22	0.7273	0.7727	DSS	miranda	model_lgic_g12492.t1	model_lgic_g12492.t1	model_lgic_g12492.t1
1149	hco-miR-228	augustus_model_g18106	152	-8.52	2	20	235	256	18	0.7222	0.7778	DSS	miranda	g18106.t1:3utr	g18106.t1	g18106
1150	hco-miR-228	augustus_model_g7068	154	-19.18	2	23	6	29	21	0.8095	0.8095	DSS	miranda	g7068.t1:3utr	g7068.t1	g7068	g7068	PRJEB506:HCOI00279000	HCOI00279000	HCISE00279000	Caenorhabditis elegans	WBGene00012479
1151	hco-miR-228	augustus_model_g8221	161	-13.65	2	22	800	823	20	0.65	0.8	DSS	miranda	g8221.t1:3utr	g8221.t1	g8221	g8221	PRJEB506:HCOI00279700	HCOI00279700	HCISE00279700	Caenorhabditis elegans	WBGene00018294
1152	hco-miR-228	augustus_model_g8215	154	-15.53	2	18	53	74	16	0.8125	0.8125	DSS	miranda	g8215.t1:3utr	g8215.t1	g8215	g8215	PRJEB506:HCOI00280000	HCOI00280000	HCISE00280000	Caenorhabditis elegans	WBGene00017340
1153	hco-miR-228	augustus_model_g8216	152	-15.87	2	20	938	961	19	0.7368	0.7895	DSS	miranda	g8216.t1:3utr	g8216.t1	g8216
1154	hco-miR-228	augustus_model_g15093	160	-18.74	2	21	806	829	19	0.6842	0.7895	DSS	miranda	g15093.t1:3utr	g15093.t1	g15093
1155	hco-miR-228	augustus_model_g8187	161	-19.3	2	23	235	259	22	0.6818	0.7727	DSS	miranda	g8187.t1:3utr	g8187.t1	g8187	g8187	PRJEB506:HCOI00284300	HCOI00284300	HCISE00284300	Caenorhabditis elegans	WBGene00003222
1156	hco-miR-228	augustus_model_g8181	155	-20.06	2	19	38	59	17	0.7647	0.8235	DSS	miranda	g8181.t1:3utr	g8181.t1	g8181
1157	hco-miR-228	augustus_model_g8181	147	-14.59	2	16	46	69	14	0.7143	0.7857	DSS	miranda	g8181.t1:3utr	g8181.t1	g8181
1158	hco-miR-228	augustus_model_g8178	148	-17.66	2	15	507	529	13	0.7692	0.9231	DSS	miranda	g8178.t1:3utr	g8178.t1	g8178
1159	hco-miR-228	augustus_model_g8173	162	-19.35	2	19	59	82	17	0.7059	0.8824	DSS	miranda	g8173.t1:3utr	g8173.t1	g8173	g8173	PRJEB506:HCOI00286000	HCOI00286000	HCISE00286000	Caenorhabditis elegans	WBGene00018150
1160	hco-miR-228	augustus_model_g8144	148	-15.73	2	21	321	342	19	0.7368	0.8947	DSS	miranda	g8144.t1:3utr	g8144.t1	g8144	g8144	PRJEB506:HCOI00286500	HCOI00286500	HCISE00286500	Caenorhabditis elegans	WBGene00015776
1161	hco-miR-228	augustus_model_g1744	150	-12.61	2	22	541	562	20	0.65	0.75	DSS	miranda	g1744.t1:3utr	g1744.t1	g1744
1162	hco-miR-228	augustus_model_g1165	150	-16.31	2	15	104	127	13	0.7692	0.8462	DSS	miranda	g1165.t1:3utr	g1165.t1	g1165
1163	hco-miR-228	augustus_model_g1165	150	-15.87	2	16	451	475	15	0.7333	0.8667	DSS	miranda	g1165.t1:3utr	g1165.t1	g1165
1164	hco-miR-228	augustus_model_g18052	152	-13.74	2	22	269	294	22	0.6364	0.7273	DSS	miranda	g18052.t1:3utr	g18052.t1	g18052
1165	hco-miR-228	augustus_model_g5127	147	-9.02	2	20	224	244	18	0.6667	0.7778	DSS	miranda	g5127.t1:3utr	g5127.t1	g5127
1166	hco-miR-228	augustus_model_g1327	148	-15.2	2	23	233	255	21	0.6667	0.8095	DSS	miranda	g1327.t1:3utr	g1327.t1	g1327
1167	hco-miR-228	augustus_model_g20445	158	-16.21	2	23	424	447	21	0.6667	0.7143	DSS	miranda	g20445.t1:3utr	g20445.t1	g20445	g20445	PRJEB506:HCOI00297000	HCOI00297000	HCISE00297000	Caenorhabditis elegans	WBGene00006411
1168	hco-miR-228	augustus_model_g20446	158	-16.21	2	23	779	802	21	0.6667	0.7143	DSS	miranda	g20446.t1:3utr	g20446.t1	g20446	g20446	PRJEB506:HCOI00297100	HCOI00297100	HCISE00297100	Caenorhabditis elegans	WBGene00017463
1169	hco-miR-228	augustus_model_g20452	145	-16.99	2	23	5	31	24	0.6667	0.7083	DSS	miranda	g20452.t1:3utr	g20452.t1	g20452	g20452	PRJEB506:HCOI00297700	HCOI00297700	HCISE00297700	Caenorhabditis elegans	WBGene00019404
1170	hco-miR-228	augustus_model_g20460	150	-14.82	2	18	825	849	18	0.7778	0.7778	DSS	miranda	g20460.t1:3utr	g20460.t1	g20460	g20460	PRJEB506:HCOI00298500	HCOI00298500	HCISE00298500	Caenorhabditis elegans	WBGene00000750
1171	hco-miR-228	augustus_model_g20461	154	-13.57	2	20	333	357	19	0.6842	0.7895	DSS	miranda	g20461.t1:3utr	g20461.t1	g20461	g20461	PRJEB506:HCOI00298600	HCOI00298600	HCISE00298600	Caenorhabditis elegans	WBGene00000066
1172	hco-miR-228	augustus_model_g20463	146	-19.88	2	22	651	675	22	0.7273	0.7727	DSS	miranda	g20463.t1:3utr	g20463.t1	g20463	g20463	PRJEB506:HCOI00298800	HCOI00298800	HCISE00298800	Caenorhabditis elegans	WBGene00015472
1173	hco-miR-228	augustus_model_g18046	147	-20.57	2	21	49	75	22	0.6818	0.7727	DSS	miranda	g18046.t1:3utr	g18046.t1	g18046	g18046	PRJEB506:HCOI00299900	HCOI00299900	HCISE00299900	Caenorhabditis elegans	WBGene00018222
1174	hco-miR-228	augustus_model_g8090	147	-16.62	2	23	443	467	23	0.6957	0.7826	DSS	miranda	g8090.t1:3utr	g8090.t1	g8090	g8090	PRJEB506:HCOI00302700	HCOI00302700	HCISE00302700	Caenorhabditis elegans	WBGene00006383
1175	hco-miR-228	augustus_model_g8085	152	-11.1	2	22	169	193	21	0.6667	0.7143	DSS	miranda	g8085.t1:3utr	g8085.t1	g8085
1176	hco-miR-228	augustus_model_g18025	152	-12.84	2	22	980	1000	20	0.75	0.75	DSS	miranda	g18025.t1:3utr	g18025.t1	g18025	g18025	PRJEB506:HCOI00304900	HCOI00304900	HCISE00304900	Caenorhabditis elegans	WBGene00004130
1177	hco-miR-228	augustus_model_g18031	165	-22.6	2	22	734	755	20	0.8	0.85	DSS	miranda	g18031.t1:3utr	g18031.t1	g18031
1178	hco-miR-228	augustus_model_g18032	165	-22.6	2	22	180	201	20	0.8	0.85	DSS	miranda	g18032.t1:3utr	g18032.t1	g18032
1179	hco-miR-228	augustus_model_g18034	156	-8.87	2	20	886	907	18	0.7778	0.7778	DSS	miranda	g18034.t1:3utr	g18034.t1	g18034
1180	hco-miR-228	augustus_model_g8062	158	-17.61	2	23	522	543	21	0.7143	0.8095	DSS	miranda	g8062.t1:3utr	g8062.t1	g8062	g8062	PRJEB506:HCOI00307000	HCOI00307000	HCISE00307000	Caenorhabditis elegans	WBGene00006947
1181	hco-miR-228	augustus_model_g8057	147	-22.27	3	22	71	97	22	0.8182	0.8636	DSS	miranda	g8057.t1:3utr	g8057.t1	g8057
1182	hco-miR-228	augustus_model_g8043	149	-11.34	2	18	406	429	16	0.6875	0.75	DSS	miranda	g8043.t1:3utr	g8043.t1	g8043
1183	hco-miR-228	augustus_model_g8041	146	-19.15	2	22	36	59	21	0.8095	0.8571	DSS	miranda	g8041.t1:3utr	g8041.t1	g8041	g8041	PRJEB506:HCOI00308600	HCOI00308600	HCISE00308600	Caenorhabditis elegans	WBGene00003590
1184	hco-miR-228	augustus_model_g8029	146	-17.13	3	22	352	375	20	0.75	0.85	DSS	miranda	g8029.t1:3utr	g8029.t1	g8029	g8029	PRJEB506:HCOI00309500	HCOI00309500	HCISE00309500	Caenorhabditis elegans	WBGene00009479
1185	hco-miR-228	augustus_model_g8022	147	-10.17	3	20	272	295	17	0.7647	0.8235	DSS	miranda	g8022.t1:3utr	g8022.t1	g8022
1186	hco-miR-228	augustus_model_g18012	168	-27.8	2	23	758	780	21	0.8095	0.9048	DSS	miranda	g18012.t1:3utr	g18012.t1	g18012
1187	hco-miR-228	augustus_model_g18017	148	-11.5	2	21	872	892	19	0.6842	0.7368	DSS	miranda	g18017.t1:3utr	g18017.t1	g18017	g18017	PRJEB506:HCOI00311200	HCOI00311200	HCISE00311200	Caenorhabditis elegans	WBGene00004347
1188	hco-miR-228	augustus_model_g18021	163	-16.07	2	22	879	907	25	0.72	0.76	DSS	miranda	g18021.t1:3utr	g18021.t1	g18021	g18021	PRJEB506:HCOI00311600	HCOI00311600	HCISE00311600	Caenorhabditis elegans	WBGene00017138
1189	hco-miR-228	augustus_model_g8018	151	-17.23	2	21	870	895	21	0.6667	0.7143	DSS	miranda	g8018.t1:3utr	g8018.t1	g8018	g8018	PRJEB506:HCOI00312000	HCOI00312000	HCISE00312000	Caenorhabditis elegans	WBGene00017317
1190	hco-miR-228	augustus_model_g8011	155	-14.25	2	16	223	246	14	0.7857	0.8571	DSS	miranda	g8011.t1:3utr	g8011.t1	g8011
1191	hco-miR-228	augustus_model_g8004	151	-13.5	2	20	294	317	18	0.7222	0.8333	DSS	miranda	g8004.t1:3utr	g8004.t1	g8004
1192	hco-miR-228	augustus_model_g7960	151	-21.92	2	21	654	680	22	0.6818	0.8182	DSS	miranda	g7960.t1:3utr	g7960.t1	g7960
1193	hco-miR-228	augustus_model_g7955	148	-19.03	2	22	683	707	21	0.619	0.8571	DSS	miranda	g7955.t1:3utr	g7955.t1	g7955
1194	hco-miR-228	augustus_model_g7953	152	-18.26	2	22	756	781	22	0.6364	0.7273	DSS	miranda	g7953.t1:3utr	g7953.t1	g7953	g7953	PRJEB506:HCOI00320100	HCOI00320100	HCISE00320100	Caenorhabditis elegans	WBGene00021372
1195	hco-miR-228	augustus_model_g5171	150	-10.19	2	15	262	285	13	0.7692	0.8462	DSS	miranda	g5171.t1:3utr	g5171.t1	g5171
1196	hco-miR-228	augustus_model_g7942	145	-13.01	2	20	951	978	22	0.6364	0.7273	DSS	miranda	g7942.t1:3utr	g7942.t1	g7942	g7942	PRJEB506:HCOI00320900	HCOI00320900	HCISE00320900	Caenorhabditis elegans	WBGene00000929
1197	hco-miR-228	augustus_model_g7944	162	-14.1	2	19	252	275	17	0.7647	0.8235	DSS	miranda	g7944.t1:3utr	g7944.t1	g7944	g7944	PRJEB506:HCOI00321100	HCOI00321100	HCISE00321100	Caenorhabditis elegans	WBGene00022649
1198	hco-miR-228	augustus_model_g16418	148	-12.18	2	21	815	838	19	0.5789	0.7368	DSS	miranda	g16418.t1:3utr	g16418.t1	g16418	g16418	PRJEB506:HCOI00322500	HCOI00322500	HCISE00322500	Caenorhabditis elegans	WBGene00017320
1199	hco-miR-228	augustus_model_g16419	148	-12.18	2	21	391	414	19	0.5789	0.7368	DSS	miranda	g16419.t1:3utr	g16419.t1	g16419	g16419	PRJEB506:HCOI00322600	HCOI00322600	HCISE00322600	Caenorhabditis elegans	WBGene00017320
1200	hco-miR-228	augustus_model_g7910	147	-10.49	2	20	276	298	19	0.7368	0.7368	DSS	miranda	g7910.t1:3utr	g7910.t1	g7910	g7910	PRJEB506:HCOI00325100	HCOI00325100	HCISE00325100	Caenorhabditis elegans	WBGene00003550
1201	hco-miR-228	augustus_model_g7895	162	-15.54	2	22	492	517	23	0.7391	0.7826	DSS	miranda	g7895.t1:3utr	g7895.t1	g7895	g7895	PRJEB506:HCOI00327200	HCOI00327200	HCISE00327200	Caenorhabditis elegans	WBGene00001077
1202	hco-miR-228	augustus_model_g17967	147	-13.19	2	23	430	456	24	0.6667	0.7083	DSS	miranda	g17967.t1:3utr	g17967.t1	g17967
1203	hco-miR-228	augustus_model_g17978	146	-13.68	2	23	483	506	21	0.6667	0.8571	DSS	miranda	g17978.t1:3utr	g17978.t1	g17978	g17978	PRJEB506:HCOI00328400	HCOI00328400	HCISE00328400	Caenorhabditis elegans	WBGene00016393
1204	hco-miR-228	augustus_model_g7882	156	-11.51	2	23	383	409	24	0.7083	0.7083	DSS	miranda	g7882.t1:3utr	g7882.t1	g7882	g7882	PRJEB506:HCOI00330300	HCOI00330300	HCISE00330300	Caenorhabditis elegans	WBGene00020234
1205	hco-miR-228	augustus_model_g7883	151	-13.44	2	22	676	698	20	0.65	0.75	DSS	miranda	g7883.t1:3utr	g7883.t1	g7883	g7883	PRJEB506:HCOI00330400	HCOI00330400	HCISE00330400	Caenorhabditis elegans	WBGene00006608
1206	hco-miR-228	augustus_model_g7869	154	-13.74	2	16	297	321	15	0.8	0.8667	DSS	miranda	g7869.t1:3utr	g7869.t1	g7869	g7869	PRJEB506:HCOI00331600	HCOI00331600	HCISE00331600	Caenorhabditis elegans	WBGene00022152
1207	hco-miR-228	augustus_model_g7864	161	-18.45	2	23	747	771	22	0.6818	0.7727	DSS	miranda	g7864.t1:3utr	g7864.t1	g7864	g7864	PRJEB506:HCOI00332000	HCOI00332000	HCISE00332000	Caenorhabditis elegans	WBGene00016979
1208	hco-miR-228	augustus_model_g10213	148	-12.63	2	23	711	733	21	0.619	0.7143	DSS	miranda	g10213.t1:3utr	g10213.t1	g10213	g10213	PRJEB506:HCOI00333500	HCOI00333500	HCISE00333500	Caenorhabditis elegans	WBGene00012391
1209	hco-miR-228	augustus_model_g11386	147	-12.41	2	16	703	726	14	0.7143	0.7857	DSS	miranda	g11386.t1:3utr	g11386.t1	g11386	g11386	PRJEB506:HCOI00334200	HCOI00334200	HCISE00334200	Caenorhabditis elegans	WBGene00013674
1210	hco-miR-228	augustus_model_g7848	145	-11	2	19	176	200	18	0.6667	0.7222	DSS	miranda	g7848.t1:3utr	g7848.t1	g7848	g7848	PRJEB506:HCOI00335500	HCOI00335500	HCISE00335500	Caenorhabditis elegans	WBGene00004316
1211	hco-miR-228	augustus_model_g7848	145	-11	2	19	386	410	18	0.6667	0.7222	DSS	miranda	g7848.t1:3utr	g7848.t1	g7848	g7848	PRJEB506:HCOI00335500	HCOI00335500	HCISE00335500	Caenorhabditis elegans	WBGene00004316
1212	hco-miR-228	augustus_model_g7838	152	-18.46	2	23	365	390	23	0.6957	0.6957	DSS	miranda	g7838.t1:3utr	g7838.t1	g7838	g7838	PRJEB506:HCOI00336100	HCOI00336100	HCISE00336100	Caenorhabditis elegans	WBGene00004397
1213	hco-miR-228	augustus_model_g7835	161	-11.85	2	18	907	930	16	0.8125	0.8125	DSS	miranda	g7835.t1:3utr	g7835.t1	g7835
1214	hco-miR-228	augustus_model_g7831	157	-22.28	2	23	922	941	21	0.7143	0.7619	DSS	miranda	g7831.t1:3utr	g7831.t1	g7831
1215	hco-miR-228	augustus_model_g17949	149	-10.81	2	20	802	824	18	0.6667	0.7778	DSS	miranda	g17949.t1:3utr	g17949.t1	g17949	g17949	PRJEB506:HCOI00338600	HCOI00338600	HCISE00338600	Caenorhabditis elegans	WBGene00001698
1216	hco-miR-228	augustus_model_g17953	151	-16.06	2	18	899	925	19	0.7368	0.7895	DSS	miranda	g17953.t1:3utr	g17953.t1	g17953
1217	hco-miR-228	augustus_model_g17957	147	-15.06	2	12	599	622	10	0.8	1	DSS	miranda	g17957.t1:3utr	g17957.t1	g17957	g17957	PRJEB506:HCOI00339400	HCOI00339400	HCISE00339400	Caenorhabditis elegans	WBGene00018531
1218	hco-miR-228	augustus_model_g9960	149	-10.11	2	18	304	327	16	0.625	0.8125	DSS	miranda	g9960.t1:3utr	g9960.t1	g9960	g9960	PRJEB506:HCOI00341300	HCOI00341300	HCISE00341300	Caenorhabditis elegans	WBGene00014093
1219	hco-miR-228	augustus_model_g2362	156	-18.81	2	23	144	171	25	0.68	0.72	DSS	miranda	g2362.t1:3utr	g2362.t1	g2362	g2362	PRJEB506:HCOI00341700	HCOI00341700	HCISE00341700	Caenorhabditis elegans	WBGene00004238
1220	hco-miR-228	augustus_model_g7794	167	-16.77	2	20	604	627	18	0.7778	0.8333	DSS	miranda	g7794.t1:3utr	g7794.t1	g7794	g7794	PRJEB506:HCOI00343400	HCOI00343400	HCISE00343400	Caenorhabditis elegans	WBGene00019520
1221	hco-miR-228	augustus_model_g7794	149	-16.21	2	23	163	183	21	0.619	0.8095	DSS	miranda	g7794.t1:3utr	g7794.t1	g7794	g7794	PRJEB506:HCOI00343400	HCOI00343400	HCISE00343400	Caenorhabditis elegans	WBGene00019520
1222	hco-miR-228	augustus_model_g7794	147	-16.74	2	12	951	974	10	0.9	0.9	DSS	miranda	g7794.t1:3utr	g7794.t1	g7794	g7794	PRJEB506:HCOI00343400	HCOI00343400	HCISE00343400	Caenorhabditis elegans	WBGene00019520
1223	hco-miR-228	augustus_model_g16537	154	-14.97	2	21	547	569	19	0.6842	0.7895	DSS	miranda	g16537.t1:3utr	g16537.t1	g16537
1224	hco-miR-228	augustus_model_g7777	160	-19.4	2	23	87	114	25	0.72	0.72	DSS	miranda	g7777.t1:3utr	g7777.t1	g7777	g7777	PRJEB506:HCOI00344900	HCOI00344900	HCISE00344900	Caenorhabditis elegans	WBGene00013292
1225	hco-miR-228	augustus_model_g17925	156	-13.33	2	17	606	629	15	0.8	0.8	DSS	miranda	g17925.t1:3utr	g17925.t1	g17925	g17925	PRJEB506:HCOI00345600	HCOI00345600	HCISE00345600	Caenorhabditis elegans	WBGene00010685
1226	hco-miR-228	augustus_model_g17931	148	-18.76	2	23	949	971	21	0.8095	0.8095	DSS	miranda	g17931.t1:3utr	g17931.t1	g17931
1227	hco-miR-228	augustus_model_g17934	176	-18.3	2	21	82	105	19	0.7895	0.8947	DSS	miranda	g17934.t1:3utr	g17934.t1	g17934
1228	hco-miR-228	augustus_model_g7764	145	-18.71	2	23	392	418	24	0.625	0.75	DSS	miranda	g7764.t1:3utr	g7764.t1	g7764
1229	hco-miR-228	augustus_model_g7766	145	-13.07	2	21	368	395	23	0.6522	0.7391	DSS	miranda	g7766.t1:3utr	g7766.t1	g7766
1230	hco-miR-228	augustus_model_g7767	146	-14.23	2	23	502	525	21	0.7143	0.8095	DSS	miranda	g7767.t1:3utr	g7767.t1	g7767
1231	hco-miR-228	augustus_model_g7757	156	-27.17	3	23	939	961	20	0.75	0.9	DSS	miranda	g7757.t1:3utr	g7757.t1	g7757
1232	hco-miR-228	augustus_model_g7739	147	-16.83	2	22	597	622	22	0.7273	0.7727	DSS	miranda	g7739.t1:3utr	g7739.t1	g7739	g7739	PRJEB506:HCOI00350600	HCOI00350600	HCISE00350600	Caenorhabditis elegans	WBGene00008292
1233	hco-miR-228	augustus_model_g7699	153	-14.17	2	15	264	288	14	0.7857	0.9286	DSS	miranda	g7699.t1:3utr	g7699.t1	g7699
1234	hco-miR-228	augustus_model_g7701	154	-20.63	3	20	601	625	18	0.8333	0.8889	DSS	miranda	g7701.t1:3utr	g7701.t1	g7701	g7701	PRJEB506:HCOI00353100	HCOI00353100	HCISE00353100	Caenorhabditis elegans	WBGene00015249
1235	hco-miR-228	augustus_model_g7702	148	-12.24	2	22	692	718	23	0.6087	0.6957	DSS	miranda	g7702.t1:3utr	g7702.t1	g7702	g7702	PRJEB506:HCOI00353200	HCOI00353200	HCISE00353200	Caenorhabditis elegans	WBGene00015250
1236	hco-miR-228	augustus_model_g7718	146	-10.93	2	20	388	412	19	0.6316	0.8947	DSS	miranda	g7718.t1:3utr	g7718.t1	g7718	g7718	PRJEB506:HCOI00354700	HCOI00354700	HCISE00354700	Caenorhabditis elegans	WBGene00004764
1237	hco-miR-228	augustus_model_g7715	154	-16.22	2	15	198	221	13	0.7692	0.9231	DSS	miranda	g7715.t1:3utr	g7715.t1	g7715
1238	hco-miR-228	augustus_model_g20419	168	-17.34	2	21	239	262	19	0.7368	0.8421	DSS	miranda	g20419.t1:3utr	g20419.t1	g20419	g20419	PRJEB506:HCOI00356300	HCOI00356300	HCISE00356300	Caenorhabditis elegans	WBGene00008260
1239	hco-miR-228	augustus_model_g20437	154	-20.34	2	23	598	621	21	0.6667	0.8095	DSS	miranda	g20437.t1:3utr	g20437.t1	g20437	g20437	PRJEB506:HCOI00358100	HCOI00358100	HCISE00358100	Caenorhabditis elegans	WBGene00011223
1240	hco-miR-228	augustus_model_g20439	145	-12.01	2	20	235	257	18	0.7222	0.8333	DSS	miranda	g20439.t1:3utr	g20439.t1	g20439
1241	hco-miR-228	augustus_model_g20440	147	-15.38	3	22	449	471	19	0.7895	0.7895	DSS	miranda	g20440.t1:3utr	g20440.t1	g20440	g20440	PRJEB506:HCOI00358400	HCOI00358400	HCISE00358400	Caenorhabditis elegans	WBGene00008685
1242	hco-miR-228	augustus_model_g20440	145	-13.19	2	22	16	38	21	0.6667	0.7143	DSS	miranda	g20440.t1:3utr	g20440.t1	g20440	g20440	PRJEB506:HCOI00358400	HCOI00358400	HCISE00358400	Caenorhabditis elegans	WBGene00008685
1243	hco-miR-228	augustus_model_g17895	158	-14.54	2	22	252	275	21	0.7143	0.8095	DSS	miranda	g17895.t1:3utr	g17895.t1	g17895	g17895	PRJEB506:HCOI00359400	HCOI00359400	HCISE00359400	Caenorhabditis elegans	WBGene00000449
1244	hco-miR-228	augustus_model_g7679	145	-14.29	2	20	250	278	23	0.6522	0.6957	DSS	miranda	g7679.t1:3utr	g7679.t1	g7679	g7679	PRJEB506:HCOI00361600	HCOI00361600	HCISE00361600	Caenorhabditis elegans	WBGene00007583
1245	hco-miR-228	augustus_model_g7664	148	-13.61	2	22	344	364	20	0.7	0.75	DSS	miranda	g7664.t1:3utr	g7664.t1	g7664	g7664	PRJEB506:HCOI00363200	HCOI00363200	HCISE00363200	Caenorhabditis elegans	WBGene00013317
1246	hco-miR-228	augustus_model_g7665	148	-13.61	2	22	306	326	20	0.7	0.75	DSS	miranda	g7665.t1:3utr	g7665.t1	g7665
1247	hco-miR-228	augustus_model_g17871	154	-18.8	2	22	501	524	21	0.6667	0.8095	DSS	miranda	g17871.t1:3utr	g17871.t1	g17871	g17871	PRJEB506:HCOI00364800	HCOI00364800	HCISE00364800	Caenorhabditis elegans	WBGene00018357
1248	hco-miR-228	augustus_model_g17884	152	-17.66	2	21	563	586	19	0.6842	0.8421	DSS	miranda	g17884.t1:3utr	g17884.t1	g17884
1249	hco-miR-228	augustus_model_g7654	147	-22.05	3	20	919	942	17	0.7647	0.8235	DSS	miranda	g7654.t1:3utr	g7654.t1	g7654
1250	hco-miR-228	augustus_model_g7655	147	-22.05	3	20	156	179	17	0.7647	0.8235	DSS	miranda	g7655.t1:3utr	g7655.t1	g7655
1251	hco-miR-228	augustus_model_g7649	146	-18.18	2	19	381	404	17	0.7059	0.8235	DSS	miranda	g7649.t1:3utr	g7649.t1	g7649	g7649	PRJEB506:HCOI00367600	HCOI00367600	HCISE00367600	Caenorhabditis elegans	WBGene00021555
1252	hco-miR-228	augustus_model_g7642	152	-16.05	2	21	32	55	19	0.6316	0.7368	DSS	miranda	g7642.t1:3utr	g7642.t1	g7642	g7642	PRJEB506:HCOI00368500	HCOI00368500	HCISE00368500	Caenorhabditis elegans	WBGene00021020
1253	hco-miR-228	augustus_model_g7632	150	-13.14	2	19	98	121	17	0.7647	0.8235	DSS	miranda	g7632.t1:3utr	g7632.t1	g7632
1254	hco-miR-228	augustus_model_g7622	147	-14.71	2	20	197	220	18	0.7222	0.7778	DSS	miranda	g7622.t1:3utr	g7622.t1	g7622	g7622	PRJEB506:HCOI00369500	HCOI00369500	HCISE00369500	Caenorhabditis elegans	WBGene00001151
1255	hco-miR-228	augustus_model_g7619	165	-21.02	2	20	497	522	20	0.75	0.9	DSS	miranda	g7619.t1:3utr	g7619.t1	g7619
1256	hco-miR-228	augustus_model_g17834	150	-14.49	2	23	424	447	21	0.619	0.8095	DSS	miranda	g17834.t1:3utr	g17834.t1	g17834
1257	hco-miR-228	augustus_model_g17842	145	-14.95	2	21	89	113	21	0.6667	0.7143	DSS	miranda	g17842.t1:3utr	g17842.t1	g17842
1258	hco-miR-228	augustus_model_g7606	154	-17.77	2	23	476	503	26	0.6923	0.7308	DSS	miranda	g7606.t1:3utr	g7606.t1	g7606
1259	hco-miR-228	augustus_model_g7607	149	-16	2	22	397	417	20	0.75	0.8	DSS	miranda	g7607.t1:3utr	g7607.t1	g7607	g7607	PRJEB506:HCOI00373200	HCOI00373200	HCISE00373200	Caenorhabditis elegans	WBGene00019884
1260	hco-miR-228	augustus_model_g7594	158	-16.99	2	21	937	959	19	0.7368	0.7895	DSS	miranda	g7594.t1:3utr	g7594.t1	g7594	g7594	PRJEB506:HCOI00374400	HCOI00374400	HCISE00374400	Caenorhabditis elegans	WBGene00016209
1261	hco-miR-228	augustus_model_g7571	168	-19.33	2	23	865	891	24	0.7083	0.8333	DSS	miranda	g7571.t1:3utr	g7571.t1	g7571	g7571	PRJEB506:HCOI00376400	HCOI00376400	HCISE00376400	Caenorhabditis elegans	WBGene00020575
1262	hco-miR-228	augustus_model_g7546	149	-12.31	2	14	1	13	12	0.8333	0.8333	DSS	miranda	g7546.t1:3utr	g7546.t1	g7546	g7546	PRJEB506:HCOI00379500	HCOI00379500	HCISE00379500	Caenorhabditis elegans	WBGene00022578
1263	hco-miR-228	augustus_model_g7536	146	-13.64	2	20	427	452	20	0.65	0.7	DSS	miranda	g7536.t1:3utr	g7536.t1	g7536
1264	hco-miR-228	augustus_model_g5940	151	-15.82	2	20	108	131	18	0.6667	0.7222	DSS	miranda	g5940.t1:3utr	g5940.t1	g5940	g5940	PRJEB506:HCOI00381200	HCOI00381200	HCISE00381200	Caenorhabditis elegans	WBGene00001077
1265	hco-miR-228	augustus_model_g5941	145	-25.91	2	23	339	363	22	0.7273	0.8182	DSS	miranda	g5941.t1:3utr	g5941.t1	g5941
1266	hco-miR-228	augustus_model_g7491	146	-14.61	2	21	580	602	19	0.6842	0.6842	DSS	miranda	g7491.t1:3utr	g7491.t1	g7491	g7491	PRJEB506:HCOI00383500	HCOI00383500	HCISE00383500	Caenorhabditis elegans	WBGene00020516
1267	hco-miR-228	augustus_model_g7514	153	-21.31	2	22	672	695	20	0.7	0.8	DSS	miranda	g7514.t1:3utr	g7514.t1	g7514
1268	hco-miR-228	augustus_model_g7483	145	-11.39	2	23	574	594	21	0.6667	0.7143	DSS	miranda	g7483.t1:3utr	g7483.t1	g7483	g7483	PRJEB506:HCOI00386500	HCOI00386500	HCISE00386500	Caenorhabditis elegans	WBGene00012544
1269	hco-miR-228	augustus_model_g3772	147	-16.81	3	23	864	890	23	0.7826	0.7826	DSS	miranda	g3772.t1:3utr	g3772.t1	g3772	g3772	PRJEB506:HCOI00388100	HCOI00388100	HCISE00388100	Caenorhabditis elegans	WBGene00012322
1270	hco-miR-228	augustus_model_g17798	147	-16.5	2	20	449	472	18	0.6667	0.8333	DSS	miranda	g17798.t1:3utr	g17798.t1	g17798
1271	hco-miR-228	augustus_model_g7471	145	-9.5	2	18	281	304	16	0.75	0.8125	DSS	miranda	g7471.t1:3utr	g7471.t1	g7471	g7471	PRJEB506:HCOI00390800	HCOI00390800	HCISE00390800	Caenorhabditis elegans	WBGene00019162
1272	hco-miR-228	augustus_model_g7467	150	-24.22	2	23	18	41	21	0.6667	0.7619	DSS	miranda	g7467.t1:3utr	g7467.t1	g7467
1273	hco-miR-228	augustus_model_g7438	150	-9.54	2	22	115	136	20	0.65	0.75	DSS	miranda	g7438.t1:3utr	g7438.t1	g7438	g7438	PRJEB506:HCOI00392700	HCOI00392700	HCISE00392700	Caenorhabditis elegans	WBGene00010810
1274	hco-miR-228	augustus_model_g7440	149	-14.08	2	23	114	135	22	0.6818	0.7273	DSS	miranda	g7440.t1:3utr	g7440.t1	g7440	g7440	PRJEB506:HCOI00392900	HCOI00392900	HCISE00392900	Caenorhabditis elegans	WBGene00010810
1275	hco-miR-228	augustus_model_g7441	145	-11.17	2	23	239	263	22	0.6818	0.7273	DSS	miranda	g7441.t1:3utr	g7441.t1	g7441
1276	hco-miR-228	augustus_model_g7444	149	-14.49	2	23	762	786	22	0.6364	0.8182	DSS	miranda	g7444.t1:3utr	g7444.t1	g7444
1277	hco-miR-228	augustus_model_g7425	149	-13.62	2	23	808	832	22	0.6364	0.6818	DSS	miranda	g7425.t1:3utr	g7425.t1	g7425
1278	hco-miR-228	augustus_model_g7410	145	-18.95	2	21	922	943	19	0.6842	0.8421	DSS	miranda	g7410.t1:3utr	g7410.t1	g7410	g7410	PRJEB506:HCOI00395900	HCOI00395900	HCISE00395900	Caenorhabditis elegans	WBGene00009145
1279	hco-miR-228	augustus_model_g7398	147	-16.6	2	22	620	642	20	0.7	0.8	DSS	miranda	g7398.t1:3utr	g7398.t1	g7398
1280	hco-miR-228	augustus_model_g7395	155	-14.54	2	18	319	341	16	0.8125	0.8125	DSS	miranda	g7395.t1:3utr	g7395.t1	g7395	g7395	PRJEB506:HCOI00398300	HCOI00398300	HCISE00398300	Caenorhabditis elegans	WBGene00006434
1281	hco-miR-228	augustus_model_g7385	156	-14.58	2	22	392	416	21	0.7143	0.7143	DSS	miranda	g7385.t1:3utr	g7385.t1	g7385
1282	hco-miR-228	augustus_model_g17773	152	-17.2	2	23	807	833	24	0.6667	0.7083	DSS	miranda	g17773.t1:3utr	g17773.t1	g17773	g17773	PRJEB506:HCOI00401900	HCOI00401900	HCISE00401900	Caenorhabditis elegans	WBGene00018112
1283	hco-miR-228	augustus_model_g7365	151	-14.79	2	20	205	228	18	0.6667	0.8889	DSS	miranda	g7365.t1:3utr	g7365.t1	g7365
1284	hco-miR-228	augustus_model_g7364	155	-14.18	2	17	792	816	16	0.8125	0.8125	DSS	miranda	g7364.t1:3utr	g7364.t1	g7364
1285	hco-miR-228	augustus_model_g7347	151	-18.07	2	21	311	335	20	0.7	0.85	DSS	miranda	g7347.t1:3utr	g7347.t1	g7347	g7347	PRJEB506:HCOI00405600	HCOI00405600	HCISE00405600	Caenorhabditis elegans	WBGene00003586
1286	hco-miR-228	augustus_model_g17750	149	-12.48	2	19	249	273	18	0.7222	0.7222	DSS	miranda	g17750.t1:3utr	g17750.t1	g17750
1287	hco-miR-228	augustus_model_g7333	148	-19.58	2	22	165	192	24	0.6667	0.75	DSS	miranda	g7333.t1:3utr	g7333.t1	g7333	g7333	PRJEB506:HCOI00408500	HCOI00408500	HCISE00408500	Caenorhabditis elegans	WBGene00009189
1288	hco-miR-228	augustus_model_g7334	145	-13.58	2	22	100	123	20	0.65	0.75	DSS	miranda	g7334.t1:3utr	g7334.t1	g7334	g7334	PRJEB506:HCOI00408600	HCOI00408600	HCISE00408600	Caenorhabditis elegans	WBGene00006518
1289	hco-miR-228	augustus_model_g7335	157	-15.34	2	20	889	914	20	0.75	0.8	DSS	miranda	g7335.t1:3utr	g7335.t1	g7335
1290	hco-miR-228	augustus_model_g7331	146	-19.96	2	23	246	273	25	0.72	0.8	DSS	miranda	g7331.t1:3utr	g7331.t1	g7331	g7331	PRJEB506:HCOI00408800	HCOI00408800	HCISE00408800	Caenorhabditis elegans	WBGene00000994
1291	hco-miR-228	augustus_model_g7323	148	-18.55	3	21	831	854	18	0.7222	0.8333	DSS	miranda	g7323.t1:3utr	g7323.t1	g7323	g7323	PRJEB506:HCOI00409800	HCOI00409800	HCISE00409800	Caenorhabditis elegans	WBGene00011532
1292	hco-miR-228	augustus_model_g7312	152	-13.09	2	22	632	656	21	0.6667	0.7143	DSS	miranda	g7312.t1:3utr	g7312.t1	g7312	g7312	PRJEB506:HCOI00410000	HCOI00410000	HCISE00410000	Caenorhabditis elegans	WBGene00007979
1293	hco-miR-228	augustus_model_g7313	152	-13.09	2	22	757	781	21	0.6667	0.7143	DSS	miranda	g7313.t1:3utr	g7313.t1	g7313	g7313	PRJEB506:HCOI00410100	HCOI00410100	HCISE00410100	Caenorhabditis elegans	WBGene00006574
1294	hco-miR-228	augustus_model_g7315	149	-12.26	2	20	608	630	18	0.6667	0.7778	DSS	miranda	g7315.t1:3utr	g7315.t1	g7315	g7315	PRJEB506:HCOI00410300	HCOI00410300	HCISE00410300	Caenorhabditis elegans	WBGene00004888
1295	hco-miR-228	augustus_model_g7316	149	-12.26	2	20	589	611	18	0.6667	0.7778	DSS	miranda	g7316.t1:3utr	g7316.t1	g7316
1296	hco-miR-228	augustus_model_g7305	146	-12.09	2	19	96	119	17	0.7059	0.8235	DSS	miranda	g7305.t1:3utr	g7305.t1	g7305
1297	hco-miR-228	augustus_model_g17720	159	-12.72	2	20	937	960	18	0.7222	0.7778	DSS	miranda	g17720.t1:3utr	g17720.t1	g17720	g17720	PRJEB506:HCOI00412300	HCOI00412300	HCISE00412300	Caenorhabditis elegans	WBGene00021567
1298	hco-miR-228	augustus_model_g17729	157	-20.17	2	23	790	812	22	0.7727	0.7727	DSS	miranda	g17729.t1:3utr	g17729.t1	g17729
1299	hco-miR-228	augustus_model_g4912	148	-15.15	2	22	39	63	21	0.8095	0.8095	DSS	miranda	g4912.t1:3utr	g4912.t1	g4912
1300	hco-miR-228	augustus_model_g7280	153	-13.86	2	20	595	617	18	0.7222	0.7778	DSS	miranda	g7280.t1:3utr	g7280.t1	g7280	g7280	PRJEB506:HCOI00416300	HCOI00416300	HCISE00416300	Caenorhabditis elegans	WBGene00044744
1301	hco-miR-228	augustus_model_g7281	145	-19.51	2	22	972	995	20	0.7	0.85	DSS	miranda	g7281.t1:3utr	g7281.t1	g7281
1302	hco-miR-228	augustus_model_g7276	145	-16.19	2	22	957	980	20	0.65	0.75	DSS	miranda	g7276.t1:3utr	g7276.t1	g7276	g7276	PRJEB506:HCOI00416600	HCOI00416600	HCISE00416600	Caenorhabditis elegans	WBGene00001727
1303	hco-miR-228	augustus_model_g7262	156	-12.76	2	22	511	535	21	0.6667	0.7619	DSS	miranda	g7262.t1:3utr	g7262.t1	g7262	g7262	PRJEB506:HCOI00418200	HCOI00418200	HCISE00418200	Caenorhabditis elegans	WBGene00000764
1304	hco-miR-228	augustus_model_g7262	152	-14.3	2	22	581	605	21	0.6667	0.7143	DSS	miranda	g7262.t1:3utr	g7262.t1	g7262	g7262	PRJEB506:HCOI00418200	HCOI00418200	HCISE00418200	Caenorhabditis elegans	WBGene00000764
1305	hco-miR-228	augustus_model_g7263	152	-13.86	2	22	741	767	23	0.6087	0.7391	DSS	miranda	g7263.t1:3utr	g7263.t1	g7263	g7263	PRJEB506:HCOI00418300	HCOI00418300	HCISE00418300	Caenorhabditis elegans	WBGene00016729
1306	hco-miR-228	model_lgic_g431.t1	160	-17.77	2	22	862	888	23	0.6957	0.7391	DSS	miranda	model_lgic_g431.t1	model_lgic_g431.t1	model_lgic_g431.t1
1307	hco-miR-228	model_lgic_g444.t1	149	-17.32	2	20	791	817	21	0.6667	0.7619	DSS	miranda	model_lgic_g444.t1	model_lgic_g444.t1	model_lgic_g444.t1	model_lgic_g444.t1	PRJEB506:HCOI00419800	HCOI00419800	HCISE00419800	Caenorhabditis elegans	WBGene00018037
1308	hco-miR-228	model_lgic_g448.t1	155	-13.71	2	22	11	36	22	0.6818	0.7727	DSS	miranda	model_lgic_g448.t1	model_lgic_g448.t1	model_lgic_g448.t1	model_lgic_g448.t1	PRJEB506:HCOI00420300	HCOI00420300	HCISE00420300	Caenorhabditis elegans	WBGene00002074
1309	hco-miR-228	model_lgic_g457.t1	158	-13.93	2	23	78	101	21	0.6667	0.7143	DSS	miranda	model_lgic_g457.t1	model_lgic_g457.t1	model_lgic_g457.t1	model_lgic_g457.t1	PRJEB506:HCOI00421200	HCOI00421200	HCISE00421200	Caenorhabditis elegans	WBGene00021097
1310	hco-miR-228	model_lgic_g458.t1	148	-11.11	2	19	748	775	21	0.7143	0.7143	DSS	miranda	model_lgic_g458.t1	model_lgic_g458.t1	model_lgic_g458.t1	model_lgic_g458.t1	PRJEB506:HCOI00421300	HCOI00421300	HCISE00421300	Caenorhabditis elegans	WBGene00021093
1311	hco-miR-228	model_lgic_g459.t1	148	-11.11	2	19	420	447	21	0.7143	0.7143	DSS	miranda	model_lgic_g459.t1	model_lgic_g459.t1	model_lgic_g459.t1	model_lgic_g459.t1	PRJEB506:HCOI00421400	HCOI00421400	HCISE00421400	Caenorhabditis elegans	WBGene00015241
1312	hco-miR-228	augustus_model_g8793	168	-21.77	2	23	166	188	21	0.7619	0.8095	DSS	miranda	g8793.t1:3utr	g8793.t1	g8793	g8793	PRJEB506:HCOI00421700	HCOI00421700	HCISE00421700	Caenorhabditis elegans	WBGene00007064
1313	hco-miR-228	augustus_model_g8795	151	-11.82	2	21	108	134	22	0.6818	0.6818	DSS	miranda	g8795.t1:3utr	g8795.t1	g8795	g8795	PRJEB506:HCOI00421900	HCOI00421900	HCISE00421900	Caenorhabditis elegans	WBGene00012984
1314	hco-miR-228	augustus_model_g8796	151	-11.82	2	21	161	187	22	0.6818	0.6818	DSS	miranda	g8796.t1:3utr	g8796.t1	g8796
1315	hco-miR-228	augustus_model_g1003	154	-16.35	2	23	181	203	22	0.7273	0.7273	DSS	miranda	g1003.t1:3utr	g1003.t1	g1003
1316	hco-miR-228	augustus_model_g11155	153	-20.89	2	22	856	879	20	0.65	0.85	DSS	miranda	g11155.t1:3utr	g11155.t1	g11155
1317	hco-miR-228	augustus_model_g11156	145	-11.64	2	19	145	170	19	0.6842	0.6842	DSS	miranda	g11156.t1:3utr	g11156.t1	g11156	g11156	PRJEB506:HCOI00423100	HCOI00423100	HCISE00423100	Caenorhabditis elegans	WBGene00000706
1318	hco-miR-228	augustus_model_g11157	145	-11.64	2	19	148	173	19	0.6842	0.6842	DSS	miranda	g11157.t1:3utr	g11157.t1	g11157	g11157	PRJEB506:HCOI00423200	HCOI00423200	HCISE00423200	Caenorhabditis elegans	WBGene00007488
1319	hco-miR-228	augustus_model_g11158	148	-20.02	3	22	368	395	23	0.7391	0.7391	DSS	miranda	g11158.t1:3utr	g11158.t1	g11158
1320	hco-miR-228	augustus_model_g1004	154	-16.35	2	23	181	203	22	0.7273	0.7273	DSS	miranda	g1004.t1:3utr	g1004.t1	g1004
1321	hco-miR-228	augustus_model_g1929	153	-20.89	2	22	856	879	20	0.65	0.85	DSS	miranda	g1929.t1:3utr	g1929.t1	g1929
1322	hco-miR-228	augustus_model_g1930	145	-11.64	2	19	145	170	19	0.6842	0.6842	DSS	miranda	g1930.t1:3utr	g1930.t1	g1930	g1930	PRJEB506:HCOI00424300	HCOI00424300	HCISE00424300	Caenorhabditis elegans	WBGene00000706
1323	hco-miR-228	augustus_model_g1931	145	-11.64	2	19	148	173	19	0.6842	0.6842	DSS	miranda	g1931.t1:3utr	g1931.t1	g1931	g1931	PRJEB506:HCOI00424400	HCOI00424400	HCISE00424400	Caenorhabditis elegans	WBGene00007488
1324	hco-miR-228	augustus_model_g1932	148	-20.02	3	22	368	395	23	0.7391	0.7391	DSS	miranda	g1932.t1:3utr	g1932.t1	g1932
1325	hco-miR-228	augustus_model_g719	145	-12.91	2	22	55	76	20	0.65	0.75	DSS	miranda	g719.t1:3utr	g719.t1	g719
1326	hco-miR-228	augustus_model_g1577	146	-13.32	2	21	246	268	19	0.6842	0.8421	DSS	miranda	g1577.t1:3utr	g1577.t1	g1577	g1577	PRJEB506:HCOI00428600	HCOI00428600	HCISE00428600	Caenorhabditis elegans	WBGene00013808
1327	hco-miR-228	augustus_model_g7229	151	-18.27	3	20	306	329	17	0.7647	0.8824	DSS	miranda	g7229.t1:3utr	g7229.t1	g7229
1328	hco-miR-228	augustus_model_g7230	151	-18.27	3	20	142	165	17	0.7647	0.8824	DSS	miranda	g7230.t1:3utr	g7230.t1	g7230	g7230	PRJEB506:HCOI00429700	HCOI00429700	HCISE00429700	Caenorhabditis elegans	WBGene00008150
1329	hco-miR-228	augustus_model_g7219	147	-9	2	22	468	490	20	0.7	0.8	DSS	miranda	g7219.t1:3utr	g7219.t1	g7219
1330	hco-miR-228	augustus_model_g17712	151	-17.54	2	22	61	83	20	0.7	0.85	DSS	miranda	g17712.t1:3utr	g17712.t1	g17712
1331	hco-miR-228	augustus_model_g17713	151	-17.54	2	22	356	378	20	0.7	0.85	DSS	miranda	g17713.t1:3utr	g17713.t1	g17713
1332	hco-miR-228	augustus_model_g7213	145	-17.03	3	20	291	313	17	0.7647	0.8824	DSS	miranda	g7213.t1:3utr	g7213.t1	g7213	g7213	PRJEB506:HCOI00432700	HCOI00432700	HCISE00432700	Caenorhabditis elegans	WBGene00012468
1333	hco-miR-228	augustus_model_g7208	147	-16.14	2	23	838	865	25	0.72	0.76	DSS	miranda	g7208.t1:3utr	g7208.t1	g7208	g7208	PRJEB506:HCOI00433200	HCOI00433200	HCISE00433200	Caenorhabditis elegans	WBGene00001017
1334	hco-miR-228	augustus_model_g7212	146	-15.55	2	15	305	328	13	0.8462	0.9231	DSS	miranda	g7212.t1:3utr	g7212.t1	g7212
1335	hco-miR-228	augustus_model_g7198	146	-16.94	3	21	33	55	18	0.7778	0.8333	DSS	miranda	g7198.t1:3utr	g7198.t1	g7198
1336	hco-miR-228	augustus_model_g7186	160	-12.28	2	19	884	906	17	0.7647	0.8824	DSS	miranda	g7186.t1:3utr	g7186.t1	g7186
1337	hco-miR-228	augustus_model_g7181	152	-18.46	2	23	732	751	21	0.7143	0.7619	DSS	miranda	g7181.t1:3utr	g7181.t1	g7181	g7181	PRJEB506:HCOI00436200	HCOI00436200	HCISE00436200	Caenorhabditis elegans	WBGene00007103
1338	hco-miR-228	augustus_model_g11904	147	-9.83	2	22	171	196	22	0.6364	0.7273	DSS	miranda	g11904.t1:3utr	g11904.t1	g11904	g11904	PRJEB506:HCOI00437000	HCOI00437000	HCISE00437000	Caenorhabditis elegans	WBGene00008749
1339	hco-miR-228	augustus_model_g7175	147	-18.57	2	22	111	137	23	0.6522	0.8261	DSS	miranda	g7175.t1:3utr	g7175.t1	g7175	g7175	PRJEB506:HCOI00438400	HCOI00438400	HCISE00438400	Caenorhabditis elegans	WBGene00019328
1340	hco-miR-228	augustus_model_g7177	158	-17.48	2	22	571	594	21	0.7143	0.8095	DSS	miranda	g7177.t1:3utr	g7177.t1	g7177	g7177	PRJEB506:HCOI00438600	HCOI00438600	HCISE00438600	Caenorhabditis elegans	WBGene00018966
1341	hco-miR-228	augustus_model_g7160	153	-17.19	2	23	110	134	22	0.6818	0.8182	DSS	miranda	g7160.t1:3utr	g7160.t1	g7160
1342	hco-miR-228	augustus_model_g7145	156	-17.47	2	19	828	850	17	0.7647	0.8235	DSS	miranda	g7145.t1:3utr	g7145.t1	g7145
1343	hco-miR-228	augustus_model_g7134	155	-12.94	2	20	933	956	18	0.6667	0.7778	DSS	miranda	g7134.t1:3utr	g7134.t1	g7134	g7134	PRJEB506:HCOI00443000	HCOI00443000	HCISE00443000	Caenorhabditis elegans	WBGene00003605
1344	hco-miR-228	augustus_model_g12101	152	-26.7	3	21	191	214	18	0.7778	0.8333	DSS	miranda	g12101.t1:3utr	g12101.t1	g12101
1345	hco-miR-228	augustus_model_g7125	154	-23.75	2	21	689	711	19	0.6842	0.7895	DSS	miranda	g7125.t1:3utr	g7125.t1	g7125	g7125	PRJEB506:HCOI00444400	HCOI00444400	HCISE00444400	Caenorhabditis elegans	WBGene00022577
1346	hco-miR-228	augustus_model_g7122	152	-16.52	2	14	367	392	14	0.8571	0.8571	DSS	miranda	g7122.t1:3utr	g7122.t1	g7122	g7122	PRJEB506:HCOI00444900	HCOI00444900	HCISE00444900	Caenorhabditis elegans	WBGene00009035
1347	hco-miR-228	augustus_model_g7108	152	-14.3	2	19	472	494	17	0.7059	0.8235	DSS	miranda	g7108.t1:3utr	g7108.t1	g7108
1348	hco-miR-228	augustus_model_g17692	149	-15.34	2	23	863	887	22	0.6818	0.7727	DSS	miranda	g17692.t1:3utr	g17692.t1	g17692	g17692	PRJEB506:HCOI00447500	HCOI00447500	HCISE00447500	Caenorhabditis elegans	WBGene00011839
1349	hco-miR-228	augustus_model_g17696	160	-15.08	2	19	695	717	17	0.8235	0.8235	DSS	miranda	g17696.t1:3utr	g17696.t1	g17696	g17696	PRJEB506:HCOI00447900	HCOI00447900	HCISE00447900	Caenorhabditis elegans	WBGene00007907
1350	hco-miR-228	augustus_model_g7087	148	-12.52	2	20	22	49	22	0.6818	0.7727	DSS	miranda	g7087.t1:3utr	g7087.t1	g7087	g7087	PRJEB506:HCOI00449700	HCOI00449700	HCISE00449700	Caenorhabditis elegans	WBGene00003510
1351	hco-miR-228	augustus_model_g21277	151	-14.11	2	20	218	241	18	0.6667	0.7222	DSS	miranda	g21277.t1:3utr	g21277.t1	g21277	g21277	PRJEB506:HCOI00450000	HCOI00450000	HCISE00450000	Caenorhabditis elegans	WBGene00004030
1352	hco-miR-228	augustus_model_g7066	157	-21.51	2	20	954	980	21	0.7143	0.8095	DSS	miranda	g7066.t1:3utr	g7066.t1	g7066
1353	hco-miR-228	augustus_model_g7066	150	-9.91	2	19	718	741	17	0.7059	0.7059	DSS	miranda	g7066.t1:3utr	g7066.t1	g7066
1354	hco-miR-228	augustus_model_g17271	153	-15.17	2	20	93	115	18	0.7222	0.7778	DSS	miranda	g17271.t1:3utr	g17271.t1	g17271
1355	hco-miR-228	augustus_model_g7041	150	-14.12	2	17	942	964	15	0.8	0.8	DSS	miranda	g7041.t1:3utr	g7041.t1	g7041
1356	hco-miR-228	augustus_model_g7042	150	-14.12	2	17	8	30	15	0.8	0.8	DSS	miranda	g7042.t1:3utr	g7042.t1	g7042	g7042	PRJEB506:HCOI00454400	HCOI00454400	HCISE00454400	Caenorhabditis elegans	WBGene00019183
1357	hco-miR-228	augustus_model_g7045	167	-18.82	2	20	790	813	18	0.7778	0.8333	DSS	miranda	g7045.t1:3utr	g7045.t1	g7045	g7045	PRJEB506:HCOI00454700	HCOI00454700	HCISE00454700	Caenorhabditis elegans	WBGene00013128
1358	hco-miR-228	augustus_model_g7034	147	-12.82	2	18	800	822	16	0.75	0.75	DSS	miranda	g7034.t1:3utr	g7034.t1	g7034	g7034	PRJEB506:HCOI00455700	HCOI00455700	HCISE00455700	Caenorhabditis elegans	WBGene00019231
1359	hco-miR-228	augustus_model_g7026	148	-10.99	2	19	841	863	17	0.7059	0.7647	DSS	miranda	g7026.t1:3utr	g7026.t1	g7026	g7026	PRJEB506:HCOI00456300	HCOI00456300	HCISE00456300	Caenorhabditis elegans	WBGene00013717
1360	hco-miR-228	augustus_model_g4864	153	-16.17	2	16	426	448	14	0.8571	0.8571	DSS	miranda	g4864.t1:3utr	g4864.t1	g4864
1361	hco-miR-228	augustus_model_g17671	151	-10.75	2	21	415	439	20	0.7	0.7	DSS	miranda	g17671.t1:3utr	g17671.t1	g17671
1362	hco-miR-228	augustus_model_g17684	152	-15.61	2	19	330	352	17	0.7059	0.8235	DSS	miranda	g17684.t1:3utr	g17684.t1	g17684	g17684	PRJEB506:HCOI00459700	HCOI00459700	HCISE00459700	Caenorhabditis elegans	WBGene00021209
1363	hco-miR-228	augustus_model_g7005	148	-13.28	2	23	653	675	21	0.619	0.7143	DSS	miranda	g7005.t1:3utr	g7005.t1	g7005
1364	hco-miR-228	augustus_model_g6990	154	-17.23	2	16	594	619	16	0.8125	0.8125	DSS	miranda	g6990.t1:3utr	g6990.t1	g6990	g6990	PRJEB506:HCOI00462100	HCOI00462100	HCISE00462100	Caenorhabditis elegans	WBGene00011265
1365	hco-miR-228	augustus_model_g17654	152	-16.58	2	13	548	571	11	0.9091	0.9091	DSS	miranda	g17654.t1:3utr	g17654.t1	g17654
1366	hco-miR-228	augustus_model_g17655	152	-16.58	2	13	487	510	11	0.9091	0.9091	DSS	miranda	g17655.t1:3utr	g17655.t1	g17655
1367	hco-miR-228	augustus_model_g17657	154	-17.5	2	21	301	323	19	0.7368	0.7368	DSS	miranda	g17657.t1:3utr	g17657.t1	g17657
1368	hco-miR-228	augustus_model_g17658	164	-18.67	2	18	481	506	18	0.8333	0.8333	DSS	miranda	g17658.t1:3utr	g17658.t1	g17658
1369	hco-miR-228	augustus_model_g6962	153	-11.45	2	19	710	734	18	0.7222	0.7778	DSS	miranda	g6962.t1:3utr	g6962.t1	g6962
1370	hco-miR-228	augustus_model_g5064	146	-17.67	2	22	186	210	22	0.6818	0.8182	DSS	miranda	g5064.t1:3utr	g5064.t1	g5064	g5064	PRJEB506:HCOI00468500	HCOI00468500	HCISE00468500	Caenorhabditis elegans	WBGene00000737
1371	hco-miR-228	augustus_model_g5064	145	-10.2	2	19	241	265	18	0.6111	0.7778	DSS	miranda	g5064.t1:3utr	g5064.t1	g5064	g5064	PRJEB506:HCOI00468500	HCOI00468500	HCISE00468500	Caenorhabditis elegans	WBGene00000737
1372	hco-miR-228	augustus_model_g5070	146	-17.67	2	22	186	210	22	0.6818	0.8182	DSS	miranda	g5070.t1:3utr	g5070.t1	g5070	g5070	PRJEB506:HCOI00469200	HCOI00469200	HCISE00469200	Caenorhabditis elegans	WBGene00000737
1373	hco-miR-228	augustus_model_g5070	145	-10.2	2	19	241	265	18	0.6111	0.7778	DSS	miranda	g5070.t1:3utr	g5070.t1	g5070	g5070	PRJEB506:HCOI00469200	HCOI00469200	HCISE00469200	Caenorhabditis elegans	WBGene00000737
1374	hco-miR-228	augustus_model_g6955	148	-17.4	2	22	794	820	23	0.6087	0.6957	DSS	miranda	g6955.t1:3utr	g6955.t1	g6955
1375	hco-miR-228	augustus_model_g6954	154	-13.85	2	20	434	458	19	0.7368	0.7368	DSS	miranda	g6954.t1:3utr	g6954.t1	g6954
1376	hco-miR-228	augustus_model_g17639	148	-14.2	2	18	177	202	18	0.6667	0.7778	DSS	miranda	g17639.t1:3utr	g17639.t1	g17639	g17639	PRJEB506:HCOI00470300	HCOI00470300	HCISE00470300	Caenorhabditis elegans	WBGene00007685
1377	hco-miR-228	augustus_model_g17640	154	-18.88	2	16	724	748	15	0.8	0.8667	DSS	miranda	g17640.t1:3utr	g17640.t1	g17640	g17640	PRJEB506:HCOI00470400	HCOI00470400	HCISE00470400	Caenorhabditis elegans	WBGene00007686
1378	hco-miR-228	augustus_model_g17642	150	-17.16	2	22	22	45	21	0.7143	0.7143	DSS	miranda	g17642.t1:3utr	g17642.t1	g17642	g17642	PRJEB506:HCOI00470600	HCOI00470600	HCISE00470600	Caenorhabditis elegans	WBGene00021597
1379	hco-miR-228	augustus_model_g16341	153	-17.94	2	23	44	70	24	0.7083	0.75	DSS	miranda	g16341.t1:3utr	g16341.t1	g16341	g16341	PRJEB506:HCOI00472600	HCOI00472600	HCISE00472600	Caenorhabditis elegans	WBGene00015470
1380	hco-miR-228	augustus_model_g4190	151	-12.61	2	16	683	706	14	0.7857	0.7857	DSS	miranda	g4190.t1:3utr	g4190.t1	g4190	g4190	PRJEB506:HCOI00473300	HCOI00473300	HCISE00473300	Caenorhabditis elegans	WBGene00019678
1381	hco-miR-228	augustus_model_g6925	145	-20.51	2	23	748	774	24	0.625	0.75	DSS	miranda	g6925.t1:3utr	g6925.t1	g6925	g6925	PRJEB506:HCOI00476100	HCOI00476100	HCISE00476100	Caenorhabditis elegans	WBGene00010308
1382	hco-miR-228	augustus_model_g6898	149	-18.6	2	22	553	576	20	0.8	0.8	DSS	miranda	g6898.t1:3utr	g6898.t1	g6898	g6898	PRJEB506:HCOI00479000	HCOI00479000	HCISE00479000	Caenorhabditis elegans	WBGene00012658
1383	hco-miR-228	augustus_model_g6890	145	-23.98	2	23	100	125	23	0.7826	0.8261	DSS	miranda	g6890.t1:3utr	g6890.t1	g6890
1384	hco-miR-228	augustus_model_g6891	145	-13.17	2	19	1	27	20	0.65	0.7	DSS	miranda	g6891.t1:3utr	g6891.t1	g6891	g6891	PRJEB506:HCOI00479600	HCOI00479600	HCISE00479600	Caenorhabditis elegans	WBGene00009769
1385	hco-miR-228	augustus_model_g6884	154	-13.85	2	20	510	534	19	0.7368	0.7368	DSS	miranda	g6884.t1:3utr	g6884.t1	g6884
1386	hco-miR-228	augustus_model_g6882	151	-14.64	2	22	769	791	20	0.7	0.7	DSS	miranda	g6882.t1:3utr	g6882.t1	g6882	g6882	PRJEB506:HCOI00480600	HCOI00480600	HCISE00480600	Caenorhabditis elegans	WBGene00008019
1387	hco-miR-228	augustus_model_g20388	148	-11.73	2	23	814	836	21	0.6667	0.6667	DSS	miranda	g20388.t1:3utr	g20388.t1	g20388
1388	hco-miR-228	augustus_model_g20388	148	-14.89	2	23	860	882	21	0.619	0.7143	DSS	miranda	g20388.t1:3utr	g20388.t1	g20388
1389	hco-miR-228	augustus_model_g20397	162	-15.56	2	21	609	631	19	0.7895	0.7895	DSS	miranda	g20397.t1:3utr	g20397.t1	g20397
1390	hco-miR-228	augustus_model_g20398	146	-19.41	2	23	181	203	22	0.7273	0.7727	DSS	miranda	g20398.t1:3utr	g20398.t1	g20398	g20398	PRJEB506:HCOI00481900	HCOI00481900	HCISE00481900	Caenorhabditis elegans	WBGene00016101
1391	hco-miR-228	augustus_model_g20405	145	-13.18	2	23	788	813	23	0.6087	0.7826	DSS	miranda	g20405.t1:3utr	g20405.t1	g20405	g20405	PRJEB506:HCOI00482600	HCOI00482600	HCISE00482600	Caenorhabditis elegans	WBGene00017835
1392	hco-miR-228	augustus_model_g16157	155	-14.29	2	20	560	583	18	0.6667	0.7778	DSS	miranda	g16157.t1:3utr	g16157.t1	g16157	g16157	PRJEB506:HCOI00483900	HCOI00483900	HCISE00483900	Caenorhabditis elegans	WBGene00016440
1393	hco-miR-228	augustus_model_g16157	153	-15.17	2	22	778	809	28	0.7143	0.7143	DSS	miranda	g16157.t1:3utr	g16157.t1	g16157	g16157	PRJEB506:HCOI00483900	HCOI00483900	HCISE00483900	Caenorhabditis elegans	WBGene00016440
1394	hco-miR-228	augustus_model_g6856	150	-13.28	2	22	210	238	25	0.68	0.72	DSS	miranda	g6856.t1:3utr	g6856.t1	g6856
1395	hco-miR-228	augustus_model_g6852	154	-15.83	2	23	692	719	25	0.72	0.76	DSS	miranda	g6852.t1:3utr	g6852.t1	g6852
1396	hco-miR-228	augustus_model_g6853	149	-10.89	2	18	25	48	16	0.6875	0.75	DSS	miranda	g6853.t1:3utr	g6853.t1	g6853	g6853	PRJEB506:HCOI00488300	HCOI00488300	HCISE00488300	Caenorhabditis elegans	WBGene00010047
1397	hco-miR-228	augustus_model_g6847	150	-20.77	3	23	431	454	20	0.7	0.8	DSS	miranda	g6847.t1:3utr	g6847.t1	g6847
1398	hco-miR-228	augustus_model_g17618	166	-18.55	2	20	860	884	19	0.7895	0.8421	DSS	miranda	g17618.t1:3utr	g17618.t1	g17618
1399	hco-miR-228	augustus_model_g17622	158	-19.23	2	22	908	934	23	0.7391	0.7826	DSS	miranda	g17622.t1:3utr	g17622.t1	g17622	g17622	PRJEB506:HCOI00491900	HCOI00491900	HCISE00491900	Caenorhabditis elegans	WBGene00019993
1400	hco-miR-228	augustus_model_g17622	152	-10.77	2	22	190	214	21	0.619	0.7619	DSS	miranda	g17622.t1:3utr	g17622.t1	g17622	g17622	PRJEB506:HCOI00491900	HCOI00491900	HCISE00491900	Caenorhabditis elegans	WBGene00019993
1401	hco-miR-228	augustus_model_g6815	157	-10.42	2	18	326	349	16	0.6875	0.875	DSS	miranda	g6815.t1:3utr	g6815.t1	g6815	g6815	PRJEB506:HCOI00493600	HCOI00493600	HCISE00493600	Caenorhabditis elegans	WBGene00007817
1402	hco-miR-228	augustus_model_g16415	150	-16.78	2	23	107	130	21	0.5714	0.7143	DSS	miranda	g16415.t1:3utr	g16415.t1	g16415	g16415	PRJEB506:HCOI00494800	HCOI00494800	HCISE00494800	Caenorhabditis elegans	WBGene00006547
1403	hco-miR-228	augustus_model_g17591	145	-22.15	2	22	85	106	20	0.85	0.85	DSS	miranda	g17591.t1:3utr	g17591.t1	g17591	g17591	PRJEB506:HCOI00501000	HCOI00501000	HCISE00501000	Caenorhabditis elegans	WBGene00017384
1404	hco-miR-228	augustus_model_g6767	153	-17.85	2	22	466	489	20	0.7	0.95	DSS	miranda	g6767.t1:3utr	g6767.t1	g6767	g6767	PRJEB506:HCOI00502700	HCOI00502700	HCISE00502700	Caenorhabditis elegans	WBGene00005086
1405	hco-miR-228	augustus_model_g6768	152	-19.51	2	20	196	219	19	0.7368	0.7895	DSS	miranda	g6768.t1:3utr	g6768.t1	g6768	g6768	PRJEB506:HCOI00502800	HCOI00502800	HCISE00502800	Caenorhabditis elegans	WBGene00005086
1406	hco-miR-228	augustus_model_g6763	147	-13.61	2	20	931	954	18	0.6667	0.6667	DSS	miranda	g6763.t1:3utr	g6763.t1	g6763	g6763	PRJEB506:HCOI00503000	HCOI00503000	HCISE00503000	Caenorhabditis elegans	WBGene00003591
1407	hco-miR-228	augustus_model_g17569	146	-17.05	2	22	532	562	27	0.6296	0.7037	DSS	miranda	g17569.t1:3utr	g17569.t1	g17569
1408	hco-miR-228	augustus_model_g17570	146	-17.05	2	22	865	895	27	0.6296	0.7037	DSS	miranda	g17570.t1:3utr	g17570.t1	g17570
1409	hco-miR-228	augustus_model_g6508	151	-14.78	2	16	694	717	14	0.7857	0.7857	DSS	miranda	g6508.t1:3utr	g6508.t1	g6508	g6508	PRJEB506:HCOI00508400	HCOI00508400	HCISE00508400	Caenorhabditis elegans	WBGene00019678
1410	hco-miR-228	augustus_model_g6489	151	-13.02	2	19	456	477	17	0.7647	0.7647	DSS	miranda	g6489.t1:3utr	g6489.t1	g6489
1411	hco-miR-228	augustus_model_g6488	146	-16.56	2	20	596	616	18	0.6667	0.8333	DSS	miranda	g6488.t1:3utr	g6488.t1	g6488	g6488	PRJEB506:HCOI00511000	HCOI00511000	HCISE00511000	Caenorhabditis elegans	WBGene00000301
1412	hco-miR-228	augustus_model_g6481	145	-26.53	4	23	316	340	20	0.85	0.85	DSS	miranda	g6481.t1:3utr	g6481.t1	g6481	g6481	PRJEB506:HCOI00511300	HCOI00511300	HCISE00511300	Caenorhabditis elegans	WBGene00000439
1413	hco-miR-228	augustus_model_g17567	161	-13.62	2	20	405	427	18	0.7778	0.8333	DSS	miranda	g17567.t1:3utr	g17567.t1	g17567	g17567	PRJEB506:HCOI00514400	HCOI00514400	HCISE00514400	Caenorhabditis elegans	WBGene00008398
1414	hco-miR-228	augustus_model_g6462	151	-18.51	2	23	263	287	23	0.7391	0.7826	DSS	miranda	g6462.t1:3utr	g6462.t1	g6462
1415	hco-miR-228	augustus_model_g3659	156	-18.51	2	23	83	109	24	0.7083	0.7083	DSS	miranda	g3659.t1:3utr	g3659.t1	g3659	g3659	PRJEB506:HCOI00515300	HCOI00515300	HCISE00515300	Caenorhabditis elegans	WBGene00016203
1416	hco-miR-228	augustus_model_g46	147	-16.76	2	20	380	403	18	0.6667	0.8333	DSS	miranda	g46.t1:3utr	g46.t1	g46
1417	hco-miR-228	augustus_model_g50	147	-16.76	2	20	380	403	18	0.6667	0.8333	DSS	miranda	g50.t1:3utr	g50.t1	g50
1418	hco-miR-228	augustus_model_g6434	157	-15.02	2	23	429	453	22	0.6818	0.7273	DSS	miranda	g6434.t1:3utr	g6434.t1	g6434
1419	hco-miR-228	augustus_model_g17515	153	-14.45	2	15	620	644	14	0.7857	0.9286	DSS	miranda	g17515.t1:3utr	g17515.t1	g17515
1420	hco-miR-228	augustus_model_g6323	148	-15.33	2	18	612	637	18	0.7222	0.8889	DSS	miranda	g6323.t1:3utr	g6323.t1	g6323	g6323	PRJEB506:HCOI00530500	HCOI00530500	HCISE00530500	Caenorhabditis elegans	WBGene00017260
1421	hco-miR-228	augustus_model_g6306	160	-15.02	2	20	698	719	18	0.7778	0.8333	DSS	miranda	g6306.t1:3utr	g6306.t1	g6306	g6306	PRJEB506:HCOI00534500	HCOI00534500	HCISE00534500	Caenorhabditis elegans	WBGene00010198
1422	hco-miR-228	augustus_model_g6303	160	-16.41	2	18	446	470	17	0.8235	0.8235	DSS	miranda	g6303.t1:3utr	g6303.t1	g6303	g6303	PRJEB506:HCOI00535000	HCOI00535000	HCISE00535000	Caenorhabditis elegans	WBGene00021714
1423	hco-miR-228	augustus_model_g6296	152	-11.63	2	20	1	21	18	0.7222	0.7778	DSS	miranda	g6296.t1:3utr	g6296.t1	g6296	g6296	PRJEB506:HCOI00535200	HCOI00535200	HCISE00535200	Caenorhabditis elegans	WBGene00000437
1424	hco-miR-228	augustus_model_g6294	155	-20.13	2	21	751	775	20	0.75	0.85	DSS	miranda	g6294.t1:3utr	g6294.t1	g6294	g6294	PRJEB506:HCOI00535800	HCOI00535800	HCISE00535800	Caenorhabditis elegans	WBGene00010810
1425	hco-miR-228	augustus_model_g20375	147	-18.97	3	16	556	579	13	0.8462	1	DSS	miranda	g20375.t1:3utr	g20375.t1	g20375	g20375	PRJEB506:HCOI00538200	HCOI00538200	HCISE00538200	Caenorhabditis elegans	WBGene00018269
1426	hco-miR-228	augustus_model_g20385	151	-13.58	2	23	534	560	24	0.7083	0.7083	DSS	miranda	g20385.t1:3utr	g20385.t1	g20385
1427	hco-miR-228	augustus_model_g6280	146	-16.36	2	21	270	292	19	0.6316	0.8947	DSS	miranda	g6280.t1:3utr	g6280.t1	g6280
1428	hco-miR-228	augustus_model_g6281	147	-14.02	2	20	198	221	18	0.7222	0.7778	DSS	miranda	g6281.t1:3utr	g6281.t1	g6281	g6281	PRJEB506:HCOI00541600	HCOI00541600	HCISE00541600	Caenorhabditis elegans	WBGene00011732
1429	hco-miR-228	augustus_model_g6273	156	-23.23	2	23	170	192	21	0.7143	0.8571	DSS	miranda	g6273.t1:3utr	g6273.t1	g6273	g6273	PRJEB506:HCOI00543000	HCOI00543000	HCISE00543000	Caenorhabditis elegans	WBGene00002070
1430	hco-miR-228	augustus_model_g6273	153	-11.83	2	21	193	214	19	0.7368	0.7368	DSS	miranda	g6273.t1:3utr	g6273.t1	g6273	g6273	PRJEB506:HCOI00543000	HCOI00543000	HCISE00543000	Caenorhabditis elegans	WBGene00002070
1431	hco-miR-228	augustus_model_g6255	146	-15.87	2	23	127	153	25	0.72	0.76	DSS	miranda	g6255.t1:3utr	g6255.t1	g6255
1432	hco-miR-228	augustus_model_g17456	168	-20.64	2	23	370	392	21	0.7619	0.8095	DSS	miranda	g17456.t1:3utr	g17456.t1	g17456	g17456	PRJEB506:HCOI00545400	HCOI00545400	HCISE00545400	Caenorhabditis elegans	WBGene00008019
1433	hco-miR-228	augustus_model_g6247	145	-12.05	3	22	251	274	19	0.6842	0.7895	DSS	miranda	g6247.t1:3utr	g6247.t1	g6247	g6247	PRJEB506:HCOI00546000	HCOI00546000	HCISE00546000	Caenorhabditis elegans	WBGene00012137
1434	hco-miR-228	augustus_model_g6247	145	-11.25	2	10	536	559	8	1	1	DSS	miranda	g6247.t1:3utr	g6247.t1	g6247	g6247	PRJEB506:HCOI00546000	HCOI00546000	HCISE00546000	Caenorhabditis elegans	WBGene00012137
1435	hco-miR-228	augustus_model_g6243	162	-19.04	2	21	347	374	23	0.7391	0.7826	DSS	miranda	g6243.t1:3utr	g6243.t1	g6243
1436	hco-miR-228	augustus_model_g6230	149	-14.2	2	19	334	358	18	0.7778	0.8333	DSS	miranda	g6230.t1:3utr	g6230.t1	g6230	g6230	PRJEB506:HCOI00547800	HCOI00547800	HCISE00547800	Caenorhabditis elegans	WBGene00001511
1437	hco-miR-228	augustus_model_g6198	151	-21.72	3	20	819	842	17	0.7647	0.8824	DSS	miranda	g6198.t1:3utr	g6198.t1	g6198
1438	hco-miR-228	augustus_model_g11992	147	-12.83	2	12	1	13	10	0.9	0.9	DSS	miranda	g11992.t1:3utr	g11992.t1	g11992	g11992	PRJEB506:HCOI00552300	HCOI00552300	HCISE00552300	Caenorhabditis elegans	WBGene00009287
1439	hco-miR-228	augustus_model_g11993	152	-19.95	2	23	638	660	21	0.8095	0.8571	DSS	miranda	g11993.t1:3utr	g11993.t1	g11993	g11993	PRJEB506:HCOI00552400	HCOI00552400	HCISE00552400	Caenorhabditis elegans	WBGene00001427
1440	hco-miR-228	augustus_model_g21643	152	-16.87	2	17	519	542	15	0.7333	0.8	DSS	miranda	g21643.t1:3utr	g21643.t1	g21643	g21643	PRJEB506:HCOI00554100	HCOI00554100	HCISE00554100	Caenorhabditis elegans	WBGene00012170
1441	hco-miR-228	augustus_model_g21643	150	-12.67	2	18	287	312	19	0.7368	0.7895	DSS	miranda	g21643.t1:3utr	g21643.t1	g21643	g21643	PRJEB506:HCOI00554100	HCOI00554100	HCISE00554100	Caenorhabditis elegans	WBGene00012170
1442	hco-miR-228	augustus_model_g21642	152	-16.87	2	17	519	542	15	0.7333	0.8	DSS	miranda	g21642.t1:3utr	g21642.t1	g21642	g21642	PRJEB506:HCOI00554300	HCOI00554300	HCISE00554300	Caenorhabditis elegans	WBGene00012170
1443	hco-miR-228	augustus_model_g21642	150	-12.67	2	18	287	312	19	0.7368	0.7895	DSS	miranda	g21642.t1:3utr	g21642.t1	g21642	g21642	PRJEB506:HCOI00554300	HCOI00554300	HCISE00554300	Caenorhabditis elegans	WBGene00012170
1444	hco-miR-228	augustus_model_g6195	160	-21.34	2	21	435	459	21	0.8095	0.8095	DSS	miranda	g6195.t1:3utr	g6195.t1	g6195
1445	hco-miR-228	augustus_model_g6164	147	-16.97	2	23	782	805	22	0.7273	0.7727	DSS	miranda	g6164.t1:3utr	g6164.t1	g6164
1446	hco-miR-228	augustus_model_g6158	149	-14.24	2	19	417	442	19	0.7368	0.8421	DSS	miranda	g6158.t1:3utr	g6158.t1	g6158	g6158	PRJEB506:HCOI00557900	HCOI00557900	HCISE00557900	Caenorhabditis elegans	WBGene00021467
1447	hco-miR-228	augustus_model_g17430	146	-16.74	2	21	216	241	21	0.6667	0.8571	DSS	miranda	g17430.t1:3utr	g17430.t1	g17430	g17430	PRJEB506:HCOI00558900	HCOI00558900	HCISE00558900	Caenorhabditis elegans	WBGene00044481
1448	hco-miR-228	augustus_model_g17434	149	-15.25	2	18	324	347	16	0.6875	0.75	DSS	miranda	g17434.t1:3utr	g17434.t1	g17434	g17434	PRJEB506:HCOI00559300	HCOI00559300	HCISE00559300	Caenorhabditis elegans	WBGene00019766
1449	hco-miR-228	augustus_model_g17435	149	-15.25	2	18	227	250	16	0.6875	0.75	DSS	miranda	g17435.t1:3utr	g17435.t1	g17435
1450	hco-miR-228	augustus_model_g17441	157	-16.92	2	14	700	723	12	0.9167	0.9167	DSS	miranda	g17441.t1:3utr	g17441.t1	g17441
1451	hco-miR-228	augustus_model_g6154	156	-16.8	2	22	479	504	22	0.6818	0.7273	DSS	miranda	g6154.t1:3utr	g6154.t1	g6154	g6154	PRJEB506:HCOI00560800	HCOI00560800	HCISE00560800	Caenorhabditis elegans	WBGene00015437
1452	hco-miR-228	augustus_model_g6130	153	-15.62	2	19	136	160	18	0.7222	0.7778	DSS	miranda	g6130.t1:3utr	g6130.t1	g6130	g6130	PRJEB506:HCOI00562800	HCOI00562800	HCISE00562800	Caenorhabditis elegans	WBGene00000134
1453	hco-miR-228	augustus_model_g6127	146	-22.92	2	22	417	440	21	0.8095	0.8571	DSS	miranda	g6127.t1:3utr	g6127.t1	g6127	g6127	PRJEB506:HCOI00563300	HCOI00563300	HCISE00563300	Caenorhabditis elegans	WBGene00007965
1454	hco-miR-228	augustus_model_g6128	149	-17.83	2	21	561	582	19	0.6842	0.7368	DSS	miranda	g6128.t1:3utr	g6128.t1	g6128	g6128	PRJEB506:HCOI00563400	HCOI00563400	HCISE00563400	Caenorhabditis elegans	WBGene00003657
1455	hco-miR-228	augustus_model_g6120	147	-12.23	2	22	60	82	20	0.6	0.75	DSS	miranda	g6120.t1:3utr	g6120.t1	g6120	g6120	PRJEB506:HCOI00563500	HCOI00563500	HCISE00563500	Caenorhabditis elegans	WBGene00006768
1456	hco-miR-228	augustus_model_g6111	145	-12.33	2	21	582	603	19	0.6842	0.6842	DSS	miranda	g6111.t1:3utr	g6111.t1	g6111
1457	hco-miR-228	augustus_model_g6112	146	-15.06	2	22	441	462	20	0.7	0.8	DSS	miranda	g6112.t1:3utr	g6112.t1	g6112
1458	hco-miR-228	augustus_model_g6083	157	-9.78	2	22	60	83	20	0.65	0.75	DSS	miranda	g6083.t1:3utr	g6083.t1	g6083	g6083	PRJEB506:HCOI00568500	HCOI00568500	HCISE00568500	Caenorhabditis elegans	WBGene00007464
1459	hco-miR-228	augustus_model_g6085	145	-22.05	3	20	671	696	19	0.7895	0.8421	DSS	miranda	g6085.t1:3utr	g6085.t1	g6085	g6085	PRJEB506:HCOI00568700	HCOI00568700	HCISE00568700	Caenorhabditis elegans	WBGene00003097
1460	hco-miR-228	augustus_model_g6088	154	-13.48	2	21	606	628	19	0.6842	0.7895	DSS	miranda	g6088.t1:3utr	g6088.t1	g6088	g6088	PRJEB506:HCOI00569000	HCOI00569000	HCISE00569000	Caenorhabditis elegans	WBGene00003097
1461	hco-miR-228	augustus_model_g6055	148	-17.58	2	23	80	106	24	0.7083	0.75	DSS	miranda	g6055.t1:3utr	g6055.t1	g6055	g6055	PRJEB506:HCOI00573100	HCOI00573100	HCISE00573100	Caenorhabditis elegans	WBGene00012528
1462	hco-miR-228	augustus_model_g6033	147	-12.97	2	17	651	675	16	0.6875	0.8125	DSS	miranda	g6033.t1:3utr	g6033.t1	g6033	g6033	PRJEB506:HCOI00573900	HCOI00573900	HCISE00573900	Caenorhabditis elegans	WBGene00000761
1463	hco-miR-228	augustus_model_g6026	147	-10.25	2	12	289	312	10	0.9	0.9	DSS	miranda	g6026.t1:3utr	g6026.t1	g6026	g6026	PRJEB506:HCOI00575300	HCOI00575300	HCISE00575300	Caenorhabditis elegans	WBGene00002266
1464	hco-miR-228	augustus_model_g6023	147	-10.1	2	20	610	633	18	0.6667	0.6667	DSS	miranda	g6023.t1:3utr	g6023.t1	g6023	g6023	PRJEB506:HCOI00575900	HCOI00575900	HCISE00575900	Caenorhabditis elegans	WBGene00018621
1465	hco-miR-228	augustus_model_g6025	157	-19.5	2	21	104	131	23	0.7391	0.7826	DSS	miranda	g6025.t1:3utr	g6025.t1	g6025	g6025	PRJEB506:HCOI00576100	HCOI00576100	HCISE00576100	Caenorhabditis elegans	WBGene00009082
1466	hco-miR-228	augustus_model_g6020	147	-14.87	2	23	378	405	25	0.64	0.72	DSS	miranda	g6020.t1:3utr	g6020.t1	g6020	g6020	PRJEB506:HCOI00576200	HCOI00576200	HCISE00576200	Caenorhabditis elegans	WBGene00006614
1467	hco-miR-228	augustus_model_g6009	159	-21.98	2	21	114	142	24	0.7083	0.7083	DSS	miranda	g6009.t1:3utr	g6009.t1	g6009	g6009	PRJEB506:HCOI00577500	HCOI00577500	HCISE00577500	Caenorhabditis elegans	WBGene00009258
1468	hco-miR-228	augustus_model_g5986	150	-14.49	2	11	654	677	9	1	1	DSS	miranda	g5986.t1:3utr	g5986.t1	g5986
1469	hco-miR-228	augustus_model_g5981	154	-11.13	2	20	178	202	19	0.7368	0.7368	DSS	miranda	g5981.t1:3utr	g5981.t1	g5981	g5981	PRJEB506:HCOI00581400	HCOI00581400	HCISE00581400	Caenorhabditis elegans	WBGene00017906
1470	hco-miR-228	augustus_model_g5977	153	-15.04	3	22	607	630	19	0.6842	0.8947	DSS	miranda	g5977.t1:3utr	g5977.t1	g5977
1471	hco-miR-228	augustus_model_g17393	149	-18.34	2	23	814	838	22	0.6818	0.7727	DSS	miranda	g17393.t1:3utr	g17393.t1	g17393	g17393	PRJEB506:HCOI00583800	HCOI00583800	HCISE00583800	Caenorhabditis elegans	WBGene00019211
1472	hco-miR-228	augustus_model_g5954	156	-15.09	2	22	160	184	21	0.7143	0.8571	DSS	miranda	g5954.t1:3utr	g5954.t1	g5954	g5954	PRJEB506:HCOI00585400	HCOI00585400	HCISE00585400	Caenorhabditis elegans	WBGene00009736
1473	hco-miR-228	augustus_model_g5956	149	-16.2	3	18	47	70	15	0.8	0.9333	DSS	miranda	g5956.t1:3utr	g5956.t1	g5956
1474	hco-miR-228	augustus_model_g5924	155	-9.02	2	20	338	361	18	0.7222	0.7222	DSS	miranda	g5924.t1:3utr	g5924.t1	g5924
1475	hco-miR-228	augustus_model_g5925	157	-14.49	2	18	396	419	16	0.75	0.8125	DSS	miranda	g5925.t1:3utr	g5925.t1	g5925
1476	hco-miR-228	augustus_model_g5904	153	-14.26	2	23	716	740	22	0.6818	0.6818	DSS	miranda	g5904.t1:3utr	g5904.t1	g5904	g5904	PRJEB506:HCOI00590200	HCOI00590200	HCISE00590200	Caenorhabditis elegans	WBGene00002152
1477	hco-miR-228	augustus_model_g19417	145	-21.02	2	19	1	30	23	0.6957	0.7391	DSS	miranda	g19417.t1:3utr	g19417.t1	g19417
1478	hco-miR-228	augustus_model_g17362	152	-20.74	2	23	184	212	26	0.6538	0.6923	DSS	miranda	g17362.t1:3utr	g17362.t1	g17362
1479	hco-miR-228	augustus_model_g17364	155	-10.75	2	18	586	608	16	0.8125	0.8125	DSS	miranda	g17364.t1:3utr	g17364.t1	g17364
1480	hco-miR-228	augustus_model_g17370	145	-14.07	2	22	147	170	20	0.65	0.75	DSS	miranda	g17370.t1:3utr	g17370.t1	g17370	g17370	PRJEB506:HCOI00594000	HCOI00594000	HCISE00594000	Caenorhabditis elegans	WBGene00013643
1481	hco-miR-228	augustus_model_g5882	162	-13.15	2	20	336	360	19	0.7895	0.7895	DSS	miranda	g5882.t1:3utr	g5882.t1	g5882	g5882	PRJEB506:HCOI00595900	HCOI00595900	HCISE00595900	Caenorhabditis elegans	WBGene00021366
1482	hco-miR-228	augustus_model_g5884	148	-11.66	2	18	418	438	16	0.8125	0.8125	DSS	miranda	g5884.t1:3utr	g5884.t1	g5884	g5884	PRJEB506:HCOI00596100	HCOI00596100	HCISE00596100	Caenorhabditis elegans	WBGene00021367
1483	hco-miR-228	augustus_model_g5885	150	-14.19	2	18	248	269	16	0.75	0.8125	DSS	miranda	g5885.t1:3utr	g5885.t1	g5885	g5885	PRJEB506:HCOI00596200	HCOI00596200	HCISE00596200	Caenorhabditis elegans	WBGene00017723
1484	hco-miR-228	augustus_model_g5877	155	-15.03	2	20	743	766	18	0.7222	0.7222	DSS	miranda	g5877.t1:3utr	g5877.t1	g5877	g5877	PRJEB506:HCOI00596300	HCOI00596300	HCISE00596300	Caenorhabditis elegans	WBGene00000100
1485	hco-miR-228	augustus_model_g16226	145	-15.83	2	22	259	282	20	0.65	0.75	DSS	miranda	g16226.t1:3utr	g16226.t1	g16226	g16226	PRJEB506:HCOI00597600	HCOI00597600	HCISE00597600	Caenorhabditis elegans	WBGene00006577
1486	hco-miR-228	augustus_model_g5859	145	-15.29	2	22	89	114	23	0.6522	0.7391	DSS	miranda	g5859.t1:3utr	g5859.t1	g5859	g5859	PRJEB506:HCOI00598500	HCOI00598500	HCISE00598500	Caenorhabditis elegans	WBGene00010040
1487	hco-miR-228	augustus_model_g5856	151	-14.56	2	12	221	244	10	0.9	1	DSS	miranda	g5856.t1:3utr	g5856.t1	g5856	g5856	PRJEB506:HCOI00599300	HCOI00599300	HCISE00599300	Caenorhabditis elegans	WBGene00007387
1488	hco-miR-228	augustus_model_g17347	153	-12.78	2	16	496	518	14	0.8571	0.8571	DSS	miranda	g17347.t1:3utr	g17347.t1	g17347
1489	hco-miR-228	augustus_model_g17356	152	-17.09	2	20	335	358	19	0.7368	0.7895	DSS	miranda	g17356.t1:3utr	g17356.t1	g17356
1490	hco-miR-228	augustus_model_g5846	154	-16.34	2	19	648	671	17	0.7059	0.7647	DSS	miranda	g5846.t1:3utr	g5846.t1	g5846	g5846	PRJEB506:HCOI00600900	HCOI00600900	HCISE00600900	Caenorhabditis elegans	WBGene00000255
1491	hco-miR-228	augustus_model_g5825	151	-15.89	2	22	25	55	27	0.6667	0.6667	DSS	miranda	g5825.t1:3utr	g5825.t1	g5825	g5825	PRJEB506:HCOI00603600	HCOI00603600	HCISE00603600	Caenorhabditis elegans	WBGene00021132
1492	hco-miR-228	augustus_model_g5825	149	-14.34	2	18	759	780	16	0.8125	0.8125	DSS	miranda	g5825.t1:3utr	g5825.t1	g5825	g5825	PRJEB506:HCOI00603600	HCOI00603600	HCISE00603600	Caenorhabditis elegans	WBGene00021132
1493	hco-miR-228	augustus_model_g17344	163	-13.13	2	22	900	925	22	0.7727	0.7727	DSS	miranda	g17344.t1:3utr	g17344.t1	g17344	g17344	PRJEB506:HCOI00604400	HCOI00604400	HCISE00604400	Caenorhabditis elegans	WBGene00004771
1494	hco-miR-228	augustus_model_g17323	150	-16.38	3	20	19	43	18	0.8333	0.8333	DSS	miranda	g17323.t1:3utr	g17323.t1	g17323	g17323	PRJEB506:HCOI00607200	HCOI00607200	HCISE00607200	Caenorhabditis elegans	WBGene00002881
1495	hco-miR-228	augustus_model_g17324	148	-18.24	2	23	70	92	21	0.7619	0.8571	DSS	miranda	g17324.t1:3utr	g17324.t1	g17324	g17324	PRJEB506:HCOI00607300	HCOI00607300	HCISE00607300	Caenorhabditis elegans	WBGene00015809
1496	hco-miR-228	augustus_model_g17327	160	-22.16	2	18	127	151	17	0.7647	0.8824	DSS	miranda	g17327.t1:3utr	g17327.t1	g17327	g17327	PRJEB506:HCOI00607600	HCOI00607600	HCISE00607600	Caenorhabditis elegans	WBGene00006683
1497	hco-miR-228	augustus_model_g17327	154	-11.87	2	22	670	691	20	0.7	0.75	DSS	miranda	g17327.t1:3utr	g17327.t1	g17327	g17327	PRJEB506:HCOI00607600	HCOI00607600	HCISE00607600	Caenorhabditis elegans	WBGene00006683
1498	hco-miR-228	augustus_model_g17332	147	-17.96	2	14	521	543	12	0.8333	0.9167	DSS	miranda	g17332.t1:3utr	g17332.t1	g17332	g17332	PRJEB506:HCOI00608100	HCOI00608100	HCISE00608100	Caenorhabditis elegans	WBGene00018951
1499	hco-miR-228	augustus_model_g17335	154	-21.18	2	23	808	831	21	0.7143	0.7619	DSS	miranda	g17335.t1:3utr	g17335.t1	g17335	g17335	PRJEB506:HCOI00608400	HCOI00608400	HCISE00608400	Caenorhabditis elegans	WBGene00007255
1500	hco-miR-228	augustus_model_g17336	147	-10.38	2	23	935	956	21	0.6667	0.8095	DSS	miranda	g17336.t1:3utr	g17336.t1	g17336	g17336	PRJEB506:HCOI00608500	HCOI00608500	HCISE00608500	Caenorhabditis elegans	WBGene00022654
1501	hco-miR-228	augustus_model_g17338	146	-17.05	2	22	524	554	27	0.6296	0.7037	DSS	miranda	g17338.t1:3utr	g17338.t1	g17338
1502	hco-miR-228	augustus_model_g17339	146	-17.05	2	22	863	893	27	0.6296	0.7037	DSS	miranda	g17339.t1:3utr	g17339.t1	g17339	g17339	PRJEB506:HCOI00608800	HCOI00608800	HCISE00608800	Caenorhabditis elegans	WBGene00001118
1503	hco-miR-228	augustus_model_g5772	147	-11.49	2	20	732	755	18	0.6111	0.7222	DSS	miranda	g5772.t1:3utr	g5772.t1	g5772
1504	hco-miR-228	augustus_model_g5760	148	-18.95	2	23	489	517	26	0.6923	0.7308	DSS	miranda	g5760.t1:3utr	g5760.t1	g5760	g5760	PRJEB506:HCOI00610500	HCOI00610500	HCISE00610500	Caenorhabditis elegans	WBGene00002127
1505	hco-miR-228	augustus_model_g5742	163	-11.46	2	22	473	495	20	0.7	0.85	DSS	miranda	g5742.t1:3utr	g5742.t1	g5742	g5742	PRJEB506:HCOI00613300	HCOI00613300	HCISE00613300	Caenorhabditis elegans	WBGene00004183
1506	hco-miR-228	augustus_model_g5742	163	-11.46	2	22	751	773	20	0.7	0.85	DSS	miranda	g5742.t1:3utr	g5742.t1	g5742	g5742	PRJEB506:HCOI00613300	HCOI00613300	HCISE00613300	Caenorhabditis elegans	WBGene00004183
1507	hco-miR-228	augustus_model_g5718	145	-11.74	3	22	75	98	19	0.6842	0.7895	DSS	miranda	g5718.t1:3utr	g5718.t1	g5718	g5718	PRJEB506:HCOI00614000	HCOI00614000	HCISE00614000	Caenorhabditis elegans	WBGene00004781
1508	hco-miR-228	augustus_model_g5725	147	-14.53	2	23	122	142	22	0.7273	0.7273	DSS	miranda	g5725.t1:3utr	g5725.t1	g5725	g5725	PRJEB506:HCOI00615200	HCOI00615200	HCISE00615200	Caenorhabditis elegans	WBGene00014096
1509	hco-miR-228	augustus_model_g5727	154	-16.22	2	21	587	612	21	0.7143	0.7619	DSS	miranda	g5727.t1:3utr	g5727.t1	g5727
1510	hco-miR-228	augustus_model_g5727	152	-14.19	2	21	527	550	19	0.6316	0.7368	DSS	miranda	g5727.t1:3utr	g5727.t1	g5727
1511	hco-miR-228	augustus_model_g5708	156	-15.93	2	21	884	905	19	0.7895	0.7895	DSS	miranda	g5708.t1:3utr	g5708.t1	g5708
1512	hco-miR-228	augustus_model_g5710	152	-13.21	2	19	180	202	17	0.7647	0.7647	DSS	miranda	g5710.t1:3utr	g5710.t1	g5710
1513	hco-miR-228	augustus_model_g4566	154	-14.03	2	15	185	208	13	0.8462	0.8462	DSS	miranda	g4566.t1:3utr	g4566.t1	g4566	g4566	PRJEB506:HCOI00616800	HCOI00616800	HCISE00616800	Caenorhabditis elegans	WBGene00017766
1514	hco-miR-228	model_lgic_g3667.t1	151	-11.88	2	21	266	290	20	0.7	0.7	DSS	miranda	model_lgic_g3667.t1	model_lgic_g3667.t1	model_lgic_g3667.t1	model_lgic_g3667.t1	PRJEB506:HCOI00617200	HCOI00617200	HCISE00617200	Caenorhabditis elegans	WBGene00022033
1515	hco-miR-228	model_lgic_g3673.t1	145	-14.99	2	23	703	725	22	0.7273	0.8182	DSS	miranda	model_lgic_g3673.t1	model_lgic_g3673.t1	model_lgic_g3673.t1
1516	hco-miR-228	model_lgic_g3675.t1	154	-11.89	2	15	821	844	13	0.8462	0.8462	DSS	miranda	model_lgic_g3675.t1	model_lgic_g3675.t1	model_lgic_g3675.t1	model_lgic_g3675.t1	PRJEB506:HCOI00618000	HCOI00618000	HCISE00618000	Caenorhabditis elegans	WBGene00000254
1517	hco-miR-228	augustus_model_g5689	158	-15.96	2	22	642	669	24	0.75	0.75	DSS	miranda	g5689.t1:3utr	g5689.t1	g5689
1518	hco-miR-228	augustus_model_g5690	151	-22.36	3	20	105	128	17	0.8235	0.8235	DSS	miranda	g5690.t1:3utr	g5690.t1	g5690
1519	hco-miR-228	augustus_model_g5690	147	-12.76	2	23	130	148	21	0.7143	0.7143	DSS	miranda	g5690.t1:3utr	g5690.t1	g5690
1520	hco-miR-228	augustus_model_g5684	151	-15.09	2	22	512	534	20	0.7	0.85	DSS	miranda	g5684.t1:3utr	g5684.t1	g5684	g5684	PRJEB506:HCOI00620200	HCOI00620200	HCISE00620200	Caenorhabditis elegans	WBGene00018569
1521	hco-miR-228	model_ABC_Hco-pgp-11-1_g3680.t1_g3679.t1_scaffold196.1_size236476	155	-18.87	2	20	644	666	19	0.7368	0.8421	DSS	miranda	model_ABC_Hco-pgp-11-1_g3680.t1_g3679.t1_scaffold196.1_size236476	model_ABC_Hco-pgp-11-1_g3680.t1_g3679.t1_scaffold196.1_size236476	model_ABC_Hco-pgp-11-1_g3680.t1_g3679.t1_scaffold196.1_size236476	model_ABC_Hco-pgp-11-1_g3680.t1_g3679.t1_scaffold196.1_size236476	PRJEB506:HCOI00622400	HCOI00622400	HCISE00622400	Caenorhabditis elegans	WBGene00004005
1522	hco-miR-228	augustus_model_g17289	145	-18.01	3	21	314	337	19	0.7895	0.8421	DSS	miranda	g17289.t1:3utr	g17289.t1	g17289	g17289	PRJEB506:HCOI00622700	HCOI00622700	HCISE00622700	Caenorhabditis elegans	WBGene00006831
1523	hco-miR-228	augustus_model_g17291	161	-20.15	2	23	526	551	23	0.6522	0.7826	DSS	miranda	g17291.t1:3utr	g17291.t1	g17291	g17291	PRJEB506:HCOI00622900	HCOI00622900	HCISE00622900	Caenorhabditis elegans	WBGene00015794
1524	hco-miR-228	augustus_model_g5668	149	-20.46	3	20	540	562	17	0.8235	0.8824	DSS	miranda	g5668.t1:3utr	g5668.t1	g5668	g5668	PRJEB506:HCOI00623800	HCOI00623800	HCISE00623800	Caenorhabditis elegans	WBGene00019327
1525	hco-miR-228	augustus_model_g5656	145	-15.1	2	20	959	981	18	0.6667	0.8889	DSS	miranda	g5656.t1:3utr	g5656.t1	g5656	g5656	PRJEB506:HCOI00624800	HCOI00624800	HCISE00624800	Caenorhabditis elegans	WBGene00015800
1526	hco-miR-228	augustus_model_g5645	149	-11.81	2	16	235	257	14	0.7857	0.8571	DSS	miranda	g5645.t1:3utr	g5645.t1	g5645
1527	hco-miR-228	augustus_model_g5640	169	-20.08	2	23	119	143	22	0.7727	0.7727	DSS	miranda	g5640.t1:3utr	g5640.t1	g5640
1528	hco-miR-228	augustus_model_g14982	147	-12.94	2	20	211	234	18	0.6111	0.7222	DSS	miranda	g14982.t1:3utr	g14982.t1	g14982	g14982	PRJEB506:HCOI00627800	HCOI00627800	HCISE00627800	Caenorhabditis elegans	WBGene00019362
1529	hco-miR-228	augustus_model_g14983	147	-12.94	2	20	147	170	18	0.6111	0.7222	DSS	miranda	g14983.t1:3utr	g14983.t1	g14983	g14983	PRJEB506:HCOI00627900	HCOI00627900	HCISE00627900	Caenorhabditis elegans	WBGene00044332
1530	hco-miR-228	augustus_model_g5636	149	-14.45	2	19	769	796	21	0.6667	0.7143	DSS	miranda	g5636.t1:3utr	g5636.t1	g5636	g5636	PRJEB506:HCOI00629100	HCOI00629100	HCISE00629100	Caenorhabditis elegans	WBGene00006576
1531	hco-miR-228	augustus_model_g5634	154	-13.96	2	20	61	87	21	0.6667	0.7619	DSS	miranda	g5634.t1:3utr	g5634.t1	g5634	g5634	PRJEB506:HCOI00629400	HCOI00629400	HCISE00629400	Caenorhabditis elegans	WBGene00001621
1532	hco-miR-228	augustus_model_g5629	160	-14.35	2	22	736	756	20	0.8	0.8	DSS	miranda	g5629.t1:3utr	g5629.t1	g5629	g5629	PRJEB506:HCOI00630000	HCOI00630000	HCISE00630000	Caenorhabditis elegans	WBGene00017647
1533	hco-miR-228	augustus_model_g5617	148	-14	2	19	891	913	17	0.7059	0.7647	DSS	miranda	g5617.t1:3utr	g5617.t1	g5617	g5617	PRJEB506:HCOI00630900	HCOI00630900	HCISE00630900	Caenorhabditis elegans	WBGene00020280
1534	hco-miR-228	augustus_model_g1940	145	-20.2	2	23	178	202	22	0.7273	0.8182	DSS	miranda	g1940.t1:3utr	g1940.t1	g1940
1535	hco-miR-228	augustus_model_g5575	158	-14.64	2	19	451	474	17	0.7059	0.8235	DSS	miranda	g5575.t1:3utr	g5575.t1	g5575	g5575	PRJEB506:HCOI00635400	HCOI00635400	HCISE00635400	Caenorhabditis elegans	WBGene00016628
1536	hco-miR-228	augustus_model_g5549	152	-17.61	2	22	32	56	21	0.619	0.7619	DSS	miranda	g5549.t1:3utr	g5549.t1	g5549
1537	hco-miR-228	augustus_model_g5550	166	-20.21	2	22	228	251	21	0.7143	0.9048	DSS	miranda	g5550.t1:3utr	g5550.t1	g5550
1538	hco-miR-228	augustus_model_g5545	163	-13.61	2	20	174	197	18	0.7222	0.8333	DSS	miranda	g5545.t1:3utr	g5545.t1	g5545	g5545	PRJEB506:HCOI00639800	HCOI00639800	HCISE00639800	Caenorhabditis elegans	WBGene00009322
1539	hco-miR-228	augustus_model_g20328	152	-22.48	3	23	326	348	20	0.85	0.9	DSS	miranda	g20328.t1:3utr	g20328.t1	g20328	g20328	PRJEB506:HCOI00643200	HCOI00643200	HCISE00643200	Caenorhabditis elegans	WBGene00001243
1540	hco-miR-228	augustus_model_g20331	151	-14.63	2	19	285	306	17	0.7059	0.8235	DSS	miranda	g20331.t1:3utr	g20331.t1	g20331	g20331	PRJEB506:HCOI00643500	HCOI00643500	HCISE00643500	Caenorhabditis elegans	WBGene00021439
1541	hco-miR-228	augustus_model_g20332	151	-14.63	2	19	43	64	17	0.7059	0.8235	DSS	miranda	g20332.t1:3utr	g20332.t1	g20332	g20332	PRJEB506:HCOI00643600	HCOI00643600	HCISE00643600	Caenorhabditis elegans	WBGene00015424
1542	hco-miR-228	augustus_model_g17049	158	-15.44	2	21	144	166	19	0.7368	0.7895	DSS	miranda	g17049.t1:3utr	g17049.t1	g17049	g17049	PRJEB506:HCOI00644800	HCOI00644800	HCISE00644800	Caenorhabditis elegans	WBGene00021323
1543	hco-miR-228	augustus_model_g17053	154	-18.95	2	16	572	596	15	0.8	0.8667	DSS	miranda	g17053.t1:3utr	g17053.t1	g17053
1544	hco-miR-228	augustus_model_g17055	149	-13.51	2	18	417	444	20	0.8	0.8	DSS	miranda	g17055.t1:3utr	g17055.t1	g17055	g17055	PRJEB506:HCOI00645400	HCOI00645400	HCISE00645400	Caenorhabditis elegans	WBGene00009965
1545	hco-miR-228	augustus_model_g5538	147	-13.37	2	23	367	385	21	0.7143	0.7143	DSS	miranda	g5538.t1:3utr	g5538.t1	g5538
1546	hco-miR-228	augustus_model_g5533	160	-17.5	2	17	813	836	15	0.8	0.8667	DSS	miranda	g5533.t1:3utr	g5533.t1	g5533
1547	hco-miR-228	augustus_model_g21678	163	-17.83	2	22	691	716	22	0.7273	0.8182	DSS	miranda	g21678.t1:3utr	g21678.t1	g21678
1548	hco-miR-228	augustus_model_g5483	152	-14.22	2	23	133	155	21	0.6667	0.7143	DSS	miranda	g5483.t1:3utr	g5483.t1	g5483	g5483	PRJEB506:HCOI00654700	HCOI00654700	HCISE00654700	Caenorhabditis elegans	WBGene00006818
1549	hco-miR-228	augustus_model_g5468	179	-26.41	2	22	488	510	20	0.85	0.9	DSS	miranda	g5468.t1:3utr	g5468.t1	g5468
1550	hco-miR-228	augustus_model_g5468	153	-12.3	2	18	445	468	16	0.75	0.75	DSS	miranda	g5468.t1:3utr	g5468.t1	g5468
1551	hco-miR-228	augustus_model_g17230	148	-18.42	2	23	216	243	25	0.64	0.68	DSS	miranda	g17230.t1:3utr	g17230.t1	g17230	g17230	PRJEB506:HCOI00656900	HCOI00656900	HCISE00656900	Caenorhabditis elegans	WBGene00003911
1552	hco-miR-228	augustus_model_g17237	145	-13.57	2	20	205	227	18	0.6111	0.7778	DSS	miranda	g17237.t1:3utr	g17237.t1	g17237	g17237	PRJEB506:HCOI00657600	HCOI00657600	HCISE00657600	Caenorhabditis elegans	WBGene00017487
1553	hco-miR-228	augustus_model_g17238	145	-13.57	2	20	385	407	18	0.6111	0.7778	DSS	miranda	g17238.t1:3utr	g17238.t1	g17238	g17238	PRJEB506:HCOI00657700	HCOI00657700	HCISE00657700	Caenorhabditis elegans	WBGene00018861
1554	hco-miR-228	augustus_model_g5461	153	-11.86	2	23	326	350	22	0.6818	0.6818	DSS	miranda	g5461.t1:3utr	g5461.t1	g5461	g5461	PRJEB506:HCOI00657900	HCOI00657900	HCISE00657900	Caenorhabditis elegans	WBGene00014074
1555	hco-miR-228	augustus_model_g5455	150	-19.87	2	23	800	823	21	0.6667	0.7619	DSS	miranda	g5455.t1:3utr	g5455.t1	g5455
1556	hco-miR-228	augustus_model_g11107	148	-12.2	2	19	272	294	17	0.7059	0.7647	DSS	miranda	g11107.t1:3utr	g11107.t1	g11107
1557	hco-miR-228	augustus_model_g17221	158	-16.21	2	21	15	37	19	0.7368	0.7895	DSS	miranda	g17221.t1:3utr	g17221.t1	g17221	g17221	PRJEB506:HCOI00664000	HCOI00664000	HCISE00664000	Caenorhabditis elegans	WBGene00008730
1558	hco-miR-228	augustus_model_g16801	150	-14.35	2	23	606	629	21	0.619	0.6667	DSS	miranda	g16801.t1:3utr	g16801.t1	g16801
1559	hco-miR-228	augustus_model_g5391	156	-12.66	2	20	893	918	21	0.7619	0.7619	DSS	miranda	g5391.t1:3utr	g5391.t1	g5391	g5391	PRJEB506:HCOI00669400	HCOI00669400	HCISE00669400	Caenorhabditis elegans	WBGene00020939
1560	hco-miR-228	augustus_model_g5375	165	-13.96	2	22	140	163	20	0.75	0.75	DSS	miranda	g5375.t1:3utr	g5375.t1	g5375
1561	hco-miR-228	augustus_model_g5368	147	-12.3	2	20	51	74	18	0.7222	0.7778	DSS	miranda	g5368.t1:3utr	g5368.t1	g5368	g5368	PRJEB506:HCOI00671100	HCOI00671100	HCISE00671100	Caenorhabditis elegans	WBGene00006410
1562	hco-miR-228	augustus_model_g5366	154	-23.34	2	23	757	778	21	0.7143	0.7619	DSS	miranda	g5366.t1:3utr	g5366.t1	g5366
1563	hco-miR-228	augustus_model_g17201	155	-17.21	2	17	291	316	17	0.7647	0.8235	DSS	miranda	g17201.t1:3utr	g17201.t1	g17201	g17201	PRJEB506:HCOI00671500	HCOI00671500	HCISE00671500	Caenorhabditis elegans	WBGene00012723
1564	hco-miR-228	augustus_model_g17203	152	-14.3	2	19	76	98	17	0.7059	0.8235	DSS	miranda	g17203.t1:3utr	g17203.t1	g17203
1565	hco-miR-228	augustus_model_g17207	151	-13.47	2	23	903	926	22	0.6818	0.7273	DSS	miranda	g17207.t1:3utr	g17207.t1	g17207	g17207	PRJEB506:HCOI00672100	HCOI00672100	HCISE00672100	Caenorhabditis elegans	WBGene00001059
1566	hco-miR-228	augustus_model_g5353	165	-18.75	2	22	773	796	20	0.7	0.8	DSS	miranda	g5353.t1:3utr	g5353.t1	g5353	g5353	PRJEB506:HCOI00673800	HCOI00673800	HCISE00673800	Caenorhabditis elegans	WBGene00002043
1567	hco-miR-228	augustus_model_g5335	162	-19.79	2	19	932	955	17	0.7647	0.8235	DSS	miranda	g5335.t1:3utr	g5335.t1	g5335	g5335	PRJEB506:HCOI00674500	HCOI00674500	HCISE00674500	Caenorhabditis elegans	WBGene00019087
1568	hco-miR-228	augustus_model_g5335	145	-19.04	2	20	30	57	22	0.6818	0.8182	DSS	miranda	g5335.t1:3utr	g5335.t1	g5335	g5335	PRJEB506:HCOI00674500	HCOI00674500	HCISE00674500	Caenorhabditis elegans	WBGene00019087
1569	hco-miR-228	augustus_model_g5317	152	-12.6	2	22	48	72	21	0.6667	0.7143	DSS	miranda	g5317.t1:3utr	g5317.t1	g5317	g5317	PRJEB506:HCOI00675300	HCOI00675300	HCISE00675300	Caenorhabditis elegans	WBGene00021510
1570	hco-miR-228	augustus_model_g5308	156	-18.14	2	23	379	406	25	0.72	0.8	DSS	miranda	g5308.t1:3utr	g5308.t1	g5308	g5308	PRJEB506:HCOI00678800	HCOI00678800	HCISE00678800	Caenorhabditis elegans	WBGene00001116
1571	hco-miR-228	augustus_model_g5302	153	-15.04	3	22	580	603	19	0.6842	0.8947	DSS	miranda	g5302.t1:3utr	g5302.t1	g5302
1572	hco-miR-228	augustus_model_g17181	152	-14.86	2	20	632	656	20	0.75	0.75	DSS	miranda	g17181.t1:3utr	g17181.t1	g17181	g17181	PRJEB506:HCOI00681100	HCOI00681100	HCISE00681100	Caenorhabditis elegans	WBGene00003235
1573	hco-miR-228	augustus_model_g17185	147	-13.19	2	16	312	335	14	0.7143	0.7857	DSS	miranda	g17185.t1:3utr	g17185.t1	g17185	g17185	PRJEB506:HCOI00681500	HCOI00681500	HCISE00681500	Caenorhabditis elegans	WBGene00000876
1574	hco-miR-228	augustus_model_g5284	145	-10.77	2	20	105	130	20	0.75	0.8	DSS	miranda	g5284.t1:3utr	g5284.t1	g5284	g5284	PRJEB506:HCOI00683300	HCOI00683300	HCISE00683300	Caenorhabditis elegans	WBGene00001630
1575	hco-miR-228	augustus_model_g2163	150	-10.54	2	17	299	321	15	0.8	0.8	DSS	miranda	g2163.t1:3utr	g2163.t1	g2163
1576	hco-miR-228	augustus_model_g5268	151	-10.85	2	16	46	69	14	0.7857	0.7857	DSS	miranda	g5268.t1:3utr	g5268.t1	g5268
1577	hco-miR-228	augustus_model_g5269	150	-20.38	2	17	184	206	15	0.7333	0.8667	DSS	miranda	g5269.t1:3utr	g5269.t1	g5269
1578	hco-miR-228	augustus_model_g5270	150	-16.16	2	17	208	230	15	0.8	0.8	DSS	miranda	g5270.t1:3utr	g5270.t1	g5270
1579	hco-miR-228	augustus_model_g5271	145	-7.99	2	19	1	26	19	0.7368	0.7895	DSS	miranda	g5271.t1:3utr	g5271.t1	g5271
1580	hco-miR-228	augustus_model_g19481	149	-20.57	3	23	263	287	21	0.7619	0.7619	DSS	miranda	g19481.t1:3utr	g19481.t1	g19481
1581	hco-miR-228	augustus_model_g9208	146	-20.89	2	20	26	51	20	0.8	0.85	DSS	miranda	g9208.t1:3utr	g9208.t1	g9208	g9208	PRJEB506:HCOI00688900	HCOI00688900	HCISE00688900	Caenorhabditis elegans	WBGene00011971
1582	hco-miR-228	augustus_model_g5255	155	-9.86	2	20	858	881	18	0.7222	0.7222	DSS	miranda	g5255.t1:3utr	g5255.t1	g5255
1583	hco-miR-228	augustus_model_g5239	154	-19.78	2	23	815	839	23	0.7826	0.8261	DSS	miranda	g5239.t1:3utr	g5239.t1	g5239	g5239	PRJEB506:HCOI00692200	HCOI00692200	HCISE00692200	Caenorhabditis elegans	WBGene00001090
1584	hco-miR-228	augustus_model_g5239	150	-20.78	2	21	75	104	25	0.64	0.72	DSS	miranda	g5239.t1:3utr	g5239.t1	g5239	g5239	PRJEB506:HCOI00692200	HCOI00692200	HCISE00692200	Caenorhabditis elegans	WBGene00001090
1585	hco-miR-228	augustus_model_g5219	146	-11.56	2	21	716	738	19	0.6316	0.7368	DSS	miranda	g5219.t1:3utr	g5219.t1	g5219
1586	hco-miR-228	augustus_model_g5196	148	-13.77	2	22	161	185	21	0.619	0.7143	DSS	miranda	g5196.t1:3utr	g5196.t1	g5196	g5196	PRJEB506:HCOI00697600	HCOI00697600	HCISE00697600	Caenorhabditis elegans	WBGene00009627
1587	hco-miR-228	augustus_model_g5199	154	-16.32	2	19	564	587	17	0.7647	0.8824	DSS	miranda	g5199.t1:3utr	g5199.t1	g5199	g5199	PRJEB506:HCOI00697900	HCOI00697900	HCISE00697900	Caenorhabditis elegans	WBGene00004394
1588	hco-miR-228	augustus_model_g5187	153	-17.11	2	21	806	829	20	0.75	0.75	DSS	miranda	g5187.t1:3utr	g5187.t1	g5187	g5187	PRJEB506:HCOI00700100	HCOI00700100	HCISE00700100	Caenorhabditis elegans	WBGene00013353
1589	hco-miR-228	augustus_model_g530	149	-14.73	2	20	731	758	22	0.6818	0.7273	DSS	miranda	g530.t1:3utr	g530.t1	g530	g530	PRJEB506:HCOI00703000	HCOI00703000	HCISE00703000	Caenorhabditis elegans	WBGene00008654
1590	hco-miR-228	augustus_model_g5149	147	-16.24	2	23	436	463	25	0.68	0.8	DSS	miranda	g5149.t1:3utr	g5149.t1	g5149	g5149	PRJEB506:HCOI00703600	HCOI00703600	HCISE00703600	Caenorhabditis elegans	WBGene00019900
1591	hco-miR-228	augustus_model_g5136	146	-14.77	3	22	463	484	19	0.7368	0.8421	DSS	miranda	g5136.t1:3utr	g5136.t1	g5136	g5136	PRJEB506:HCOI00704200	HCOI00704200	HCISE00704200	Caenorhabditis elegans	WBGene00004929
1592	hco-miR-228	augustus_model_g5124	148	-13.64	2	19	828	850	17	0.7647	0.8824	DSS	miranda	g5124.t1:3utr	g5124.t1	g5124	g5124	PRJEB506:HCOI00704800	HCOI00704800	HCISE00704800	Caenorhabditis elegans	WBGene00003373
1593	hco-miR-228	augustus_model_g17135	145	-12.65	2	18	1	17	16	0.75	0.75	DSS	miranda	g17135.t1:3utr	g17135.t1	g17135
1594	hco-miR-228	augustus_model_g5072	146	-22.55	2	16	814	838	15	0.8	0.9333	DSS	miranda	g5072.t1:3utr	g5072.t1	g5072
1595	hco-miR-228	augustus_model_g5048	146	-11	2	19	116	139	17	0.5882	0.7647	DSS	miranda	g5048.t1:3utr	g5048.t1	g5048	g5048	PRJEB506:HCOI00712400	HCOI00712400	HCISE00712400	Caenorhabditis elegans	WBGene00022107
1596	hco-miR-228	augustus_model_g5049	161	-24.12	2	23	217	241	22	0.7727	0.8182	DSS	miranda	g5049.t1:3utr	g5049.t1	g5049
1597	hco-miR-228	augustus_model_g5044	151	-15.56	2	20	960	980	18	0.7222	0.7778	DSS	miranda	g5044.t1:3utr	g5044.t1	g5044
1598	hco-miR-228	augustus_model_g5035	149	-9.56	2	20	248	270	18	0.6667	0.7778	DSS	miranda	g5035.t1:3utr	g5035.t1	g5035
1599	hco-miR-228	augustus_model_g17115	148	-19.1	2	19	527	549	17	0.6471	0.8235	DSS	miranda	g17115.t1:3utr	g17115.t1	g17115	g17115	PRJEB506:HCOI00716300	HCOI00716300	HCISE00716300	Caenorhabditis elegans	WBGene00022174
1600	hco-miR-228	augustus_model_g17119	158	-20.01	2	23	546	571	24	0.7083	0.7917	DSS	miranda	g17119.t1:3utr	g17119.t1	g17119	g17119	PRJEB506:HCOI00716700	HCOI00716700	HCISE00716700	Caenorhabditis elegans	WBGene00012758
1601	hco-miR-228	augustus_model_g17120	158	-20.01	2	23	125	150	24	0.7083	0.7917	DSS	miranda	g17120.t1:3utr	g17120.t1	g17120	g17120	PRJEB506:HCOI00716800	HCOI00716800	HCISE00716800	Caenorhabditis elegans	WBGene00017347
1602	hco-miR-228	augustus_model_g5011	150	-11.74	2	19	514	537	17	0.6471	0.7647	DSS	miranda	g5011.t1:3utr	g5011.t1	g5011
1603	hco-miR-228	augustus_model_g5002	153	-19.16	2	23	526	550	22	0.6818	0.8182	DSS	miranda	g5002.t1:3utr	g5002.t1	g5002
1604	hco-miR-228	augustus_model_g5002	146	-13.84	2	22	550	571	20	0.65	0.7	DSS	miranda	g5002.t1:3utr	g5002.t1	g5002
1605	hco-miR-228	augustus_model_g5003	151	-14.94	2	21	862	886	20	0.65	0.75	DSS	miranda	g5003.t1:3utr	g5003.t1	g5003
1606	hco-miR-228	augustus_model_g4994	162	-17.48	2	20	665	689	19	0.7895	0.7895	DSS	miranda	g4994.t1:3utr	g4994.t1	g4994	g4994	PRJEB506:HCOI00719900	HCOI00719900	HCISE00719900	Caenorhabditis elegans	WBGene00004984
1607	hco-miR-228	augustus_model_g4995	162	-17.48	2	20	34	58	19	0.7895	0.7895	DSS	miranda	g4995.t1:3utr	g4995.t1	g4995	g4995	PRJEB506:HCOI00720000	HCOI00720000	HCISE00720000	Caenorhabditis elegans	WBGene00015899
1608	hco-miR-228	augustus_model_g17100	157	-14.44	2	23	255	277	22	0.7273	0.8182	DSS	miranda	g17100.t1:3utr	g17100.t1	g17100
1609	hco-miR-228	augustus_model_g17107	145	-8.53	2	16	167	189	14	0.7143	0.8571	DSS	miranda	g17107.t1:3utr	g17107.t1	g17107
1610	hco-miR-228	augustus_model_g19732	149	-13.27	2	19	567	591	18	0.7222	0.8889	DSS	miranda	g19732.t1:3utr	g19732.t1	g19732	g19732	PRJEB506:HCOI00722400	HCOI00722400	HCISE00722400	Caenorhabditis elegans	WBGene00004249
1611	hco-miR-228	augustus_model_g56	165	-21.57	2	22	6	30	22	0.7727	0.8636	DSS	miranda	g56.t1:3utr	g56.t1	g56	g56	PRJEB506:HCOI00722600	HCOI00722600	HCISE00722600	Caenorhabditis elegans	WBGene00011867
1612	hco-miR-228	augustus_model_g17084	155	-12.84	2	20	648	669	18	0.7778	0.8333	DSS	miranda	g17084.t1:3utr	g17084.t1	g17084	g17084	PRJEB506:HCOI00725600	HCOI00725600	HCISE00725600	Caenorhabditis elegans	WBGene00022102
1613	hco-miR-228	augustus_model_g17085	154	-14.43	2	22	464	487	21	0.7143	0.7619	DSS	miranda	g17085.t1:3utr	g17085.t1	g17085	g17085	PRJEB506:HCOI00725700	HCOI00725700	HCISE00725700	Caenorhabditis elegans	WBGene00022102
1614	hco-miR-228	augustus_model_g17090	146	-8.95	2	18	460	481	16	0.75	0.75	DSS	miranda	g17090.t1:3utr	g17090.t1	g17090	g17090	PRJEB506:HCOI00726200	HCOI00726200	HCISE00726200	Caenorhabditis elegans	WBGene00002181
1615	hco-miR-228	augustus_model_g17092	154	-21.58	3	23	138	161	22	0.8182	0.8182	DSS	miranda	g17092.t1:3utr	g17092.t1	g17092	g17092	PRJEB506:HCOI00726400	HCOI00726400	HCISE00726400	Caenorhabditis elegans	WBGene00003417
1616	hco-miR-228	augustus_model_g17094	153	-11.25	2	22	712	735	20	0.65	0.7	DSS	miranda	g17094.t1:3utr	g17094.t1	g17094	g17094	PRJEB506:HCOI00726600	HCOI00726600	HCISE00726600	Caenorhabditis elegans	WBGene00018672
1617	hco-miR-228	augustus_model_g4950	151	-19.99	3	21	726	751	20	0.8	0.8	DSS	miranda	g4950.t1:3utr	g4950.t1	g4950	g4950	PRJEB506:HCOI00729500	HCOI00729500	HCISE00729500	Caenorhabditis elegans	WBGene00014253
1618	hco-miR-228	augustus_model_g4934	166	-22.65	2	20	177	201	19	0.7368	0.8947	DSS	miranda	g4934.t1:3utr	g4934.t1	g4934
1619	hco-miR-228	augustus_model_g4935	154	-13.48	2	21	623	645	19	0.6842	0.7895	DSS	miranda	g4935.t1:3utr	g4935.t1	g4935	g4935	PRJEB506:HCOI00729900	HCOI00729900	HCISE00729900	Caenorhabditis elegans	WBGene00020340
1620	hco-miR-228	augustus_model_g20069	165	-18.64	2	19	26	51	19	0.7895	0.8421	DSS	miranda	g20069.t1:3utr	g20069.t1	g20069
1621	hco-miR-228	augustus_model_g20073	151	-16.1	2	22	628	653	22	0.6818	0.7273	DSS	miranda	g20073.t1:3utr	g20073.t1	g20073	g20073	PRJEB506:HCOI00731200	HCOI00731200	HCISE00731200	Caenorhabditis elegans	WBGene00000195
1622	hco-miR-228	augustus_model_g20776	173	-22.53	2	23	215	240	23	0.6957	0.8696	DSS	miranda	g20776.t1:3utr	g20776.t1	g20776	g20776	PRJEB506:HCOI00732500	HCOI00732500	HCISE00732500	Caenorhabditis elegans	WBGene00021486
1623	hco-miR-228	augustus_model_g20778	173	-22.53	2	23	215	240	23	0.6957	0.8696	DSS	miranda	g20778.t1:3utr	g20778.t1	g20778	g20778	PRJEB506:HCOI00733000	HCOI00733000	HCISE00733000	Caenorhabditis elegans	WBGene00021486
1624	hco-miR-228	augustus_model_g15805	160	-14.89	2	18	405	429	17	0.7647	0.8824	DSS	miranda	g15805.t1:3utr	g15805.t1	g15805
1625	hco-miR-228	augustus_model_g15805	146	-10.9	2	18	258	282	18	0.7222	0.7778	DSS	miranda	g15805.t1:3utr	g15805.t1	g15805
1626	hco-miR-228	augustus_model_g16343	145	-15.45	2	14	768	791	12	0.75	0.8333	DSS	miranda	g16343.t1:3utr	g16343.t1	g16343	g16343	PRJEB506:HCOI00734400	HCOI00734400	HCISE00734400	Caenorhabditis elegans	WBGene00008969
1627	hco-miR-228	augustus_model_g4928	149	-12	2	18	190	213	16	0.75	0.875	DSS	miranda	g4928.t1:3utr	g4928.t1	g4928
1628	hco-miR-228	augustus_model_g4930	147	-16.48	2	22	515	537	20	0.7	0.8	DSS	miranda	g4930.t1:3utr	g4930.t1	g4930	g4930	PRJEB506:HCOI00735400	HCOI00735400	HCISE00735400	Caenorhabditis elegans	WBGene00019730
1629	hco-miR-228	augustus_model_g4895	153	-14.2	2	22	624	647	20	0.65	0.7	DSS	miranda	g4895.t1:3utr	g4895.t1	g4895
1630	hco-miR-228	augustus_model_g17065	149	-10.4	2	22	105	128	20	0.6	0.7	DSS	miranda	g17065.t1:3utr	g17065.t1	g17065	g17065	PRJEB506:HCOI00738100	HCOI00738100	HCISE00738100	Caenorhabditis elegans	WBGene00006489
1631	hco-miR-228	augustus_model_g17066	160	-18.42	2	22	174	200	23	0.6957	0.7391	DSS	miranda	g17066.t1:3utr	g17066.t1	g17066	g17066	PRJEB506:HCOI00738200	HCOI00738200	HCISE00738200	Caenorhabditis elegans	WBGene00014114
1632	hco-miR-228	augustus_model_g17072	146	-17.21	2	22	242	268	23	0.7391	0.7826	DSS	miranda	g17072.t1:3utr	g17072.t1	g17072
1633	hco-miR-228	augustus_model_g17043	147	-15.09	2	21	764	788	20	0.7	0.8	DSS	miranda	g17043.t1:3utr	g17043.t1	g17043	g17043	PRJEB506:HCOI00742800	HCOI00742800	HCISE00742800	Caenorhabditis elegans	WBGene00010558
1634	hco-miR-228	augustus_model_g4848	151	-21.98	3	20	979	1000	17	0.8235	0.8235	DSS	miranda	g4848.t1:3utr	g4848.t1	g4848
1635	hco-miR-228	augustus_model_g4849	145	-13.45	2	23	875	899	22	0.6818	0.7273	DSS	miranda	g4849.t1:3utr	g4849.t1	g4849
1636	hco-miR-228	augustus_model_g4831	154	-17.49	2	19	208	230	18	0.7778	0.8333	DSS	miranda	g4831.t1:3utr	g4831.t1	g4831
1637	hco-miR-228	augustus_model_g17031	148	-14.47	2	21	446	467	19	0.6842	0.7895	DSS	miranda	g17031.t1:3utr	g17031.t1	g17031	g17031	PRJEB506:HCOI00746000	HCOI00746000	HCISE00746000	Caenorhabditis elegans	WBGene00015264
1638	hco-miR-228	augustus_model_g4814	149	-18.46	2	23	92	116	22	0.7727	0.8182	DSS	miranda	g4814.t1:3utr	g4814.t1	g4814
1639	hco-miR-228	augustus_model_g4792	145	-11	2	19	174	198	18	0.6667	0.7222	DSS	miranda	g4792.t1:3utr	g4792.t1	g4792	g4792	PRJEB506:HCOI00751100	HCOI00751100	HCISE00751100	Caenorhabditis elegans	WBGene00004316
1640	hco-miR-228	augustus_model_g4787	160	-20.95	2	22	905	929	21	0.7143	0.7619	DSS	miranda	g4787.t1:3utr	g4787.t1	g4787
1641	hco-miR-228	augustus_model_g4778	153	-12.29	2	19	812	836	18	0.7222	0.7778	DSS	miranda	g4778.t1:3utr	g4778.t1	g4778	g4778	PRJEB506:HCOI00752100	HCOI00752100	HCISE00752100	Caenorhabditis elegans	WBGene00014035
1642	hco-miR-228	augustus_model_g17011	169	-17.8	2	23	84	108	22	0.7273	0.8182	DSS	miranda	g17011.t1:3utr	g17011.t1	g17011	g17011	PRJEB506:HCOI00753100	HCOI00753100	HCISE00753100	Caenorhabditis elegans	WBGene00006510
1643	hco-miR-228	augustus_model_g17012	149	-11.86	2	18	894	917	16	0.6875	0.75	DSS	miranda	g17012.t1:3utr	g17012.t1	g17012	g17012	PRJEB506:HCOI00753200	HCOI00753200	HCISE00753200	Caenorhabditis elegans	WBGene00000383
1644	hco-miR-228	augustus_model_g4766	147	-14.68	2	22	356	382	23	0.6522	0.8261	DSS	miranda	g4766.t1:3utr	g4766.t1	g4766
1645	hco-miR-228	augustus_model_g4767	159	-15.46	2	21	520	545	21	0.7143	0.7619	DSS	miranda	g4767.t1:3utr	g4767.t1	g4767
1646	hco-miR-228	augustus_model_g4761	159	-16.47	2	16	1	20	14	0.7857	0.9286	DSS	miranda	g4761.t1:3utr	g4761.t1	g4761
1647	hco-miR-228	augustus_model_g4762	146	-17.62	2	23	308	331	21	0.7619	0.7619	DSS	miranda	g4762.t1:3utr	g4762.t1	g4762
1648	hco-miR-228	augustus_model_g4746	150	-13.11	2	11	695	718	9	1	1	DSS	miranda	g4746.t1:3utr	g4746.t1	g4746	g4746	PRJEB506:HCOI00756700	HCOI00756700	HCISE00756700	Caenorhabditis elegans	WBGene00008656
1649	hco-miR-228	augustus_model_g4738	154	-19.94	2	22	918	939	20	0.75	0.85	DSS	miranda	g4738.t1:3utr	g4738.t1	g4738	g4738	PRJEB506:HCOI00758000	HCOI00758000	HCISE00758000	Caenorhabditis elegans	WBGene00018755
1650	hco-miR-228	augustus_model_g16993	158	-13	2	19	584	607	17	0.7059	0.8235	DSS	miranda	g16993.t1:3utr	g16993.t1	g16993	g16993	PRJEB506:HCOI00759000	HCOI00759000	HCISE00759000	Caenorhabditis elegans	WBGene00015171
1651	hco-miR-228	augustus_model_g4704	148	-10.72	2	22	573	599	23	0.6087	0.6957	DSS	miranda	g4704.t1:3utr	g4704.t1	g4704
1652	hco-miR-228	augustus_model_g4688	145	-12.19	2	21	797	818	19	0.6316	0.7368	DSS	miranda	g4688.t1:3utr	g4688.t1	g4688	g4688	PRJEB506:HCOI00763300	HCOI00763300	HCISE00763300	Caenorhabditis elegans	WBGene00001411
1653	hco-miR-228	augustus_model_g4698	152	-12.22	2	23	367	389	21	0.619	0.7619	DSS	miranda	g4698.t1:3utr	g4698.t1	g4698	g4698	PRJEB506:HCOI00764200	HCOI00764200	HCISE00764200	Caenorhabditis elegans	WBGene00011121
1654	hco-miR-228	augustus_model_g4678	147	-16.81	3	23	864	890	23	0.7826	0.7826	DSS	miranda	g4678.t1:3utr	g4678.t1	g4678	g4678	PRJEB506:HCOI00767400	HCOI00767400	HCISE00767400	Caenorhabditis elegans	WBGene00012322
1655	hco-miR-228	augustus_model_g4671	152	-14.94	2	22	48	72	21	0.7143	0.8095	DSS	miranda	g4671.t1:3utr	g4671.t1	g4671
1656	hco-miR-228	augustus_model_g4673	154	-16.73	2	15	875	898	13	0.8462	0.8462	DSS	miranda	g4673.t1:3utr	g4673.t1	g4673
1657	hco-miR-228	augustus_model_g4665	150	-17.65	2	23	209	234	24	0.7083	0.7083	DSS	miranda	g4665.t1:3utr	g4665.t1	g4665	g4665	PRJEB506:HCOI00768600	HCOI00768600	HCISE00768600	Caenorhabditis elegans	WBGene00012241
1658	hco-miR-228	augustus_model_g4656	145	-22.81	2	23	240	265	23	0.6957	0.8261	DSS	miranda	g4656.t1:3utr	g4656.t1	g4656	g4656	PRJEB506:HCOI00768900	HCOI00768900	HCISE00768900	Caenorhabditis elegans	WBGene00017220
1659	hco-miR-228	augustus_model_g16972	145	-17.97	2	23	145	174	27	0.5926	0.6296	DSS	miranda	g16972.t1:3utr	g16972.t1	g16972	g16972	PRJEB506:HCOI00770000	HCOI00770000	HCISE00770000	Caenorhabditis elegans	WBGene00006788
1660	hco-miR-228	augustus_model_g16973	158	-19.46	2	20	241	265	19	0.7368	0.7895	DSS	miranda	g16973.t1:3utr	g16973.t1	g16973	g16973	PRJEB506:HCOI00770100	HCOI00770100	HCISE00770100	Caenorhabditis elegans	WBGene00009354
1661	hco-miR-228	augustus_model_g4639	152	-22.28	2	23	440	462	21	0.8095	0.8571	DSS	miranda	g4639.t1:3utr	g4639.t1	g4639
1662	hco-miR-228	augustus_model_g4625	148	-12.89	2	19	828	850	17	0.7059	0.7647	DSS	miranda	g4625.t1:3utr	g4625.t1	g4625
1663	hco-miR-228	model_lgic_g603.t1	150	-10.72	2	19	507	530	17	0.7059	0.7059	DSS	miranda	model_lgic_g603.t1	model_lgic_g603.t1	model_lgic_g603.t1
1664	hco-miR-228	augustus_model_g16966	152	-18.98	2	23	319	347	26	0.6538	0.6923	DSS	miranda	g16966.t1:3utr	g16966.t1	g16966	g16966	PRJEB506:HCOI00779100	HCOI00779100	HCISE00779100	Caenorhabditis elegans	WBGene00015059
1665	hco-miR-228	augustus_model_g16238	148	-22.22	3	22	669	693	20	0.75	0.8	DSS	miranda	g16238.t1:3utr	g16238.t1	g16238	g16238	PRJEB506:HCOI00780700	HCOI00780700	HCISE00780700	Caenorhabditis elegans	WBGene00002202
1666	hco-miR-228	augustus_model_g4598	152	-11.35	2	22	759	783	21	0.6667	0.7143	DSS	miranda	g4598.t1:3utr	g4598.t1	g4598	g4598	PRJEB506:HCOI00781400	HCOI00781400	HCISE00781400	Caenorhabditis elegans	WBGene00023404
1667	hco-miR-228	augustus_model_g16952	145	-16.62	3	19	941	965	17	0.8235	0.8235	DSS	miranda	g16952.t1:3utr	g16952.t1	g16952	g16952	PRJEB506:HCOI00782300	HCOI00782300	HCISE00782300	Caenorhabditis elegans	WBGene00044019
1668	hco-miR-228	augustus_model_g16957	150	-14.6	2	20	320	344	19	0.6842	0.7368	DSS	miranda	g16957.t1:3utr	g16957.t1	g16957
1669	hco-miR-228	augustus_model_g16958	150	-14.6	2	20	219	243	19	0.6842	0.7368	DSS	miranda	g16958.t1:3utr	g16958.t1	g16958	g16958	PRJEB506:HCOI00782900	HCOI00782900	HCISE00782900	Caenorhabditis elegans	WBGene00011543
1670	hco-miR-228	augustus_model_g16959	162	-18.08	2	20	527	551	19	0.7368	0.8421	DSS	miranda	g16959.t1:3utr	g16959.t1	g16959	g16959	PRJEB506:HCOI00783000	HCOI00783000	HCISE00783000	Caenorhabditis elegans	WBGene00011543
1671	hco-miR-228	augustus_model_g4592	149	-13.38	2	18	498	521	16	0.6875	0.75	DSS	miranda	g4592.t1:3utr	g4592.t1	g4592	g4592	PRJEB506:HCOI00783400	HCOI00783400	HCISE00783400	Caenorhabditis elegans	WBGene00010641
1672	hco-miR-228	augustus_model_g4593	149	-13.38	2	18	789	812	16	0.6875	0.75	DSS	miranda	g4593.t1:3utr	g4593.t1	g4593	g4593	PRJEB506:HCOI00783500	HCOI00783500	HCISE00783500	Caenorhabditis elegans	WBGene00001007
1673	hco-miR-228	augustus_model_g4549	157	-12.62	2	22	252	275	20	0.7	0.7	DSS	miranda	g4549.t1:3utr	g4549.t1	g4549	g4549	PRJEB506:HCOI00786700	HCOI00786700	HCISE00786700	Caenorhabditis elegans	WBGene00001081
1674	hco-miR-228	augustus_model_g16945	152	-14.99	2	20	22	49	22	0.7273	0.7727	DSS	miranda	g16945.t1:3utr	g16945.t1	g16945	g16945	PRJEB506:HCOI00788100	HCOI00788100	HCISE00788100	Caenorhabditis elegans	WBGene00003510
1675	hco-miR-228	augustus_model_g4535	147	-21.39	2	18	797	819	16	0.8125	0.875	DSS	miranda	g4535.t1:3utr	g4535.t1	g4535
1676	hco-miR-228	augustus_model_g4521	171	-23.8	2	22	229	254	22	0.7727	0.8636	DSS	miranda	g4521.t1:3utr	g4521.t1	g4521	g4521	PRJEB506:HCOI00790000	HCOI00790000	HCISE00790000	Caenorhabditis elegans	WBGene00016911
1677	hco-miR-228	augustus_model_g4524	145	-14.26	3	19	785	810	18	0.7778	0.8333	DSS	miranda	g4524.t1:3utr	g4524.t1	g4524
1678	hco-miR-228	augustus_model_g4525	148	-13.61	2	18	354	381	20	0.7	0.7	DSS	miranda	g4525.t1:3utr	g4525.t1	g4525
1679	hco-miR-228	augustus_model_g3149	146	-16.75	2	20	941	966	20	0.7	0.8	DSS	miranda	g3149.t1:3utr	g3149.t1	g3149
1680	hco-miR-228	augustus_model_g13989	148	-10.82	2	22	298	322	21	0.7143	0.7619	DSS	miranda	g13989.t1:3utr	g13989.t1	g13989	g13989	PRJEB506:HCOI00792300	HCOI00792300	HCISE00792300	Caenorhabditis elegans	WBGene00017160
1681	hco-miR-228	augustus_model_g4488	146	-19.69	2	23	849	870	21	0.7143	0.8095	DSS	miranda	g4488.t1:3utr	g4488.t1	g4488
1682	hco-miR-228	augustus_model_g4486	152	-20.22	2	22	95	122	24	0.6667	0.7917	DSS	miranda	g4486.t1:3utr	g4486.t1	g4486
1683	hco-miR-228	augustus_model_g16920	152	-11.81	2	22	277	302	22	0.7273	0.7727	DSS	miranda	g16920.t1:3utr	g16920.t1	g16920
1684	hco-miR-228	augustus_model_g16927	149	-15.67	3	22	295	318	19	0.7368	0.7895	DSS	miranda	g16927.t1:3utr	g16927.t1	g16927	g16927	PRJEB506:HCOI00796800	HCOI00796800	HCISE00796800	Caenorhabditis elegans	WBGene00003059
1685	hco-miR-228	augustus_model_g16909	154	-14.04	2	20	255	279	19	0.6842	0.7895	DSS	miranda	g16909.t1:3utr	g16909.t1	g16909	g16909	PRJEB506:HCOI00800200	HCOI00800200	HCISE00800200	Caenorhabditis elegans	WBGene00017895
1686	hco-miR-228	augustus_model_g16910	148	-10.98	2	15	847	869	13	0.8462	0.8462	DSS	miranda	g16910.t1:3utr	g16910.t1	g16910	g16910	PRJEB506:HCOI00800300	HCOI00800300	HCISE00800300	Caenorhabditis elegans	WBGene00001208
1687	hco-miR-228	augustus_model_g4448	146	-15.4	2	20	567	591	19	0.6842	0.8421	DSS	miranda	g4448.t1:3utr	g4448.t1	g4448	g4448	PRJEB506:HCOI00801100	HCOI00801100	HCISE00801100	Caenorhabditis elegans	WBGene00019205
1688	hco-miR-228	augustus_model_g4441	145	-15.05	3	23	742	767	22	0.6818	0.7727	DSS	miranda	g4441.t1:3utr	g4441.t1	g4441	g4441	PRJEB506:HCOI00802400	HCOI00802400	HCISE00802400	Caenorhabditis elegans	WBGene00021697
1689	hco-miR-228	augustus_model_g16898	146	-11.36	2	19	653	676	17	0.7059	0.8235	DSS	miranda	g16898.t1:3utr	g16898.t1	g16898
1690	hco-miR-228	augustus_model_g4415	171	-20.95	2	20	530	553	18	0.7778	0.8889	DSS	miranda	g4415.t1:3utr	g4415.t1	g4415	g4415	PRJEB506:HCOI00805900	HCOI00805900	HCISE00805900	Caenorhabditis elegans	WBGene00021313
1691	hco-miR-228	augustus_model_g16890	147	-18.15	3	16	10	33	13	0.9231	0.9231	DSS	miranda	g16890.t1:3utr	g16890.t1	g16890	g16890	PRJEB506:HCOI00808500	HCOI00808500	HCISE00808500	Caenorhabditis elegans	WBGene00018522
1692	hco-miR-228	augustus_model_g4370	156	-16.69	2	20	42	67	21	0.7619	0.7619	DSS	miranda	g4370.t1:3utr	g4370.t1	g4370
1693	hco-miR-228	augustus_model_g4381	148	-17.66	2	15	336	358	13	0.7692	0.9231	DSS	miranda	g4381.t1:3utr	g4381.t1	g4381
1694	hco-miR-228	augustus_model_g16883	152	-11.05	2	21	573	596	19	0.6316	0.7368	DSS	miranda	g16883.t1:3utr	g16883.t1	g16883
1695	hco-miR-228	augustus_model_g16887	149	-14.54	2	22	660	683	20	0.6	0.85	DSS	miranda	g16887.t1:3utr	g16887.t1	g16887	g16887	PRJEB506:HCOI00813300	HCOI00813300	HCISE00813300	Caenorhabditis elegans	WBGene00014965
1696	hco-miR-228	augustus_model_g4344	156	-14.49	2	23	242	268	24	0.7083	0.7083	DSS	miranda	g4344.t1:3utr	g4344.t1	g4344	g4344	PRJEB506:HCOI00814600	HCOI00814600	HCISE00814600	Caenorhabditis elegans	WBGene00000688
1697	hco-miR-228	augustus_model_g4224	152	-14	2	22	687	712	22	0.6364	0.7273	DSS	miranda	g4224.t1:3utr	g4224.t1	g4224
1698	hco-miR-228	augustus_model_g4310	145	-27.3	2	20	449	471	18	0.7778	0.9444	DSS	miranda	g4310.t1:3utr	g4310.t1	g4310
1699	hco-miR-228	augustus_model_g4312	146	-17.13	2	13	832	854	11	0.9091	0.9091	DSS	miranda	g4312.t1:3utr	g4312.t1	g4312
1700	hco-miR-228	augustus_model_g20229	149	-12.19	2	21	166	187	19	0.6842	0.7368	DSS	miranda	g20229.t1:3utr	g20229.t1	g20229
1701	hco-miR-228	augustus_model_g20244	145	-17.29	2	22	498	521	20	0.65	0.75	DSS	miranda	g20244.t1:3utr	g20244.t1	g20244	g20244	PRJEB506:HCOI00821600	HCOI00821600	HCISE00821600	Caenorhabditis elegans	WBGene00019425
1702	hco-miR-228	augustus_model_g16869	148	-22.47	3	19	517	539	16	0.875	0.875	DSS	miranda	g16869.t1:3utr	g16869.t1	g16869	g16869	PRJEB506:HCOI00823000	HCOI00823000	HCISE00823000	Caenorhabditis elegans	WBGene00077732
1703	hco-miR-228	augustus_model_g4262	150	-28.41	2	22	238	259	20	0.85	0.85	DSS	miranda	g4262.t1:3utr	g4262.t1	g4262
1704	hco-miR-228	augustus_model_g16865	155	-21.73	2	17	362	386	16	0.8125	0.8125	DSS	miranda	g16865.t1:3utr	g16865.t1	g16865
1705	hco-miR-228	augustus_model_g4217	160	-17.23	2	17	650	673	15	0.8	0.8667	DSS	miranda	g4217.t1:3utr	g4217.t1	g4217
1706	hco-miR-228	augustus_model_g4213	162	-23.21	2	23	21	44	21	0.7619	0.8095	DSS	miranda	g4213.t1:3utr	g4213.t1	g4213
1707	hco-miR-228	augustus_model_g4210	164	-21.45	2	19	767	789	17	0.8235	0.8824	DSS	miranda	g4210.t1:3utr	g4210.t1	g4210	g4210	PRJEB506:HCOI00833200	HCOI00833200	HCISE00833200	Caenorhabditis elegans	WBGene00006573
1708	hco-miR-228	augustus_model_g4210	153	-14.73	2	23	843	867	22	0.6818	0.6818	DSS	miranda	g4210.t1:3utr	g4210.t1	g4210	g4210	PRJEB506:HCOI00833200	HCOI00833200	HCISE00833200	Caenorhabditis elegans	WBGene00006573
1709	hco-miR-228	augustus_model_g16842	146	-15.32	2	22	696	717	20	0.65	0.7	DSS	miranda	g16842.t1:3utr	g16842.t1	g16842	g16842	PRJEB506:HCOI00833900	HCOI00833900	HCISE00833900	Caenorhabditis elegans	WBGene00003404
1710	hco-miR-228	augustus_model_g4174	159	-17.21	2	22	488	510	20	0.75	0.9	DSS	miranda	g4174.t1:3utr	g4174.t1	g4174	g4174	PRJEB506:HCOI00836200	HCOI00836200	HCISE00836200	Caenorhabditis elegans	WBGene00004186
1711	hco-miR-228	augustus_model_g4175	159	-17.21	2	22	271	293	20	0.75	0.9	DSS	miranda	g4175.t1:3utr	g4175.t1	g4175	g4175	PRJEB506:HCOI00836300	HCOI00836300	HCISE00836300	Caenorhabditis elegans	WBGene00009051
1712	hco-miR-228	augustus_model_g16821	155	-12.62	2	22	520	542	20	0.7	0.75	DSS	miranda	g16821.t1:3utr	g16821.t1	g16821	g16821	PRJEB506:HCOI00837200	HCOI00837200	HCISE00837200	Caenorhabditis elegans	WBGene00001026
1713	hco-miR-228	augustus_model_g4169	173	-22.97	2	20	808	830	18	0.8333	0.9444	DSS	miranda	g4169.t1:3utr	g4169.t1	g4169	g4169	PRJEB506:HCOI00839400	HCOI00839400	HCISE00839400	Caenorhabditis elegans	WBGene00008936
1714	hco-miR-228	augustus_model_g486	148	-14.44	3	21	166	189	18	0.7778	0.7778	DSS	miranda	g486.t1:3utr	g486.t1	g486	g486	PRJEB506:HCOI00840800	HCOI00840800	HCISE00840800	Caenorhabditis elegans	WBGene00016918
1715	hco-miR-228	augustus_model_g14625	151	-13.99	2	18	123	145	16	0.75	0.8125	DSS	miranda	g14625.t1:3utr	g14625.t1	g14625
1716	hco-miR-228	augustus_model_g4145	165	-21.58	2	22	6	30	22	0.7727	0.8636	DSS	miranda	g4145.t1:3utr	g4145.t1	g4145	g4145	PRJEB506:HCOI00842900	HCOI00842900	HCISE00842900	Caenorhabditis elegans	WBGene00011867
1717	hco-miR-228	augustus_model_g4124	160	-18.51	2	22	124	148	21	0.7143	0.7619	DSS	miranda	g4124.t1:3utr	g4124.t1	g4124	g4124	PRJEB506:HCOI00844300	HCOI00844300	HCISE00844300	Caenorhabditis elegans	WBGene00007587
1718	hco-miR-228	augustus_model_g4104	157	-25.27	2	23	714	738	22	0.8182	0.8636	DSS	miranda	g4104.t1:3utr	g4104.t1	g4104	g4104	PRJEB506:HCOI00845500	HCOI00845500	HCISE00845500	Caenorhabditis elegans	WBGene00012139
1719	hco-miR-228	augustus_model_g16780	157	-25.93	3	23	682	707	22	0.7727	0.8182	DSS	miranda	g16780.t1:3utr	g16780.t1	g16780	g16780	PRJEB506:HCOI00846700	HCOI00846700	HCISE00846700	Caenorhabditis elegans	WBGene00022501
1720	hco-miR-228	augustus_model_g4098	145	-18.22	2	18	799	822	16	0.75	0.8125	DSS	miranda	g4098.t1:3utr	g4098.t1	g4098	g4098	PRJEB506:HCOI00847900	HCOI00847900	HCISE00847900	Caenorhabditis elegans	WBGene00003736
1721	hco-miR-228	augustus_model_g21702	146	-13.31	2	20	1	24	19	0.6316	0.8947	DSS	miranda	g21702.t1:3utr	g21702.t1	g21702	g21702	PRJEB506:HCOI00848200	HCOI00848200	HCISE00848200	Caenorhabditis elegans	WBGene00013433
1722	hco-miR-228	augustus_model_g21702	145	-19.6	3	23	78	103	22	0.7273	0.7273	DSS	miranda	g21702.t1:3utr	g21702.t1	g21702	g21702	PRJEB506:HCOI00848200	HCOI00848200	HCISE00848200	Caenorhabditis elegans	WBGene00013433
1723	hco-miR-228	augustus_model_g4089	157	-18.55	2	23	298	324	24	0.6667	0.7083	DSS	miranda	g4089.t1:3utr	g4089.t1	g4089	g4089	PRJEB506:HCOI00848900	HCOI00848900	HCISE00848900	Caenorhabditis elegans	WBGene00011415
1724	hco-miR-228	augustus_model_g4086	163	-20.97	2	23	194	217	22	0.7727	0.7727	DSS	miranda	g4086.t1:3utr	g4086.t1	g4086
1725	hco-miR-228	augustus_model_g4066	155	-17.36	2	22	649	671	20	0.65	0.8	DSS	miranda	g4066.t1:3utr	g4066.t1	g4066	g4066	PRJEB506:HCOI00853500	HCOI00853500	HCISE00853500	Caenorhabditis elegans	WBGene00009436
1726	hco-miR-228	augustus_model_g4060	147	-20.29	2	20	650	673	18	0.6667	0.8333	DSS	miranda	g4060.t1:3utr	g4060.t1	g4060	g4060	PRJEB506:HCOI00854100	HCOI00854100	HCISE00854100	Caenorhabditis elegans	WBGene00000497
1727	hco-miR-228	augustus_model_g4051	147	-12.07	2	17	159	183	16	0.6875	0.8125	DSS	miranda	g4051.t1:3utr	g4051.t1	g4051
1728	hco-miR-228	augustus_model_g16757	147	-18.02	2	21	531	556	21	0.6667	0.8095	DSS	miranda	g16757.t1:3utr	g16757.t1	g16757	g16757	PRJEB506:HCOI00856900	HCOI00856900	HCISE00856900	Caenorhabditis elegans	WBGene00000148
1729	hco-miR-228	augustus_model_g4023	147	-13.37	2	23	367	385	21	0.7143	0.7143	DSS	miranda	g4023.t1:3utr	g4023.t1	g4023
1730	hco-miR-228	augustus_model_g4020	150	-13.53	2	21	186	208	19	0.6316	0.7895	DSS	miranda	g4020.t1:3utr	g4020.t1	g4020
1731	hco-miR-228	augustus_model_g15339	152	-20.68	2	17	540	563	15	0.8	0.9333	DSS	miranda	g15339.t1:3utr	g15339.t1	g15339
1732	hco-miR-228	augustus_model_g15340	166	-16.63	2	19	464	487	17	0.8235	0.8235	DSS	miranda	g15340.t1:3utr	g15340.t1	g15340	g15340	PRJEB506:HCOI00859700	HCOI00859700	HCISE00859700	Caenorhabditis elegans	WBGene00020563
1733	hco-miR-228	augustus_model_g15341	166	-16.63	2	19	876	899	17	0.8235	0.8235	DSS	miranda	g15341.t1:3utr	g15341.t1	g15341	g15341	PRJEB506:HCOI00859800	HCOI00859800	HCISE00859800	Caenorhabditis elegans	WBGene00000425
1734	hco-miR-228	augustus_model_g15348	151	-12.14	2	22	613	639	23	0.6522	0.7391	DSS	miranda	g15348.t1:3utr	g15348.t1	g15348
1735	hco-miR-228	augustus_model_g4542	147	-11.11	2	17	1	20	16	0.6875	0.8125	DSS	miranda	g4542.t1:3utr	g4542.t1	g4542
1736	hco-miR-228	augustus_model_g16206	153	-15.04	3	22	746	769	19	0.6842	0.8947	DSS	miranda	g16206.t1:3utr	g16206.t1	g16206
1737	hco-miR-228	augustus_model_g16207	152	-25.09	3	18	832	857	17	0.8824	0.8824	DSS	miranda	g16207.t1:3utr	g16207.t1	g16207	g16207	PRJEB506:HCOI00861400	HCOI00861400	HCISE00861400	Caenorhabditis elegans	WBGene00015334
1738	hco-miR-228	augustus_model_g16210	147	-12.43	2	23	493	514	21	0.6667	0.6667	DSS	miranda	g16210.t1:3utr	g16210.t1	g16210	g16210	PRJEB506:HCOI00861700	HCOI00861700	HCISE00861700	Caenorhabditis elegans	WBGene00022101
1739	hco-miR-228	augustus_model_g16742	146	-22.23	2	20	863	889	21	0.8095	0.8095	DSS	miranda	g16742.t1:3utr	g16742.t1	g16742	g16742	PRJEB506:HCOI00862200	HCOI00862200	HCISE00862200	Caenorhabditis elegans	WBGene00012647
1740	hco-miR-228	augustus_model_g4000	156	-17.39	2	22	880	905	22	0.6818	0.7273	DSS	miranda	g4000.t1:3utr	g4000.t1	g4000	g4000	PRJEB506:HCOI00864900	HCOI00864900	HCISE00864900	Caenorhabditis elegans	WBGene00017696
1741	hco-miR-228	augustus_model_g3986	166	-20.95	2	23	393	415	22	0.7727	0.8182	DSS	miranda	g3986.t1:3utr	g3986.t1	g3986	g3986	PRJEB506:HCOI00865400	HCOI00865400	HCISE00865400	Caenorhabditis elegans	WBGene00014093
1742	hco-miR-228	augustus_model_g16730	162	-21.84	2	23	460	483	21	0.619	0.8095	DSS	miranda	g16730.t1:3utr	g16730.t1	g16730	g16730	PRJEB506:HCOI00866600	HCOI00866600	HCISE00866600	Caenorhabditis elegans	WBGene00016540
1743	hco-miR-228	augustus_model_g3967	157	-19.37	2	22	138	158	20	0.7	0.8	DSS	miranda	g3967.t1:3utr	g3967.t1	g3967
1744	hco-miR-228	augustus_model_g16711	153	-22.16	3	23	608	632	21	0.7619	0.8095	DSS	miranda	g16711.t1:3utr	g16711.t1	g16711
1745	hco-miR-228	augustus_model_g16723	157	-22.28	2	23	241	260	21	0.7143	0.7619	DSS	miranda	g16723.t1:3utr	g16723.t1	g16723
1746	hco-miR-228	augustus_model_g16725	155	-14.49	2	23	786	809	22	0.6818	0.7727	DSS	miranda	g16725.t1:3utr	g16725.t1	g16725
1747	hco-miR-228	augustus_model_g16726	152	-17.62	2	23	930	952	21	0.6667	0.7143	DSS	miranda	g16726.t1:3utr	g16726.t1	g16726
1748	hco-miR-228	augustus_model_g3962	149	-11.67	2	19	147	171	18	0.7222	0.7222	DSS	miranda	g3962.t1:3utr	g3962.t1	g3962
1749	hco-miR-228	augustus_model_g3922	148	-17.66	2	15	668	690	13	0.7692	0.9231	DSS	miranda	g3922.t1:3utr	g3922.t1	g3922	g3922	PRJEB506:HCOI00876800	HCOI00876800	HCISE00876800	Caenorhabditis elegans	WBGene00020110
1750	hco-miR-228	augustus_model_g3918	152	-12.22	2	18	412	436	17	0.7059	0.8235	DSS	miranda	g3918.t1:3utr	g3918.t1	g3918
1751	hco-miR-228	augustus_model_g3902	152	-13.1	2	23	461	483	21	0.6667	0.7143	DSS	miranda	g3902.t1:3utr	g3902.t1	g3902	g3902	PRJEB506:HCOI00878500	HCOI00878500	HCISE00878500	Caenorhabditis elegans	WBGene00008712
1752	hco-miR-228	augustus_model_g3902	151	-15.29	2	21	337	361	20	0.7	0.7	DSS	miranda	g3902.t1:3utr	g3902.t1	g3902	g3902	PRJEB506:HCOI00878500	HCOI00878500	HCISE00878500	Caenorhabditis elegans	WBGene00008712
1753	hco-miR-228	augustus_model_g16680	147	-10.89	2	20	207	230	18	0.6667	0.6667	DSS	miranda	g16680.t1:3utr	g16680.t1	g16680
1754	hco-miR-228	augustus_model_g16690	158	-14.29	2	20	49	71	19	0.8421	0.8421	DSS	miranda	g16690.t1:3utr	g16690.t1	g16690	g16690	PRJEB506:HCOI00880500	HCOI00880500	HCISE00880500	Caenorhabditis elegans	WBGene00000369
1755	hco-miR-228	augustus_model_g16691	159	-19.88	2	16	690	713	14	0.8571	0.8571	DSS	miranda	g16691.t1:3utr	g16691.t1	g16691	g16691	PRJEB506:HCOI00880600	HCOI00880600	HCISE00880600	Caenorhabditis elegans	WBGene00013238
1756	hco-miR-228	augustus_model_g16692	151	-13.85	2	17	47	71	16	0.75	0.8125	DSS	miranda	g16692.t1:3utr	g16692.t1	g16692	g16692	PRJEB506:HCOI00880700	HCOI00880700	HCISE00880700	Caenorhabditis elegans	WBGene00013239
1757	hco-miR-228	augustus_model_g3869	156	-17.33	2	18	639	664	18	0.7778	0.7778	DSS	miranda	g3869.t1:3utr	g3869.t1	g3869	g3869	PRJEB506:HCOI00883700	HCOI00883700	HCISE00883700	Caenorhabditis elegans	WBGene00004039
1758	hco-miR-228	augustus_model_g16658	145	-11.84	2	19	969	994	19	0.7368	0.7895	DSS	miranda	g16658.t1:3utr	g16658.t1	g16658
1759	hco-miR-228	augustus_model_g16660	153	-13.88	2	17	393	416	16	0.8125	0.875	DSS	miranda	g16660.t1:3utr	g16660.t1	g16660	g16660	PRJEB506:HCOI00884700	HCOI00884700	HCISE00884700	Caenorhabditis elegans	WBGene00019011
1760	hco-miR-228	augustus_model_g3848	146	-15.89	2	20	202	227	20	0.7	0.8	DSS	miranda	g3848.t1:3utr	g3848.t1	g3848
1761	hco-miR-228	augustus_model_g3839	150	-14.89	2	21	502	524	19	0.6842	0.7368	DSS	miranda	g3839.t1:3utr	g3839.t1	g3839
1762	hco-miR-228	augustus_model_g12876	147	-10.27	2	18	34	56	16	0.75	0.75	DSS	miranda	g12876.t1:3utr	g12876.t1	g12876	g12876	PRJEB506:HCOI00891800	HCOI00891800	HCISE00891800	Caenorhabditis elegans	WBGene00009315
1763	hco-miR-228	augustus_model_g4113	153	-14.43	2	22	490	512	21	0.7143	0.7619	DSS	miranda	g4113.t1:3utr	g4113.t1	g4113	g4113	PRJEB506:HCOI00892600	HCOI00892600	HCISE00892600	Caenorhabditis elegans	WBGene00020516
1764	hco-miR-228	augustus_model_g3806	149	-16.45	2	23	609	629	21	0.7143	0.7143	DSS	miranda	g3806.t1:3utr	g3806.t1	g3806
1765	hco-miR-228	augustus_model_g3808	151	-13.15	2	22	552	574	20	0.75	0.8	DSS	miranda	g3808.t1:3utr	g3808.t1	g3808	g3808	PRJEB506:HCOI00893300	HCOI00893300	HCISE00893300	Caenorhabditis elegans	WBGene00019824
1766	hco-miR-228	augustus_model_g3793	154	-20.06	2	23	500	521	21	0.7143	0.7619	DSS	miranda	g3793.t1:3utr	g3793.t1	g3793
1767	hco-miR-228	augustus_model_g3789	169	-17.8	2	23	85	109	22	0.7273	0.8182	DSS	miranda	g3789.t1:3utr	g3789.t1	g3789	g3789	PRJEB506:HCOI00895300	HCOI00895300	HCISE00895300	Caenorhabditis elegans	WBGene00006510
1768	hco-miR-228	augustus_model_g3789	149	-15.12	2	23	396	420	22	0.5909	0.7273	DSS	miranda	g3789.t1:3utr	g3789.t1	g3789	g3789	PRJEB506:HCOI00895300	HCOI00895300	HCISE00895300	Caenorhabditis elegans	WBGene00006510
1769	hco-miR-228	augustus_model_g3790	169	-17.8	2	23	429	453	22	0.7273	0.8182	DSS	miranda	g3790.t1:3utr	g3790.t1	g3790
1770	hco-miR-228	augustus_model_g3790	149	-15.12	2	23	740	764	22	0.5909	0.7273	DSS	miranda	g3790.t1:3utr	g3790.t1	g3790
1771	hco-miR-228	augustus_model_g16638	150	-9.05	2	19	76	99	17	0.6471	0.7647	DSS	miranda	g16638.t1:3utr	g16638.t1	g16638	g16638	PRJEB506:HCOI00896200	HCOI00896200	HCISE00896200	Caenorhabditis elegans	WBGene00022367
1772	hco-miR-228	augustus_model_g16641	150	-9.87	2	20	259	283	19	0.6842	0.7368	DSS	miranda	g16641.t1:3utr	g16641.t1	g16641	g16641	PRJEB506:HCOI00896500	HCOI00896500	HCISE00896500	Caenorhabditis elegans	WBGene00011232
1773	hco-miR-228	augustus_model_g3766	148	-13.7	2	23	121	141	22	0.6818	0.7273	DSS	miranda	g3766.t1:3utr	g3766.t1	g3766	g3766	PRJEB506:HCOI00897700	HCOI00897700	HCISE00897700	Caenorhabditis elegans	WBGene00010810
1774	hco-miR-228	augustus_model_g3756	151	-10.78	2	20	175	198	18	0.6667	0.7222	DSS	miranda	g3756.t1:3utr	g3756.t1	g3756	g3756	PRJEB506:HCOI00898400	HCOI00898400	HCISE00898400	Caenorhabditis elegans	WBGene00016879
1775	hco-miR-228	augustus_model_g13636	145	-17.94	2	22	89	112	20	0.6	0.8	DSS	miranda	g13636.t1:3utr	g13636.t1	g13636	g13636	PRJEB506:HCOI00899500	HCOI00899500	HCISE00899500	Caenorhabditis elegans	WBGene00019493
1776	hco-miR-228	augustus_model_g13639	157	-15.7	2	18	602	623	16	0.875	0.875	DSS	miranda	g13639.t1:3utr	g13639.t1	g13639
1777	hco-miR-228	augustus_model_g13640	149	-20.59	2	23	57	83	24	0.6667	0.75	DSS	miranda	g13640.t1:3utr	g13640.t1	g13640	g13640	PRJEB506:HCOI00899900	HCOI00899900	HCISE00899900	Caenorhabditis elegans	WBGene00009552
1778	hco-miR-228	augustus_model_g3759	163	-18.72	2	18	770	792	16	0.875	0.875	DSS	miranda	g3759.t1:3utr	g3759.t1	g3759
1779	hco-miR-228	augustus_model_g3736	152	-17.5	2	22	114	138	21	0.6667	0.7143	DSS	miranda	g3736.t1:3utr	g3736.t1	g3736	g3736	PRJEB506:HCOI00902000	HCOI00902000	HCISE00902000	Caenorhabditis elegans	WBGene00020648
1780	hco-miR-228	augustus_model_g19625	165	-17.77	2	23	326	350	22	0.7273	0.7727	DSS	miranda	g19625.t1:3utr	g19625.t1	g19625	g19625	PRJEB506:HCOI00902500	HCOI00902500	HCISE00902500	Caenorhabditis elegans	WBGene00000174
1781	hco-miR-228	augustus_model_g18633	152	-13.14	2	18	844	868	17	0.7059	0.8235	DSS	miranda	g18633.t1:3utr	g18633.t1	g18633	g18633	PRJEB506:HCOI00902700	HCOI00902700	HCISE00902700	Caenorhabditis elegans	WBGene00020803
1782	hco-miR-228	augustus_model_g18634	152	-13.14	2	18	495	519	17	0.7059	0.8235	DSS	miranda	g18634.t1:3utr	g18634.t1	g18634
1783	hco-miR-228	augustus_model_g18638	149	-20.23	2	22	206	229	20	0.75	0.85	DSS	miranda	g18638.t1:3utr	g18638.t1	g18638
1784	hco-miR-228	augustus_model_g18644	146	-11.38	2	15	366	389	13	0.7692	0.7692	DSS	miranda	g18644.t1:3utr	g18644.t1	g18644	g18644	PRJEB506:HCOI00903800	HCOI00903800	HCISE00903800	Caenorhabditis elegans	WBGene00001941
1785	hco-miR-228	augustus_model_g16625	145	-11.82	2	21	11	32	19	0.6842	0.6842	DSS	miranda	g16625.t1:3utr	g16625.t1	g16625	g16625	PRJEB506:HCOI00905100	HCOI00905100	HCISE00905100	Caenorhabditis elegans	WBGene00013455
1786	hco-miR-228	augustus_model_g16627	147	-16.74	2	23	380	403	22	0.7273	0.7727	DSS	miranda	g16627.t1:3utr	g16627.t1	g16627	g16627	PRJEB506:HCOI00905300	HCOI00905300	HCISE00905300	Caenorhabditis elegans	WBGene00008281
1787	hco-miR-228	augustus_model_g3726	148	-20.36	2	23	915	937	21	0.8095	0.8095	DSS	miranda	g3726.t1:3utr	g3726.t1	g3726
1788	hco-miR-228	augustus_model_g3723	153	-15.04	3	22	609	632	19	0.6842	0.8947	DSS	miranda	g3723.t1:3utr	g3723.t1	g3723
1789	hco-miR-228	augustus_model_g3712	156	-14.74	2	21	239	260	19	0.7895	0.7895	DSS	miranda	g3712.t1:3utr	g3712.t1	g3712
1790	hco-miR-228	augustus_model_g3712	145	-10.4	2	16	944	966	14	0.7857	0.7857	DSS	miranda	g3712.t1:3utr	g3712.t1	g3712
1791	hco-miR-228	augustus_model_g3699	145	-12	2	10	446	469	8	1	1	DSS	miranda	g3699.t1:3utr	g3699.t1	g3699
1792	hco-miR-228	augustus_model_g16609	146	-22.62	3	23	310	333	20	0.7	0.75	DSS	miranda	g16609.t1:3utr	g16609.t1	g16609
1793	hco-miR-228	augustus_model_g3676	145	-16.49	2	22	119	141	21	0.6667	0.7143	DSS	miranda	g3676.t1:3utr	g3676.t1	g3676
1794	hco-miR-228	augustus_model_g3677	149	-24.33	3	22	330	353	19	0.7895	0.8947	DSS	miranda	g3677.t1:3utr	g3677.t1	g3677
1795	hco-miR-228	augustus_model_g3673	155	-16.56	2	22	291	313	20	0.75	0.85	DSS	miranda	g3673.t1:3utr	g3673.t1	g3673	g3673	PRJEB506:HCOI00914200	HCOI00914200	HCISE00914200	Caenorhabditis elegans	WBGene00009942
1796	hco-miR-228	augustus_model_g3664	152	-17.43	2	23	627	649	21	0.6667	0.7143	DSS	miranda	g3664.t1:3utr	g3664.t1	g3664
1797	hco-miR-228	augustus_model_g3666	151	-10.28	2	18	821	843	16	0.75	0.8125	DSS	miranda	g3666.t1:3utr	g3666.t1	g3666
1798	hco-miR-228	augustus_model_g3667	149	-15.07	2	17	314	337	16	0.8125	0.8125	DSS	miranda	g3667.t1:3utr	g3667.t1	g3667	g3667	PRJEB506:HCOI00915200	HCOI00915200	HCISE00915200	Caenorhabditis elegans	WBGene00008592
1799	hco-miR-228	augustus_model_g16595	147	-17.21	2	22	811	833	20	0.7	0.8	DSS	miranda	g16595.t1:3utr	g16595.t1	g16595	g16595	PRJEB506:HCOI00915800	HCOI00915800	HCISE00915800	Caenorhabditis elegans	WBGene00001248
1800	hco-miR-228	augustus_model_g3642	147	-13.99	2	20	198	221	18	0.7222	0.7778	DSS	miranda	g3642.t1:3utr	g3642.t1	g3642	g3642	PRJEB506:HCOI00917500	HCOI00917500	HCISE00917500	Caenorhabditis elegans	WBGene00011732
1801	hco-miR-228	augustus_model_g3629	147	-13.11	2	23	244	267	22	0.7273	0.7727	DSS	miranda	g3629.t1:3utr	g3629.t1	g3629	g3629	PRJEB506:HCOI00919600	HCOI00919600	HCISE00919600	Caenorhabditis elegans	WBGene00022025
1802	hco-miR-228	augustus_model_g3622	151	-19.55	2	13	842	866	12	0.9167	0.9167	DSS	miranda	g3622.t1:3utr	g3622.t1	g3622	g3622	PRJEB506:HCOI00920400	HCOI00920400	HCISE00920400	Caenorhabditis elegans	WBGene00004860
1803	hco-miR-228	augustus_model_g3617	158	-13.04	2	20	1	25	19	0.7368	0.7895	DSS	miranda	g3617.t1:3utr	g3617.t1	g3617	g3617	PRJEB506:HCOI00921100	HCOI00921100	HCISE00921100	Caenorhabditis elegans	WBGene00004461
1804	hco-miR-228	augustus_model_g3595	146	-11.52	2	23	261	284	21	0.619	0.7619	DSS	miranda	g3595.t1:3utr	g3595.t1	g3595	g3595	PRJEB506:HCOI00923600	HCOI00923600	HCISE00923600	Caenorhabditis elegans	WBGene00012799
1805	hco-miR-228	augustus_model_g16575	146	-19.8	2	22	202	225	21	0.7143	0.8095	DSS	miranda	g16575.t1:3utr	g16575.t1	g16575
1806	hco-miR-228	augustus_model_g3577	151	-27.03	3	23	49	70	20	0.75	0.85	DSS	miranda	g3577.t1:3utr	g3577.t1	g3577	g3577	PRJEB506:HCOI00926200	HCOI00926200	HCISE00926200	Caenorhabditis elegans	WBGene00019663
1807	hco-miR-228	augustus_model_g3568	146	-17.82	2	23	466	489	21	0.619	0.7619	DSS	miranda	g3568.t1:3utr	g3568.t1	g3568
1808	hco-miR-228	augustus_model_g16564	153	-14.69	2	23	43	68	23	0.6522	0.6957	DSS	miranda	g16564.t1:3utr	g16564.t1	g16564	g16564	PRJEB506:HCOI00928900	HCOI00928900	HCISE00928900	Caenorhabditis elegans	WBGene00007347
1809	hco-miR-228	augustus_model_g3538	146	-15.06	2	16	753	778	16	0.75	0.75	DSS	miranda	g3538.t1:3utr	g3538.t1	g3538
1810	hco-miR-228	augustus_model_g3536	155	-19.88	2	22	320	347	24	0.7083	0.7083	DSS	miranda	g3536.t1:3utr	g3536.t1	g3536
1811	hco-miR-228	augustus_model_g3520	155	-14.14	2	21	489	513	20	0.7	0.75	DSS	miranda	g3520.t1:3utr	g3520.t1	g3520
1812	hco-miR-228	augustus_model_g16194	155	-15.69	2	21	708	732	20	0.7	0.75	DSS	miranda	g16194.t1:3utr	g16194.t1	g16194
1813	hco-miR-228	augustus_model_g3494	145	-13.13	2	21	973	996	20	0.65	0.75	DSS	miranda	g3494.t1:3utr	g3494.t1	g3494
1814	hco-miR-228	augustus_model_g3393	148	-21.4	2	21	5	28	19	0.7895	0.8421	DSS	miranda	g3393.t1:3utr	g3393.t1	g3393	g3393	PRJEB506:HCOI00939700	HCOI00939700	HCISE00939700	Caenorhabditis elegans	WBGene00022100
1815	hco-miR-228	augustus_model_g3485	146	-13.24	2	15	151	174	13	0.7692	0.7692	DSS	miranda	g3485.t1:3utr	g3485.t1	g3485
1816	hco-miR-228	augustus_model_g20217	166	-23.54	2	22	547	568	20	0.75	0.85	DSS	miranda	g20217.t1:3utr	g20217.t1	g20217	g20217	PRJEB506:HCOI00941300	HCOI00941300	HCISE00941300	Caenorhabditis elegans	WBGene00003052
1817	hco-miR-228	augustus_model_g20217	157	-19.82	2	16	962	984	14	0.8571	0.9286	DSS	miranda	g20217.t1:3utr	g20217.t1	g20217	g20217	PRJEB506:HCOI00941300	HCOI00941300	HCISE00941300	Caenorhabditis elegans	WBGene00003052
1818	hco-miR-228	augustus_model_g20218	166	-21.93	2	22	504	525	20	0.75	0.85	DSS	miranda	g20218.t1:3utr	g20218.t1	g20218	g20218	PRJEB506:HCOI00941400	HCOI00941400	HCISE00941400	Caenorhabditis elegans	WBGene00003052
1819	hco-miR-228	augustus_model_g16180	158	-17.16	2	22	297	320	21	0.6667	0.8571	DSS	miranda	g16180.t1:3utr	g16180.t1	g16180
1820	hco-miR-228	augustus_model_g16180	158	-17.16	2	22	586	609	21	0.6667	0.8571	DSS	miranda	g16180.t1:3utr	g16180.t1	g16180
1821	hco-miR-228	augustus_model_g16182	151	-23.12	2	21	65	89	20	0.7	0.85	DSS	miranda	g16182.t1:3utr	g16182.t1	g16182	g16182	PRJEB506:HCOI00942200	HCOI00942200	HCISE00942200	Caenorhabditis elegans	WBGene00008498
1822	hco-miR-228	augustus_model_g3482	148	-13.29	2	23	429	454	23	0.6522	0.6957	DSS	miranda	g3482.t1:3utr	g3482.t1	g3482
1823	hco-miR-228	augustus_model_g3475	150	-15.1	2	23	601	623	22	0.6818	0.7273	DSS	miranda	g3475.t1:3utr	g3475.t1	g3475
1824	hco-miR-228	augustus_model_g3475	145	-15.48	2	21	503	526	20	0.7	0.85	DSS	miranda	g3475.t1:3utr	g3475.t1	g3475
1825	hco-miR-228	augustus_model_g3472	152	-10.71	2	22	3	27	21	0.6667	0.7143	DSS	miranda	g3472.t1:3utr	g3472.t1	g3472
1826	hco-miR-228	augustus_model_g3473	146	-15.85	2	21	885	907	19	0.6316	0.7368	DSS	miranda	g3473.t1:3utr	g3473.t1	g3473	g3473	PRJEB506:HCOI00943800	HCOI00943800	HCISE00943800	Caenorhabditis elegans	WBGene00012382
1827	hco-miR-228	augustus_model_g3446	145	-16.74	3	23	380	404	21	0.7143	0.7619	DSS	miranda	g3446.t1:3utr	g3446.t1	g3446	g3446	PRJEB506:HCOI00947200	HCOI00947200	HCISE00947200	Caenorhabditis elegans	WBGene00010316
1828	hco-miR-228	augustus_model_g3448	151	-15.25	2	21	235	259	20	0.7	0.7	DSS	miranda	g3448.t1:3utr	g3448.t1	g3448	g3448	PRJEB506:HCOI00947400	HCOI00947400	HCISE00947400	Caenorhabditis elegans	WBGene00010317
1829	hco-miR-228	augustus_model_g236	151	-13.6	2	22	939	961	20	0.7	0.7	DSS	miranda	g236.t1:3utr	g236.t1	g236
1830	hco-miR-228	augustus_model_g2784	157	-15.91	2	18	198	221	16	0.75	0.8125	DSS	miranda	g2784.t1:3utr	g2784.t1	g2784	g2784	PRJEB506:HCOI00949700	HCOI00949700	HCISE00949700	Caenorhabditis elegans	WBGene00021752
1831	hco-miR-228	augustus_model_g3413	148	-19.78	2	23	205	231	24	0.75	0.8333	DSS	miranda	g3413.t1:3utr	g3413.t1	g3413	g3413	PRJEB506:HCOI00950100	HCOI00950100	HCISE00950100	Caenorhabditis elegans	WBGene00021901
1832	hco-miR-228	augustus_model_g16150	145	-7.89	2	20	833	855	18	0.7222	0.8333	DSS	miranda	g16150.t1:3utr	g16150.t1	g16150
1833	hco-miR-228	augustus_model_g16151	148	-17.77	2	22	207	232	22	0.6364	0.8182	DSS	miranda	g16151.t1:3utr	g16151.t1	g16151
1834	hco-miR-228	augustus_model_g16151	145	-8.5	2	16	973	995	14	0.7143	0.8571	DSS	miranda	g16151.t1:3utr	g16151.t1	g16151
1835	hco-miR-228	augustus_model_g16156	147	-17.54	2	16	473	496	14	0.7857	0.9286	DSS	miranda	g16156.t1:3utr	g16156.t1	g16156	g16156	PRJEB506:HCOI00953000	HCOI00953000	HCISE00953000	Caenorhabditis elegans	WBGene00004122
1836	hco-miR-228	augustus_model_g3254	151	-12.51	2	18	395	421	19	0.6842	0.8421	DSS	miranda	g3254.t1:3utr	g3254.t1	g3254
1837	hco-miR-228	augustus_model_g3209	157	-12.55	2	23	125	145	21	0.7619	0.7619	DSS	miranda	g3209.t1:3utr	g3209.t1	g3209	g3209	PRJEB506:HCOI00957700	HCOI00957700	HCISE00957700	Caenorhabditis elegans	WBGene00002048
1838	hco-miR-228	augustus_model_g16118	164	-17.15	2	22	889	913	21	0.7143	0.8095	DSS	miranda	g16118.t1:3utr	g16118.t1	g16118	g16118	PRJEB506:HCOI00959100	HCOI00959100	HCISE00959100	Caenorhabditis elegans	WBGene00020983
1839	hco-miR-228	augustus_model_g16114	156	-18.63	2	23	807	829	21	0.6667	0.7619	DSS	miranda	g16114.t1:3utr	g16114.t1	g16114	g16114	PRJEB506:HCOI00963000	HCOI00963000	HCISE00963000	Caenorhabditis elegans	WBGene00004959
1840	hco-miR-228	augustus_model_g3202	147	-13.15	2	15	230	251	13	0.8462	0.8462	DSS	miranda	g3202.t1:3utr	g3202.t1	g3202	g3202	PRJEB506:HCOI00963600	HCOI00963600	HCISE00963600	Caenorhabditis elegans	WBGene00014826
1841	hco-miR-228	augustus_model_g16090	147	-16.22	2	17	607	632	17	0.7059	0.7647	DSS	miranda	g16090.t1:3utr	g16090.t1	g16090	g16090	PRJEB506:HCOI00970000	HCOI00970000	HCISE00970000	Caenorhabditis elegans	WBGene00009647
1842	hco-miR-228	augustus_model_g3137	149	-10.99	2	22	277	300	20	0.7	0.75	DSS	miranda	g3137.t1:3utr	g3137.t1	g3137	g3137	PRJEB506:HCOI00971500	HCOI00971500	HCISE00971500	Caenorhabditis elegans	WBGene00012085
1843	hco-miR-228	augustus_model_g3136	155	-16.21	2	23	268	291	22	0.7273	0.7273	DSS	miranda	g3136.t1:3utr	g3136.t1	g3136
1844	hco-miR-228	augustus_model_g3128	151	-13.59	2	22	542	564	20	0.7	0.85	DSS	miranda	g3128.t1:3utr	g3128.t1	g3128	g3128	PRJEB506:HCOI00972500	HCOI00972500	HCISE00972500	Caenorhabditis elegans	WBGene00003380
1845	hco-miR-228	augustus_model_g3115	150	-12.47	2	15	348	371	13	0.7692	0.8462	DSS	miranda	g3115.t1:3utr	g3115.t1	g3115	g3115	PRJEB506:HCOI00974600	HCOI00974600	HCISE00974600	Caenorhabditis elegans	WBGene00011739
1846	hco-miR-228	augustus_model_g3115	147	-12.89	2	20	807	830	18	0.7222	0.7778	DSS	miranda	g3115.t1:3utr	g3115.t1	g3115	g3115	PRJEB506:HCOI00974600	HCOI00974600	HCISE00974600	Caenorhabditis elegans	WBGene00011739
1847	hco-miR-228	augustus_model_g3116	146	-11.13	2	19	415	438	17	0.6471	0.7059	DSS	miranda	g3116.t1:3utr	g3116.t1	g3116
1848	hco-miR-228	augustus_model_g3112	152	-26.8	3	23	109	134	22	0.7727	0.8182	DSS	miranda	g3112.t1:3utr	g3112.t1	g3112
1849	hco-miR-228	augustus_model_g20202	152	-11.35	2	21	911	932	19	0.7368	0.7895	DSS	miranda	g20202.t1:3utr	g20202.t1	g20202
1850	hco-miR-228	augustus_model_g20203	156	-17.6	2	23	848	870	21	0.7143	0.7143	DSS	miranda	g20203.t1:3utr	g20203.t1	g20203	g20203	PRJEB506:HCOI00977800	HCOI00977800	HCISE00977800	Caenorhabditis elegans	WBGene00022627
1851	hco-miR-228	augustus_model_g3098	159	-16.28	2	23	630	653	22	0.7273	0.7727	DSS	miranda	g3098.t1:3utr	g3098.t1	g3098
1852	hco-miR-228	augustus_model_g16066	148	-8.78	2	19	580	602	17	0.7059	0.7647	DSS	miranda	g16066.t1:3utr	g16066.t1	g16066	g16066	PRJEB506:HCOI00982400	HCOI00982400	HCISE00982400	Caenorhabditis elegans	WBGene00004202
1853	hco-miR-228	augustus_model_g3047	148	-12.24	2	22	691	717	23	0.6087	0.6957	DSS	miranda	g3047.t1:3utr	g3047.t1	g3047
1854	hco-miR-228	augustus_model_g3042	147	-16.81	2	17	742	766	16	0.75	0.75	DSS	miranda	g3042.t1:3utr	g3042.t1	g3042	g3042	PRJEB506:HCOI00984700	HCOI00984700	HCISE00984700	Caenorhabditis elegans	WBGene00015813
1855	hco-miR-228	augustus_model_g3038	153	-18.62	2	22	81	104	20	0.8	0.85	DSS	miranda	g3038.t1:3utr	g3038.t1	g3038	g3038	PRJEB506:HCOI00985200	HCOI00985200	HCISE00985200	Caenorhabditis elegans	WBGene00013531
1856	hco-miR-228	augustus_model_g3039	153	-18.62	2	22	308	331	20	0.8	0.85	DSS	miranda	g3039.t1:3utr	g3039.t1	g3039
1857	hco-miR-228	augustus_model_g3040	146	-12.53	2	21	48	70	19	0.6842	0.6842	DSS	miranda	g3040.t1:3utr	g3040.t1	g3040	g3040	PRJEB506:HCOI00985400	HCOI00985400	HCISE00985400	Caenorhabditis elegans	WBGene00009505
1858	hco-miR-228	augustus_model_g16053	156	-17.15	2	23	881	900	21	0.7619	0.7619	DSS	miranda	g16053.t1:3utr	g16053.t1	g16053	g16053	PRJEB506:HCOI00986600	HCOI00986600	HCISE00986600	Caenorhabditis elegans	WBGene00016935
1859	hco-miR-228	augustus_model_g16040	146	-15.68	2	23	14	37	21	0.7143	0.8095	DSS	miranda	g16040.t1:3utr	g16040.t1	g16040	g16040	PRJEB506:HCOI00989500	HCOI00989500	HCISE00989500	Caenorhabditis elegans	WBGene00015074
1860	hco-miR-228	augustus_model_g16045	153	-14.91	2	23	743	767	22	0.7273	0.7727	DSS	miranda	g16045.t1:3utr	g16045.t1	g16045	g16045	PRJEB506:HCOI00990000	HCOI00990000	HCISE00990000	Caenorhabditis elegans	WBGene00016803
1861	hco-miR-228	augustus_model_g16046	148	-15.16	2	23	494	516	21	0.619	0.7143	DSS	miranda	g16046.t1:3utr	g16046.t1	g16046	g16046	PRJEB506:HCOI00990100	HCOI00990100	HCISE00990100	Caenorhabditis elegans	WBGene00007622
1862	hco-miR-228	augustus_model_g2999	151	-9.74	2	22	140	162	20	0.7	0.7	DSS	miranda	g2999.t1:3utr	g2999.t1	g2999	g2999	PRJEB506:HCOI00991000	HCOI00991000	HCISE00991000	Caenorhabditis elegans	WBGene00017861
1863	hco-miR-228	augustus_model_g2999	147	-17.47	3	22	691	713	19	0.7895	0.7895	DSS	miranda	g2999.t1:3utr	g2999.t1	g2999	g2999	PRJEB506:HCOI00991000	HCOI00991000	HCISE00991000	Caenorhabditis elegans	WBGene00017861
1864	hco-miR-228	augustus_model_g3003	152	-14.84	2	21	134	157	19	0.7368	0.7895	DSS	miranda	g3003.t1:3utr	g3003.t1	g3003
1865	hco-miR-228	augustus_model_g16028	149	-18.83	3	22	730	753	19	0.7368	0.7895	DSS	miranda	g16028.t1:3utr	g16028.t1	g16028
1866	hco-miR-228	augustus_model_g16029	149	-18.83	3	22	496	519	19	0.7368	0.7895	DSS	miranda	g16029.t1:3utr	g16029.t1	g16029	g16029	PRJEB506:HCOI00993300	HCOI00993300	HCISE00993300	Caenorhabditis elegans	WBGene00012337
1867	hco-miR-228	augustus_model_g16032	145	-9.26	2	16	348	370	14	0.7857	0.7857	DSS	miranda	g16032.t1:3utr	g16032.t1	g16032
1868	hco-miR-228	augustus_model_g2964	147	-12.87	2	21	203	227	20	0.65	0.7	DSS	miranda	g2964.t1:3utr	g2964.t1	g2964	g2964	PRJEB506:HCOI00995200	HCOI00995200	HCISE00995200	Caenorhabditis elegans	WBGene00022381
1869	hco-miR-228	augustus_model_g2962	145	-7.54	2	18	112	135	16	0.6875	0.6875	DSS	miranda	g2962.t1:3utr	g2962.t1	g2962
1870	hco-miR-228	augustus_model_g16019	147	-14.4	2	23	26	49	22	0.6364	0.7273	DSS	miranda	g16019.t1:3utr	g16019.t1	g16019
1871	hco-miR-228	augustus_model_g2945	156	-19.73	3	23	26	48	20	0.75	0.9	DSS	miranda	g2945.t1:3utr	g2945.t1	g2945
1872	hco-miR-228	augustus_model_g2937	150	-15.48	2	22	483	504	20	0.75	0.8	DSS	miranda	g2937.t1:3utr	g2937.t1	g2937	g2937	PRJEB506:HCOI00998500	HCOI00998500	HCISE00998500	Caenorhabditis elegans	WBGene00011411
1873	hco-miR-228	augustus_model_g2938	150	-15.48	2	22	971	992	20	0.75	0.8	DSS	miranda	g2938.t1:3utr	g2938.t1	g2938	g2938	PRJEB506:HCOI00998600	HCOI00998600	HCISE00998600	Caenorhabditis elegans	WBGene00016015
1874	hco-miR-228	augustus_model_g2919	146	-11.71	2	22	441	468	24	0.6667	0.7083	DSS	miranda	g2919.t1:3utr	g2919.t1	g2919
1875	hco-miR-228	augustus_model_g2920	146	-11.71	2	22	636	663	24	0.6667	0.7083	DSS	miranda	g2920.t1:3utr	g2920.t1	g2920
1876	hco-miR-228	augustus_model_g2907	163	-20.66	2	23	734	755	21	0.7619	0.7619	DSS	miranda	g2907.t1:3utr	g2907.t1	g2907
1877	hco-miR-228	augustus_model_g16012	161	-13.98	2	18	214	237	16	0.8125	0.8125	DSS	miranda	g16012.t1:3utr	g16012.t1	g16012	g16012	PRJEB506:HCOI01002700	HCOI01002700	HCISE01002700	Caenorhabditis elegans	WBGene00012796
1878	hco-miR-228	augustus_model_g2915	145	-18.91	2	23	183	207	22	0.6364	0.7727	DSS	miranda	g2915.t1:3utr	g2915.t1	g2915	g2915	PRJEB506:HCOI01002900	HCOI01002900	HCISE01002900	Caenorhabditis elegans	WBGene00007882
1879	hco-miR-228	augustus_model_g45	149	-10.74	2	19	505	530	19	0.6316	0.7895	DSS	miranda	g45.t1:3utr	g45.t1	g45
1880	hco-miR-228	augustus_model_g12554	146	-15.89	3	22	689	713	21	0.7143	0.8571	DSS	miranda	g12554.t1:3utr	g12554.t1	g12554
1881	hco-miR-228	augustus_model_g15991	160	-19.96	2	17	138	161	15	0.7333	0.9333	DSS	miranda	g15991.t1:3utr	g15991.t1	g15991	g15991	PRJEB506:HCOI01008600	HCOI01008600	HCISE01008600	Caenorhabditis elegans	WBGene00004233
1882	hco-miR-228	augustus_model_g16001	147	-9.24	2	22	603	625	20	0.65	0.7	DSS	miranda	g16001.t1:3utr	g16001.t1	g16001	g16001	PRJEB506:HCOI01009600	HCOI01009600	HCISE01009600	Caenorhabditis elegans	WBGene00000537
1883	hco-miR-228	augustus_model_g16360	148	-15.75	2	17	706	729	15	0.7333	0.7333	DSS	miranda	g16360.t1:3utr	g16360.t1	g16360	g16360	PRJEB506:HCOI01011200	HCOI01011200	HCISE01011200	Caenorhabditis elegans	WBGene00010713
1884	hco-miR-228	augustus_model_g2846	151	-11.06	2	22	723	749	23	0.6957	0.6957	DSS	miranda	g2846.t1:3utr	g2846.t1	g2846
1885	hco-miR-228	augustus_model_g2837	154	-14.32	2	15	707	730	13	0.8462	0.8462	DSS	miranda	g2837.t1:3utr	g2837.t1	g2837	g2837	PRJEB506:HCOI01016000	HCOI01016000	HCISE01016000	Caenorhabditis elegans	WBGene00017381
1886	hco-miR-228	augustus_model_g2838	149	-16.3	2	15	391	415	14	0.7857	0.8571	DSS	miranda	g2838.t1:3utr	g2838.t1	g2838	g2838	PRJEB506:HCOI01016100	HCOI01016100	HCISE01016100	Caenorhabditis elegans	WBGene00016951
1887	hco-miR-228	augustus_model_g2829	145	-22.54	3	14	797	820	11	1	1	DSS	miranda	g2829.t1:3utr	g2829.t1	g2829	g2829	PRJEB506:HCOI01017000	HCOI01017000	HCISE01017000	Caenorhabditis elegans	WBGene00000075
1888	hco-miR-228	augustus_model_g2820	153	-14.47	2	23	848	874	24	0.6667	0.6667	DSS	miranda	g2820.t1:3utr	g2820.t1	g2820
1889	hco-miR-228	augustus_model_g2820	148	-11.34	2	23	880	902	21	0.6667	0.8095	DSS	miranda	g2820.t1:3utr	g2820.t1	g2820
1890	hco-miR-228	augustus_model_g15959	157	-15.12	2	22	874	899	23	0.7391	0.7826	DSS	miranda	g15959.t1:3utr	g15959.t1	g15959	g15959	PRJEB506:HCOI01018400	HCOI01018400	HCISE01018400	Caenorhabditis elegans	WBGene00017837
1891	hco-miR-228	augustus_model_g15963	149	-16.55	2	22	388	411	20	0.65	0.8	DSS	miranda	g15963.t1:3utr	g15963.t1	g15963	g15963	PRJEB506:HCOI01018800	HCOI01018800	HCISE01018800	Caenorhabditis elegans	WBGene00022474
1892	hco-miR-228	augustus_model_g15964	149	-16.55	2	22	841	864	20	0.65	0.8	DSS	miranda	g15964.t1:3utr	g15964.t1	g15964	g15964	PRJEB506:HCOI01018900	HCOI01018900	HCISE01018900	Caenorhabditis elegans	WBGene00004477
1893	hco-miR-228	augustus_model_g2815	153	-15.04	3	22	917	940	19	0.6842	0.8947	DSS	miranda	g2815.t1:3utr	g2815.t1	g2815
1894	hco-miR-228	augustus_model_g2809	151	-15.74	2	22	750	775	22	0.6818	0.7273	DSS	miranda	g2809.t1:3utr	g2809.t1	g2809	g2809	PRJEB506:HCOI01020800	HCOI01020800	HCISE01020800	Caenorhabditis elegans	WBGene00001954
1895	hco-miR-228	augustus_model_g2754	146	-11.11	2	21	58	80	19	0.7368	0.7895	DSS	miranda	g2754.t1:3utr	g2754.t1	g2754	g2754	PRJEB506:HCOI01027900	HCOI01027900	HCISE01027900	Caenorhabditis elegans	WBGene00016469
1896	hco-miR-228	augustus_model_g2732	149	-10.93	2	23	494	518	22	0.6364	0.6818	DSS	miranda	g2732.t1:3utr	g2732.t1	g2732	g2732	PRJEB506:HCOI01028500	HCOI01028500	HCISE01028500	Caenorhabditis elegans	WBGene00019832
1897	hco-miR-228	augustus_model_g2732	145	-20.94	2	23	599	623	22	0.6818	0.8636	DSS	miranda	g2732.t1:3utr	g2732.t1	g2732	g2732	PRJEB506:HCOI01028500	HCOI01028500	HCISE01028500	Caenorhabditis elegans	WBGene00019832
1898	hco-miR-228	augustus_model_g2752	150	-21.67	2	23	811	834	21	0.6667	0.7619	DSS	miranda	g2752.t1:3utr	g2752.t1	g2752	g2752	PRJEB506:HCOI01028700	HCOI01028700	HCISE01028700	Caenorhabditis elegans	WBGene00006518
1899	hco-miR-228	augustus_model_g2733	149	-12.19	2	23	226	248	22	0.7273	0.7273	DSS	miranda	g2733.t1:3utr	g2733.t1	g2733
1900	hco-miR-228	augustus_model_g2734	147	-12.29	2	20	143	166	18	0.6667	0.8333	DSS	miranda	g2734.t1:3utr	g2734.t1	g2734
1901	hco-miR-228	augustus_model_g2734	147	-23.73	2	17	153	177	16	0.8125	0.875	DSS	miranda	g2734.t1:3utr	g2734.t1	g2734
1902	hco-miR-228	augustus_model_g15934	156	-17.54	2	22	121	145	21	0.6667	0.7619	DSS	miranda	g15934.t1:3utr	g15934.t1	g15934
1903	hco-miR-228	augustus_model_g2721	152	-17.35	2	23	718	740	21	0.7143	0.8095	DSS	miranda	g2721.t1:3utr	g2721.t1	g2721
1904	hco-miR-228	augustus_model_g2677	153	-15.04	3	22	758	781	19	0.6842	0.8947	DSS	miranda	g2677.t1:3utr	g2677.t1	g2677
1905	hco-miR-228	augustus_model_g2675	160	-20.46	2	22	197	221	21	0.7143	0.7619	DSS	miranda	g2675.t1:3utr	g2675.t1	g2675	g2675	PRJEB506:HCOI01038800	HCOI01038800	HCISE01038800	Caenorhabditis elegans	WBGene00021430
1906	hco-miR-228	augustus_model_g13335	146	-16.72	3	23	648	671	20	0.7	0.75	DSS	miranda	g13335.t1:3utr	g13335.t1	g13335
1907	hco-miR-228	augustus_model_g13333	146	-16.72	3	23	648	671	20	0.7	0.75	DSS	miranda	g13333.t1:3utr	g13333.t1	g13333
1908	hco-miR-228	augustus_model_g13330	146	-16.72	3	23	648	671	20	0.7	0.75	DSS	miranda	g13330.t1:3utr	g13330.t1	g13330
1909	hco-miR-228	augustus_model_g15912	149	-12.84	2	23	112	136	22	0.6818	0.7727	DSS	miranda	g15912.t1:3utr	g15912.t1	g15912	g15912	PRJEB506:HCOI01040300	HCOI01040300	HCISE01040300	Caenorhabditis elegans	WBGene00013598
1910	hco-miR-228	augustus_model_g15917	154	-13.8	2	23	42	65	21	0.619	0.8571	DSS	miranda	g15917.t1:3utr	g15917.t1	g15917	g15917	PRJEB506:HCOI01040800	HCOI01040800	HCISE01040800	Caenorhabditis elegans	WBGene00016159
1911	hco-miR-228	augustus_model_g15918	154	-13.8	2	23	157	180	21	0.619	0.8571	DSS	miranda	g15918.t1:3utr	g15918.t1	g15918	g15918	PRJEB506:HCOI01040900	HCOI01040900	HCISE01040900	Caenorhabditis elegans	WBGene00000138
1912	hco-miR-228	augustus_model_g2667	157	-15.91	2	18	200	223	16	0.75	0.8125	DSS	miranda	g2667.t1:3utr	g2667.t1	g2667	g2667	PRJEB506:HCOI01041600	HCOI01041600	HCISE01041600	Caenorhabditis elegans	WBGene00021752
1913	hco-miR-228	augustus_model_g2664	159	-16.39	2	22	608	633	22	0.7273	0.7727	DSS	miranda	g2664.t1:3utr	g2664.t1	g2664
1914	hco-miR-228	augustus_model_g21075	145	-17.86	3	23	806	831	22	0.6818	0.7727	DSS	miranda	g21075.t1:3utr	g21075.t1	g21075	g21075	PRJEB506:HCOI01041800	HCOI01041800	HCISE01041800	Caenorhabditis elegans	WBGene00007581
1915	hco-miR-228	augustus_model_g2659	167	-16.79	2	20	743	766	18	0.7778	0.8333	DSS	miranda	g2659.t1:3utr	g2659.t1	g2659
1916	hco-miR-228	augustus_model_g2649	153	-17.19	2	23	111	135	22	0.6818	0.8182	DSS	miranda	g2649.t1:3utr	g2649.t1	g2649
1917	hco-miR-228	augustus_model_g12136	148	-24.22	2	21	701	724	19	0.6842	0.7895	DSS	miranda	g12136.t1:3utr	g12136.t1	g12136	g12136	PRJEB506:HCOI01044400	HCOI01044400	HCISE01044400	Caenorhabditis elegans	WBGene00003772
1918	hco-miR-228	augustus_model_g12137	150	-17.37	2	20	660	685	20	0.75	0.8	DSS	miranda	g12137.t1:3utr	g12137.t1	g12137
1919	hco-miR-228	augustus_model_g12137	148	-24.22	2	21	219	242	19	0.6842	0.7895	DSS	miranda	g12137.t1:3utr	g12137.t1	g12137
1920	hco-miR-228	augustus_model_g12142	146	-13.84	2	20	297	321	19	0.6316	0.7368	DSS	miranda	g12142.t1:3utr	g12142.t1	g12142	g12142	PRJEB506:HCOI01045000	HCOI01045000	HCISE01045000	Caenorhabditis elegans	WBGene00011722
1921	hco-miR-228	augustus_model_g2628	147	-8.26	2	22	85	107	20	0.7	0.8	DSS	miranda	g2628.t1:3utr	g2628.t1	g2628
1922	hco-miR-228	augustus_model_g2614	155	-11.68	2	18	162	184	16	0.75	0.875	DSS	miranda	g2614.t1:3utr	g2614.t1	g2614	g2614	PRJEB506:HCOI01050300	HCOI01050300	HCISE01050300	Caenorhabditis elegans	WBGene00017161
1923	hco-miR-228	augustus_model_g2598	153	-8.99	2	23	236	256	21	0.7143	0.7619	DSS	miranda	g2598.t1:3utr	g2598.t1	g2598
1924	hco-miR-228	augustus_model_g2598	148	-14.72	2	19	12	34	17	0.7059	0.7647	DSS	miranda	g2598.t1:3utr	g2598.t1	g2598
1925	hco-miR-228	augustus_model_g20545	145	-14.89	2	23	344	369	23	0.6957	0.8261	DSS	miranda	g20545.t1:3utr	g20545.t1	g20545
1926	hco-miR-228	augustus_model_g20558	162	-13.9	2	23	795	818	21	0.6667	0.7619	DSS	miranda	g20558.t1:3utr	g20558.t1	g20558	g20558	PRJEB506:HCOI01054400	HCOI01054400	HCISE01054400	Caenorhabditis elegans	WBGene00020028
1927	hco-miR-228	augustus_model_g11043	160	-16.23	2	21	158	180	20	0.8	0.8	DSS	miranda	g11043.t1:3utr	g11043.t1	g11043	g11043	PRJEB506:HCOI01055800	HCOI01055800	HCISE01055800	Caenorhabditis elegans	WBGene00004120
1928	hco-miR-228	augustus_model_g11044	160	-16.23	2	21	931	953	20	0.8	0.8	DSS	miranda	g11044.t1:3utr	g11044.t1	g11044	g11044	PRJEB506:HCOI01055900	HCOI01055900	HCISE01055900	Caenorhabditis elegans	WBGene00009245
1929	hco-miR-228	augustus_model_g11044	154	-13.14	2	22	492	516	22	0.7273	0.7273	DSS	miranda	g11044.t1:3utr	g11044.t1	g11044	g11044	PRJEB506:HCOI01055900	HCOI01055900	HCISE01055900	Caenorhabditis elegans	WBGene00009245
1930	hco-miR-228	augustus_model_g20181	148	-17.12	2	22	62	86	21	0.8095	0.8095	DSS	miranda	g20181.t1:3utr	g20181.t1	g20181
1931	hco-miR-228	augustus_model_g20184	154	-11.67	2	20	144	168	19	0.7368	0.7368	DSS	miranda	g20184.t1:3utr	g20184.t1	g20184
1932	hco-miR-228	augustus_model_g5390	145	-16.61	2	22	859	882	20	0.75	0.8	DSS	miranda	g5390.t1:3utr	g5390.t1	g5390
1933	hco-miR-228	augustus_model_g2587	148	-15.72	2	13	134	157	11	0.8182	0.9091	DSS	miranda	g2587.t1:3utr	g2587.t1	g2587	g2587	PRJEB506:HCOI01059600	HCOI01059600	HCISE01059600	Caenorhabditis elegans	WBGene00019682
1934	hco-miR-228	augustus_model_g2581	149	-11.43	2	23	210	234	22	0.6364	0.6818	DSS	miranda	g2581.t1:3utr	g2581.t1	g2581
1935	hco-miR-228	augustus_model_g15890	147	-16.76	2	20	392	415	18	0.6667	0.8333	DSS	miranda	g15890.t1:3utr	g15890.t1	g15890
1936	hco-miR-228	augustus_model_g2553	151	-15.53	2	18	646	668	16	0.75	0.8125	DSS	miranda	g2553.t1:3utr	g2553.t1	g2553
1937	hco-miR-228	augustus_model_g2548	147	-15.29	2	12	458	481	10	0.9	0.9	DSS	miranda	g2548.t1:3utr	g2548.t1	g2548
1938	hco-miR-228	augustus_model_g10580	150	-14.5	2	17	592	614	15	0.8	0.8	DSS	miranda	g10580.t1:3utr	g10580.t1	g10580	g10580	PRJEB506:HCOI01066700	HCOI01066700	HCISE01066700	Caenorhabditis elegans	WBGene00015807
1939	hco-miR-228	augustus_model_g2538	149	-12.71	2	20	88	114	21	0.7143	0.7143	DSS	miranda	g2538.t1:3utr	g2538.t1	g2538
1940	hco-miR-228	augustus_model_g781	152	-12.09	2	21	10	34	21	0.7619	0.7619	DSS	miranda	g781.t1:3utr	g781.t1	g781	g781	PRJEB506:HCOI01069100	HCOI01069100	HCISE01069100	Caenorhabditis elegans	WBGene00007202
1941	hco-miR-228	augustus_model_g781	146	-14.99	2	22	512	533	20	0.7	0.8	DSS	miranda	g781.t1:3utr	g781.t1	g781	g781	PRJEB506:HCOI01069100	HCOI01069100	HCISE01069100	Caenorhabditis elegans	WBGene00007202
1942	hco-miR-228	augustus_model_g11101	152	-14.64	2	23	203	225	21	0.619	0.7619	DSS	miranda	g11101.t1:3utr	g11101.t1	g11101
1943	hco-miR-228	augustus_model_g789	152	-12.09	2	21	10	34	21	0.7619	0.7619	DSS	miranda	g789.t1:3utr	g789.t1	g789	g789	PRJEB506:HCOI01070700	HCOI01070700	HCISE01070700	Caenorhabditis elegans	WBGene00007202
1944	hco-miR-228	augustus_model_g789	146	-14.99	2	22	512	533	20	0.7	0.8	DSS	miranda	g789.t1:3utr	g789.t1	g789	g789	PRJEB506:HCOI01070700	HCOI01070700	HCISE01070700	Caenorhabditis elegans	WBGene00007202
1945	hco-miR-228	augustus_model_g2510	158	-14.49	2	23	706	729	21	0.6667	0.7143	DSS	miranda	g2510.t1:3utr	g2510.t1	g2510
1946	hco-miR-228	augustus_model_g1283	151	-14.13	2	20	778	801	18	0.6111	0.7778	DSS	miranda	g1283.t1:3utr	g1283.t1	g1283	g1283	PRJEB506:HCOI01074600	HCOI01074600	HCISE01074600	Caenorhabditis elegans	WBGene00001686
1947	hco-miR-228	augustus_model_g2489	149	-13.43	2	19	103	127	18	0.6667	0.7778	DSS	miranda	g2489.t1:3utr	g2489.t1	g2489
1948	hco-miR-228	augustus_model_g2483	146	-12.3	2	17	454	479	17	0.7647	0.7647	DSS	miranda	g2483.t1:3utr	g2483.t1	g2483	g2483	PRJEB506:HCOI01078300	HCOI01078300	HCISE01078300	Caenorhabditis elegans	WBGene00004919
1949	hco-miR-228	augustus_model_g2471	148	-9.33	2	22	285	309	21	0.6667	0.6667	DSS	miranda	g2471.t1:3utr	g2471.t1	g2471	g2471	PRJEB506:HCOI01079100	HCOI01079100	HCISE01079100	Caenorhabditis elegans	WBGene00001561
1950	hco-miR-228	augustus_model_g15860	158	-14.67	2	23	73	96	21	0.6667	0.7143	DSS	miranda	g15860.t1:3utr	g15860.t1	g15860	g15860	PRJEB506:HCOI01080800	HCOI01080800	HCISE01080800	Caenorhabditis elegans	WBGene00000382
1951	hco-miR-228	augustus_model_g15860	152	-14.48	2	17	506	529	15	0.7333	0.8	DSS	miranda	g15860.t1:3utr	g15860.t1	g15860	g15860	PRJEB506:HCOI01080800	HCOI01080800	HCISE01080800	Caenorhabditis elegans	WBGene00000382
1952	hco-miR-228	augustus_model_g15861	153	-14.72	2	22	297	320	20	0.7	0.8	DSS	miranda	g15861.t1:3utr	g15861.t1	g15861	g15861	PRJEB506:HCOI01080900	HCOI01080900	HCISE01080900	Caenorhabditis elegans	WBGene00016607
1953	hco-miR-228	augustus_model_g15862	153	-12.81	2	21	414	437	20	0.75	0.75	DSS	miranda	g15862.t1:3utr	g15862.t1	g15862	g15862	PRJEB506:HCOI01081000	HCOI01081000	HCISE01081000	Caenorhabditis elegans	WBGene00016602
1954	hco-miR-228	augustus_model_g15865	146	-10.81	2	23	543	566	21	0.7619	0.7619	DSS	miranda	g15865.t1:3utr	g15865.t1	g15865	g15865	PRJEB506:HCOI01081300	HCOI01081300	HCISE01081300	Caenorhabditis elegans	WBGene00007001
1955	hco-miR-228	augustus_model_g15867	147	-14.22	2	22	836	858	20	0.6	0.75	DSS	miranda	g15867.t1:3utr	g15867.t1	g15867	g15867	PRJEB506:HCOI01081500	HCOI01081500	HCISE01081500	Caenorhabditis elegans	WBGene00018995
1956	hco-miR-228	augustus_model_g15868	147	-14.22	2	22	113	135	20	0.6	0.75	DSS	miranda	g15868.t1:3utr	g15868.t1	g15868	g15868	PRJEB506:HCOI01081600	HCOI01081600	HCISE01081600	Caenorhabditis elegans	WBGene00000493
1957	hco-miR-228	augustus_model_g2456	153	-13.28	2	19	478	498	17	0.8235	0.8235	DSS	miranda	g2456.t1:3utr	g2456.t1	g2456	g2456	PRJEB506:HCOI01082600	HCOI01082600	HCISE01082600	Caenorhabditis elegans	WBGene00019873
1958	hco-miR-228	augustus_model_g2454	150	-13.64	2	23	808	831	21	0.6667	0.7619	DSS	miranda	g2454.t1:3utr	g2454.t1	g2454	g2454	PRJEB506:HCOI01082900	HCOI01082900	HCISE01082900	Caenorhabditis elegans	WBGene00018161
1959	hco-miR-228	augustus_model_g2449	153	-13.08	2	23	948	972	22	0.6818	0.6818	DSS	miranda	g2449.t1:3utr	g2449.t1	g2449	g2449	PRJEB506:HCOI01083000	HCOI01083000	HCISE01083000	Caenorhabditis elegans	WBGene00019806
1960	hco-miR-228	augustus_model_g1264	148	-19.32	2	23	252	278	24	0.7083	0.75	DSS	miranda	g1264.t1:3utr	g1264.t1	g1264
1961	hco-miR-228	augustus_model_g1262	148	-19.32	2	23	252	278	24	0.7083	0.75	DSS	miranda	g1262.t1:3utr	g1262.t1	g1262
1962	hco-miR-228	augustus_model_g14314	152	-16.57	2	22	436	458	21	0.7143	0.8095	DSS	miranda	g14314.t1:3utr	g14314.t1	g14314	g14314	PRJEB506:HCOI01085000	HCOI01085000	HCISE01085000	Caenorhabditis elegans	WBGene00008980
1963	hco-miR-228	augustus_model_g2434	161	-17.67	2	19	219	243	18	0.7778	0.8333	DSS	miranda	g2434.t1:3utr	g2434.t1	g2434	g2434	PRJEB506:HCOI01086900	HCOI01086900	HCISE01086900	Caenorhabditis elegans	WBGene00021660
1964	hco-miR-228	augustus_model_g2428	159	-17.79	2	22	433	455	20	0.75	0.75	DSS	miranda	g2428.t1:3utr	g2428.t1	g2428
1965	hco-miR-228	augustus_model_g2423	169	-24.48	2	22	230	251	20	0.8	0.9	DSS	miranda	g2423.t1:3utr	g2423.t1	g2423
1966	hco-miR-228	augustus_model_g2420	170	-21.63	2	20	563	587	19	0.7895	0.8947	DSS	miranda	g2420.t1:3utr	g2420.t1	g2420
1967	hco-miR-228	augustus_model_g2417	156	-13.16	2	23	755	780	23	0.6957	0.7391	DSS	miranda	g2417.t1:3utr	g2417.t1	g2417	g2417	PRJEB506:HCOI01091300	HCOI01091300	HCISE01091300	Caenorhabditis elegans	WBGene00006391
1968	hco-miR-228	augustus_model_g16234	152	-13.89	2	23	478	503	23	0.6522	0.7391	DSS	miranda	g16234.t1:3utr	g16234.t1	g16234
1969	hco-miR-228	augustus_model_g15839	148	-13.82	2	22	385	412	25	0.72	0.72	DSS	miranda	g15839.t1:3utr	g15839.t1	g15839	g15839	PRJEB506:HCOI01095600	HCOI01095600	HCISE01095600	Caenorhabditis elegans	WBGene00021537
1970	hco-miR-228	augustus_model_g2383	153	-15.39	2	22	838	858	20	0.7	0.75	DSS	miranda	g2383.t1:3utr	g2383.t1	g2383
1971	hco-miR-228	augustus_model_g15827	153	-17.19	2	23	178	202	22	0.6364	0.7273	DSS	miranda	g15827.t1:3utr	g15827.t1	g15827	g15827	PRJEB506:HCOI01100000	HCOI01100000	HCISE01100000	Caenorhabditis elegans	WBGene00016411
1972	hco-miR-228	augustus_model_g15832	152	-17.24	2	22	322	341	20	0.7	0.75	DSS	miranda	g15832.t1:3utr	g15832.t1	g15832	g15832	PRJEB506:HCOI01100500	HCOI01100500	HCISE01100500	Caenorhabditis elegans	WBGene00019669
1973	hco-miR-228	augustus_model_g2350	155	-13.16	2	22	400	425	22	0.6818	0.7727	DSS	miranda	g2350.t1:3utr	g2350.t1	g2350
1974	hco-miR-228	augustus_model_g2350	145	-16.2	2	19	50	76	20	0.7	0.8	DSS	miranda	g2350.t1:3utr	g2350.t1	g2350
1975	hco-miR-228	augustus_model_g2351	155	-13.16	2	22	625	650	22	0.6818	0.7727	DSS	miranda	g2351.t1:3utr	g2351.t1	g2351	g2351	PRJEB506:HCOI01102300	HCOI01102300	HCISE01102300	Caenorhabditis elegans	WBGene00021511
1976	hco-miR-228	augustus_model_g2351	145	-16.2	2	19	275	301	20	0.7	0.8	DSS	miranda	g2351.t1:3utr	g2351.t1	g2351	g2351	PRJEB506:HCOI01102300	HCOI01102300	HCISE01102300	Caenorhabditis elegans	WBGene00021511
1977	hco-miR-228	augustus_model_g2342	147	-10.74	2	20	398	421	18	0.6667	0.6667	DSS	miranda	g2342.t1:3utr	g2342.t1	g2342
1978	hco-miR-228	augustus_model_g2342	146	-17	3	22	99	122	20	0.75	0.85	DSS	miranda	g2342.t1:3utr	g2342.t1	g2342
1979	hco-miR-228	augustus_model_g2333	145	-27.08	2	23	841	869	26	0.6154	0.7308	DSS	miranda	g2333.t1:3utr	g2333.t1	g2333	g2333	PRJEB506:HCOI01105000	HCOI01105000	HCISE01105000	Caenorhabditis elegans	WBGene00001043
1980	hco-miR-228	augustus_model_g4780	155	-18.06	2	23	764	785	21	0.7619	0.8095	DSS	miranda	g4780.t1:3utr	g4780.t1	g4780
1981	hco-miR-228	augustus_model_g4782	178	-20.34	2	23	699	722	21	0.7619	0.8571	DSS	miranda	g4782.t1:3utr	g4782.t1	g4782	g4782	PRJEB506:HCOI01105700	HCOI01105700	HCISE01105700	Caenorhabditis elegans	WBGene00189950
1982	hco-miR-228	augustus_model_g4782	148	-12.94	2	22	379	403	21	0.7143	0.7619	DSS	miranda	g4782.t1:3utr	g4782.t1	g4782	g4782	PRJEB506:HCOI01105700	HCOI01105700	HCISE01105700	Caenorhabditis elegans	WBGene00189950
1983	hco-miR-228	augustus_model_g4782	145	-14.88	3	21	757	780	19	0.7895	0.8421	DSS	miranda	g4782.t1:3utr	g4782.t1	g4782	g4782	PRJEB506:HCOI01105700	HCOI01105700	HCISE01105700	Caenorhabditis elegans	WBGene00189950
1984	hco-miR-228	augustus_model_g12071	153	-13.09	2	18	264	287	16	0.75	0.75	DSS	miranda	g12071.t1:3utr	g12071.t1	g12071	g12071	PRJEB506:HCOI01106300	HCOI01106300	HCISE01106300	Caenorhabditis elegans	WBGene00019522
1985	hco-miR-228	augustus_model_g2318	150	-13.87	2	19	345	368	17	0.7059	0.8824	DSS	miranda	g2318.t1:3utr	g2318.t1	g2318
1986	hco-miR-228	augustus_model_g2294	171	-17.25	2	20	907	930	18	0.8333	0.8333	DSS	miranda	g2294.t1:3utr	g2294.t1	g2294
1987	hco-miR-228	augustus_model_g15754	150	-12.99	2	17	677	699	15	0.8	0.8	DSS	miranda	g15754.t1:3utr	g15754.t1	g15754
1988	hco-miR-228	augustus_model_g15759	148	-12.87	2	21	807	830	19	0.6316	0.6842	DSS	miranda	g15759.t1:3utr	g15759.t1	g15759
1989	hco-miR-228	augustus_model_g15739	149	-19.16	2	21	275	302	23	0.6957	0.7391	DSS	miranda	g15739.t1:3utr	g15739.t1	g15739
1990	hco-miR-228	augustus_model_g15740	149	-19.16	2	21	425	452	23	0.6957	0.7391	DSS	miranda	g15740.t1:3utr	g15740.t1	g15740	g15740	PRJEB506:HCOI01117900	HCOI01117900	HCISE01117900	Caenorhabditis elegans	WBGene00019616
1991	hco-miR-228	augustus_model_g2255	150	-13.7	2	21	484	510	22	0.6818	0.7273	DSS	miranda	g2255.t1:3utr	g2255.t1	g2255
1992	hco-miR-228	augustus_model_g2257	146	-13.95	2	18	825	850	19	0.7368	0.7368	DSS	miranda	g2257.t1:3utr	g2257.t1	g2257	g2257	PRJEB506:HCOI01118500	HCOI01118500	HCISE01118500	Caenorhabditis elegans	WBGene00012497
1993	hco-miR-228	augustus_model_g2253	164	-20.94	2	22	468	495	24	0.7083	0.75	DSS	miranda	g2253.t1:3utr	g2253.t1	g2253
1994	hco-miR-228	augustus_model_g2244	172	-23.66	2	23	92	114	21	0.7619	0.8571	DSS	miranda	g2244.t1:3utr	g2244.t1	g2244	g2244	PRJEB506:HCOI01119200	HCOI01119200	HCISE01119200	Caenorhabditis elegans	WBGene00006652
1995	hco-miR-228	augustus_model_g14940	162	-15.95	2	19	263	286	17	0.7647	0.8235	DSS	miranda	g14940.t1:3utr	g14940.t1	g14940
1996	hco-miR-228	augustus_model_g14940	148	-15.45	2	18	732	756	17	0.7059	0.7647	DSS	miranda	g14940.t1:3utr	g14940.t1	g14940
1997	hco-miR-228	augustus_model_g2236	148	-15.58	2	21	384	407	19	0.6842	0.7895	DSS	miranda	g2236.t1:3utr	g2236.t1	g2236	g2236	PRJEB506:HCOI01121800	HCOI01121800	HCISE01121800	Caenorhabditis elegans	WBGene00004911
1998	hco-miR-228	augustus_model_g2218	151	-15.62	2	20	74	97	18	0.7222	0.8333	DSS	miranda	g2218.t1:3utr	g2218.t1	g2218
1999	hco-miR-228	augustus_model_g2208	145	-16.56	2	22	292	315	20	0.65	0.75	DSS	miranda	g2208.t1:3utr	g2208.t1	g2208
[truncated: 1,118 more rows]

## Sheet: hco-mir-228 PITA
	UTR	microRNA	Start	End	Seed	Loop	dGduplex	dG5	dG3	dG0	dG1	dGopen	ddG	db	program	utrs	transcripts	genes
211	scaffold842.1_size107362___g11323.t1:3utr	hco-miR-228	100	92	08:00:00	0	-16.56	-11.5	-5.06	-25.7	-21.34	-4.36	-12.19	UTR	pita	g11323.t1:3utr	g11323.t1	g11323
341	scaffold2455.1_size41841___g4124.t1:3utr	hco-miR-228	148	140	08:00:00	0	-16.94	-11.5	-5.44	-22.27	-15.87	-6.39	-10.54	UTR	pita	g4124.t1:3utr	g4124.t1	g4124	g4124	PRJEB506:HCOI00844300	HCOI00844300	HCISE00844300	Caenorhabditis elegans	WBGene00007587
622	scaffold548.1_size141440___g13810.t1:3utr:1	hco-miR-228	122	114	08:00:00	0	-20.93	-10.9	-10.03	-40.41	-33.24	-7.16	-13.76	UTR	pita	g13810.t1:3utr:1	g13810.t1	g13810	g13810	PRJEB506:HCOI01674000	HCOI01674000	HCISE01674000	Caenorhabditis elegans	WBGene00017159
665	scaffold1989.1_size53346___g5577.t1:3utr	hco-miR-228	89	81	08:00:00	0	-19	-11.5	-7.5	-34.22	-28.88	-5.33	-13.66	UTR	pita	g5577.t1:3utr	g5577.t1	g5577	g5577	PRJEB506:HCOI00635600	HCOI00635600	HCISE00635600	Caenorhabditis elegans	WBGene00008446
734	scaffold2090.1_size50535___g5290.t1:3utr	hco-miR-228	89	81	08:00:00	0	-21.4	-11.5	-9.9	-34.25	-29.24	-5	-16.39	UTR	pita	g5290.t1:3utr	g5290.t1	g5290	g5290	PRJEB506:HCOI00682000	HCOI00682000	HCISE00682000	Caenorhabditis elegans	WBGene00008446
811	scaffold583.1_size136612.6.74258_98982___g1573.t1:3utr:2	hco-miR-228	105	97	08:00:00	0	-20.41	-10.9	-9.51	-39.38	-30.45	-8.92	-11.48	UTR	pita	g1573.t1:3utr:2	g1573.t1	g1573	g1573	PRJEB506:HCOI01732500	HCOI01732500	HCISE01732500	Caenorhabditis elegans	WBGene00008948
1405	scaffold1699.1_size63171___g6882.t1:3utr:2	hco-miR-228	282	274	08:00:00	0	-22.6	-11.5	-11.1	-30.95	-24.4	-6.54	-16.05	UTR	pita	g6882.t1:3utr:2	g6882.t1	g6882	g6882	PRJEB506:HCOI00480600	HCOI00480600	HCISE00480600	Caenorhabditis elegans	WBGene00008019
1568	scaffold2181.1_size48271.5.16835_32378___g56.t1:3utr	hco-miR-228	30	22	08:00:00	0	-20	-10.9	-9.1	-31.45	-25.64	-5.8	-14.19	UTR	pita	g56.t1:3utr	g56.t1	g56	g56	PRJEB506:HCOI00722600	HCOI00722600	HCISE00722600	Caenorhabditis elegans	WBGene00011867
1660	scaffold391.1_size171153___g15066.t1:3utr	hco-miR-228	250	242	08:00:00	0	-19.4	-11.5	-7.9	-44.84	-35.46	-9.37	-10.02	UTR	pita	g15066.t1:3utr	g15066.t1	g15066
1794	scaffold2763.1_size36236___g3196.t1:3utr	hco-miR-228	26	18	08:00:00	0	-16.4	-11.5	-4.9	-8.49	-5.89	-2.6	-13.79	UTR	pita	g3196.t1:3utr	g3196.t1	g3196
2100	scaffold547.1_size141490___g13830.t1:3utr	hco-miR-228	80	72	08:00:00	0	-20.6	-11.5	-9.1	-40.48	-30.22	-10.25	-10.34	UTR	pita	g13830.t1:3utr	g13830.t1	g13830	g13830	PRJEB506:HCOI01672700	HCOI01672700	HCISE01672700	Caenorhabditis elegans	WBGene00000269
2176	scaffold4746.1_size13192___g21481.t1:3utr	hco-miR-228	127	119	08:00:00	0	-21.7	-10.9	-10.8	-45.8	-36.55	-9.24	-12.45	UTR	pita	g21481.t1:3utr	g21481.t1	g21481	g21481	PRJEB506:HCOI01526500	HCOI01526500	HCISE01526500	Caenorhabditis elegans	WBGene00002974
2206	scaffold19.1_size497388:428030-497386___g7639.t1:3utr	hco-miR-228	308	300	08:00:00	0	-18.8	-10.9	-7.9	-31.5	-25.14	-6.36	-12.43	UTR	pita	g7639.t1:3utr	g7639.t1	g7639	g7639	PRJEB506:HCOI00592600	HCOI00592600	HCISE00592600	Caenorhabditis elegans	WBGene00003628
2207	scaffold19.1_size497388:428030-497386___g7639.t2:3utr	hco-miR-228	308	300	08:00:00	0	-18.8	-10.9	-7.9	-31.5	-25.14	-6.36	-12.43	UTR	pita	g7639.t2:3utr	g7639.t2	g7639	g7639	PRJEB506:HCOI00592600	HCOI00592600	HCISE00592600	Caenorhabditis elegans	WBGene00003628
2246	scaffold3211.1_size28977___g2191.t1:3utr	hco-miR-228	105	97	08:00:00	0	-28.74	-11.5	-17.24	-26.57	-18.83	-7.73	-21	UTR	pita	g2191.t1:3utr	g2191.t1	g2191
2485	scaffold448.1_size159155___g14608.t1:3utr	hco-miR-228	328	320	08:00:00	0	-18.5	-11.5	-7	-19.24	-13.89	-5.35	-13.14	UTR	pita	g14608.t1:3utr	g14608.t1	g14608	g14608	PRJEB506:HCOI01472400	HCOI01472400	HCISE01472400	Caenorhabditis elegans	WBGene00006873
2577	scaffold1369.1_size75358___g8215.t1:3utr	hco-miR-228	74	66	08:00:00	0	-14.97	-10.9	-4.07	-24.76	-21.77	-2.98	-11.98	UTR	pita	g8215.t1:3utr	g8215.t1	g8215	g8215	PRJEB506:HCOI00280000	HCOI00280000	HCISE00280000	Caenorhabditis elegans	WBGene00017340
2713	scaffold225.1_size219376___g17011.t1:3utr	hco-miR-228	108	100	08:00:00	0	-18.47	-10.9	-7.57	-32.38	-24.06	-8.32	-10.14	UTR	pita	g17011.t1:3utr	g17011.t1	g17011	g17011	PRJEB506:HCOI00753100	HCOI00753100	HCISE00753100	Caenorhabditis elegans	WBGene00006510
3086	scaffold5278.1_size10031___g20894.t1:3utr	hco-miR-228	163	155	08:00:00	0	-16.3	-10.9	-5.4	-38.67	-33.13	-5.53	-10.76	UTR	pita	g20894.t1:3utr	g20894.t1	g20894	g20894	PRJEB506:HCOI01638100	HCOI01638100	HCISE01638100	Caenorhabditis elegans	WBGene00022059
3130	scaffold2550.1_size40023___g3858.t1:3utr:2	hco-miR-228	86	78	08:00:00	0	-18.9	-11.5	-7.4	-41.51	-33.57	-7.94	-10.95	UTR	pita	g3858.t1:3utr:2	g3858.t1	g3858	g3858	PRJEB506:HCOI00885500	HCOI00885500	HCISE00885500	Caenorhabditis elegans	WBGene00004052
3235	scaffold1471.1_size71109___g7815.t1:3utr	hco-miR-228	238	230	08:00:00	0	-17.01	-10.9	-6.11	-37.09	-31.78	-5.3	-11.7	UTR	pita	g7815.t1:3utr	g7815.t1	g7815	g7815	PRJEB506:HCOI00341100	HCOI00341100	HCISE00341100	Caenorhabditis elegans	WBGene00012796
3496	scaffold128.1_size283055___g18218.t1:3utr	hco-miR-228	309	301	08:00:00	0	-17.6	-10.9	-6.7	-44.83	-37.66	-7.16	-10.43	UTR	pita	g18218.t1:3utr	g18218.t1	g18218	g18218	PRJEB506:HCOI00221500	HCOI00221500	HCISE00221500	Caenorhabditis elegans	WBGene00013751
3597	scaffold1862.1_size57895___g6025.t1:3utr	hco-miR-228	131	123	08:00:00	0	-16.71	-10.9	-5.81	-36.04	-29.44	-6.59	-10.11	UTR	pita	g6025.t1:3utr	g6025.t1	g6025	g6025	PRJEB506:HCOI00576100	HCOI00576100	HCISE00576100	Caenorhabditis elegans	WBGene00009082
3940	scaffold3173.1_size29492___g2253.t1:3utr	hco-miR-228	495	487	08:00:00	0	-19.2	-10.9	-8.3	-37.98	-29.59	-8.39	-10.8	UTR	pita	g2253.t1:3utr	g2253.t1	g2253
4375	scaffold287.1_size196057___g16012.t1:3utr	hco-miR-228	237	229	08:00:00	0	-18.33	-10.9	-7.43	-33.57	-27.46	-6.1	-12.22	UTR	pita	g16012.t1:3utr	g16012.t1	g16012	g16012	PRJEB506:HCOI01002700	HCOI01002700	HCISE01002700	Caenorhabditis elegans	WBGene00012796
4378	scaffold14.1_size523042___g20445.t1:3utr	hco-miR-228	447	439	08:00:00	0	-17.6	-11.5	-6.1	-36.81	-30.59	-6.22	-11.37	UTR	pita	g20445.t1:3utr	g20445.t1	g20445	g20445	PRJEB506:HCOI00297000	HCOI00297000	HCISE00297000	Caenorhabditis elegans	WBGene00006411
4559	scaffold557.1_size139946___g13740.t1:3utr	hco-miR-228	88	80	08:00:00	0	-21.1	-11.5	-9.6	-54.47	-45.68	-8.78	-12.31	UTR	pita	g13740.t1:3utr	g13740.t1	g13740	g13740	PRJEB506:HCOI01689600	HCOI01689600	HCISE01689600	Caenorhabditis elegans	WBGene00011473
4784	scaffold1691.1_size63320___g6903.t1:3utr	hco-miR-228	758	750	08:00:00	0	-26.2	-10.9	-15.3	-34.22	-21.02	-13.19	-13	UTR	pita	g6903.t1:3utr	g6903.t1	g6903	g6903	PRJEB506:HCOI00477700	HCOI00477700	HCISE00477700	Caenorhabditis elegans	WBGene00000288
4882	scaffold2919.1_size33429___g2797.t1:3utr	hco-miR-228	796	788	08:00:00	0	-16.6	-11.5	-5.1	-27.41	-21.21	-6.19	-10.4	UTR	pita	g2797.t1:3utr	g2797.t1	g2797	g2797	PRJEB506:HCOI01021700	HCOI01021700	HCISE01021700	Caenorhabditis elegans	WBGene00003008
4976	scaffold104.1_size303237:248132-266118___g469.t1:3utr	hco-miR-228	198	190	08:00:00	0	-24.1	-11.5	-12.6	-53.32	-44.63	-8.68	-15.41	UTR	pita	g469.t1:3utr	g469.t1	g469	g469	PRJEB506:HCOI00043400	HCOI00043400	HCISE00043400	Caenorhabditis elegans	WBGene00015565
5289	scaffold3758.1_size22245___g1163.t1:3utr	hco-miR-228	824	816	08:00:00	0	-20.6	-10.9	-9.7	-32.03	-27.25	-4.78	-15.81	UTR	pita	g1163.t1:3utr	g1163.t1	g1163	g1163	PRJEB506:HCOI01293900	HCOI01293900	HCISE01293900	Caenorhabditis elegans	WBGene00077521
5560	scaffold276.1_size200775___g16115.t1:3utr	hco-miR-228	613	605	08:00:00	0	-17.8	-11.5	-6.3	-33.13	-26.6	-6.53	-11.26	UTR	pita	g16115.t1:3utr	g16115.t1	g16115
6240	scaffold274.1_size201746___g16139.t1:3utr	hco-miR-228	103	95	08:00:00	0	-20.8	-11.5	-9.3	-48.02	-39.48	-8.54	-12.25	UTR	pita	g16139.t1:3utr	g16139.t1	g16139	g16139	PRJEB506:HCOI00955500	HCOI00955500	HCISE00955500	Caenorhabditis elegans	WBGene00009503
6241	scaffold3303.1_size27663.1.1_17297___g359.t1:3utr	hco-miR-228	1225	1217	08:00:00	0	-15.8	-11.5	-4.3	-28.73	-23.32	-5.4	-10.39	UTR	pita	g359.t1:3utr	g359.t1	g359
6639	scaffold1346.1_size76509___g8324.t1:3utr	hco-miR-228	104	96	08:00:00	0	-20.75	-11.5	-9.25	-48.7	-39.13	-9.57	-11.17	UTR	pita	g8324.t1:3utr	g8324.t1	g8324	g8324	PRJEB506:HCOI00265600	HCOI00265600	HCISE00265600	Caenorhabditis elegans	WBGene00009503
7069	scaffold550.1_size140444.3.72754_140444___g7457.t1:3utr	hco-miR-228	1486	1478	08:00:00	0	-17.3	-10.9	-6.4	-38.48	-31.86	-6.61	-10.68	UTR	pita	g7457.t1:3utr	g7457.t1	g7457	g7457	PRJEB506:HCOI01679200	HCOI01679200	HCISE01679200	Caenorhabditis elegans	WBGene00013672
7167	scaffold1438.1_size72440.2.825_4452___g9962.t1:3utr	hco-miR-228	1692	1684	08:00:00	0	-22.4	-10.9	-11.5	-51.88	-42.28	-9.6	-12.79	UTR	pita	g9962.t1:3utr	g9962.t1	g9962
7296	scaffold593.1_size134844___g13459.t1:3utr:2	hco-miR-228	2052	2044	08:00:00	0	-23.6	-10.9	-12.7	-29.53	-19.81	-9.71	-13.88	UTR	pita	g13459.t1:3utr:2	g13459.t1	g13459	g13459	PRJEB506:HCOI01749100	HCOI01749100	HCISE01749100	Caenorhabditis elegans	WBGene00007975
7297	scaffold1307.1_size78631___g8488.t1:3utr	hco-miR-228	127	119	08:00:00	0	-17.3	-10.9	-6.4	-33.64	-29.32	-4.31	-12.98	UTR	pita	g8488.t1:3utr	g8488.t1	g8488	g8488	PRJEB506:HCOI00241300	HCOI00241300	HCISE00241300	Caenorhabditis elegans	WBGene00017783
7298	scaffold527.1_size144580.1.1_113617___g11713.t1:3utr	hco-miR-228	1527	1519	08:00:00	0	-17.34	-11.5	-5.84	-33.34	-28.49	-4.84	-12.49	UTR	pita	g11713.t1:3utr	g11713.t1	g11713	g11713	PRJEB506:HCOI01636400	HCOI01636400	HCISE01636400	Caenorhabditis elegans	WBGene00001649
7299	scaffold527.1_size144580.1.1_113617___g11713.t2:3utr	hco-miR-228	1527	1519	08:00:00	0	-17.34	-11.5	-5.84	-33.34	-28.49	-4.84	-12.49	UTR	pita	g11713.t2:3utr	g11713.t2	g11713	g11713	PRJEB506:HCOI01636400	HCOI01636400	HCISE01636400	Caenorhabditis elegans	WBGene00001649
7303	scaffold682.1_size125745___g12461.t1:3utr	hco-miR-228	997	989	08:00:00	0	-17	-10.9	-6.1	-42.49	-35.61	-6.88	-10.11	UTR	pita	g12461.t1:3utr	g12461.t1	g12461
7396	scaffold2172.1_size48437___g5012.t1:3utr:2	hco-miR-228	1448	1440	08:00:00	0	-24.7	-11.5	-13.2	-65.47	-52.66	-12.8	-11.89	UTR	pita	g5012.t1:3utr:2	g5012.t1	g5012
7398	scaffold275.1_size201171___g16118.t1:3utr	hco-miR-228	913	905	08:00:00	0	-17.8	-10.9	-6.9	-31.85	-24.89	-6.95	-10.84	UTR	pita	g16118.t1:3utr	g16118.t1	g16118	g16118	PRJEB506:HCOI00959100	HCOI00959100	HCISE00959100	Caenorhabditis elegans	WBGene00020983
7803	scaffold2654.1_size38146___g3601.t1:3utr	hco-miR-228	1269	1261	08:00:00	0	-21.01	-10.9	-10.11	-33.23	-24.02	-9.2	-11.8	UTR	pita	g3601.t1:3utr	g3601.t1	g3601
7966	scaffold223.1_size220934___g17034.t1:3utr	hco-miR-228	2644	2636	08:00:00	0	-19.73	-11.5	-8.23	-37.8	-29.5	-8.29	-11.43	UTR	pita	g17034.t1:3utr	g17034.t1	g17034	g17034	PRJEB506:HCOI00746300	HCOI00746300	HCISE00746300	Caenorhabditis elegans	WBGene00006637
8125	scaffold1582.1_size66686___g7332.t1:3utr	hco-miR-228	985	977	08:00:00	0	-15.1	-10.9	-4.2	-37.59	-32.5	-5.08	-10.01	UTR	pita	g7332.t1:3utr	g7332.t1	g7332	g7332	PRJEB506:HCOI00408400	HCOI00408400	HCISE00408400	Caenorhabditis elegans	WBGene00009191
8126	scaffold1582.1_size66686___g7332.t2:3utr	hco-miR-228	985	977	08:00:00	0	-15.1	-10.9	-4.2	-37.59	-32.5	-5.08	-10.01	UTR	pita	g7332.t2:3utr	g7332.t2	g7332	g7332	PRJEB506:HCOI00408400	HCOI00408400	HCISE00408400	Caenorhabditis elegans	WBGene00009191
9084	scaffold2527.1_size40386___g3936.t1:3utr	hco-miR-228	13011	13003	08:00:00	0	-23.1	-10.9	-12.2	-45.95	-35.48	-10.46	-12.63	UTR	pita	g3936.t1:3utr	g3936.t1	g3936	g3936	PRJEB506:HCOI00873900	HCOI00873900	HCISE00873900	Caenorhabditis elegans	WBGene00012545
9086	scaffold65.1_size337668___g19223.t1:3utr	hco-miR-228	2105	2097	08:00:00	0	-22.9	-11.5	-11.4	-45.43	-32.72	-12.7	-10.19	UTR	pita	g19223.t1:3utr	g19223.t1	g19223
9270	scaffold6355.1_size5602___g16258.t1:3utr	hco-miR-228	71	63	08:00:00	0	-20.94	-10.9	-10.04	-24.88	-15.25	-9.62	-11.31	UTR	pita	g16258.t1:3utr	g16258.t1	g16258
9386	scaffold979.1_size96593___g10514.t1:3utr	hco-miR-228	28	20	08:00:00	0	-18.6	-11.5	-7.1	-25.33	-18.02	-7.3	-11.29	UTR	pita	g10514.t1:3utr	g10514.t1	g10514
9511	scaffold2375.1_size43727___g4370.t1:3utr	hco-miR-228	67	59	08:00:00	0	-16.8	-10.9	-5.9	-19.86	-13.84	-6.02	-10.77	UTR	pita	g4370.t1:3utr	g4370.t1	g4370
9882	augustus_model_g17456	hco-miR-228	392	384	08:00:00	0	-23.8	-11.5	-12.3	-31.23	-24.76	-6.47	-17.32	DSS	pita	g17456.t1:3utr	g17456.t1	g17456	g17456	PRJEB506:HCOI00545400	HCOI00545400	HCISE00545400	Caenorhabditis elegans	WBGene00008019
9949	augustus_model_g21642	hco-miR-228	312	304	08:00:00	0	-17.36	-11.5	-5.86	-45.85	-44.3	-1.54	-15.81	DSS	pita	g21642.t1:3utr	g21642.t1	g21642	g21642	PRJEB506:HCOI00554300	HCOI00554300	HCISE00554300	Caenorhabditis elegans	WBGene00012170
9950	augustus_model_g21643	hco-miR-228	312	304	08:00:00	0	-17.36	-11.5	-5.86	-45.85	-44.3	-1.54	-15.81	DSS	pita	g21643.t1:3utr	g21643.t1	g21643	g21643	PRJEB506:HCOI00554100	HCOI00554100	HCISE00554100	Caenorhabditis elegans	WBGene00012170
10320	augustus_model_g6009	hco-miR-228	142	134	08:00:00	0	-23.1	-10.9	-12.2	-42.05	-31.41	-10.64	-12.45	DSS	pita	g6009.t1:3utr	g6009.t1	g6009	g6009	PRJEB506:HCOI00577500	HCOI00577500	HCISE00577500	Caenorhabditis elegans	WBGene00009258
10324	augustus_model_g6025	hco-miR-228	131	123	08:00:00	0	-16.71	-10.9	-5.81	-36.04	-29.44	-6.59	-10.11	DSS	pita	g6025.t1:3utr	g6025.t1	g6025	g6025	PRJEB506:HCOI00576100	HCOI00576100	HCISE00576100	Caenorhabditis elegans	WBGene00009082
10604	augustus_model_g5856	hco-miR-228	244	236	08:00:00	0	-15.21	-11.5	-3.71	-41.04	-36.6	-4.44	-10.76	DSS	pita	g5856.t1:3utr	g5856.t1	g5856	g5856	PRJEB506:HCOI00599300	HCOI00599300	HCISE00599300	Caenorhabditis elegans	WBGene00007387
11295	augustus_model_g5533	hco-miR-228	836	828	08:00:00	0	-17.41	-10.9	-6.51	-32.16	-29.2	-2.96	-14.44	DSS	pita	g5533.t1:3utr	g5533.t1	g5533
11422	augustus_model_g5468	hco-miR-228	510	502	08:00:00	0	-25.4	-11.5	-13.9	-45.42	-37.19	-8.22	-17.17	DSS	pita	g5468.t1:3utr	g5468.t1	g5468
11634	augustus_model_g5366	hco-miR-228	778	770	08:00:00	0	-20.7	-10.9	-9.8	-48.67	-40.32	-8.34	-12.35	DSS	pita	g5366.t1:3utr	g5366.t1	g5366
12264	augustus_model_g56	hco-miR-228	30	22	08:00:00	0	-20	-10.9	-9.1	-31.45	-25.64	-5.8	-14.19	DSS	pita	g56.t1:3utr	g56.t1	g56	g56	PRJEB506:HCOI00722600	HCOI00722600	HCISE00722600	Caenorhabditis elegans	WBGene00011867
12346	augustus_model_g17085	hco-miR-228	487	479	08:00:00	0	-17.5	-11.5	-6	-40.93	-34.67	-6.25	-11.24	DSS	pita	g17085.t1:3utr	g17085.t1	g17085	g17085	PRJEB506:HCOI00725700	HCOI00725700	HCISE00725700	Caenorhabditis elegans	WBGene00022102
12501	augustus_model_g4934	hco-miR-228	201	193	08:00:00	0	-21.7	-11.5	-10.2	-52.23	-46.59	-5.63	-16.06	DSS	pita	g4934.t1:3utr	g4934.t1	g4934
12502	augustus_model_g20776	hco-miR-228	240	232	08:00:00	0	-21.5	-10.9	-10.6	-34.64	-28.37	-6.26	-15.23	DSS	pita	g20776.t1:3utr	g20776.t1	g20776	g20776	PRJEB506:HCOI00732500	HCOI00732500	HCISE00732500	Caenorhabditis elegans	WBGene00021486
12503	augustus_model_g20778	hco-miR-228	240	232	08:00:00	0	-21.5	-10.9	-10.6	-34.64	-28.37	-6.26	-15.23	DSS	pita	g20778.t1:3utr	g20778.t1	g20778	g20778	PRJEB506:HCOI00733000	HCOI00733000	HCISE00733000	Caenorhabditis elegans	WBGene00021486
12506	augustus_model_g20073	hco-miR-228	653	645	08:00:00	0	-16.99	-10.9	-6.09	-36.14	-30.37	-5.77	-11.22	DSS	pita	g20073.t1:3utr	g20073.t1	g20073	g20073	PRJEB506:HCOI00731200	HCOI00731200	HCISE00731200	Caenorhabditis elegans	WBGene00000195
12582	augustus_model_g4895	hco-miR-228	647	639	08:00:00	0	-19.9	-11.5	-8.4	-43.11	-37.81	-5.29	-14.6	DSS	pita	g4895.t1:3utr	g4895.t1	g4895
12745	augustus_model_g4778	hco-miR-228	836	828	08:00:00	0	-18.4	-11.5	-6.9	-36.75	-30.99	-5.75	-12.64	DSS	pita	g4778.t1:3utr	g4778.t1	g4778	g4778	PRJEB506:HCOI00752100	HCOI00752100	HCISE00752100	Caenorhabditis elegans	WBGene00014035
12747	augustus_model_g17011	hco-miR-228	108	100	08:00:00	0	-18.47	-10.9	-7.57	-32.38	-24.06	-8.32	-10.14	DSS	pita	g17011.t1:3utr	g17011.t1	g17011	g17011	PRJEB506:HCOI00753100	HCOI00753100	HCISE00753100	Caenorhabditis elegans	WBGene00006510
13261	augustus_model_g4521	hco-miR-228	254	246	08:00:00	0	-22.8	-10.9	-11.9	-34.55	-27.4	-7.14	-15.65	DSS	pita	g4521.t1:3utr	g4521.t1	g4521	g4521	PRJEB506:HCOI00790000	HCOI00790000	HCISE00790000	Caenorhabditis elegans	WBGene00016911
13491	augustus_model_g4415	hco-miR-228	553	545	08:00:00	0	-19.2	-10.9	-8.3	-37.58	-29.19	-8.39	-10.8	DSS	pita	g4415.t1:3utr	g4415.t1	g4415	g4415	PRJEB506:HCOI00805900	HCOI00805900	HCISE00805900	Caenorhabditis elegans	WBGene00021313
13550	augustus_model_g4370	hco-miR-228	67	59	08:00:00	0	-16.8	-10.9	-5.9	-26.49	-20.88	-5.61	-11.18	DSS	pita	g4370.t1:3utr	g4370.t1	g4370
13819	augustus_model_g4217	hco-miR-228	673	665	08:00:00	0	-21.8	-10.9	-10.9	-38.29	-33.24	-5.04	-16.75	DSS	pita	g4217.t1:3utr	g4217.t1	g4217
13823	augustus_model_g4210	hco-miR-228	789	781	08:00:00	0	-18.1	-10.9	-7.2	-52.08	-44.85	-7.22	-10.87	DSS	pita	g4210.t1:3utr	g4210.t1	g4210	g4210	PRJEB506:HCOI00833200	HCOI00833200	HCISE00833200	Caenorhabditis elegans	WBGene00006573
13999	augustus_model_g4145	hco-miR-228	30	22	08:00:00	0	-20	-10.9	-9.1	-31.49	-25.6	-5.88	-14.11	DSS	pita	g4145.t1:3utr	g4145.t1	g4145	g4145	PRJEB506:HCOI00842900	HCOI00842900	HCISE00842900	Caenorhabditis elegans	WBGene00011867
14739	augustus_model_g3789	hco-miR-228	109	101	08:00:00	0	-18.47	-10.9	-7.57	-33.5	-27.56	-5.94	-12.52	DSS	pita	g3789.t1:3utr	g3789.t1	g3789	g3789	PRJEB506:HCOI00895300	HCOI00895300	HCISE00895300	Caenorhabditis elegans	WBGene00006510
14740	augustus_model_g3790	hco-miR-228	453	445	08:00:00	0	-18.47	-10.9	-7.57	-33.5	-27.56	-5.94	-12.52	DSS	pita	g3790.t1:3utr	g3790.t1	g3790
15078	augustus_model_g3617	hco-miR-228	25	17	08:00:00	0	-14.3	-11.5	-2.8	-25.9	-22.55	-3.34	-10.95	DSS	pita	g3617.t1:3utr	g3617.t1	g3617	g3617	PRJEB506:HCOI00921100	HCOI00921100	HCISE00921100	Caenorhabditis elegans	WBGene00004461
15430	augustus_model_g20217	hco-miR-228	568	560	08:00:00	0	-24.2	-11.5	-12.7	-42.64	-32.74	-9.89	-14.3	DSS	pita	g20217.t1:3utr	g20217.t1	g20217	g20217	PRJEB506:HCOI00941300	HCOI00941300	HCISE00941300	Caenorhabditis elegans	WBGene00003052
15635	augustus_model_g16118	hco-miR-228	913	905	08:00:00	0	-17.8	-10.9	-6.9	-31.85	-24.89	-6.95	-10.84	DSS	pita	g16118.t1:3utr	g16118.t1	g16118	g16118	PRJEB506:HCOI00959100	HCOI00959100	HCISE00959100	Caenorhabditis elegans	WBGene00020983
16192	augustus_model_g16012	hco-miR-228	237	229	08:00:00	0	-18.33	-10.9	-7.43	-33.57	-27.46	-6.1	-12.22	DSS	pita	g16012.t1:3utr	g16012.t1	g16012	g16012	PRJEB506:HCOI01002700	HCOI01002700	HCISE01002700	Caenorhabditis elegans	WBGene00012796
16193	augustus_model_g2907	hco-miR-228	755	747	08:00:00	0	-19.8	-10.9	-8.9	-39.91	-31.83	-8.07	-11.72	DSS	pita	g2907.t1:3utr	g2907.t1	g2907
17320	augustus_model_g2423	hco-miR-228	251	243	08:00:00	0	-22	-10.9	-11.1	-38.3	-30.51	-7.79	-14.2	DSS	pita	g2423.t1:3utr	g2423.t1	g2423
17601	augustus_model_g4782	hco-miR-228	722	714	08:00:00	0	-20	-10.9	-9.1	-39.09	-29.31	-9.77	-10.22	DSS	pita	g4782.t1:3utr	g4782.t1	g4782	g4782	PRJEB506:HCOI01105700	HCOI01105700	HCISE01105700	Caenorhabditis elegans	WBGene00189950
17655	augustus_model_g2294	hco-miR-228	930	922	08:00:00	0	-21.95	-11.5	-10.45	-42.9	-32.57	-10.33	-11.61	DSS	pita	g2294.t1:3utr	g2294.t1	g2294
17705	augustus_model_g2253	hco-miR-228	495	487	08:00:00	0	-19.2	-10.9	-8.3	-37.98	-29.59	-8.39	-10.8	DSS	pita	g2253.t1:3utr	g2253.t1	g2253
17975	augustus_model_g2156	hco-miR-228	292	284	08:00:00	0	-17	-10.9	-6.1	-25.43	-21.55	-3.87	-13.12	DSS	pita	g2156.t1:3utr	g2156.t1	g2156	g2156	PRJEB506:HCOI01135300	HCOI01135300	HCISE01135300	Caenorhabditis elegans	WBGene00010664
18043	augustus_model_g15672	hco-miR-228	964	956	08:00:00	0	-18.6	-11.5	-7.1	-17.97	-13.6	-4.36	-14.23	DSS	pita	g15672.t1:3utr	g15672.t1	g15672
18183	augustus_model_g5369	hco-miR-228	185	177	08:00:00	0	-18.2	-10.9	-7.3	-30.02	-24.14	-5.88	-12.31	DSS	pita	g5369.t1:3utr	g5369.t1	g5369	g5369	PRJEB506:HCOI01155300	HCOI01155300	HCISE01155300	Caenorhabditis elegans	WBGene00019883
19645	augustus_model_g1380	hco-miR-228	287	279	08:00:00	0	-23.4	-11.5	-11.9	-39.7	-29.74	-9.95	-13.44	DSS	pita	g1380.t1:3utr	g1380.t1	g1380
19646	augustus_model_g1367	hco-miR-228	281	273	08:00:00	0	-18.4	-11.5	-6.9	-37.22	-29.71	-7.51	-10.88	DSS	pita	g1367.t1:3utr	g1367.t1	g1367	g1367	PRJEB506:HCOI01263700	HCOI01263700	HCISE01263700	Caenorhabditis elegans	WBGene00000679
19979	augustus_model_g15270	hco-miR-228	110	102	08:00:00	0	-19.2	-11.5	-7.7	-46.22	-39.21	-7	-12.19	DSS	pita	g15270.t1:3utr	g15270.t1	g15270
20242	augustus_model_g17522	hco-miR-228	212	204	08:00:00	0	-26.5	-10.9	-15.6	-41.18	-31.73	-9.44	-17.05	DSS	pita	g17522.t1:3utr	g17522.t1	g17522	g17522	PRJEB506:HCOI01304400	HCOI01304400	HCISE01304400	Caenorhabditis elegans	WBGene00011963
20315	augustus_model_g15181	hco-miR-228	576	568	08:00:00	0	-15.28	-10.9	-4.38	-37.8	-33.33	-4.46	-10.81	DSS	pita	g15181.t1:3utr	g15181.t1	g15181	g15181	PRJEB506:HCOI01313200	HCOI01313200	HCISE01313200	Caenorhabditis elegans	WBGene00000147
20371	augustus_model_g15164	hco-miR-228	989	981	08:00:00	0	-20.5	-10.9	-9.6	-26.01	-16.96	-9.04	-11.45	DSS	pita	g15164.t1:3utr	g15164.t1	g15164
20641	augustus_model_g15066	hco-miR-228	250	242	08:00:00	0	-19.4	-11.5	-7.9	-44.84	-35.46	-9.37	-10.02	DSS	pita	g15066.t1:3utr	g15066.t1	g15066
21706	augustus_model_g14786	hco-miR-228	24	16	08:00:00	0	-15.6	-11.5	-4.1	-15.97	-10.8	-5.16	-10.43	DSS	pita	g14786.t1:3utr	g14786.t1	g14786	g14786	PRJEB506:HCOI01417600	HCOI01417600	HCISE01417600	Caenorhabditis elegans	WBGene00016418
22262	augustus_model_g138	hco-miR-228	800	792	08:00:00	0	-18.3	-11.5	-6.8	-43.34	-38.2	-5.13	-13.16	DSS	pita	g138.t1:3utr	g138.t1	g138
22375	augustus_model_g26	hco-miR-228	801	793	08:00:00	0	-18.2	-10.9	-7.3	-44.63	-37.38	-7.25	-10.94	DSS	pita	g26.t1:3utr	g26.t1	g26
22376	augustus_model_g38	hco-miR-228	480	472	08:00:00	0	-14.4	-10.9	-3.5	-23.41	-19.1	-4.31	-10.08	DSS	pita	g38.t1:3utr	g38.t1	g38
22853	augustus_model_g21627	hco-miR-228	945	937	08:00:00	0	-16.6	-10.9	-5.7	-28.38	-22.61	-5.77	-10.82	DSS	pita	g21627.t1:3utr	g21627.t1	g21627	g21627	PRJEB506:HCOI01503800	HCOI01503800	HCISE01503800	Caenorhabditis elegans	WBGene00019087
22914	augustus_model_g21598	hco-miR-228	607	599	08:00:00	0	-19.6	-11.5	-8.1	-51.27	-42.15	-9.12	-10.47	DSS	pita	g21598.t1:3utr	g21598.t1	g21598
22986	augustus_model_g14471	hco-miR-228	850	842	08:00:00	0	-18	-11.5	-6.5	-26.42	-18.83	-7.59	-10.4	DSS	pita	g14471.t1:3utr	g14471.t1	g14471
24018	augustus_model_g21162	hco-miR-228	774	766	08:00:00	0	-17.5	-10.9	-6.6	-41.86	-34.92	-6.94	-10.55	DSS	pita	g21162.t1:3utr	g21162.t1	g21162
24136	augustus_model_g10379	hco-miR-228	675	667	08:00:00	0	-22	-10.9	-11.1	-37.57	-28.23	-9.34	-12.65	DSS	pita	g10379.t1:3utr	g10379.t1	g10379
24412	augustus_model_g21056	hco-miR-228	32	24	08:00:00	0	-21.1	-11.5	-9.6	-29.62	-21.76	-7.86	-13.23	DSS	pita	g21056.t1:3utr	g21056.t1	g21056
24701	augustus_model_g11712	hco-miR-228	774	766	08:00:00	0	-20.2	-10.9	-9.3	-37.28	-27.11	-10.16	-10.03	DSS	pita	g11712.t1:3utr	g11712.t1	g11712	g11712	PRJEB506:HCOI01636300	HCOI01636300	HCISE01636300	Caenorhabditis elegans	WBGene00000958
25084	augustus_model_g1967	hco-miR-228	246	238	08:00:00	0	-20.4	-11.5	-8.9	-31.93	-22.95	-8.97	-11.42	DSS	pita	g1967.t1:3utr	g1967.t1	g1967
25085	augustus_model_g1969	hco-miR-228	246	238	08:00:00	0	-20.4	-11.5	-8.9	-31.93	-22.95	-8.97	-11.42	DSS	pita	g1969.t1:3utr	g1969.t1	g1969
25160	augustus_model_g20756	hco-miR-228	277	269	08:00:00	0	-23.6	-10.9	-12.7	-31.78	-21.92	-9.86	-13.73	DSS	pita	g20756.t1:3utr	g20756.t1	g20756	g20756	PRJEB506:HCOI01666600	HCOI01666600	HCISE01666600	Caenorhabditis elegans	WBGene00015505
25424	augustus_model_g13740	hco-miR-228	88	80	08:00:00	0	-21.1	-11.5	-9.6	-54.47	-45.68	-8.78	-12.31	DSS	pita	g13740.t1:3utr	g13740.t1	g13740	g13740	PRJEB506:HCOI01689600	HCOI01689600	HCISE01689600	Caenorhabditis elegans	WBGene00011473
26210	augustus_model_g7933	hco-miR-228	695	687	08:00:00	0	-20.6	-11.5	-9.1	-36.2	-29.63	-6.56	-14.03	DSS	pita	g7933.t1:3utr	g7933.t1	g7933	g7933	PRJEB506:HCOI01743400	HCOI01743400	HCISE01743400	Caenorhabditis elegans	WBGene00009514
26282	augustus_model_g13460	hco-miR-228	270	262	08:00:00	0	-23.6	-10.9	-12.7	-31.36	-21.59	-9.76	-13.83	DSS	pita	g13460.t1:3utr	g13460.t1	g13460	g13460	PRJEB506:HCOI01749200	HCOI01749200	HCISE01749200	Caenorhabditis elegans	WBGene00015505
26435	augustus_model_g8928	hco-miR-228	366	358	08:00:00	0	-16	-11.5	-4.5	-45.97	-40.69	-5.28	-10.71	DSS	pita	g8928.t1:3utr	g8928.t1	g8928
26436	augustus_model_g19957	hco-miR-228	258	250	08:00:00	0	-18.2	-11.5	-6.7	-41.38	-33.72	-7.65	-10.54	DSS	pita	g19957.t1:3utr	g19957.t1	g19957	g19957	PRJEB506:HCOI00164100	HCOI00164100	HCISE00164100	Caenorhabditis elegans	WBGene00004083
26620	augustus_model_g16057	hco-miR-228	715	707	08:00:00	0	-17.8	-10.9	-6.9	-39.8	-32.21	-7.58	-10.21	DSS	pita	g16057.t1:3utr	g16057.t1	g16057
27214	augustus_model_g12731	hco-miR-228	944	936	08:00:00	0	-23.3	-11.5	-11.8	-44.87	-34.46	-10.41	-12.88	DSS	pita	g12731.t1:3utr	g12731.t1	g12731
27918	model_lgic_g8514.t1	hco-miR-228	187	179	08:00:00	0	-19.13	-11.5	-7.63	-40.75	-33.73	-7.01	-12.11	DSS	pita	model_lgic_g8514.t1	model_lgic_g8514.t1	model_lgic_g8514.t1
27998	augustus_model_g19169	hco-miR-228	802	794	08:00:00	0	-18.1	-11.5	-6.6	-35.76	-27.99	-7.76	-10.33	DSS	pita	g19169.t1:3utr	g19169.t1	g19169
28500	augustus_model_g12164	hco-miR-228	799	791	08:00:00	0	-23.3	-11.5	-11.8	-47.34	-35.4	-11.93	-11.36	DSS	pita	g12164.t1:3utr	g12164.t1	g12164
28501	augustus_model_g12166	hco-miR-228	194	186	08:00:00	0	-23.3	-11.5	-11.8	-47.34	-35.4	-11.93	-11.36	DSS	pita	g12166.t1:3utr	g12166.t1	g12166
28580	augustus_model_g12124	hco-miR-228	181	173	08:00:00	0	-24.3	-10.9	-13.4	-41.68	-33.79	-7.88	-16.41	DSS	pita	g12124.t1:3utr	g12124.t1	g12124
29136	augustus_model_g9850	hco-miR-228	455	447	08:00:00	0	-18	-10.9	-7.1	-39.62	-32.52	-7.1	-10.89	DSS	pita	g9850.t1:3utr	g9850.t1	g9850
29276	augustus_model_g9769	hco-miR-228	867	859	08:00:00	0	-23.3	-11.5	-11.8	-48.37	-36.83	-11.54	-11.75	DSS	pita	g9769.t1:3utr	g9769.t1	g9769
29277	augustus_model_g9771	hco-miR-228	867	859	08:00:00	0	-23.3	-11.5	-11.8	-48.37	-36.83	-11.54	-11.75	DSS	pita	g9771.t1:3utr	g9771.t1	g9771
29278	augustus_model_g9773	hco-miR-228	867	859	08:00:00	0	-23.3	-11.5	-11.8	-48.37	-36.83	-11.54	-11.75	DSS	pita	g9773.t1:3utr	g9773.t1	g9773
29691	augustus_model_g20488	hco-miR-228	852	844	08:00:00	0	-17.8	-10.9	-6.9	-48.94	-43.9	-5.04	-12.75	DSS	pita	g20488.t1:3utr	g20488.t1	g20488
30115	augustus_model_g8782	hco-miR-228	137	129	08:00:00	0	-23.3	-11.5	-11.8	-48.94	-37.61	-11.33	-11.96	DSS	pita	g8782.t1:3utr	g8782.t1	g8782	g8782	PRJEB506:HCOI00191200	HCOI00191200	HCISE00191200	Caenorhabditis elegans	WBGene00019666
30349	augustus_model_g18088	hco-miR-228	811	803	08:00:00	0	-17.6	-10.9	-6.7	-40.07	-35.15	-4.91	-12.68	DSS	pita	g18088.t1:3utr	g18088.t1	g18088
30420	augustus_model_g11256	hco-miR-228	90	82	08:00:00	0	-19.8	-10.9	-8.9	-34.48	-25.02	-9.46	-10.33	DSS	pita	g11256.t1:3utr	g11256.t1	g11256
30919	augustus_model_g10949	hco-miR-228	849	841	08:00:00	0	-25.4	-11.5	-13.9	-45.9	-34.72	-11.17	-14.22	DSS	pita	g10949.t1:3utr	g10949.t1	g10949
31196	augustus_model_g10820	hco-miR-228	860	852	08:00:00	0	-17	-10.9	-6.1	-33.79	-26.94	-6.84	-10.15	DSS	pita	g10820.t1:3utr	g10820.t1	g10820
31451	model_lgic_g10255.t1	hco-miR-228	960	952	08:00:00	0	-27.7	-11.5	-16.2	-39.85	-23.74	-16.11	-11.58	DSS	pita	model_lgic_g10255.t1	model_lgic_g10255.t1	model_lgic_g10255.t1
31881	augustus_model_g10538	hco-miR-228	963	955	08:00:00	0	-21.9	-10.9	-11	-23.48	-17.9	-5.57	-16.32	DSS	pita	g10538.t1:3utr	g10538.t1	g10538
32428	augustus_model_g8556	hco-miR-228	253	245	08:00:00	0	-20.5	-10.9	-9.6	-42.72	-36.84	-5.88	-14.61	DSS	pita	g8556.t1:3utr	g8556.t1	g8556	g8556	PRJEB506:HCOI00229700	HCOI00229700	HCISE00229700	Caenorhabditis elegans	WBGene00015072
32563	augustus_model_g8514	hco-miR-228	909	901	08:00:00	0	-16.8	-10.9	-5.9	-27.53	-20.97	-6.56	-10.23	DSS	pita	g8514.t1:3utr	g8514.t1	g8514
32806	augustus_model_g10287	hco-miR-228	201	193	08:00:00	0	-19.2	-10.9	-8.3	-29.19	-23.59	-5.59	-13.6	DSS	pita	g10287.t1:3utr	g10287.t1	g10287
33156	augustus_model_g8215	hco-miR-228	74	66	08:00:00	0	-14.97	-10.9	-4.07	-24.76	-21.77	-2.98	-11.98	DSS	pita	g8215.t1:3utr	g8215.t1	g8215	g8215	PRJEB506:HCOI00280000	HCOI00280000	HCISE00280000	Caenorhabditis elegans	WBGene00017340
33277	augustus_model_g1165	hco-miR-228	475	467	08:00:00	0	-16.2	-10.9	-5.3	-40.59	-35.97	-4.61	-11.58	DSS	pita	g1165.t1:3utr	g1165.t1	g1165
33347	augustus_model_g20445	hco-miR-228	447	439	08:00:00	0	-17.6	-11.5	-6.1	-36.81	-30.59	-6.22	-11.37	DSS	pita	g20445.t1:3utr	g20445.t1	g20445	g20445	PRJEB506:HCOI00297000	HCOI00297000	HCISE00297000	Caenorhabditis elegans	WBGene00006411
33348	augustus_model_g20446	hco-miR-228	802	794	08:00:00	0	-17.6	-11.5	-6.1	-36.81	-30.59	-6.22	-11.37	DSS	pita	g20446.t1:3utr	g20446.t1	g20446	g20446	PRJEB506:HCOI00297100	HCOI00297100	HCISE00297100	Caenorhabditis elegans	WBGene00017463
33480	augustus_model_g18031	hco-miR-228	755	747	08:00:00	0	-21.7	-10.9	-10.8	-44.49	-36.02	-8.47	-13.22	DSS	pita	g18031.t1:3utr	g18031.t1	g18031
33481	augustus_model_g18032	hco-miR-228	201	193	08:00:00	0	-21.7	-10.9	-10.8	-44.49	-36.02	-8.47	-13.22	DSS	pita	g18032.t1:3utr	g18032.t1	g18032
33926	augustus_model_g7831	hco-miR-228	941	933	08:00:00	0	-23.3	-11.5	-11.8	-50.07	-40.47	-9.6	-13.69	DSS	pita	g7831.t1:3utr	g7831.t1	g7831
34869	augustus_model_g17729	hco-miR-228	812	804	08:00:00	0	-19.5	-10.9	-8.6	-26.46	-19.01	-7.44	-12.05	DSS	pita	g17729.t1:3utr	g17729.t1	g17729
35411	augustus_model_g7125	hco-miR-228	711	703	08:00:00	0	-22.4	-11.5	-10.9	-36.33	-26.8	-9.52	-12.87	DSS	pita	g7125.t1:3utr	g7125.t1	g7125	g7125	PRJEB506:HCOI00444400	HCOI00444400	HCISE00444400	Caenorhabditis elegans	WBGene00022577
35462	augustus_model_g7045	hco-miR-228	813	805	08:00:00	0	-16.6	-10.9	-5.7	-36.19	-30.92	-5.27	-11.32	DSS	pita	g7045.t1:3utr	g7045.t1	g7045	g7045	PRJEB506:HCOI00454700	HCOI00454700	HCISE00454700	Caenorhabditis elegans	WBGene00013128
36066	augustus_model_g17618	hco-miR-228	884	876	08:00:00	0	-20.8	-10.9	-9.9	-44.83	-37.38	-7.45	-13.34	DSS	pita	g17618.t1:3utr	g17618.t1	g17618
36460	augustus_model_g469	hco-miR-228	198	190	08:00:00	0	-24.1	-11.5	-12.6	-53.32	-44.63	-8.68	-15.41	DSS	pita	g469.t1:3utr	g469.t1	g469	g469	PRJEB506:HCOI00043400	HCOI00043400	HCISE00043400	Caenorhabditis elegans	WBGene00015565
106	scaffold2542.1_size40155___g3888.t1:3utr	hco-miR-228	88	80	08:01:00	0	-15	-8.1	-6.9	-25.27	-20.74	-4.53	-10.46	UTR	pita	g3888.t1:3utr	g3888.t1	g3888	g3888	PRJEB506:HCOI00881700	HCOI00881700	HCISE00881700	Caenorhabditis elegans	WBGene00008886
157	scaffold866.1_size105061___g11153.t1:3utr	hco-miR-228	86	78	08:01:00	0	-16.7	-7.7	-9	-39.99	-33.9	-6.08	-10.61	UTR	pita	g11153.t1:3utr	g11153.t1	g11153
269	scaffold1595.1_size66269___g7281.t1:3utr:1	hco-miR-228	64	56	08:01:00	0	-16.1	-8.1	-8	-21.04	-15.22	-5.81	-10.28	UTR	pita	g7281.t1:3utr:1	g7281.t1	g7281
299	scaffold26.1_size443658.1.1_305185___g18638.t1:3utr:2	hco-miR-228	81	73	08:01:00	0	-17.2	-7	-10.2	-27.64	-22.82	-4.82	-12.37	UTR	pita	g18638.t1:3utr:2	g18638.t1	g18638
516	scaffold69.1_size334058___g19171.t1:3utr:2	hco-miR-228	170	162	08:01:00	0	-20.5	-4.9	-15.6	-21.35	-15.86	-5.48	-15.01	UTR	pita	g19171.t1:3utr:2	g19171.t1	g19171
736	scaffold502.1_size149539___g14182.t1:3utr	hco-miR-228	36	28	08:01:00	0	-19.2	-10	-9.2	-24.27	-15.75	-8.52	-10.67	UTR	pita	g14182.t1:3utr	g14182.t1	g14182	g14182	PRJEB506:HCOI01590100	HCOI01590100	HCISE01590100	Caenorhabditis elegans	WBGene00017798
812	scaffold264.1_size204498___g16593.t1:3utr:3	hco-miR-228	48	40	08:01:00	0	-15.5	-5.3	-10.2	-26.4	-22.38	-4.02	-11.47	UTR	pita	g16593.t1:3utr:3	g16593.t1	g16593	g16593	PRJEB506:HCOI00919100	HCOI00919100	HCISE00919100	Caenorhabditis elegans	WBGene00015545
[truncated: 1,109 more rows]

## Sheet: hco-mir-228 RNAhybrid
	UTR	Length	microRNA	Length.1	mfe	p.value	Position	db	program	utrs	transcripts	genes
[truncated: 1,584 more rows]

[truncated: 1 more sheets: hco-mir-228 common]
