# Supplementary material for: Profiling microRNAs through development of the parasitic nematode Haemonchus identifies nematode-specific miRNAs that suppress larval development
Source: Sci Rep. 2019 Nov 26;9:17594. doi: 10.1038/s41598-019-54154-6 (PMC6879476; doi:10.1038/s41598-019-54154-6)
Supplement: Supplementary file 11 — Table S9 [file 41598_2019_54154_MOESM11_ESM.xlsx]

## Sheet: hco-mir-235 MIRANDA
	microRNA	UTR	Score	Energy	Query_pos_start	Query_pos_end	Reference_pos_start	Reference_pos_end	Align_Length	X._of_alignment_that_is_perfect_	X._of_alignment_not_mismatches	db	program	utrs	transcripts	genes
1	hco-miR-235	scaffold177.1_size244902___g17518.t1:3utr	145	-12.42	2	10	12	33	8	1	1	UTR	miranda	g17518.t1:3utr	g17518.t1	g17518
2	hco-miR-235	scaffold2582.1_size39444___g3778.t2:3utr	155	-20.5	2	12	52	72	10	1	1	UTR	miranda	g3778.t2:3utr	g3778.t2	g3778	g3778	PRJEB506:HCOI00897300	HCOI00897300	HCISE00897300	Caenorhabditis elegans	WBGene00007703
3	hco-miR-235	scaffold2582.1_size39444___g3778.t1:3utr	155	-20.5	2	12	52	72	10	1	1	UTR	miranda	g3778.t1:3utr	g3778.t1	g3778	g3778	PRJEB506:HCOI00897300	HCOI00897300	HCISE00897300	Caenorhabditis elegans	WBGene00007703
4	hco-miR-235	scaffold1012.1_size94214___g10303.t2:3utr:2	147	-21.68	2	20	6	27	18	0.7222	0.7778	UTR	miranda	g10303.t2:3utr:2	g10303.t2	g10303	g10303	PRJEB506:HCOI00019900	HCOI00019900	HCISE00019900	Caenorhabditis elegans	WBGene00044689
5	hco-miR-235	scaffold1012.1_size94214___g10303.t1:3utr:2	147	-21.68	2	20	6	27	18	0.7222	0.7778	UTR	miranda	g10303.t1:3utr:2	g10303.t1	g10303	g10303	PRJEB506:HCOI00019900	HCOI00019900	HCISE00019900	Caenorhabditis elegans	WBGene00044689
6	hco-miR-235	scaffold2832.1_size35110___g3005.t1:3utr	145	-11.05	2	10	27	48	8	1	1	UTR	miranda	g3005.t1:3utr	g3005.t1	g3005	g3005	PRJEB506:HCOI00990800	HCOI00990800	HCISE00990800	Caenorhabditis elegans	WBGene00004265
7	hco-miR-235	scaffold196.1_size236476___g17285.t1:3utr	151	-17.61	2	12	35	56	10	0.9	1	UTR	miranda	g17285.t1:3utr	g17285.t1	g17285
8	hco-miR-235	scaffold1724.1_size62505___g6799.t1:3utr	148	-15.49	2	13	29	50	11	0.8182	0.9091	UTR	miranda	g6799.t1:3utr	g6799.t1	g6799	g6799	PRJEB506:HCOI00498200	HCOI00498200	HCISE00498200	Caenorhabditis elegans	WBGene00017758
9	hco-miR-235	scaffold206.1_size230657.1.1_210911___g16800.t1:3utr	152	-14.2	2	13	93	114	11	0.9091	0.9091	UTR	miranda	g16800.t1:3utr	g16800.t1	g16800
10	hco-miR-235	scaffold496.1_size150687:91125-96822___g16277.t1:3utr	149	-12.03	2	14	41	62	12	0.8333	0.8333	UTR	miranda	g16277.t1:3utr	g16277.t1	g16277	g16277	PRJEB506:HCOI01573900	HCOI01573900	HCISE01573900	Caenorhabditis elegans	WBGene00019900
11	hco-miR-235	scaffold949.1_size98032___g10673.t1:3utr	145	-16.37	2	10	41	62	8	1	1	UTR	miranda	g10673.t1:3utr	g10673.t1	g10673
12	hco-miR-235	scaffold60.1_size351716___g19304.t1:3utr	159	-27.21	2	21	87	109	20	0.7	0.8	UTR	miranda	g19304.t1:3utr	g19304.t1	g19304
13	hco-miR-235	scaffold1543.1_size68107___g7517.t1:3utr	152	-17.87	2	21	73	94	19	0.6316	0.7368	UTR	miranda	g7517.t1:3utr	g7517.t1	g7517
14	hco-miR-235	scaffold1372.1_size75201___g8204.t1:3utr	158	-18.5	2	15	101	122	13	0.8462	0.9231	UTR	miranda	g8204.t1:3utr	g8204.t1	g8204	g8204	PRJEB506:HCOI00283800	HCOI00283800	HCISE00283800	Caenorhabditis elegans	WBGene00017998
15	hco-miR-235	scaffold1372.1_size75201___g8204.t2:3utr	158	-18.5	2	15	101	122	13	0.8462	0.9231	UTR	miranda	g8204.t2:3utr	g8204.t2	g8204	g8204	PRJEB506:HCOI00283800	HCOI00283800	HCISE00283800	Caenorhabditis elegans	WBGene00017998
16	hco-miR-235	scaffold1148.1_size85655:1-44331___g4460.t1:3utr	148	-15.49	2	13	29	50	11	0.8182	0.9091	UTR	miranda	g4460.t1:3utr	g4460.t1	g4460	g4460	PRJEB506:HCOI00127500	HCOI00127500	HCISE00127500	Caenorhabditis elegans	WBGene00017758
17	hco-miR-235	scaffold5196.1_size10491___g20970.t1:3utr	151	-20.72	2	12	98	119	10	0.9	1	UTR	miranda	g20970.t1:3utr	g20970.t1	g20970	g20970	PRJEB506:HCOI01623100	HCOI01623100	HCISE01623100	Caenorhabditis elegans	WBGene00012208
18	hco-miR-235	scaffold1281.1_size80039___g8589.t1:3utr:2	145	-12.77	2	10	65	86	8	1	1	UTR	miranda	g8589.t1:3utr:2	g8589.t1	g8589	g8589	PRJEB506:HCOI00223200	HCOI00223200	HCISE00223200	Caenorhabditis elegans	WBGene00013355
19	hco-miR-235	scaffold2760.1_size36297___g3204.t1:3utr:2	162	-23.12	2	20	13	35	19	0.7895	0.7895	UTR	miranda	g3204.t1:3utr:2	g3204.t1	g3204	g3204	PRJEB506:HCOI00963800	HCOI00963800	HCISE00963800	Caenorhabditis elegans	WBGene00011261
20	hco-miR-235	scaffold4168.1_size18057___g478.t1:3utr	145	-13.45	2	10	44	65	8	1	1	UTR	miranda	g478.t1:3utr	g478.t1	g478	g478	PRJEB506:HCOI01401000	HCOI01401000	HCISE01401000	Caenorhabditis elegans	WBGene00022801
21	hco-miR-235	scaffold202.1_size232803___g17244.t1:3utr:3	148	-13.67	2	13	68	89	11	0.8182	0.9091	UTR	miranda	g17244.t1:3utr:3	g17244.t1	g17244
22	hco-miR-235	scaffold580.1_size137432___g13553.t1:3utr	153	-15.62	2	14	1	14	12	0.8333	0.9167	UTR	miranda	g13553.t1:3utr	g13553.t1	g13553	g13553	PRJEB506:HCOI01728300	HCOI01728300	HCISE01728300	Caenorhabditis elegans	WBGene00003842
23	hco-miR-235	scaffold6054.1_size6533___g16436.t1:3utr:1	145	-10.98	2	10	66	87	8	1	1	UTR	miranda	g16436.t1:3utr:1	g16436.t1	g16436
24	hco-miR-235	scaffold13.1_size529306.1.1_499886___g20354.t1:3utr	150	-19.08	2	11	8	29	9	1	1	UTR	miranda	g20354.t1:3utr	g20354.t1	g20354	g20354	PRJEB506:HCOI00235400	HCOI00235400	HCISE00235400	Caenorhabditis elegans	WBGene00018074
25	hco-miR-235	scaffold7689.1_size3211___g9862.t1:3utr	156	-20.91	2	17	26	47	15	0.8	0.8	UTR	miranda	g9862.t1:3utr	g9862.t1	g9862
26	hco-miR-235	scaffold1547.1_size67993___g7483.t1:3utr	145	-11.92	2	10	36	57	8	1	1	UTR	miranda	g7483.t1:3utr	g7483.t1	g7483	g7483	PRJEB506:HCOI00386500	HCOI00386500	HCISE00386500	Caenorhabditis elegans	WBGene00012544
27	hco-miR-235	scaffold1032.1_size93232___g10174.t1:3utr	145	-17.14	2	10	15	36	8	1	1	UTR	miranda	g10174.t1:3utr	g10174.t1	g10174	g10174	PRJEB506:HCOI00037200	HCOI00037200	HCISE00037200	Caenorhabditis elegans	WBGene00050941
28	hco-miR-235	scaffold758.1_size116411___g11856.t1:3utr	148	-15.11	2	19	27	47	17	0.7059	0.7647	UTR	miranda	g11856.t1:3utr	g11856.t1	g11856
29	hco-miR-235	scaffold994.1_size95447.1.1_68808___g7560.t1:3utr	145	-10.8	2	10	1	13	8	1	1	UTR	miranda	g7560.t1:3utr	g7560.t1	g7560
30	hco-miR-235	scaffold994.1_size95447.1.1_68808___g7559.t1:3utr	145	-10.8	2	10	1	13	8	1	1	UTR	miranda	g7559.t1:3utr	g7559.t1	g7559
31	hco-miR-235	scaffold567.1_size138948___g13645.t1:3utr	147	-13.29	2	12	24	45	10	0.9	0.9	UTR	miranda	g13645.t1:3utr	g13645.t1	g13645	g13645	PRJEB506:HCOI01707600	HCOI01707600	HCISE01707600	Caenorhabditis elegans	WBGene00016805
32	hco-miR-235	scaffold1864.1_size57844___g6019.t1:3utr:2	146	-13.93	2	15	61	82	13	0.7692	0.7692	UTR	miranda	g6019.t1:3utr:2	g6019.t1	g6019	g6019	PRJEB506:HCOI00576900	HCOI00576900	HCISE00576900	Caenorhabditis elegans	WBGene00006310
33	hco-miR-235	scaffold1182.1_size83917___g9026.t1:3utr	145	-15.76	2	10	35	56	8	1	1	UTR	miranda	g9026.t1:3utr	g9026.t1	g9026	g9026	PRJEB506:HCOI00152200	HCOI00152200	HCISE00152200	Caenorhabditis elegans	WBGene00009926
34	hco-miR-235	scaffold3720.1_size22709___g1231.t1:3utr	158	-17.19	2	19	65	86	17	0.7647	0.7647	UTR	miranda	g1231.t1:3utr	g1231.t1	g1231
35	hco-miR-235	scaffold3049.1_size31367___g2486.t1:3utr	148	-14.83	2	21	84	105	19	0.6316	0.6842	UTR	miranda	g2486.t1:3utr	g2486.t1	g2486
36	hco-miR-235	scaffold1474.1_size70973___g7802.t1:3utr	149	-24.68	2	20	72	97	22	0.6818	0.7273	UTR	miranda	g7802.t1:3utr	g7802.t1	g7802
37	hco-miR-235	scaffold954.1_size97929___g10656.t1:3utr	151	-17.23	2	21	154	176	20	0.65	0.75	UTR	miranda	g10656.t1:3utr	g10656.t1	g10656
38	hco-miR-235	scaffold1456.1_size71686___g7864.t1:3utr	152	-21.83	2	20	51	70	18	0.7222	0.7778	UTR	miranda	g7864.t1:3utr	g7864.t1	g7864	g7864	PRJEB506:HCOI00332000	HCOI00332000	HCISE00332000	Caenorhabditis elegans	WBGene00016979
39	hco-miR-235	scaffold264.1_size204498___g16593.t1:3utr:3	145	-10.41	2	10	26	47	8	1	1	UTR	miranda	g16593.t1:3utr:3	g16593.t1	g16593	g16593	PRJEB506:HCOI00919100	HCOI00919100	HCISE00919100	Caenorhabditis elegans	WBGene00015545
40	hco-miR-235	scaffold2555.1_size39911___g3845.t1:3utr	149	-24.68	2	20	72	97	22	0.6818	0.7273	UTR	miranda	g3845.t1:3utr	g3845.t1	g3845
41	hco-miR-235	scaffold833.1_size108280___g11398.t1:3utr	147	-12.57	2	12	203	224	10	0.9	0.9	UTR	miranda	g11398.t1:3utr	g11398.t1	g11398
42	hco-miR-235	scaffold453.1_size158651.1.1_104683___g11131.t1:3utr	149	-14.59	2	14	143	164	12	0.8333	0.8333	UTR	miranda	g11131.t1:3utr	g11131.t1	g11131
43	hco-miR-235	scaffold566.1_size139022___g13669.t1:3utr	151	-19	2	12	23	44	10	0.9	1	UTR	miranda	g13669.t1:3utr	g13669.t1	g13669	g13669	PRJEB506:HCOI01706200	HCOI01706200	HCISE01706200	Caenorhabditis elegans	WBGene00004133
44	hco-miR-235	scaffold275.1_size201171___g16123.t1:3utr	149	-17.1	2	14	135	156	12	0.8333	0.8333	UTR	miranda	g16123.t1:3utr	g16123.t1	g16123
45	hco-miR-235	scaffold275.1_size201171___g16123.t2:3utr	149	-17.1	2	14	135	156	12	0.8333	0.8333	UTR	miranda	g16123.t2:3utr	g16123.t2	g16123
46	hco-miR-235	scaffold72.1_size333796___g19128.t1:3utr	151	-17.4	2	21	157	179	20	0.65	0.75	UTR	miranda	g19128.t1:3utr	g19128.t1	g19128
47	hco-miR-235	scaffold40.1_size406639.4.198701_406639___g16673.t1:3utr	146	-13.29	2	13	164	184	11	0.9091	0.9091	UTR	miranda	g16673.t1:3utr	g16673.t1	g16673	g16673	PRJEB506:HCOI01360600	HCOI01360600	HCISE01360600	Caenorhabditis elegans	WBGene00014262
48	hco-miR-235	scaffold40.1_size406639.4.198701_406639___g16673.t3:3utr	146	-13.29	2	13	164	184	11	0.9091	0.9091	UTR	miranda	g16673.t3:3utr	g16673.t3	g16673	g16673	PRJEB506:HCOI01360600	HCOI01360600	HCISE01360600	Caenorhabditis elegans	WBGene00014262
49	hco-miR-235	scaffold1262.1_size80562___g8667.t1:3utr	151	-19.26	2	12	171	192	10	0.9	1	UTR	miranda	g8667.t1:3utr	g8667.t1	g8667	g8667	PRJEB506:HCOI00211400	HCOI00211400	HCISE00211400	Caenorhabditis elegans	WBGene00014004
50	hco-miR-235	scaffold3518.1_size25032___g1620.t1:3utr	156	-17.2	2	21	182	203	19	0.6316	0.7895	UTR	miranda	g1620.t1:3utr	g1620.t1	g1620
51	hco-miR-235	scaffold2200.1_size47868___g4933.t1:3utr:1	149	-21.85	2	20	205	225	18	0.7222	0.8889	UTR	miranda	g4933.t1:3utr:1	g4933.t1	g4933	g4933	PRJEB506:HCOI00734800	HCOI00734800	HCISE00734800	Caenorhabditis elegans	WBGene00012018
52	hco-miR-235	scaffold653.1_size128434___g12659.t1:3utr	157	-21.37	2	18	180	201	16	0.75	0.8125	UTR	miranda	g12659.t1:3utr	g12659.t1	g12659
53	hco-miR-235	scaffold23.1_size474064___g20282.t1:3utr:3	151	-21.79	2	21	224	249	23	0.6522	0.6957	UTR	miranda	g20282.t1:3utr:3	g20282.t1	g20282
54	hco-miR-235	scaffold71.1_size333870___g19157.t2:3utr	146	-16.84	2	19	8	29	17	0.6471	0.7059	UTR	miranda	g19157.t2:3utr	g19157.t2	g19157
55	hco-miR-235	scaffold71.1_size333870___g19157.t1:3utr	146	-16.84	2	19	8	29	17	0.6471	0.7059	UTR	miranda	g19157.t1:3utr	g19157.t1	g19157
56	hco-miR-235	scaffold202.1_size232803___g17242.t2:3utr	155	-21.35	2	21	234	256	20	0.7	0.75	UTR	miranda	g17242.t2:3utr	g17242.t2	g17242	g17242	PRJEB506:HCOI00653500	HCOI00653500	HCISE00653500	Caenorhabditis elegans	WBGene00012186
57	hco-miR-235	scaffold202.1_size232803___g17242.t1:3utr	155	-21.35	2	21	234	256	20	0.7	0.75	UTR	miranda	g17242.t1:3utr	g17242.t1	g17242	g17242	PRJEB506:HCOI00653500	HCOI00653500	HCISE00653500	Caenorhabditis elegans	WBGene00012186
58	hco-miR-235	scaffold1261.1_size80676___g8670.t1:3utr	155	-20.31	2	20	119	140	18	0.7222	0.7222	UTR	miranda	g8670.t1:3utr	g8670.t1	g8670	g8670	PRJEB506:HCOI00210500	HCOI00210500	HCISE00210500	Caenorhabditis elegans	WBGene00010573
59	hco-miR-235	scaffold1261.1_size80676___g8670.t2:3utr	155	-20.31	2	20	119	140	18	0.7222	0.7222	UTR	miranda	g8670.t2:3utr	g8670.t2	g8670	g8670	PRJEB506:HCOI00210500	HCOI00210500	HCISE00210500	Caenorhabditis elegans	WBGene00010573
60	hco-miR-235	scaffold126.1_size284029___g18243.t1:3utr	147	-13.28	2	12	219	240	10	0.9	0.9	UTR	miranda	g18243.t1:3utr	g18243.t1	g18243
61	hco-miR-235	scaffold1586.1_size66509___g7312.t1:3utr	146	-18.98	2	15	115	136	13	0.8462	0.9231	UTR	miranda	g7312.t1:3utr	g7312.t1	g7312	g7312	PRJEB506:HCOI00410000	HCOI00410000	HCISE00410000	Caenorhabditis elegans	WBGene00007979
62	hco-miR-235	scaffold3532.1_size24844___g1587.t1:3utr	149	-11.8	2	18	236	257	16	0.6875	0.75	UTR	miranda	g1587.t1:3utr	g1587.t1	g1587	g1587	PRJEB506:HCOI01232400	HCOI01232400	HCISE01232400	Caenorhabditis elegans	WBGene00009628
63	hco-miR-235	scaffold593.1_size134844___g13461.t1:3utr	146	-18.98	2	15	115	136	13	0.8462	0.9231	UTR	miranda	g13461.t1:3utr	g13461.t1	g13461	g13461	PRJEB506:HCOI01749300	HCOI01749300	HCISE01749300	Caenorhabditis elegans	WBGene00007979
64	hco-miR-235	scaffold721.1_size121219___g12129.t1:3utr:2	145	-12.21	2	10	306	327	8	1	1	UTR	miranda	g12129.t1:3utr:2	g12129.t1	g12129
65	hco-miR-235	scaffold721.1_size121219___g12128.t1:3utr:2	145	-12.21	2	10	306	327	8	1	1	UTR	miranda	g12128.t1:3utr:2	g12128.t1	g12128
66	hco-miR-235	scaffold1007.1_size94583___g10340.t1:3utr	145	-17.75	2	10	169	190	8	1	1	UTR	miranda	g10340.t1:3utr	g10340.t1	g10340
67	hco-miR-235	scaffold109.1_size301777___g18537.t1:3utr	145	-12.81	2	14	337	358	12	0.75	0.8333	UTR	miranda	g18537.t1:3utr	g18537.t1	g18537	g18537	PRJEB506:HCOI00080600	HCOI00080600	HCISE00080600	Caenorhabditis elegans	WBGene00021567
68	hco-miR-235	scaffold23848.1_size1074___g3354.t1:3utr	155	-21.91	2	21	54	77	21	0.7143	0.7143	UTR	miranda	g3354.t1:3utr	g3354.t1	g3354	g3354	PRJEB506:HCOI00814500	HCOI00814500	HCISE00814500	Caenorhabditis elegans	WBGene00077521
69	hco-miR-235	scaffold2694.1_size37342___g3494.t1:3utr	147	-11.95	2	20	324	345	18	0.6111	0.7222	UTR	miranda	g3494.t1:3utr	g3494.t1	g3494
70	hco-miR-235	scaffold3473.1_size25550___g1701.t2:3utr	147	-11.95	2	20	324	345	18	0.6111	0.7222	UTR	miranda	g1701.t2:3utr	g1701.t2	g1701	g1701	PRJEB506:HCOI01212500	HCOI01212500	HCISE01212500	Caenorhabditis elegans	WBGene00001651
71	hco-miR-235	scaffold3473.1_size25550___g1701.t1:3utr	147	-11.95	2	20	324	345	18	0.6111	0.7222	UTR	miranda	g1701.t1:3utr	g1701.t1	g1701	g1701	PRJEB506:HCOI01212500	HCOI01212500	HCISE01212500	Caenorhabditis elegans	WBGene00001651
72	hco-miR-235	scaffold969.1_size97313___g10569.t1:3utr	153	-16.11	2	18	235	256	16	0.6875	0.8125	UTR	miranda	g10569.t1:3utr	g10569.t1	g10569
73	hco-miR-235	scaffold560.1_size139596___g13722.t1:3utr	156	-27	2	21	347	373	24	0.75	0.7917	UTR	miranda	g13722.t1:3utr	g13722.t1	g13722
74	hco-miR-235	scaffold514.1_size146738___g14082.t1:3utr	154	-17.16	2	21	16	39	21	0.7143	0.7619	UTR	miranda	g14082.t1:3utr	g14082.t1	g14082	g14082	PRJEB506:HCOI01613600	HCOI01613600	HCISE01613600	Caenorhabditis elegans	WBGene00011580
75	hco-miR-235	scaffold543.1_size141721___g13870.t1:3utr	148	-18.45	2	21	363	384	19	0.5789	0.7368	UTR	miranda	g13870.t1:3utr	g13870.t1	g13870	g13870	PRJEB506:HCOI01665900	HCOI01665900	HCISE01665900	Caenorhabditis elegans	WBGene00001334
76	hco-miR-235	scaffold5636.1_size8229___g19626.t1:3utr	151	-16.55	2	12	91	112	10	0.9	1	UTR	miranda	g19626.t1:3utr	g19626.t1	g19626	g19626	PRJEB506:HCOI01701900	HCOI01701900	HCISE01701900	Caenorhabditis elegans	WBGene00004459
77	hco-miR-235	scaffold83.1_size315414___g18926.t1:3utr	145	-11.68	2	10	388	409	8	1	1	UTR	miranda	g18926.t1:3utr	g18926.t1	g18926
78	hco-miR-235	scaffold4291.1_size16964___g304.t1:3utr	160	-21.86	2	17	406	427	15	0.8	0.8667	UTR	miranda	g304.t1:3utr	g304.t1	g304	g304	PRJEB506:HCOI01429800	HCOI01429800	HCISE01429800	Caenorhabditis elegans	WBGene00013457
79	hco-miR-235	scaffold2829.1_size35124___g3007.t1:3utr	146	-21.14	2	19	307	328	17	0.7059	0.8235	UTR	miranda	g3007.t1:3utr	g3007.t1	g3007
80	hco-miR-235	scaffold1233.1_size81595___g8798.t1:3utr	147	-10.8	2	12	399	420	10	0.9	0.9	UTR	miranda	g8798.t1:3utr	g8798.t1	g8798	g8798	PRJEB506:HCOI00190100	HCOI00190100	HCISE00190100	Caenorhabditis elegans	WBGene00009653
81	hco-miR-235	scaffold118.1_size289977___g18401.t2:3utr	150	-15.23	2	19	305	326	17	0.6471	0.7647	UTR	miranda	g18401.t2:3utr	g18401.t2	g18401	g18401	PRJEB506:HCOI00150400	HCOI00150400	HCISE00150400	Caenorhabditis elegans	WBGene00009958
82	hco-miR-235	scaffold118.1_size289977___g18401.t1:3utr	150	-15.23	2	19	305	326	17	0.6471	0.7647	UTR	miranda	g18401.t1:3utr	g18401.t1	g18401	g18401	PRJEB506:HCOI00150400	HCOI00150400	HCISE00150400	Caenorhabditis elegans	WBGene00009958
83	hco-miR-235	scaffold119.1_size288947___g18382.t1:3utr	147	-15.71	2	18	36	56	16	0.75	0.75	UTR	miranda	g18382.t1:3utr	g18382.t1	g18382
84	hco-miR-235	scaffold701.1_size123601___g12315.t1:3utr	152	-17.04	2	13	244	265	11	0.9091	0.9091	UTR	miranda	g12315.t1:3utr	g12315.t1	g12315
85	hco-miR-235	scaffold1873.1_size57535___g5997.t1:3utr:2	145	-10.84	2	10	51	72	8	1	1	UTR	miranda	g5997.t1:3utr:2	g5997.t1	g5997	g5997	PRJEB506:HCOI00580000	HCOI00580000	HCISE00580000	Caenorhabditis elegans	WBGene00000934
86	hco-miR-235	scaffold329.1_size184674.5.64022_115165___g5372.t1:3utr	146	-14.78	2	11	217	238	9	0.8889	1	UTR	miranda	g5372.t1:3utr	g5372.t1	g5372	g5372	PRJEB506:HCOI01155600	HCOI01155600	HCISE01155600	Caenorhabditis elegans	WBGene00019884
87	hco-miR-235	scaffold1208.1_size82878___g8920.t2:3utr	158	-23.42	2	19	98	119	17	0.7059	0.8235	UTR	miranda	g8920.t2:3utr	g8920.t2	g8920	g8920	PRJEB506:HCOI00169900	HCOI00169900	HCISE00169900	Caenorhabditis elegans	WBGene00012208
88	hco-miR-235	scaffold1208.1_size82878___g8920.t3:3utr	158	-23.42	2	19	98	119	17	0.7059	0.8235	UTR	miranda	g8920.t3:3utr	g8920.t3	g8920	g8920	PRJEB506:HCOI00169900	HCOI00169900	HCISE00169900	Caenorhabditis elegans	WBGene00012208
89	hco-miR-235	scaffold1208.1_size82878___g8920.t1:3utr	158	-23.42	2	19	98	119	17	0.7059	0.8235	UTR	miranda	g8920.t1:3utr	g8920.t1	g8920	g8920	PRJEB506:HCOI00169900	HCOI00169900	HCISE00169900	Caenorhabditis elegans	WBGene00012208
90	hco-miR-235	scaffold2880.1_size34126.3.17910_22792___g13268.t1:3utr	151	-16.31	2	21	105	127	20	0.65	0.75	UTR	miranda	g13268.t1:3utr	g13268.t1	g13268	g13268	PRJEB506:HCOI01006300	HCOI01006300	HCISE01006300	Caenorhabditis elegans	WBGene00012382
91	hco-miR-235	scaffold3507.1_size25175___g1635.t1:3utr	147	-12.11	2	12	385	406	10	0.9	0.9	UTR	miranda	g1635.t1:3utr	g1635.t1	g1635	g1635	PRJEB506:HCOI01224700	HCOI01224700	HCISE01224700	Caenorhabditis elegans	WBGene00002247
92	hco-miR-235	scaffold497.1_size150670___g14213.t1:3utr	145	-15.65	2	10	28	49	8	1	1	UTR	miranda	g14213.t1:3utr	g14213.t1	g14213	g14213	PRJEB506:HCOI01575300	HCOI01575300	HCISE01575300	Caenorhabditis elegans	WBGene00010665
93	hco-miR-235	scaffold646.1_size128937___g12710.t1:3utr	145	-12.2	2	10	375	396	8	1	1	UTR	miranda	g12710.t1:3utr	g12710.t1	g12710
94	hco-miR-235	scaffold9873.1_size1869___g6664.t1:3utr	147	-18.57	2	14	49	69	12	0.8333	0.9167	UTR	miranda	g6664.t1:3utr	g6664.t1	g6664
95	hco-miR-235	scaffold124.1_size285112___g18292.t1:3utr	151	-19.81	2	12	387	408	10	0.9	1	UTR	miranda	g18292.t1:3utr	g18292.t1	g18292	g18292	PRJEB506:HCOI00193700	HCOI00193700	HCISE00193700	Caenorhabditis elegans	WBGene00006385
96	hco-miR-235	scaffold692.1_size124977.3.70374_79194___g19743.t1:3utr	145	-23.61	2	19	291	313	18	0.7222	0.8333	UTR	miranda	g19743.t1:3utr	g19743.t1	g19743
97	hco-miR-235	scaffold2567.1_size39664___g3824.t1:3utr	147	-18.57	2	14	49	69	12	0.8333	0.9167	UTR	miranda	g3824.t1:3utr	g3824.t1	g3824	g3824	PRJEB506:HCOI00890600	HCOI00890600	HCISE00890600	Caenorhabditis elegans	WBGene00006757
98	hco-miR-235	scaffold3472.1_size25597___g1704.t2:3utr	150	-16.24	2	11	55	76	9	1	1	UTR	miranda	g1704.t2:3utr	g1704.t2	g1704	g1704	PRJEB506:HCOI01212400	HCOI01212400	HCISE01212400	Caenorhabditis elegans	WBGene00002990
99	hco-miR-235	scaffold3472.1_size25597___g1704.t1:3utr	150	-16.24	2	11	55	76	9	1	1	UTR	miranda	g1704.t1:3utr	g1704.t1	g1704	g1704	PRJEB506:HCOI01212400	HCOI01212400	HCISE01212400	Caenorhabditis elegans	WBGene00002990
100	hco-miR-235	scaffold905.1_size101302___g10917.t1:3utr	148	-13.67	2	18	233	255	17	0.7059	0.7647	UTR	miranda	g10917.t1:3utr	g10917.t1	g10917
101	hco-miR-235	scaffold329.1_size184674.5.64022_115165___g5370.t1:3utr:3	146	-14.78	2	11	253	274	9	0.8889	1	UTR	miranda	g5370.t1:3utr:3	g5370.t1	g5370	g5370	PRJEB506:HCOI01155400	HCOI01155400	HCISE01155400	Caenorhabditis elegans	WBGene00019884
102	hco-miR-235	scaffold373.1_size175042___g15253.t1:3utr	148	-13.67	2	18	238	260	17	0.7059	0.7647	UTR	miranda	g15253.t1:3utr	g15253.t1	g15253	g15253	PRJEB506:HCOI01287600	HCOI01287600	HCISE01287600	Caenorhabditis elegans	WBGene00021854
103	hco-miR-235	scaffold1051.1_size92166___g10058.t2:3utr	147	-10.8	2	12	396	417	10	0.9	0.9	UTR	miranda	g10058.t2:3utr	g10058.t2	g10058	g10058	PRJEB506:HCOI00053200	HCOI00053200	HCISE00053200	Caenorhabditis elegans	WBGene00009653
104	hco-miR-235	scaffold1051.1_size92166___g10058.t1:3utr	147	-10.8	2	12	396	417	10	0.9	0.9	UTR	miranda	g10058.t1:3utr	g10058.t1	g10058	g10058	PRJEB506:HCOI00053200	HCOI00053200	HCISE00053200	Caenorhabditis elegans	WBGene00009653
105	hco-miR-235	scaffold2669.1_size37743___g3562.t1:3utr	149	-30.15	2	20	414	438	21	0.7619	0.8095	UTR	miranda	g3562.t1:3utr	g3562.t1	g3562
106	hco-miR-235	scaffold184.1_size240944.1.1_170093:1-75109___g8190.t1:3utr	145	-9.68	2	10	138	159	8	1	1	UTR	miranda	g8190.t1:3utr	g8190.t1	g8190
107	hco-miR-235	scaffold3925.1_size20563___g892.t1:3utr	148	-16.03	2	17	512	533	15	0.7333	0.7333	UTR	miranda	g892.t1:3utr	g892.t1	g892	g892	PRJEB506:HCOI01338400	HCOI01338400	HCISE01338400	Caenorhabditis elegans	WBGene00006438
108	hco-miR-235	scaffold3925.1_size20563___g892.t2:3utr	148	-16.03	2	17	512	533	15	0.7333	0.7333	UTR	miranda	g892.t2:3utr	g892.t2	g892	g892	PRJEB506:HCOI01338400	HCOI01338400	HCISE01338400	Caenorhabditis elegans	WBGene00006438
109	hco-miR-235	scaffold1471.1_size71109___g7815.t1:3utr	158	-21.69	2	15	344	365	13	0.8462	0.9231	UTR	miranda	g7815.t1:3utr	g7815.t1	g7815	g7815	PRJEB506:HCOI00341100	HCOI00341100	HCISE00341100	Caenorhabditis elegans	WBGene00012796
110	hco-miR-235	scaffold3151.1_size29815___g2286.t1:3utr	147	-12.77	2	12	476	497	10	0.9	0.9	UTR	miranda	g2286.t1:3utr	g2286.t1	g2286	g2286	PRJEB506:HCOI01113900	HCOI01113900	HCISE01113900	Caenorhabditis elegans	WBGene00004736
111	hco-miR-235	scaffold662.1_size127374___g12589.t1:3utr	147	-18.56	2	21	448	471	21	0.619	0.7143	UTR	miranda	g12589.t1:3utr	g12589.t1	g12589
112	hco-miR-235	scaffold5813.1_size7480___g19468.t1:3utr:2	147	-18.57	2	14	49	69	12	0.8333	0.9167	UTR	miranda	g19468.t1:3utr:2	g19468.t1	g19468	g19468	PRJEB506:HCOI01730100	HCOI01730100	HCISE01730100	Caenorhabditis elegans	WBGene00006757
113	hco-miR-235	scaffold3586.1_size24041___g1463.t1:3utr	151	-17.37	2	12	248	269	10	0.9	1	UTR	miranda	g1463.t1:3utr	g1463.t1	g1463
114	hco-miR-235	scaffold2592.1_size39272___g3758.t1:3utr	145	-12.4	2	14	95	116	12	0.75	0.8333	UTR	miranda	g3758.t1:3utr	g3758.t1	g3758	g3758	PRJEB506:HCOI00900200	HCOI00900200	HCISE00900200	Caenorhabditis elegans	WBGene00012115
115	hco-miR-235	scaffold3404.1_size26413___g1821.t1:3utr	145	-20.2	2	21	446	467	20	0.65	0.75	UTR	miranda	g1821.t1:3utr	g1821.t1	g1821	g1821	PRJEB506:HCOI01194000	HCOI01194000	HCISE01194000	Caenorhabditis elegans	WBGene00016283
116	hco-miR-235	scaffold2467.1_size41452___g4085.t1:3utr:2	147	-13.31	2	12	74	95	10	0.9	0.9	UTR	miranda	g4085.t1:3utr:2	g4085.t1	g4085	g4085	PRJEB506:HCOI00849600	HCOI00849600	HCISE00849600	Caenorhabditis elegans	WBGene00006890
117	hco-miR-235	scaffold611.1_size132418___g12964.t1:3utr	150	-14.78	2	15	228	249	13	0.7692	0.8462	UTR	miranda	g12964.t1:3utr	g12964.t1	g12964
118	hco-miR-235	scaffold338.1_size183286.3.56024_183286___g12584.t1:3utr	148	-24.53	2	19	353	378	21	0.7143	0.7143	UTR	miranda	g12584.t1:3utr	g12584.t1	g12584	g12584	PRJEB506:HCOI01184400	HCOI01184400	HCISE01184400	Caenorhabditis elegans	WBGene00010057
119	hco-miR-235	scaffold338.1_size183286.3.56024_183286___g12584.t2:3utr	148	-24.53	2	19	353	378	21	0.7143	0.7143	UTR	miranda	g12584.t2:3utr	g12584.t2	g12584	g12584	PRJEB506:HCOI01184400	HCOI01184400	HCISE01184400	Caenorhabditis elegans	WBGene00010057
120	hco-miR-235	scaffold71.1_size333870___g19158.t1:3utr:1	146	-16.84	2	19	371	392	17	0.6471	0.7059	UTR	miranda	g19158.t1:3utr:1	g19158.t1	g19158
121	hco-miR-235	scaffold70.1_size333876.1.1_296580___g18514.t1:3utr	149	-17.29	2	14	13	34	12	0.8333	0.8333	UTR	miranda	g18514.t1:3utr	g18514.t1	g18514
122	hco-miR-235	scaffold2763.1_size36236___g3197.t1:3utr	148	-13.9	2	13	340	361	11	0.8182	0.9091	UTR	miranda	g3197.t1:3utr	g3197.t1	g3197	g3197	PRJEB506:HCOI00964200	HCOI00964200	HCISE00964200	Caenorhabditis elegans	WBGene00007384
123	hco-miR-235	scaffold1568.1_size67205___g7379.t1:3utr	153	-23.13	2	21	519	540	20	0.75	0.75	UTR	miranda	g7379.t1:3utr	g7379.t1	g7379
124	hco-miR-235	scaffold147.1_size269748___g17963.t1:3utr:2	145	-15.75	2	19	1	24	21	0.6667	0.6667	UTR	miranda	g17963.t1:3utr:2	g17963.t1	g17963
125	hco-miR-235	scaffold287.1_size196057___g16012.t1:3utr	158	-21.69	2	15	343	364	13	0.8462	0.9231	UTR	miranda	g16012.t1:3utr	g16012.t1	g16012	g16012	PRJEB506:HCOI01002700	HCOI01002700	HCISE01002700	Caenorhabditis elegans	WBGene00012796
126	hco-miR-235	scaffold98.1_size306998___g18685.t1:3utr	149	-17.79	2	20	155	175	18	0.6667	0.7778	UTR	miranda	g18685.t1:3utr	g18685.t1	g18685
127	hco-miR-235	scaffold46.1_size384925___g19933.t1:3utr	145	-10.46	2	10	155	176	8	1	1	UTR	miranda	g19933.t1:3utr	g19933.t1	g19933	g19933	PRJEB506:HCOI01499300	HCOI01499300	HCISE01499300	Caenorhabditis elegans	WBGene00021778
128	hco-miR-235	scaffold383.1_size172618___g15167.t1:3utr	150	-13.07	2	11	728	749	9	1	1	UTR	miranda	g15167.t1:3utr	g15167.t1	g15167	g15167	PRJEB506:HCOI01315200	HCOI01315200	HCISE01315200	Caenorhabditis elegans	WBGene00008233
129	hco-miR-235	scaffold11.1_size547670___g20516.t1:3utr	150	-28.19	2	20	269	291	19	0.6842	0.8947	UTR	miranda	g20516.t1:3utr	g20516.t1	g20516
130	hco-miR-235	scaffold582.1_size136857___g13548.t1:3utr	145	-11.97	2	10	586	607	8	1	1	UTR	miranda	g13548.t1:3utr	g13548.t1	g13548	g13548	PRJEB506:HCOI01730600	HCOI01730600	HCISE01730600	Caenorhabditis elegans	WBGene00018369
131	hco-miR-235	scaffold2711.1_size37091___g3442.t1:3utr:3	146	-17.41	2	19	672	693	17	0.6471	0.7059	UTR	miranda	g3442.t1:3utr:3	g3442.t1	g3442	g3442	PRJEB506:HCOI00946300	HCOI00946300	HCISE00946300	Caenorhabditis elegans	WBGene00022885
132	hco-miR-235	scaffold679.1_size126092___g12491.t1:3utr	145	-23.87	3	18	175	196	15	0.7333	0.9333	UTR	miranda	g12491.t1:3utr	g12491.t1	g12491
133	hco-miR-235	scaffold2255.1_size46480___g4755.t1:3utr	145	-11.82	2	10	281	302	8	1	1	UTR	miranda	g4755.t1:3utr	g4755.t1	g4755
134	hco-miR-235	scaffold2955.1_size32858___g2706.t2:3utr:2	164	-33.69	3	21	720	741	18	0.8889	0.8889	UTR	miranda	g2706.t2:3utr:2	g2706.t2	g2706	g2706	PRJEB506:HCOI01034300	HCOI01034300	HCISE01034300	Caenorhabditis elegans	WBGene00019895
135	hco-miR-235	scaffold2955.1_size32858___g2706.t1:3utr:2	164	-33.69	3	21	720	741	18	0.8889	0.8889	UTR	miranda	g2706.t1:3utr:2	g2706.t1	g2706	g2706	PRJEB506:HCOI01034300	HCOI01034300	HCISE01034300	Caenorhabditis elegans	WBGene00019895
136	hco-miR-235	scaffold148.1_size268592___g17930.t1:3utr	145	-16.41	2	18	113	134	16	0.625	0.75	UTR	miranda	g17930.t1:3utr	g17930.t1	g17930
137	hco-miR-235	scaffold17.1_size508259___g20403.t1:3utr:2	145	-14.72	2	10	696	717	8	1	1	UTR	miranda	g20403.t1:3utr:2	g20403.t1	g20403	g20403	PRJEB506:HCOI00482400	HCOI00482400	HCISE00482400	Caenorhabditis elegans	WBGene00001171
138	hco-miR-235	scaffold2909.1_size33606___g2820.t1:3utr	147	-12.05	2	12	169	190	10	0.9	0.9	UTR	miranda	g2820.t1:3utr	g2820.t1	g2820
139	hco-miR-235	scaffold5.1_size735775___g20629.t1:3utr	145	-12.55	2	10	261	282	8	1	1	UTR	miranda	g20629.t1:3utr	g20629.t1	g20629	g20629	PRJEB506:HCOI01581900	HCOI01581900	HCISE01581900	Caenorhabditis elegans	WBGene00009456
140	hco-miR-235	scaffold1010.1_size94307___g10312.t1:3utr	157	-24.43	2	20	610	634	21	0.7143	0.8095	UTR	miranda	g10312.t1:3utr	g10312.t1	g10312
141	hco-miR-235	scaffold3068.1_size31062___g2447.t1:3utr:1	155	-20.16	2	18	783	803	16	0.8125	0.8125	UTR	miranda	g2447.t1:3utr:1	g2447.t1	g2447	g2447	PRJEB506:HCOI01084300	HCOI01084300	HCISE01084300	Caenorhabditis elegans	WBGene00018018
142	hco-miR-235	scaffold2093.1_size50450___g5282.t1:3utr	147	-10.17	2	12	539	560	10	0.9	0.9	UTR	miranda	g5282.t1:3utr	g5282.t1	g5282
143	hco-miR-235	scaffold2093.1_size50450___g5282.t3:3utr	147	-10.17	2	12	539	560	10	0.9	0.9	UTR	miranda	g5282.t3:3utr	g5282.t3	g5282
144	hco-miR-235	scaffold2093.1_size50450___g5282.t2:3utr	147	-10.17	2	12	539	560	10	0.9	0.9	UTR	miranda	g5282.t2:3utr	g5282.t2	g5282
145	hco-miR-235	scaffold3758.1_size22245___g1163.t1:3utr	147	-20.12	2	21	54	77	21	0.6667	0.6667	UTR	miranda	g1163.t1:3utr	g1163.t1	g1163	g1163	PRJEB506:HCOI01293900	HCOI01293900	HCISE01293900	Caenorhabditis elegans	WBGene00077521
146	hco-miR-235	scaffold489.1_size151871.8.120116_151871___g2555.t1:3utr	151	-29.51	2	20	703	724	18	0.7222	0.8333	UTR	miranda	g2555.t1:3utr	g2555.t1	g2555	g2555	PRJEB506:HCOI01556900	HCOI01556900	HCISE01556900	Caenorhabditis elegans	WBGene00020196
147	hco-miR-235	scaffold1302.1_size78801___g8516.t1:3utr:2	149	-15.75	2	18	154	175	16	0.6875	0.75	UTR	miranda	g8516.t1:3utr:2	g8516.t1	g8516	g8516	PRJEB506:HCOI00238500	HCOI00238500	HCISE00238500	Caenorhabditis elegans	WBGene00001174
148	hco-miR-235	scaffold2418.1_size42774___g4234.t1:3utr	145	-26	2	20	440	464	21	0.7143	0.8095	UTR	miranda	g4234.t1:3utr	g4234.t1	g4234
149	hco-miR-235	scaffold8960.1_size2217___g6737.t1:3utr	150	-21.66	2	17	1006	1030	18	0.7778	0.7778	UTR	miranda	g6737.t1:3utr	g6737.t1	g6737
150	hco-miR-235	scaffold132.1_size279949___g18156.t1:3utr	147	-15.2	2	12	211	232	10	0.9	0.9	UTR	miranda	g18156.t1:3utr	g18156.t1	g18156	g18156	PRJEB506:HCOI00248700	HCOI00248700	HCISE00248700	Caenorhabditis elegans	WBGene00001648
151	hco-miR-235	scaffold321.1_size186394___g15710.t1:3utr	155	-19.33	2	21	821	843	20	0.7	0.75	UTR	miranda	g15710.t1:3utr	g15710.t1	g15710
152	hco-miR-235	scaffold2065.1_size51350___g5389.t1:3utr	182	-40.11	2	21	27	47	19	0.8947	0.9474	UTR	miranda	g5389.t1:3utr	g5389.t1	g5389	g5389	PRJEB506:HCOI00670300	HCOI00670300	HCISE00670300	Caenorhabditis elegans	WBGene00008677
153	hco-miR-235	scaffold948.1_size98052___g10667.t1:3utr:2	145	-12.64	2	10	1099	1120	8	1	1	UTR	miranda	g10667.t1:3utr:2	g10667.t1	g10667
154	hco-miR-235	scaffold2784.1_size35870___g3132.t2:3utr	145	-15.09	2	14	213	234	12	0.75	0.8333	UTR	miranda	g3132.t2:3utr	g3132.t2	g3132	g3132	PRJEB506:HCOI00972000	HCOI00972000	HCISE00972000	Caenorhabditis elegans	WBGene00011304
155	hco-miR-235	scaffold2784.1_size35870___g3132.t1:3utr	145	-15.09	2	14	213	234	12	0.75	0.8333	UTR	miranda	g3132.t1:3utr	g3132.t1	g3132	g3132	PRJEB506:HCOI00972000	HCOI00972000	HCISE00972000	Caenorhabditis elegans	WBGene00011304
156	hco-miR-235	scaffold2269.1_size46052___g4714.t1:3utr	150	-22.87	2	19	592	613	17	0.7647	0.8235	UTR	miranda	g4714.t1:3utr	g4714.t1	g4714
157	hco-miR-235	scaffold2670.1_size37687___g3554.t1:3utr	147	-20.72	2	21	371	393	20	0.65	0.7	UTR	miranda	g3554.t1:3utr	g3554.t1	g3554
158	hco-miR-235	scaffold667.1_size126825___g12558.t1:3utr	150	-17.6	2	20	1072	1094	19	0.6842	0.7368	UTR	miranda	g12558.t1:3utr	g12558.t1	g12558
159	hco-miR-235	scaffold632.1_size131011.10.72983_131011___g6047.t1:3utr	158	-24.17	2	20	1133	1155	19	0.7368	0.7895	UTR	miranda	g6047.t1:3utr	g6047.t1	g6047
160	hco-miR-235	scaffold9.1_size557301.2.470765_557301___g9216.t1:3utr	156	-13.58	2	21	161	182	19	0.6842	0.7368	UTR	miranda	g9216.t1:3utr	g9216.t1	g9216
161	hco-miR-235	scaffold1171.1_size84579___g9077.t1:3utr	145	-25.89	2	20	384	404	18	0.7222	0.8333	UTR	miranda	g9077.t1:3utr	g9077.t1	g9077	g9077	PRJEB506:HCOI00145700	HCOI00145700	HCISE00145700	Caenorhabditis elegans	WBGene00003478
162	hco-miR-235	scaffold563.1_size139309___g13678.t1:3utr	145	-10.29	2	10	504	525	8	1	1	UTR	miranda	g13678.t1:3utr	g13678.t1	g13678	g13678	PRJEB506:HCOI01701500	HCOI01701500	HCISE01701500	Caenorhabditis elegans	WBGene00002242
163	hco-miR-235	scaffold563.1_size139309___g13678.t3:3utr	145	-10.29	2	10	504	525	8	1	1	UTR	miranda	g13678.t3:3utr	g13678.t3	g13678	g13678	PRJEB506:HCOI01701500	HCOI01701500	HCISE01701500	Caenorhabditis elegans	WBGene00002242
164	hco-miR-235	scaffold249.1_size209386___g16754.t1:3utr	147	-29.87	2	21	1163	1185	20	0.65	0.85	UTR	miranda	g16754.t1:3utr	g16754.t1	g16754	g16754	PRJEB506:HCOI00856600	HCOI00856600	HCISE00856600	Caenorhabditis elegans	WBGene00015632
165	hco-miR-235	scaffold563.1_size139309___g13678.t2:3utr:1	145	-10.29	2	10	565	586	8	1	1	UTR	miranda	g13678.t2:3utr:1	g13678.t2	g13678	g13678	PRJEB506:HCOI01701500	HCOI01701500	HCISE01701500	Caenorhabditis elegans	WBGene00002242
166	hco-miR-235	scaffold2704.1_size37218___g3475.t1:3utr	151	-27.19	2	21	733	756	21	0.7143	0.8095	UTR	miranda	g3475.t1:3utr	g3475.t1	g3475
167	hco-miR-235	scaffold130.1_size281871___g18176.t1:3utr:1	148	-17.61	2	14	1286	1308	13	0.8462	0.8462	UTR	miranda	g18176.t1:3utr:1	g18176.t1	g18176	g18176	PRJEB506:HCOI00236500	HCOI00236500	HCISE00236500	Caenorhabditis elegans	WBGene00006563
168	hco-miR-235	scaffold2224.1_size47191___g4842.t1:3utr:2	146	-16.08	2	21	957	977	19	0.6842	0.6842	UTR	miranda	g4842.t1:3utr:2	g4842.t1	g4842	g4842	PRJEB506:HCOI00744500	HCOI00744500	HCISE00744500	Caenorhabditis elegans	WBGene00009350
169	hco-miR-235	scaffold797.1_size112185___g11626.t2:3utr	148	-20.89	2	18	1358	1381	18	0.7222	0.7222	UTR	miranda	g11626.t2:3utr	g11626.t2	g11626
170	hco-miR-235	scaffold797.1_size112185___g11626.t3:3utr	148	-20.89	2	18	1358	1381	18	0.7222	0.7222	UTR	miranda	g11626.t3:3utr	g11626.t3	g11626
171	hco-miR-235	scaffold252.1_size208824___g16709.t1:3utr	150	-14.99	2	11	723	744	9	1	1	UTR	miranda	g16709.t1:3utr	g16709.t1	g16709	g16709	PRJEB506:HCOI00870600	HCOI00870600	HCISE00870600	Caenorhabditis elegans	WBGene00016877
172	hco-miR-235	scaffold415.1_size166836:39945-166838___g12572.t1:3utr	147	-27.21	2	21	568	590	20	0.65	0.85	UTR	miranda	g12572.t1:3utr	g12572.t1	g12572
173	hco-miR-235	scaffold95.1_size307390___g18733.t1:3utr:2	148	-27.23	2	21	309	330	19	0.6842	0.7895	UTR	miranda	g18733.t1:3utr:2	g18733.t1	g18733
174	hco-miR-235	scaffold7034.1_size4111___g13108.t1:3utr	151	-13.52	2	20	359	380	18	0.6111	0.7778	UTR	miranda	g13108.t1:3utr	g13108.t1	g13108
175	hco-miR-235	scaffold3480.1_size25504___g1682.t1:3utr	151	-13.52	2	20	359	380	18	0.6111	0.7778	UTR	miranda	g1682.t1:3utr	g1682.t1	g1682	g1682	PRJEB506:HCOI01214800	HCOI01214800	HCISE01214800	Caenorhabditis elegans	WBGene00006608
176	hco-miR-235	scaffold718.1_size121918___g12159.t1:3utr	147	-10.41	2	12	1535	1556	10	0.9	0.9	UTR	miranda	g12159.t1:3utr	g12159.t1	g12159
177	hco-miR-235	scaffold34.1_size425167___g20110.t1:3utr	159	-22.79	2	21	539	562	21	0.7143	0.7619	UTR	miranda	g20110.t1:3utr	g20110.t1	g20110	g20110	PRJEB506:HCOI01192100	HCOI01192100	HCISE01192100	Caenorhabditis elegans	WBGene00001040
178	hco-miR-235	scaffold4088.1_size18940___g613.t1:3utr	145	-27.36	2	19	1258	1280	18	0.6667	0.8889	UTR	miranda	g613.t1:3utr	g613.t1	g613	g613	PRJEB506:HCOI01381700	HCOI01381700	HCISE01381700	Caenorhabditis elegans	WBGene00004091
179	hco-miR-235	scaffold227.1_size216666___g16979.t1:3utr	145	-10.94	2	10	287	308	8	1	1	UTR	miranda	g16979.t1:3utr	g16979.t1	g16979
180	hco-miR-235	scaffold405.1_size168012___g14922.t1:3utr	147	-14.48	2	21	5	28	21	0.619	0.7143	UTR	miranda	g14922.t1:3utr	g14922.t1	g14922	g14922	PRJEB506:HCOI01374200	HCOI01374200	HCISE01374200	Caenorhabditis elegans	WBGene00010117
181	hco-miR-235	scaffold1744.1_size61583___g6486.t1:3utr	160	-24.91	2	13	699	720	11	1	1	UTR	miranda	g6486.t1:3utr	g6486.t1	g6486	g6486	PRJEB506:HCOI00510800	HCOI00510800	HCISE00510800	Caenorhabditis elegans	WBGene00012359
182	hco-miR-235	scaffold303.1_size191881.4.29318_1075:38125-45731___g19499.t1:3utr	147	-18.09	2	13	1390	1412	12	0.8333	0.9167	UTR	miranda	g19499.t1:3utr	g19499.t1	g19499	g19499	PRJEB506:HCOI01070000	HCOI01070000	HCISE01070000	Caenorhabditis elegans	WBGene00021811
183	hco-miR-235	scaffold2093.1_size50450___g5284.t3:3utr	149	-19.1	2	14	1422	1443	12	0.8333	0.8333	UTR	miranda	g5284.t3:3utr	g5284.t3	g5284	g5284	PRJEB506:HCOI00683300	HCOI00683300	HCISE00683300	Caenorhabditis elegans	WBGene00001630
184	hco-miR-235	scaffold2093.1_size50450___g5284.t3:3utr	149	-19.1	2	14	1634	1655	12	0.8333	0.8333	UTR	miranda	g5284.t3:3utr	g5284.t3	g5284	g5284	PRJEB506:HCOI00683300	HCOI00683300	HCISE00683300	Caenorhabditis elegans	WBGene00001630
185	hco-miR-235	scaffold2093.1_size50450___g5284.t2:3utr	149	-19.1	2	14	1422	1443	12	0.8333	0.8333	UTR	miranda	g5284.t2:3utr	g5284.t2	g5284	g5284	PRJEB506:HCOI00683300	HCOI00683300	HCISE00683300	Caenorhabditis elegans	WBGene00001630
186	hco-miR-235	scaffold2093.1_size50450___g5284.t2:3utr	149	-19.1	2	14	1634	1655	12	0.8333	0.8333	UTR	miranda	g5284.t2:3utr	g5284.t2	g5284	g5284	PRJEB506:HCOI00683300	HCOI00683300	HCISE00683300	Caenorhabditis elegans	WBGene00001630
187	hco-miR-235	scaffold2093.1_size50450___g5284.t1:3utr	149	-19.1	2	14	1422	1443	12	0.8333	0.8333	UTR	miranda	g5284.t1:3utr	g5284.t1	g5284	g5284	PRJEB506:HCOI00683300	HCOI00683300	HCISE00683300	Caenorhabditis elegans	WBGene00001630
188	hco-miR-235	scaffold2093.1_size50450___g5284.t1:3utr	149	-19.1	2	14	1634	1655	12	0.8333	0.8333	UTR	miranda	g5284.t1:3utr	g5284.t1	g5284	g5284	PRJEB506:HCOI00683300	HCOI00683300	HCISE00683300	Caenorhabditis elegans	WBGene00001630
189	hco-miR-235	scaffold758.1_size116411___g11857.t1:3utr:3	146	-14.98	2	12	184	206	11	0.9091	0.9091	UTR	miranda	g11857.t1:3utr:3	g11857.t1	g11857
190	hco-miR-235	scaffold1628.1_size65163___g7134.t1:3utr	150	-15.98	2	15	1726	1747	13	0.7692	0.8462	UTR	miranda	g7134.t1:3utr	g7134.t1	g7134	g7134	PRJEB506:HCOI00443000	HCOI00443000	HCISE00443000	Caenorhabditis elegans	WBGene00003605
191	hco-miR-235	scaffold1628.1_size65163___g7134.t1:3utr	146	-12.36	2	13	868	888	11	0.9091	0.9091	UTR	miranda	g7134.t1:3utr	g7134.t1	g7134	g7134	PRJEB506:HCOI00443000	HCOI00443000	HCISE00443000	Caenorhabditis elegans	WBGene00003605
192	hco-miR-235	scaffold833.1_size108280___g11397.t1:3utr:2	153	-19.57	2	18	1305	1326	16	0.6875	0.8125	UTR	miranda	g11397.t1:3utr:2	g11397.t1	g11397
193	hco-miR-235	scaffold878.1_size103481___g11066.t1:3utr	158	-21.16	2	19	630	651	17	0.7647	0.7647	UTR	miranda	g11066.t1:3utr	g11066.t1	g11066
194	hco-miR-235	scaffold631.1_size131077.2.2481_28766___g1800.t1:3utr	145	-13.08	2	10	654	675	8	1	1	UTR	miranda	g1800.t1:3utr	g1800.t1	g1800
195	hco-miR-235	scaffold631.1_size131077.2.2481_28766___g1799.t1:3utr	145	-13.08	2	10	654	675	8	1	1	UTR	miranda	g1799.t1:3utr	g1799.t1	g1799
196	hco-miR-235	scaffold174.1_size247800___g17575.t1:3utr	145	-11.82	2	10	284	305	8	1	1	UTR	miranda	g17575.t1:3utr	g17575.t1	g17575	g17575	PRJEB506:HCOI00506800	HCOI00506800	HCISE00506800	Caenorhabditis elegans	WBGene00015523
197	hco-miR-235	scaffold174.1_size247800___g17575.t1:3utr	145	-14.09	2	10	1440	1461	8	1	1	UTR	miranda	g17575.t1:3utr	g17575.t1	g17575	g17575	PRJEB506:HCOI00506800	HCOI00506800	HCISE00506800	Caenorhabditis elegans	WBGene00015523
198	hco-miR-235	scaffold234.1_size214232___g16923.t1:3utr	145	-16.12	2	10	788	809	8	1	1	UTR	miranda	g16923.t1:3utr	g16923.t1	g16923	g16923	PRJEB506:HCOI00796400	HCOI00796400	HCISE00796400	Caenorhabditis elegans	WBGene00020901
199	hco-miR-235	scaffold350.1_size180340___g15453.t1:3utr:1	145	-15.33	2	10	1402	1423	8	1	1	UTR	miranda	g15453.t1:3utr:1	g15453.t1	g15453	g15453	PRJEB506:HCOI01222600	HCOI01222600	HCISE01222600	Caenorhabditis elegans	WBGene00003177
200	hco-miR-235	scaffold1318.1_size77785___g8438.t1:3utr	149	-26.93	2	21	1139	1158	19	0.7368	0.8421	UTR	miranda	g8438.t1:3utr	g8438.t1	g8438	g8438	PRJEB506:HCOI00247100	HCOI00247100	HCISE00247100	Caenorhabditis elegans	WBGene00010698
201	hco-miR-235	scaffold2277.1_size45960___g4690.t1:3utr	151	-33.22	2	21	324	346	20	0.65	0.9	UTR	miranda	g4690.t1:3utr	g4690.t1	g4690
202	hco-miR-235	scaffold31.1_size429550___g20166.t2:3utr	156	-16.8	2	13	595	616	11	0.9091	1	UTR	miranda	g20166.t2:3utr	g20166.t2	g20166	g20166	PRJEB506:HCOI01094800	HCOI01094800	HCISE01094800	Caenorhabditis elegans	WBGene00019383
203	hco-miR-235	scaffold31.1_size429550___g20166.t1:3utr	156	-16.8	2	13	595	616	11	0.9091	1	UTR	miranda	g20166.t1:3utr	g20166.t1	g20166	g20166	PRJEB506:HCOI01094800	HCOI01094800	HCISE01094800	Caenorhabditis elegans	WBGene00019383
204	hco-miR-235	scaffold2172.1_size48437___g5012.t1:3utr:2	145	-13.11	2	10	124	145	8	1	1	UTR	miranda	g5012.t1:3utr:2	g5012.t1	g5012
205	hco-miR-235	scaffold279.1_size199278___g16086.t1:3utr	145	-14.5	2	10	1345	1366	8	1	1	UTR	miranda	g16086.t1:3utr	g16086.t1	g16086	g16086	PRJEB506:HCOI00973600	HCOI00973600	HCISE00973600	Caenorhabditis elegans	WBGene00007058
206	hco-miR-235	scaffold185.1_size240641___g17418.t1:3utr	145	-10.8	2	10	753	774	8	1	1	UTR	miranda	g17418.t1:3utr	g17418.t1	g17418	g17418	PRJEB506:HCOI00570700	HCOI00570700	HCISE00570700	Caenorhabditis elegans	WBGene00019326
207	hco-miR-235	scaffold1573.1_size67115.5.20464_67115___g4774.t1:3utr	147	-15.69	2	13	163	186	13	0.8462	0.8462	UTR	miranda	g4774.t1:3utr	g4774.t1	g4774
208	hco-miR-235	scaffold548.1_size141440___g13817.t1:3utr	150	-16.27	2	15	1957	1978	13	0.7692	0.8462	UTR	miranda	g13817.t1:3utr	g13817.t1	g13817	g13817	PRJEB506:HCOI01674700	HCOI01674700	HCISE01674700	Caenorhabditis elegans	WBGene00003605
209	hco-miR-235	scaffold548.1_size141440___g13817.t1:3utr	147	-13.37	2	14	834	854	12	0.8333	0.9167	UTR	miranda	g13817.t1:3utr	g13817.t1	g13817	g13817	PRJEB506:HCOI01674700	HCOI01674700	HCISE01674700	Caenorhabditis elegans	WBGene00003605
210	hco-miR-235	scaffold1023.1_size93604___g10216.t1:3utr:2	149	-13.99	2	18	1780	1801	16	0.6875	0.75	UTR	miranda	g10216.t1:3utr:2	g10216.t1	g10216
211	hco-miR-235	scaffold102.1_size303904:1-105799___g11233.t2:3utr	150	-20.6	2	21	485	511	24	0.6667	0.7083	UTR	miranda	g11233.t2:3utr	g11233.t2	g11233
212	hco-miR-235	scaffold102.1_size303904:1-105799___g11233.t1:3utr	150	-20.6	2	21	485	511	24	0.6667	0.7083	UTR	miranda	g11233.t1:3utr	g11233.t1	g11233
213	hco-miR-235	scaffold102.1_size303904:1-105799___g11233.t3:3utr	150	-20.6	2	21	485	511	24	0.6667	0.7083	UTR	miranda	g11233.t3:3utr	g11233.t3	g11233
214	hco-miR-235	scaffold1041.1_size92695___g10110.t1:3utr	145	-14.5	2	10	1980	2001	8	1	1	UTR	miranda	g10110.t1:3utr	g10110.t1	g10110	g10110	PRJEB506:HCOI00044900	HCOI00044900	HCISE00044900	Caenorhabditis elegans	WBGene00007058
215	hco-miR-235	scaffold122.1_size285303___g18337.t1:3utr:2	145	-11.89	2	10	454	475	8	1	1	UTR	miranda	g18337.t1:3utr:2	g18337.t1	g18337
216	hco-miR-235	scaffold223.1_size220934___g17040.t2:3utr:1	147	-12.11	2	12	435	456	10	0.9	0.9	UTR	miranda	g17040.t2:3utr:1	g17040.t2	g17040
217	hco-miR-235	scaffold223.1_size220934___g17040.t1:3utr:1	147	-12.11	2	12	435	456	10	0.9	0.9	UTR	miranda	g17040.t1:3utr:1	g17040.t1	g17040
218	hco-miR-235	scaffold2947.1_size33007___g2729.t1:3utr	154	-21.02	2	19	1220	1241	17	0.7059	0.7647	UTR	miranda	g2729.t1:3utr	g2729.t1	g2729	g2729	PRJEB506:HCOI01031800	HCOI01031800	HCISE01031800	Caenorhabditis elegans	WBGene00001480
219	hco-miR-235	scaffold4282.1_size17059___g315.t1:3utr:1	147	-11.53	2	12	1244	1265	10	0.9	0.9	UTR	miranda	g315.t1:3utr:1	g315.t1	g315
220	hco-miR-235	scaffold1027.1_size93467___g10199.t1:3utr	148	-24.32	2	21	657	678	19	0.6842	0.7895	UTR	miranda	g10199.t1:3utr	g10199.t1	g10199
221	hco-miR-235	scaffold7.1_size611445:1-115413___g11824.t1:3utr	153	-17.94	2	14	2599	2620	12	0.8333	0.9167	UTR	miranda	g11824.t1:3utr	g11824.t1	g11824
222	hco-miR-235	scaffold622.1_size131508___g12901.t1:3utr:2	151	-31.89	3	21	1393	1415	19	0.7895	0.8421	UTR	miranda	g12901.t1:3utr:2	g12901.t1	g12901
223	hco-miR-235	scaffold1027.1_size93467___g10199.t2:3utr:1	148	-24.32	2	21	771	792	19	0.6842	0.7895	UTR	miranda	g10199.t2:3utr:1	g10199.t2	g10199
224	hco-miR-235	scaffold3432.1_size26095___g1772.t1:3utr	145	-12.28	2	10	89	110	8	1	1	UTR	miranda	g1772.t1:3utr	g1772.t1	g1772
225	hco-miR-235	scaffold7257.1_size3783___g13039.t1:3utr:2	149	-22.61	2	18	501	522	16	0.75	0.875	UTR	miranda	g13039.t1:3utr:2	g13039.t1	g13039
226	hco-miR-235	scaffold161.1_size255775___g17713.t1:3utr	155	-21.89	2	12	478	499	10	1	1	UTR	miranda	g17713.t1:3utr	g17713.t1	g17713
227	hco-miR-235	scaffold513.1_size147074.2.106615_147074___g3954.t1:3utr	148	-15.24	2	13	460	481	11	0.8182	0.9091	UTR	miranda	g3954.t1:3utr	g3954.t1	g3954	g3954	PRJEB506:HCOI01611800	HCOI01611800	HCISE01611800	Caenorhabditis elegans	WBGene00022883
228	hco-miR-235	scaffold1021.1_size93705___g10240.t1:3utr:1	148	-25.21	2	21	2188	2209	19	0.7895	0.8421	UTR	miranda	g10240.t1:3utr:1	g10240.t1	g10240	g10240	PRJEB506:HCOI00027700	HCOI00027700	HCISE00027700	Caenorhabditis elegans	WBGene00000095
229	hco-miR-235	scaffold1310.1_size78422___g8482.t1:3utr:1	146	-15.9	2	12	2018	2040	11	0.9091	0.9091	UTR	miranda	g8482.t1:3utr:1	g8482.t1	g8482	g8482	PRJEB506:HCOI00243900	HCOI00243900	HCISE00243900	Caenorhabditis elegans	WBGene00015158
230	hco-miR-235	scaffold1068.1_size90945___g9658.t1:3utr	148	-16.68	2	17	2309	2330	15	0.6667	0.8	UTR	miranda	g9658.t1:3utr	g9658.t1	g9658	g9658	PRJEB506:HCOI00064200	HCOI00064200	HCISE00064200	Caenorhabditis elegans	WBGene00021312
231	hco-miR-235	scaffold161.1_size255775___g17717.t1:3utr	152	-17.7	2	18	1601	1623	17	0.7647	0.7647	UTR	miranda	g17717.t1:3utr	g17717.t1	g17717	g17717	PRJEB506:HCOI00432400	HCOI00432400	HCISE00432400	Caenorhabditis elegans	WBGene00011147
232	hco-miR-235	scaffold828.1_size108906___g11436.t1:3utr	148	-22.22	2	21	2646	2667	19	0.6842	0.7895	UTR	miranda	g11436.t1:3utr	g11436.t1	g11436
233	hco-miR-235	scaffold158.1_size258201___g17740.t1:3utr	146	-14.24	2	19	1568	1589	17	0.6471	0.7059	UTR	miranda	g17740.t1:3utr	g17740.t1	g17740
234	hco-miR-235	scaffold1316.1_size77834___g8444.t1:3utr	150	-24.53	2	19	2314	2335	17	0.7647	0.8235	UTR	miranda	g8444.t1:3utr	g8444.t1	g8444	g8444	PRJEB506:HCOI00246200	HCOI00246200	HCISE00246200	Caenorhabditis elegans	WBGene00010450
235	hco-miR-235	scaffold1582.1_size66686___g7332.t1:3utr	164	-27.39	2	18	3677	3699	17	0.8235	0.8824	UTR	miranda	g7332.t1:3utr	g7332.t1	g7332	g7332	PRJEB506:HCOI00408400	HCOI00408400	HCISE00408400	Caenorhabditis elegans	WBGene00009191
236	hco-miR-235	scaffold1582.1_size66686___g7332.t2:3utr	164	-27.39	2	18	3677	3699	17	0.8235	0.8824	UTR	miranda	g7332.t2:3utr	g7332.t2	g7332	g7332	PRJEB506:HCOI00408400	HCOI00408400	HCISE00408400	Caenorhabditis elegans	WBGene00009191
237	hco-miR-235	scaffold5.1_size735775___g20637.t1:3utr:3	151	-16.91	2	21	416	439	21	0.6667	0.7143	UTR	miranda	g20637.t1:3utr:3	g20637.t1	g20637	g20637	PRJEB506:HCOI01582700	HCOI01582700	HCISE01582700	Caenorhabditis elegans	WBGene00009142
238	hco-miR-235	scaffold291.1_size194606___g15955.t1:3utr	153	-27.22	2	21	139	158	19	0.7895	0.8421	UTR	miranda	g15955.t1:3utr	g15955.t1	g15955	g15955	PRJEB506:HCOI01018000	HCOI01018000	HCISE01018000	Caenorhabditis elegans	WBGene00004753
239	hco-miR-235	scaffold309.1_size190953___g15846.t1:3utr:1	145	-13.38	2	10	425	446	8	1	1	UTR	miranda	g15846.t1:3utr:1	g15846.t1	g15846	g15846	PRJEB506:HCOI01090600	HCOI01090600	HCISE01090600	Caenorhabditis elegans	WBGene00020334
240	hco-miR-235	scaffold4269.1_size17161___g332.t1:3utr	169	-27.91	2	20	1329	1352	20	0.85	0.85	UTR	miranda	g332.t1:3utr	g332.t1	g332
241	hco-miR-235	scaffold260.1_size206000___g16627.t1:3utr:2	151	-20.3	2	21	2752	2774	20	0.7	0.7	UTR	miranda	g16627.t1:3utr:2	g16627.t1	g16627	g16627	PRJEB506:HCOI00905300	HCOI00905300	HCISE00905300	Caenorhabditis elegans	WBGene00008281
242	hco-miR-235	scaffold6.1_size629498___g20583.t2:3utr	146	-19.75	3	21	1686	1706	18	0.7778	0.8333	UTR	miranda	g20583.t2:3utr	g20583.t2	g20583	g20583	PRJEB506:HCOI01756700	HCOI01756700	HCISE01756700	Caenorhabditis elegans	WBGene00007666
243	hco-miR-235	scaffold6.1_size629498___g20583.t1:3utr	146	-19.75	3	21	1686	1706	18	0.7778	0.8333	UTR	miranda	g20583.t1:3utr	g20583.t1	g20583	g20583	PRJEB506:HCOI01756700	HCOI01756700	HCISE01756700	Caenorhabditis elegans	WBGene00007666
244	hco-miR-235	scaffold537.1_size142547:94421-142547___g4969.t1:3utr	153	-18	2	18	721	742	16	0.6875	0.8125	UTR	miranda	g4969.t1:3utr	g4969.t1	g4969
245	hco-miR-235	scaffold537.1_size142547:94421-142547___g4969.t1:3utr	148	-18.32	2	17	331	352	15	0.6667	0.8	UTR	miranda	g4969.t1:3utr	g4969.t1	g4969
246	hco-miR-235	scaffold514.1_size146738___g14085.t1:3utr	145	-12.31	2	10	1733	1754	8	1	1	UTR	miranda	g14085.t1:3utr	g14085.t1	g14085
247	hco-miR-235	scaffold3219.1_size28867___g2169.t1:3utr	151	-14.98	2	17	1889	1911	16	0.75	0.8125	UTR	miranda	g2169.t1:3utr	g2169.t1	g2169
248	hco-miR-235	scaffold3219.1_size28867___g2169.t1:3utr	145	-10.31	2	10	2607	2628	8	1	1	UTR	miranda	g2169.t1:3utr	g2169.t1	g2169
249	hco-miR-235	scaffold3219.1_size28867___g2169.t2:3utr	151	-14.98	2	17	1889	1911	16	0.75	0.8125	UTR	miranda	g2169.t2:3utr	g2169.t2	g2169
250	hco-miR-235	scaffold3219.1_size28867___g2169.t2:3utr	145	-10.31	2	10	2607	2628	8	1	1	UTR	miranda	g2169.t2:3utr	g2169.t2	g2169
251	hco-miR-235	scaffold724.1_size120706___g12115.t1:3utr	160	-23.9	2	21	3836	3857	19	0.7368	0.7368	UTR	miranda	g12115.t1:3utr	g12115.t1	g12115
252	hco-miR-235	scaffold1143.1_size86362.2.46845_86362___g3796.t1:3utr	149	-16.03	2	18	1863	1884	16	0.625	0.8125	UTR	miranda	g3796.t1:3utr	g3796.t1	g3796	g3796	PRJEB506:HCOI00122700	HCOI00122700	HCISE00122700	Caenorhabditis elegans	WBGene00004682
253	hco-miR-235	scaffold1737.1_size61927___g6754.t1:3utr:1	146	-14.4	2	15	5006	5027	13	0.7692	0.7692	UTR	miranda	g6754.t1:3utr:1	g6754.t1	g6754	g6754	PRJEB506:HCOI00505200	HCOI00505200	HCISE00505200	Caenorhabditis elegans	WBGene00010440
254	hco-miR-235	scaffold3113.1_size30434___g2364.t1:3utr:1	156	-22.14	2	17	2257	2278	15	0.7333	0.8667	UTR	miranda	g2364.t1:3utr:1	g2364.t1	g2364
255	hco-miR-235	scaffold278.1_size199613___g16097.t1:3utr:3	153	-27.02	2	18	3804	3825	16	0.75	0.9375	UTR	miranda	g16097.t1:3utr:3	g16097.t1	g16097
256	hco-miR-235	scaffold278.1_size199613___g16097.t1:3utr:3	151	-17.35	2	12	3752	3773	10	0.9	1	UTR	miranda	g16097.t1:3utr:3	g16097.t1	g16097
257	hco-miR-235	scaffold1626.1_size65297___g7142.t1:3utr	145	-21.09	2	18	118	139	16	0.75	0.8125	UTR	miranda	g7142.t1:3utr	g7142.t1	g7142
258	hco-miR-235	scaffold425.1_size164530___g14773.t1:3utr:1	147	-10.8	2	12	1	17	10	0.9	0.9	UTR	miranda	g14773.t1:3utr:1	g14773.t1	g14773
259	hco-miR-235	scaffold564.1_size139080___g13691.t1:3utr	153	-14.36	2	18	1684	1705	16	0.6875	0.8125	UTR	miranda	g13691.t1:3utr	g13691.t1	g13691	g13691	PRJEB506:HCOI01702200	HCOI01702200	HCISE01702200	Caenorhabditis elegans	WBGene00001046
260	hco-miR-235	scaffold564.1_size139080___g13691.t1:3utr	149	-12.35	2	18	5713	5734	16	0.6875	0.75	UTR	miranda	g13691.t1:3utr	g13691.t1	g13691	g13691	PRJEB506:HCOI01702200	HCOI01702200	HCISE01702200	Caenorhabditis elegans	WBGene00001046
261	hco-miR-235	scaffold564.1_size139080___g13691.t1:3utr	148	-20.42	3	21	3382	3403	18	0.7222	0.8333	UTR	miranda	g13691.t1:3utr	g13691.t1	g13691	g13691	PRJEB506:HCOI01702200	HCOI01702200	HCISE01702200	Caenorhabditis elegans	WBGene00001046
262	hco-miR-235	scaffold3551.1_size24607___g1554.t1:3utr:1	147	-13.68	2	12	2373	2394	10	0.9	0.9	UTR	miranda	g1554.t1:3utr:1	g1554.t1	g1554	g1554	PRJEB506:HCOI01238600	HCOI01238600	HCISE01238600	Caenorhabditis elegans	WBGene00016613
263	hco-miR-235	scaffold1894.1_size56663___g5926.t1:3utr	148	-24.11	3	17	6561	6582	14	0.8571	0.9286	UTR	miranda	g5926.t1:3utr	g5926.t1	g5926
264	hco-miR-235	scaffold1645.1_size64353___g7066.t1:3utr	146	-16.25	2	11	1318	1339	9	0.8889	1	UTR	miranda	g7066.t1:3utr	g7066.t1	g7066
265	hco-miR-235	scaffold182.1_size241749.3.142707_241749___g10769.t1:3utr	145	-11.19	2	10	1767	1788	8	1	1	UTR	miranda	g10769.t1:3utr	g10769.t1	g10769
266	hco-miR-235	scaffold2805.1_size35517___g3078.t1:3utr:1	147	-12.21	2	12	2194	2215	10	0.9	0.9	UTR	miranda	g3078.t1:3utr:1	g3078.t1	g3078
267	hco-miR-235	scaffold572.1_size138463___g13604.t1:3utr	149	-13.75	2	14	10293	10314	12	0.8333	0.8333	UTR	miranda	g13604.t1:3utr	g13604.t1	g13604
268	hco-miR-235	scaffold748.1_size117704___g11935.t1:3utr:3	146	-16.61	2	21	13455	13479	22	0.6364	0.7273	UTR	miranda	g11935.t1:3utr:3	g11935.t1	g11935
269	hco-miR-235	augustus_model_g20741	147	-18.99	2	12	642	663	10	0.8	1	DSS	miranda	g20741.t1:3utr	g20741.t1	g20741
270	hco-miR-235	augustus_model_g3591	146	-13.19	2	13	1	18	11	0.9091	0.9091	DSS	miranda	g3591.t1:3utr	g3591.t1	g3591
271	hco-miR-235	augustus_model_g16333	145	-13.63	2	10	855	876	8	1	1	DSS	miranda	g16333.t1:3utr	g16333.t1	g16333	g16333	PRJEB506:HCOI00007400	HCOI00007400	HCISE00007400	Caenorhabditis elegans	WBGene00016107
272	hco-miR-235	augustus_model_g16931	147	-12.28	2	12	800	821	10	0.9	0.9	DSS	miranda	g16931.t1:3utr	g16931.t1	g16931	g16931	PRJEB506:HCOI00007700	HCOI00007700	HCISE00007700	Caenorhabditis elegans	WBGene00006454
273	hco-miR-235	augustus_model_g10380	147	-19.85	2	16	401	422	14	0.7143	0.7857	DSS	miranda	g10380.t1:3utr	g10380.t1	g10380
274	hco-miR-235	augustus_model_g10340	145	-17.75	2	10	169	190	8	1	1	DSS	miranda	g10340.t1:3utr	g10340.t1	g10340
275	hco-miR-235	augustus_model_g10312	157	-24.43	2	20	610	634	21	0.7143	0.8095	DSS	miranda	g10312.t1:3utr	g10312.t1	g10312
276	hco-miR-235	augustus_model_g10286	145	-10.02	2	10	55	76	8	1	1	DSS	miranda	g10286.t1:3utr	g10286.t1	g10286
277	hco-miR-235	augustus_model_g10279	149	-17.16	2	14	442	463	12	0.8333	0.8333	DSS	miranda	g10279.t1:3utr	g10279.t1	g10279
278	hco-miR-235	model_ABC_Hco-pgp-2_g2184.t1_scaffold102.1_size303904_1-105799	150	-20.6	2	21	488	514	24	0.6667	0.7083	DSS	miranda	model_ABC_Hco-pgp-2_g2184.t1_scaffold102.1_size303904_1-105799	model_ABC_Hco-pgp-2_g2184.t1_scaffold102.1_size303904_1-105799	model_ABC_Hco-pgp-2_g2184.t1_scaffold102.1_size303904_1-105799	model_ABC_Hco-pgp-2_g2184.t1_scaffold102.1_size303904_1-105799	PRJEB506:HCOI00025600	HCOI00025600	HCISE00025600	Caenorhabditis elegans	WBGene00003996
279	hco-miR-235	augustus_model_g13971	149	-13.09	2	14	157	178	12	0.8333	0.8333	DSS	miranda	g13971.t1:3utr	g13971.t1	g13971
280	hco-miR-235	augustus_model_g10174	145	-17.14	2	10	15	36	8	1	1	DSS	miranda	g10174.t1:3utr	g10174.t1	g10174	g10174	PRJEB506:HCOI00037200	HCOI00037200	HCISE00037200	Caenorhabditis elegans	WBGene00050941
281	hco-miR-235	augustus_model_g10163	149	-18.21	2	18	23	44	16	0.6875	0.75	DSS	miranda	g10163.t1:3utr	g10163.t1	g10163	g10163	PRJEB506:HCOI00037800	HCOI00037800	HCISE00037800	Caenorhabditis elegans	WBGene00011948
282	hco-miR-235	augustus_model_g10143	147	-21.06	2	12	610	631	10	0.8	1	DSS	miranda	g10143.t1:3utr	g10143.t1	g10143	g10143	PRJEB506:HCOI00039900	HCOI00039900	HCISE00039900	Caenorhabditis elegans	WBGene00012540
283	hco-miR-235	augustus_model_g13799	145	-11.91	2	21	409	428	19	0.6842	0.6842	DSS	miranda	g13799.t1:3utr	g13799.t1	g13799	g13799	PRJEB506:HCOI00042700	HCOI00042700	HCISE00042700	Caenorhabditis elegans	WBGene00021686
284	hco-miR-235	augustus_model_g10128	150	-16.15	2	11	82	103	9	1	1	DSS	miranda	g10128.t1:3utr	g10128.t1	g10128
285	hco-miR-235	augustus_model_g10033	153	-14.67	2	14	8	29	12	0.8333	0.9167	DSS	miranda	g10033.t1:3utr	g10033.t1	g10033
286	hco-miR-235	augustus_model_g18577	149	-16.31	2	14	123	144	12	0.75	0.9167	DSS	miranda	g18577.t1:3utr	g18577.t1	g18577	g18577	PRJEB506:HCOI00059500	HCOI00059500	HCISE00059500	Caenorhabditis elegans	WBGene00012531
287	hco-miR-235	augustus_model_g9996	152	-18.78	2	18	475	497	17	0.7059	0.8235	DSS	miranda	g9996.t1:3utr	g9996.t1	g9996	g9996	PRJEB506:HCOI00061300	HCOI00061300	HCISE00061300	Caenorhabditis elegans	WBGene00011437
288	hco-miR-235	augustus_model_g9659	148	-16.68	2	17	280	301	15	0.6667	0.8	DSS	miranda	g9659.t1:3utr	g9659.t1	g9659	g9659	PRJEB506:HCOI00064300	HCOI00064300	HCISE00064300	Caenorhabditis elegans	WBGene00008123
289	hco-miR-235	augustus_model_g9646	151	-16.62	2	20	817	838	18	0.6667	0.7222	DSS	miranda	g9646.t1:3utr	g9646.t1	g9646	g9646	PRJEB506:HCOI00064400	HCOI00064400	HCISE00064400	Caenorhabditis elegans	WBGene00021112
290	hco-miR-235	augustus_model_g9650	162	-23.97	2	19	725	746	17	0.7647	0.8235	DSS	miranda	g9650.t1:3utr	g9650.t1	g9650
291	hco-miR-235	augustus_model_g9650	162	-23.97	2	19	906	927	17	0.7647	0.8235	DSS	miranda	g9650.t1:3utr	g9650.t1	g9650
292	hco-miR-235	augustus_model_g9637	146	-22.5	2	21	532	552	19	0.6842	0.8421	DSS	miranda	g9637.t1:3utr	g9637.t1	g9637	g9637	PRJEB506:HCOI00067400	HCOI00067400	HCISE00067400	Caenorhabditis elegans	WBGene00014035
293	hco-miR-235	augustus_model_g9618	147	-18.15	2	21	260	283	21	0.619	0.7143	DSS	miranda	g9618.t1:3utr	g9618.t1	g9618	g9618	PRJEB506:HCOI00070000	HCOI00070000	HCISE00070000	Caenorhabditis elegans	WBGene00012858
294	hco-miR-235	augustus_model_g20782	164	-30.1	2	21	752	773	19	0.7368	0.7895	DSS	miranda	g20782.t1:3utr	g20782.t1	g20782	g20782	PRJEB506:HCOI00072200	HCOI00072200	HCISE00072200	Caenorhabditis elegans	WBGene00044674
295	hco-miR-235	augustus_model_g9592	145	-14.42	2	10	670	691	8	1	1	DSS	miranda	g9592.t1:3utr	g9592.t1	g9592	g9592	PRJEB506:HCOI00073300	HCOI00073300	HCISE00073300	Caenorhabditis elegans	WBGene00011240
296	hco-miR-235	augustus_model_g18536	163	-23.55	2	20	49	70	18	0.7778	0.7778	DSS	miranda	g18536.t1:3utr	g18536.t1	g18536	g18536	PRJEB506:HCOI00074000	HCOI00074000	HCISE00074000	Caenorhabditis elegans	WBGene00003073
297	hco-miR-235	augustus_model_g9583	145	-16.69	2	10	865	886	8	1	1	DSS	miranda	g9583.t1:3utr	g9583.t1	g9583	g9583	PRJEB506:HCOI00074700	HCOI00074700	HCISE00074700	Caenorhabditis elegans	WBGene00006942
298	hco-miR-235	augustus_model_g9550	147	-12.8	2	12	15	36	10	0.9	0.9	DSS	miranda	g9550.t1:3utr	g9550.t1	g9550	g9550	PRJEB506:HCOI00077100	HCOI00077100	HCISE00077100	Caenorhabditis elegans	WBGene00009262
299	hco-miR-235	augustus_model_g18537	145	-12.81	2	14	337	358	12	0.75	0.8333	DSS	miranda	g18537.t1:3utr	g18537.t1	g18537	g18537	PRJEB506:HCOI00080600	HCOI00080600	HCISE00080600	Caenorhabditis elegans	WBGene00021567
300	hco-miR-235	augustus_model_g18554	148	-19.63	2	17	326	347	15	0.6667	0.8	DSS	miranda	g18554.t1:3utr	g18554.t1	g18554
301	hco-miR-235	augustus_model_g20516	150	-28.19	2	20	269	291	19	0.6842	0.8947	DSS	miranda	g20516.t1:3utr	g20516.t1	g20516
302	hco-miR-235	augustus_model_g20518	148	-19.42	2	19	784	804	17	0.7059	0.7647	DSS	miranda	g20518.t1:3utr	g20518.t1	g20518	g20518	PRJEB506:HCOI00089900	HCOI00089900	HCISE00089900	Caenorhabditis elegans	WBGene00003963
303	hco-miR-235	augustus_model_g9429	147	-15.7	2	12	138	159	10	0.9	0.9	DSS	miranda	g9429.t1:3utr	g9429.t1	g9429	g9429	PRJEB506:HCOI00093500	HCOI00093500	HCISE00093500	Caenorhabditis elegans	WBGene00019535
304	hco-miR-235	augustus_model_g9417	152	-16.19	2	17	10	31	15	0.7333	0.8	DSS	miranda	g9417.t1:3utr	g9417.t1	g9417	g9417	PRJEB506:HCOI00095100	HCOI00095100	HCISE00095100	Caenorhabditis elegans	WBGene00011776
305	hco-miR-235	augustus_model_g9391	155	-19.15	2	21	738	760	20	0.7	0.75	DSS	miranda	g9391.t1:3utr	g9391.t1	g9391
306	hco-miR-235	augustus_model_g9313	148	-25.43	3	18	289	311	16	0.875	0.875	DSS	miranda	g9313.t1:3utr	g9313.t1	g9313	g9313	PRJEB506:HCOI00101600	HCOI00101600	HCISE00101600	Caenorhabditis elegans	WBGene00002037
307	hco-miR-235	augustus_model_g9354	152	-21.09	2	18	174	198	19	0.6842	0.7895	DSS	miranda	g9354.t1:3utr	g9354.t1	g9354	g9354	PRJEB506:HCOI00103100	HCOI00103100	HCISE00103100	Caenorhabditis elegans	WBGene00000634
308	hco-miR-235	augustus_model_g18460	153	-18.02	2	21	189	208	19	0.6842	0.7895	DSS	miranda	g18460.t1:3utr	g18460.t1	g18460	g18460	PRJEB506:HCOI00110300	HCOI00110300	HCISE00110300	Caenorhabditis elegans	WBGene00010442
309	hco-miR-235	augustus_model_g9294	156	-24.64	2	19	931	955	20	0.7	0.85	DSS	miranda	g9294.t1:3utr	g9294.t1	g9294	g9294	PRJEB506:HCOI00112000	HCOI00112000	HCISE00112000	Caenorhabditis elegans	WBGene00013075
310	hco-miR-235	augustus_model_g9294	151	-25.2	3	21	277	299	19	0.7895	0.8421	DSS	miranda	g9294.t1:3utr	g9294.t1	g9294	g9294	PRJEB506:HCOI00112000	HCOI00112000	HCISE00112000	Caenorhabditis elegans	WBGene00013075
311	hco-miR-235	augustus_model_g9270	146	-13.84	2	19	660	681	17	0.6471	0.7059	DSS	miranda	g9270.t1:3utr	g9270.t1	g9270
312	hco-miR-235	augustus_model_g9222	156	-21.59	2	21	359	380	19	0.6842	0.7368	DSS	miranda	g9222.t1:3utr	g9222.t1	g9222
313	hco-miR-235	model_lgic_g11452.t1	146	-16.1	2	21	401	421	19	0.6842	0.6842	DSS	miranda	model_lgic_g11452.t1	model_lgic_g11452.t1	model_lgic_g11452.t1	model_lgic_g11452.t1	PRJEB506:HCOI00127300	HCOI00127300	HCISE00127300	Caenorhabditis elegans	WBGene00000071
314	hco-miR-235	model_lgic_g2422.t1	145	-12.2	2	18	531	552	16	0.625	0.75	DSS	miranda	model_lgic_g2422.t1	model_lgic_g2422.t1	model_lgic_g2422.t1	model_lgic_g2422.t1	PRJEB506:HCOI00129000	HCOI00129000	HCISE00129000	Caenorhabditis elegans	WBGene00018762
315	hco-miR-235	model_lgic_g11463.t1	159	-29.64	2	21	505	527	20	0.75	0.9	DSS	miranda	model_lgic_g11463.t1	model_lgic_g11463.t1	model_lgic_g11463.t1	model_lgic_g11463.t1	PRJEB506:HCOI00131600	HCOI00131600	HCISE00131600	Caenorhabditis elegans	WBGene00022587
316	hco-miR-235	augustus_model_g2299	152	-20.04	2	21	413	434	19	0.6842	0.6842	DSS	miranda	g2299.t1:3utr	g2299.t1	g2299
317	hco-miR-235	augustus_model_g9137	159	-20.76	2	20	522	543	18	0.7222	0.7778	DSS	miranda	g9137.t1:3utr	g9137.t1	g9137	g9137	PRJEB506:HCOI00135400	HCOI00135400	HCISE00135400	Caenorhabditis elegans	WBGene00015679
318	hco-miR-235	augustus_model_g9099	145	-9.93	2	10	80	101	8	1	1	DSS	miranda	g9099.t1:3utr	g9099.t1	g9099
319	hco-miR-235	augustus_model_g17936	156	-18.35	2	21	399	420	19	0.6842	0.7368	DSS	miranda	g17936.t1:3utr	g17936.t1	g17936	g17936	PRJEB506:HCOI00143600	HCOI00143600	HCISE00143600	Caenorhabditis elegans	WBGene00019911
320	hco-miR-235	augustus_model_g9064	145	-12.89	2	10	494	515	8	1	1	DSS	miranda	g9064.t1:3utr	g9064.t1	g9064	g9064	PRJEB506:HCOI00146900	HCOI00146900	HCISE00146900	Caenorhabditis elegans	WBGene00017052
321	hco-miR-235	augustus_model_g18382	150	-20.04	2	19	687	708	17	0.6471	0.7647	DSS	miranda	g18382.t1:3utr	g18382.t1	g18382
322	hco-miR-235	augustus_model_g18382	147	-15.71	2	18	36	56	16	0.75	0.75	DSS	miranda	g18382.t1:3utr	g18382.t1	g18382
323	hco-miR-235	augustus_model_g18383	150	-20.04	2	19	929	950	17	0.6471	0.7647	DSS	miranda	g18383.t1:3utr	g18383.t1	g18383
324	hco-miR-235	augustus_model_g18383	147	-15.71	2	18	278	298	16	0.75	0.75	DSS	miranda	g18383.t1:3utr	g18383.t1	g18383
325	hco-miR-235	augustus_model_g8983	159	-20.85	2	21	10	32	20	0.75	0.75	DSS	miranda	g8983.t1:3utr	g8983.t1	g8983
326	hco-miR-235	augustus_model_g8972	148	-16.7	2	14	1	18	13	0.8462	0.8462	DSS	miranda	g8972.t1:3utr	g8972.t1	g8972	g8972	PRJEB506:HCOI00161600	HCOI00161600	HCISE00161600	Caenorhabditis elegans	WBGene00011965
327	hco-miR-235	augustus_model_g19947	152	-18.27	2	17	650	671	15	0.7333	0.8	DSS	miranda	g19947.t1:3utr	g19947.t1	g19947
328	hco-miR-235	augustus_model_g8941	147	-12.31	2	12	513	534	10	0.9	0.9	DSS	miranda	g8941.t1:3utr	g8941.t1	g8941	g8941	PRJEB506:HCOI00166300	HCOI00166300	HCISE00166300	Caenorhabditis elegans	WBGene00013694
329	hco-miR-235	augustus_model_g8920	158	-23.42	2	19	98	119	17	0.7059	0.8235	DSS	miranda	g8920.t1:3utr	g8920.t1	g8920	g8920	PRJEB506:HCOI00169900	HCOI00169900	HCISE00169900	Caenorhabditis elegans	WBGene00012208
330	hco-miR-235	augustus_model_g8916	149	-22.62	2	18	800	821	16	0.75	0.875	DSS	miranda	g8916.t1:3utr	g8916.t1	g8916
331	hco-miR-235	augustus_model_g18344	158	-22.38	2	19	378	399	17	0.7059	0.8235	DSS	miranda	g18344.t1:3utr	g18344.t1	g18344	g18344	PRJEB506:HCOI00171900	HCOI00171900	HCISE00171900	Caenorhabditis elegans	WBGene00015915
332	hco-miR-235	augustus_model_g18351	148	-14.9	2	21	847	868	19	0.6316	0.6842	DSS	miranda	g18351.t1:3utr	g18351.t1	g18351	g18351	PRJEB506:HCOI00172600	HCOI00172600	HCISE00172600	Caenorhabditis elegans	WBGene00020017
333	hco-miR-235	augustus_model_g8866	151	-11.68	2	16	584	605	14	0.7857	0.7857	DSS	miranda	g8866.t1:3utr	g8866.t1	g8866	g8866	PRJEB506:HCOI00179000	HCOI00179000	HCISE00179000	Caenorhabditis elegans	WBGene00007681
334	hco-miR-235	augustus_model_g8843	146	-17.03	2	21	890	910	19	0.6316	0.7368	DSS	miranda	g8843.t1:3utr	g8843.t1	g8843	g8843	PRJEB506:HCOI00182800	HCOI00182800	HCISE00182800	Caenorhabditis elegans	WBGene00004077
335	hco-miR-235	model_lgic_g11850.t1	146	-15.96	2	21	239	264	23	0.6522	0.6957	DSS	miranda	model_lgic_g11850.t1	model_lgic_g11850.t1	model_lgic_g11850.t1
336	hco-miR-235	model_lgic_g11852.t1	146	-18.22	2	21	214	237	21	0.6667	0.7143	DSS	miranda	model_lgic_g11852.t1	model_lgic_g11852.t1	model_lgic_g11852.t1
337	hco-miR-235	augustus_model_g18288	149	-16.17	2	19	85	107	18	0.6667	0.7778	DSS	miranda	g18288.t1:3utr	g18288.t1	g18288
338	hco-miR-235	augustus_model_g18293	146	-20.13	2	13	976	996	11	0.9091	0.9091	DSS	miranda	g18293.t1:3utr	g18293.t1	g18293	g18293	PRJEB506:HCOI00193800	HCOI00193800	HCISE00193800	Caenorhabditis elegans	WBGene00004143
339	hco-miR-235	augustus_model_g8749	147	-10.66	2	16	933	954	14	0.7143	0.7857	DSS	miranda	g8749.t1:3utr	g8749.t1	g8749
340	hco-miR-235	augustus_model_g8694	145	-13.49	2	10	471	492	8	1	1	DSS	miranda	g8694.t1:3utr	g8694.t1	g8694	g8694	PRJEB506:HCOI00205600	HCOI00205600	HCISE00205600	Caenorhabditis elegans	WBGene00011821
341	hco-miR-235	augustus_model_g8670	155	-20.31	2	20	119	140	18	0.7222	0.7222	DSS	miranda	g8670.t1:3utr	g8670.t1	g8670	g8670	PRJEB506:HCOI00210500	HCOI00210500	HCISE00210500	Caenorhabditis elegans	WBGene00010573
342	hco-miR-235	augustus_model_g8667	151	-19.26	2	12	171	192	10	0.9	1	DSS	miranda	g8667.t1:3utr	g8667.t1	g8667	g8667	PRJEB506:HCOI00211400	HCOI00211400	HCISE00211400	Caenorhabditis elegans	WBGene00014004
343	hco-miR-235	augustus_model_g8661	145	-13.57	2	10	542	563	8	1	1	DSS	miranda	g8661.t1:3utr	g8661.t1	g8661	g8661	PRJEB506:HCOI00212800	HCOI00212800	HCISE00212800	Caenorhabditis elegans	WBGene00003000
344	hco-miR-235	augustus_model_g8630	154	-21.9	2	21	179	202	21	0.7143	0.7619	DSS	miranda	g8630.t1:3utr	g8630.t1	g8630	g8630	PRJEB506:HCOI00217000	HCOI00217000	HCISE00217000	Caenorhabditis elegans	WBGene00013782
345	hco-miR-235	augustus_model_g8622	150	-14.52	2	19	527	548	17	0.7059	0.7059	DSS	miranda	g8622.t1:3utr	g8622.t1	g8622	g8622	PRJEB506:HCOI00217300	HCOI00217300	HCISE00217300	Caenorhabditis elegans	WBGene00018966
346	hco-miR-235	augustus_model_g8628	146	-20.17	2	13	631	651	11	0.9091	0.9091	DSS	miranda	g8628.t1:3utr	g8628.t1	g8628	g8628	PRJEB506:HCOI00217900	HCOI00217900	HCISE00217900	Caenorhabditis elegans	WBGene00011873
347	hco-miR-235	augustus_model_g18221	157	-20.12	2	18	357	378	16	0.75	0.8125	DSS	miranda	g18221.t1:3utr	g18221.t1	g18221
348	hco-miR-235	augustus_model_g8578	148	-12.52	2	13	340	361	11	0.8182	0.9091	DSS	miranda	g8578.t1:3utr	g8578.t1	g8578	g8578	PRJEB506:HCOI00225900	HCOI00225900	HCISE00225900	Caenorhabditis elegans	WBGene00002262
349	hco-miR-235	augustus_model_g18190	145	-11.14	2	10	298	319	8	1	1	DSS	miranda	g18190.t1:3utr	g18190.t1	g18190	g18190	PRJEB506:HCOI00227700	HCOI00227700	HCISE00227700	Caenorhabditis elegans	WBGene00012004
350	hco-miR-235	augustus_model_g18193	149	-18.74	2	18	47	68	16	0.6875	0.75	DSS	miranda	g18193.t1:3utr	g18193.t1	g18193	g18193	PRJEB506:HCOI00228000	HCOI00228000	HCISE00228000	Caenorhabditis elegans	WBGene00000210
351	hco-miR-235	augustus_model_g8532	146	-13.99	2	12	948	970	11	0.9091	0.9091	DSS	miranda	g8532.t1:3utr	g8532.t1	g8532	g8532	PRJEB506:HCOI00233700	HCOI00233700	HCISE00233700	Caenorhabditis elegans	WBGene00015425
352	hco-miR-235	augustus_model_g20354	150	-19.08	2	11	8	29	9	1	1	DSS	miranda	g20354.t1:3utr	g20354.t1	g20354	g20354	PRJEB506:HCOI00235400	HCOI00235400	HCISE00235400	Caenorhabditis elegans	WBGene00018074
353	hco-miR-235	augustus_model_g8499	145	-15.92	2	10	123	144	8	1	1	DSS	miranda	g8499.t1:3utr	g8499.t1	g8499	g8499	PRJEB506:HCOI00240000	HCOI00240000	HCISE00240000	Caenorhabditis elegans	WBGene00022168
354	hco-miR-235	augustus_model_g8483	145	-13.21	2	10	965	986	8	1	1	DSS	miranda	g8483.t1:3utr	g8483.t1	g8483	g8483	PRJEB506:HCOI00241400	HCOI00241400	HCISE00241400	Caenorhabditis elegans	WBGene00012699
355	hco-miR-235	augustus_model_g8462	153	-14.73	2	19	931	953	18	0.6667	0.8333	DSS	miranda	g8462.t1:3utr	g8462.t1	g8462	g8462	PRJEB506:HCOI00245400	HCOI00245400	HCISE00245400	Caenorhabditis elegans	WBGene00017931
356	hco-miR-235	augustus_model_g8439	149	-26.93	2	21	505	524	19	0.7368	0.8421	DSS	miranda	g8439.t1:3utr	g8439.t1	g8439	g8439	PRJEB506:HCOI00247200	HCOI00247200	HCISE00247200	Caenorhabditis elegans	WBGene00020932
357	hco-miR-235	augustus_model_g8420	146	-15.78	2	13	613	633	11	0.9091	0.9091	DSS	miranda	g8420.t1:3utr	g8420.t1	g8420
358	hco-miR-235	augustus_model_g8393	156	-19.71	2	21	597	618	19	0.6842	0.7368	DSS	miranda	g8393.t1:3utr	g8393.t1	g8393	g8393	PRJEB506:HCOI00254200	HCOI00254200	HCISE00254200	Caenorhabditis elegans	WBGene00015219
359	hco-miR-235	augustus_model_g8384	151	-19.99	2	21	144	166	20	0.65	0.75	DSS	miranda	g8384.t1:3utr	g8384.t1	g8384
360	hco-miR-235	augustus_model_g8367	153	-23.34	2	21	152	177	23	0.6957	0.7826	DSS	miranda	g8367.t1:3utr	g8367.t1	g8367	g8367	PRJEB506:HCOI00259000	HCOI00259000	HCISE00259000	Caenorhabditis elegans	WBGene00004417
361	hco-miR-235	augustus_model_g8328	151	-17.41	2	20	854	875	18	0.6667	0.7222	DSS	miranda	g8328.t1:3utr	g8328.t1	g8328	g8328	PRJEB506:HCOI00265200	HCOI00265200	HCISE00265200	Caenorhabditis elegans	WBGene00015116
362	hco-miR-235	augustus_model_g18121	145	-10.41	2	10	839	860	8	1	1	DSS	miranda	g18121.t1:3utr	g18121.t1	g18121
363	hco-miR-235	augustus_model_g8304	152	-14.86	2	13	322	343	11	0.9091	0.9091	DSS	miranda	g8304.t1:3utr	g8304.t1	g8304	g8304	PRJEB506:HCOI00269300	HCOI00269300	HCISE00269300	Caenorhabditis elegans	WBGene00004209
364	hco-miR-235	augustus_model_g6563	148	-35.2	3	21	239	260	18	0.8333	0.8889	DSS	miranda	g6563.t1:3utr	g6563.t1	g6563
365	hco-miR-235	augustus_model_g8299	151	-15.99	2	12	859	880	10	0.9	1	DSS	miranda	g8299.t1:3utr	g8299.t1	g8299	g8299	PRJEB506:HCOI00269800	HCOI00269800	HCISE00269800	Caenorhabditis elegans	WBGene00000201
366	hco-miR-235	augustus_model_g8287	150	-14.48	2	11	177	198	9	1	1	DSS	miranda	g8287.t1:3utr	g8287.t1	g8287	g8287	PRJEB506:HCOI00271100	HCOI00271100	HCISE00271100	Caenorhabditis elegans	WBGene00001523
367	hco-miR-235	model_lgic_Hco-avr-14b_g12494.t1_scaffold1358.1_size75649	148	-22.43	2	21	834	855	19	0.6842	0.7895	DSS	miranda	model_lgic_Hco-avr-14b_g12494.t1_scaffold1358.1_size75649	model_lgic_Hco-avr-14b_g12494.t1_scaffold1358.1_size75649	model_lgic_Hco-avr-14b_g12494.t1_scaffold1358.1_size75649	model_lgic_Hco-avr-14b_g12494.t1_scaffold1358.1_size75649	PRJEB506:HCOI00274000	HCOI00274000	HCISE00274000	Caenorhabditis elegans	WBGene00000232
368	hco-miR-235	augustus_model_g15089	148	-17.75	2	21	818	837	19	0.7368	0.7368	DSS	miranda	g15089.t1:3utr	g15089.t1	g15089	g15089	PRJEB506:HCOI00281100	HCOI00281100	HCISE00281100	Caenorhabditis elegans	WBGene00022603
369	hco-miR-235	augustus_model_g8198	148	-19.93	2	14	467	489	13	0.7692	0.9231	DSS	miranda	g8198.t1:3utr	g8198.t1	g8198	g8198	PRJEB506:HCOI00283200	HCOI00283200	HCISE00283200	Caenorhabditis elegans	WBGene00001027
370	hco-miR-235	augustus_model_g8204	158	-18.5	2	15	101	122	13	0.8462	0.9231	DSS	miranda	g8204.t1:3utr	g8204.t1	g8204	g8204	PRJEB506:HCOI00283800	HCOI00283800	HCISE00283800	Caenorhabditis elegans	WBGene00017998
371	hco-miR-235	augustus_model_g18094	150	-18.06	2	11	374	395	9	1	1	DSS	miranda	g18094.t1:3utr	g18094.t1	g18094
372	hco-miR-235	augustus_model_g18061	147	-15.83	2	12	96	117	10	0.9	0.9	DSS	miranda	g18061.t1:3utr	g18061.t1	g18061	g18061	PRJEB506:HCOI00291800	HCOI00291800	HCISE00291800	Caenorhabditis elegans	WBGene00003947
373	hco-miR-235	augustus_model_g8143	157	-26	2	21	578	604	24	0.7083	0.7917	DSS	miranda	g8143.t1:3utr	g8143.t1	g8143	g8143	PRJEB506:HCOI00293500	HCOI00293500	HCISE00293500	Caenorhabditis elegans	WBGene00020503
374	hco-miR-235	augustus_model_g20460	145	-11.82	2	10	888	909	8	1	1	DSS	miranda	g20460.t1:3utr	g20460.t1	g20460	g20460	PRJEB506:HCOI00298500	HCOI00298500	HCISE00298500	Caenorhabditis elegans	WBGene00000750
375	hco-miR-235	augustus_model_g8083	150	-24.6	2	16	754	779	18	0.7222	0.7778	DSS	miranda	g8083.t1:3utr	g8083.t1	g8083	g8083	PRJEB506:HCOI00303400	HCOI00303400	HCISE00303400	Caenorhabditis elegans	WBGene00007417
376	hco-miR-235	augustus_model_g18031	150	-13.14	2	19	325	346	17	0.6471	0.7647	DSS	miranda	g18031.t1:3utr	g18031.t1	g18031
377	hco-miR-235	augustus_model_g7051	151	-20.67	2	21	525	547	20	0.65	0.75	DSS	miranda	g7051.t1:3utr	g7051.t1	g7051	g7051	PRJEB506:HCOI00322900	HCOI00322900	HCISE00322900	Caenorhabditis elegans	WBGene00021849
378	hco-miR-235	augustus_model_g7927	148	-11.49	2	13	454	475	11	0.8182	0.9091	DSS	miranda	g7927.t1:3utr	g7927.t1	g7927
379	hco-miR-235	augustus_model_g7921	151	-28.09	2	20	960	981	18	0.7222	0.8333	DSS	miranda	g7921.t1:3utr	g7921.t1	g7921
380	hco-miR-235	augustus_model_g7909	146	-17.24	2	19	778	799	17	0.7059	0.8235	DSS	miranda	g7909.t1:3utr	g7909.t1	g7909
381	hco-miR-235	augustus_model_g7891	145	-12.74	2	10	204	225	8	1	1	DSS	miranda	g7891.t1:3utr	g7891.t1	g7891	g7891	PRJEB506:HCOI00329500	HCOI00329500	HCISE00329500	Caenorhabditis elegans	WBGene00003162
382	hco-miR-235	augustus_model_g7864	152	-21.83	2	20	51	70	18	0.7222	0.7778	DSS	miranda	g7864.t1:3utr	g7864.t1	g7864	g7864	PRJEB506:HCOI00332000	HCOI00332000	HCISE00332000	Caenorhabditis elegans	WBGene00016979
383	hco-miR-235	augustus_model_g7860	145	-14.6	2	10	97	118	8	1	1	DSS	miranda	g7860.t1:3utr	g7860.t1	g7860
384	hco-miR-235	augustus_model_g10214	147	-24.92	2	21	425	447	20	0.7	0.8	DSS	miranda	g10214.t1:3utr	g10214.t1	g10214
385	hco-miR-235	augustus_model_g11383	145	-14.55	2	10	798	819	8	1	1	DSS	miranda	g11383.t1:3utr	g11383.t1	g11383	g11383	PRJEB506:HCOI00333900	HCOI00333900	HCISE00333900	Caenorhabditis elegans	WBGene00013198
386	hco-miR-235	augustus_model_g7850	150	-20.89	2	21	796	816	19	0.7368	0.8421	DSS	miranda	g7850.t1:3utr	g7850.t1	g7850	g7850	PRJEB506:HCOI00335200	HCOI00335200	HCISE00335200	Caenorhabditis elegans	WBGene00011575
387	hco-miR-235	augustus_model_g7851	150	-20.89	2	21	328	348	19	0.7368	0.8421	DSS	miranda	g7851.t1:3utr	g7851.t1	g7851
388	hco-miR-235	augustus_model_g7837	150	-20.04	2	19	853	874	17	0.6471	0.7647	DSS	miranda	g7837.t1:3utr	g7837.t1	g7837
389	hco-miR-235	augustus_model_g7814	145	-24.62	2	18	462	483	16	0.75	0.8125	DSS	miranda	g7814.t1:3utr	g7814.t1	g7814
390	hco-miR-235	augustus_model_g16553	145	-12.44	2	10	650	671	8	1	1	DSS	miranda	g16553.t1:3utr	g16553.t1	g16553	g16553	PRJEB506:HCOI00341200	HCOI00341200	HCISE00341200	Caenorhabditis elegans	WBGene00014093
391	hco-miR-235	augustus_model_g7766	145	-14.16	2	10	506	527	8	1	1	DSS	miranda	g7766.t1:3utr	g7766.t1	g7766
392	hco-miR-235	augustus_model_g7750	147	-12.54	2	18	77	97	16	0.75	0.75	DSS	miranda	g7750.t1:3utr	g7750.t1	g7750
393	hco-miR-235	augustus_model_g7751	155	-28.35	3	21	658	681	20	0.8	0.85	DSS	miranda	g7751.t1:3utr	g7751.t1	g7751
394	hco-miR-235	augustus_model_g17919	146	-19.86	2	20	480	502	19	0.7368	0.7895	DSS	miranda	g17919.t1:3utr	g17919.t1	g17919
395	hco-miR-235	augustus_model_g20422	146	-15.73	2	11	737	758	9	0.8889	1	DSS	miranda	g20422.t1:3utr	g20422.t1	g20422
396	hco-miR-235	augustus_model_g20436	145	-11.82	2	10	220	241	8	1	1	DSS	miranda	g20436.t1:3utr	g20436.t1	g20436	g20436	PRJEB506:HCOI00358000	HCOI00358000	HCISE00358000	Caenorhabditis elegans	WBGene00001366
397	hco-miR-235	augustus_model_g7672	145	-15.02	2	10	173	194	8	1	1	DSS	miranda	g7672.t1:3utr	g7672.t1	g7672
398	hco-miR-235	augustus_model_g7607	153	-17.14	2	18	217	238	16	0.75	0.75	DSS	miranda	g7607.t1:3utr	g7607.t1	g7607	g7607	PRJEB506:HCOI00373200	HCOI00373200	HCISE00373200	Caenorhabditis elegans	WBGene00019884
399	hco-miR-235	augustus_model_g17819	151	-32.31	2	18	74	97	18	0.8333	0.8889	DSS	miranda	g17819.t1:3utr	g17819.t1	g17819
400	hco-miR-235	augustus_model_g17830	145	-15.09	2	10	72	93	8	1	1	DSS	miranda	g17830.t1:3utr	g17830.t1	g17830
401	hco-miR-235	augustus_model_g17831	145	-15.09	2	10	850	871	8	1	1	DSS	miranda	g17831.t1:3utr	g17831.t1	g17831	g17831	PRJEB506:HCOI00378200	HCOI00378200	HCISE00378200	Caenorhabditis elegans	WBGene00011891
402	hco-miR-235	augustus_model_g7533	145	-11.11	2	10	264	285	8	1	1	DSS	miranda	g7533.t1:3utr	g7533.t1	g7533
403	hco-miR-235	augustus_model_g7486	146	-21.03	2	19	556	577	17	0.7059	0.8235	DSS	miranda	g7486.t1:3utr	g7486.t1	g7486
404	hco-miR-235	augustus_model_g17792	157	-22	2	21	39	61	21	0.7143	0.8095	DSS	miranda	g17792.t1:3utr	g17792.t1	g17792	g17792	PRJEB506:HCOI00389000	HCOI00389000	HCISE00389000	Caenorhabditis elegans	WBGene00001590
405	hco-miR-235	augustus_model_g7448	147	-16.09	2	13	865	887	12	0.8333	0.9167	DSS	miranda	g7448.t1:3utr	g7448.t1	g7448	g7448	PRJEB506:HCOI00392400	HCOI00392400	HCISE00392400	Caenorhabditis elegans	WBGene00018952
406	hco-miR-235	augustus_model_g7450	150	-20.53	2	11	551	572	9	1	1	DSS	miranda	g7450.t1:3utr	g7450.t1	g7450	g7450	PRJEB506:HCOI00392600	HCOI00392600	HCISE00392600	Caenorhabditis elegans	WBGene00004886
407	hco-miR-235	augustus_model_g7429	145	-12.32	2	10	588	609	8	1	1	DSS	miranda	g7429.t1:3utr	g7429.t1	g7429
408	hco-miR-235	augustus_model_g7414	146	-16.14	2	19	821	842	17	0.5882	0.7647	DSS	miranda	g7414.t1:3utr	g7414.t1	g7414
409	hco-miR-235	augustus_model_g7400	146	-13.21	2	12	323	345	11	0.9091	0.9091	DSS	miranda	g7400.t1:3utr	g7400.t1	g7400	g7400	PRJEB506:HCOI00396800	HCOI00396800	HCISE00396800	Caenorhabditis elegans	WBGene00011952
410	hco-miR-235	augustus_model_g7401	146	-13.21	2	12	92	114	11	0.9091	0.9091	DSS	miranda	g7401.t1:3utr	g7401.t1	g7401	g7401	PRJEB506:HCOI00396900	HCOI00396900	HCISE00396900	Caenorhabditis elegans	WBGene00011939
411	hco-miR-235	augustus_model_g17771	150	-31.91	2	21	440	464	22	0.6818	0.8636	DSS	miranda	g17771.t1:3utr	g17771.t1	g17771
412	hco-miR-235	augustus_model_g17772	145	-23.93	2	18	217	238	16	0.6875	0.875	DSS	miranda	g17772.t1:3utr	g17772.t1	g17772	g17772	PRJEB506:HCOI00401800	HCOI00401800	HCISE00401800	Caenorhabditis elegans	WBGene00019403
413	hco-miR-235	augustus_model_g7346	147	-14.88	2	18	243	263	16	0.75	0.75	DSS	miranda	g7346.t1:3utr	g7346.t1	g7346	g7346	PRJEB506:HCOI00405500	HCOI00405500	HCISE00405500	Caenorhabditis elegans	WBGene00008774
414	hco-miR-235	augustus_model_g17740	145	-14.01	2	10	120	141	8	1	1	DSS	miranda	g17740.t1:3utr	g17740.t1	g17740
415	hco-miR-235	augustus_model_g7312	146	-18.98	2	15	115	136	13	0.8462	0.9231	DSS	miranda	g7312.t1:3utr	g7312.t1	g7312	g7312	PRJEB506:HCOI00410000	HCOI00410000	HCISE00410000	Caenorhabditis elegans	WBGene00007979
416	hco-miR-235	augustus_model_g7313	146	-18.98	2	15	240	261	13	0.8462	0.9231	DSS	miranda	g7313.t1:3utr	g7313.t1	g7313	g7313	PRJEB506:HCOI00410100	HCOI00410100	HCISE00410100	Caenorhabditis elegans	WBGene00006574
417	hco-miR-235	augustus_model_g17727	146	-12.42	2	21	829	849	19	0.6842	0.6842	DSS	miranda	g17727.t1:3utr	g17727.t1	g17727	g17727	PRJEB506:HCOI00413000	HCOI00413000	HCISE00413000	Caenorhabditis elegans	WBGene00013963
418	hco-miR-235	augustus_model_g17735	162	-18.67	2	15	430	451	13	0.9231	0.9231	DSS	miranda	g17735.t1:3utr	g17735.t1	g17735	g17735	PRJEB506:HCOI00413800	HCOI00413800	HCISE00413800	Caenorhabditis elegans	WBGene00012100
419	hco-miR-235	model_lgic_g453.t1	147	-11.79	2	12	549	570	10	0.9	0.9	DSS	miranda	model_lgic_g453.t1	model_lgic_g453.t1	model_lgic_g453.t1
420	hco-miR-235	augustus_model_g11155	148	-10.42	2	13	415	436	11	0.8182	0.9091	DSS	miranda	g11155.t1:3utr	g11155.t1	g11155
421	hco-miR-235	augustus_model_g1929	148	-10.42	2	13	415	436	11	0.8182	0.9091	DSS	miranda	g1929.t1:3utr	g1929.t1	g1929
422	hco-miR-235	augustus_model_g21507	153	-18.78	2	18	609	630	16	0.6875	0.8125	DSS	miranda	g21507.t1:3utr	g21507.t1	g21507	g21507	PRJEB506:HCOI00426600	HCOI00426600	HCISE00426600	Caenorhabditis elegans	WBGene00019060
423	hco-miR-235	augustus_model_g21505	153	-18.78	2	18	609	630	16	0.6875	0.8125	DSS	miranda	g21505.t1:3utr	g21505.t1	g21505	g21505	PRJEB506:HCOI00427200	HCOI00427200	HCISE00427200	Caenorhabditis elegans	WBGene00019060
424	hco-miR-235	augustus_model_g7197	146	-11.92	2	19	123	144	17	0.5882	0.7647	DSS	miranda	g7197.t1:3utr	g7197.t1	g7197	g7197	PRJEB506:HCOI00434500	HCOI00434500	HCISE00434500	Caenorhabditis elegans	WBGene00009743
425	hco-miR-235	augustus_model_g7198	146	-11.92	2	19	513	534	17	0.5882	0.7647	DSS	miranda	g7198.t1:3utr	g7198.t1	g7198
426	hco-miR-235	augustus_model_g7198	145	-12.31	2	10	196	217	8	1	1	DSS	miranda	g7198.t1:3utr	g7198.t1	g7198
427	hco-miR-235	augustus_model_g7194	147	-11.72	2	20	800	821	18	0.6667	0.6667	DSS	miranda	g7194.t1:3utr	g7194.t1	g7194	g7194	PRJEB506:HCOI00435000	HCOI00435000	HCISE00435000	Caenorhabditis elegans	WBGene00010179
428	hco-miR-235	augustus_model_g7186	146	-12.29	2	21	967	987	19	0.6842	0.6842	DSS	miranda	g7186.t1:3utr	g7186.t1	g7186
429	hco-miR-235	augustus_model_g7142	145	-21.09	2	18	118	139	16	0.75	0.8125	DSS	miranda	g7142.t1:3utr	g7142.t1	g7142
430	hco-miR-235	augustus_model_g7139	147	-27.25	2	21	533	555	20	0.7	0.8	DSS	miranda	g7139.t1:3utr	g7139.t1	g7139	g7139	PRJEB506:HCOI00442500	HCOI00442500	HCISE00442500	Caenorhabditis elegans	WBGene00009925
431	hco-miR-235	augustus_model_g7106	147	-15.71	2	18	601	621	16	0.75	0.75	DSS	miranda	g7106.t1:3utr	g7106.t1	g7106
432	hco-miR-235	augustus_model_g7078	150	-18.94	2	21	85	105	19	0.6842	0.7368	DSS	miranda	g7078.t1:3utr	g7078.t1	g7078
433	hco-miR-235	augustus_model_g7059	147	-25.02	2	21	876	898	20	0.65	0.85	DSS	miranda	g7059.t1:3utr	g7059.t1	g7059	g7059	PRJEB506:HCOI00451200	HCOI00451200	HCISE00451200	Caenorhabditis elegans	WBGene00021539
434	hco-miR-235	augustus_model_g7026	152	-13.99	2	21	6	27	19	0.6316	0.7368	DSS	miranda	g7026.t1:3utr	g7026.t1	g7026	g7026	PRJEB506:HCOI00456300	HCOI00456300	HCISE00456300	Caenorhabditis elegans	WBGene00013717
435	hco-miR-235	augustus_model_g17674	149	-21.31	2	20	477	500	20	0.7	0.75	DSS	miranda	g17674.t1:3utr	g17674.t1	g17674	g17674	PRJEB506:HCOI00458700	HCOI00458700	HCISE00458700	Caenorhabditis elegans	WBGene00012423
436	hco-miR-235	augustus_model_g17675	149	-21.31	2	20	127	150	20	0.7	0.75	DSS	miranda	g17675.t1:3utr	g17675.t1	g17675
437	hco-miR-235	augustus_model_g17664	151	-19.19	2	12	879	900	10	0.9	1	DSS	miranda	g17664.t1:3utr	g17664.t1	g17664	g17664	PRJEB506:HCOI00465000	HCOI00465000	HCISE00465000	Caenorhabditis elegans	WBGene00004315
438	hco-miR-235	augustus_model_g6977	150	-19.82	2	21	203	223	19	0.6842	0.7368	DSS	miranda	g6977.t1:3utr	g6977.t1	g6977	g6977	PRJEB506:HCOI00466300	HCOI00466300	HCISE00466300	Caenorhabditis elegans	WBGene00016447
439	hco-miR-235	augustus_model_g6957	149	-22.62	2	18	301	322	16	0.75	0.875	DSS	miranda	g6957.t1:3utr	g6957.t1	g6957
440	hco-miR-235	augustus_model_g6900	151	-20.77	2	12	800	821	10	0.9	1	DSS	miranda	g6900.t1:3utr	g6900.t1	g6900	g6900	PRJEB506:HCOI00479200	HCOI00479200	HCISE00479200	Caenorhabditis elegans	WBGene00000995
441	hco-miR-235	augustus_model_g6868	150	-17.81	2	19	457	478	17	0.6471	0.7647	DSS	miranda	g6868.t1:3utr	g6868.t1	g6868	g6868	PRJEB506:HCOI00486400	HCOI00486400	HCISE00486400	Caenorhabditis elegans	WBGene00013382
442	hco-miR-235	augustus_model_g1874	153	-13.2	2	14	1	13	12	0.8333	0.9167	DSS	miranda	g1874.t1:3utr	g1874.t1	g1874	g1874	PRJEB506:HCOI00487100	HCOI00487100	HCISE00487100	Caenorhabditis elegans	WBGene00015267
443	hco-miR-235	augustus_model_g6824	150	-14.57	2	19	363	384	17	0.7059	0.7059	DSS	miranda	g6824.t1:3utr	g6824.t1	g6824	g6824	PRJEB506:HCOI00492800	HCOI00492800	HCISE00492800	Caenorhabditis elegans	WBGene00009889
444	hco-miR-235	augustus_model_g1122	149	-17.2	2	14	814	835	12	0.8333	0.8333	DSS	miranda	g1122.t1:3utr	g1122.t1	g1122	g1122	PRJEB506:HCOI00494200	HCOI00494200	HCISE00494200	Caenorhabditis elegans	WBGene00022195
445	hco-miR-235	augustus_model_g6784	151	-21.43	2	20	433	454	18	0.7222	0.8333	DSS	miranda	g6784.t1:3utr	g6784.t1	g6784	g6784	PRJEB506:HCOI00499000	HCOI00499000	HCISE00499000	Caenorhabditis elegans	WBGene00020964
446	hco-miR-235	augustus_model_g6779	162	-24.21	2	20	681	703	19	0.7368	0.8421	DSS	miranda	g6779.t1:3utr	g6779.t1	g6779	g6779	PRJEB506:HCOI00499500	HCOI00499500	HCISE00499500	Caenorhabditis elegans	WBGene00016358
447	hco-miR-235	augustus_model_g17575	145	-11.82	2	10	284	305	8	1	1	DSS	miranda	g17575.t1:3utr	g17575.t1	g17575	g17575	PRJEB506:HCOI00506800	HCOI00506800	HCISE00506800	Caenorhabditis elegans	WBGene00015523
448	hco-miR-235	augustus_model_g6492	156	-22.31	2	21	284	305	19	0.6842	0.7368	DSS	miranda	g6492.t1:3utr	g6492.t1	g6492	g6492	PRJEB506:HCOI00510100	HCOI00510100	HCISE00510100	Caenorhabditis elegans	WBGene00001612
449	hco-miR-235	augustus_model_g6486	146	-23.47	2	17	389	415	20	0.7	0.75	DSS	miranda	g6486.t1:3utr	g6486.t1	g6486	g6486	PRJEB506:HCOI00510800	HCOI00510800	HCISE00510800	Caenorhabditis elegans	WBGene00012359
450	hco-miR-235	augustus_model_g17558	154	-26.92	2	20	567	589	19	0.7368	0.8947	DSS	miranda	g17558.t1:3utr	g17558.t1	g17558	g17558	PRJEB506:HCOI00513500	HCOI00513500	HCISE00513500	Caenorhabditis elegans	WBGene00020353
451	hco-miR-235	augustus_model_g17558	148	-23.52	2	21	86	107	19	0.6842	0.7895	DSS	miranda	g17558.t1:3utr	g17558.t1	g17558	g17558	PRJEB506:HCOI00513500	HCOI00513500	HCISE00513500	Caenorhabditis elegans	WBGene00020353
452	hco-miR-235	augustus_model_g17568	145	-16.07	2	18	44	65	16	0.6875	0.6875	DSS	miranda	g17568.t1:3utr	g17568.t1	g17568	g17568	PRJEB506:HCOI00514500	HCOI00514500	HCISE00514500	Caenorhabditis elegans	WBGene00022517
453	hco-miR-235	augustus_model_g6450	158	-24.26	2	21	96	116	19	0.7368	0.7895	DSS	miranda	g6450.t1:3utr	g6450.t1	g6450	g6450	PRJEB506:HCOI00516700	HCOI00516700	HCISE00516700	Caenorhabditis elegans	WBGene00021444
454	hco-miR-235	augustus_model_g6434	149	-13.07	2	18	11	32	16	0.6875	0.75	DSS	miranda	g6434.t1:3utr	g6434.t1	g6434
455	hco-miR-235	augustus_model_g6426	155	-21.71	2	12	913	934	10	1	1	DSS	miranda	g6426.t1:3utr	g6426.t1	g6426	g6426	PRJEB506:HCOI00520100	HCOI00520100	HCISE00520100	Caenorhabditis elegans	WBGene00002267
456	hco-miR-235	augustus_model_g17512	148	-21.3	2	19	654	674	17	0.7059	0.7647	DSS	miranda	g17512.t1:3utr	g17512.t1	g17512
457	hco-miR-235	augustus_model_g6361	145	-16.21	2	10	522	543	8	1	1	DSS	miranda	g6361.t1:3utr	g6361.t1	g6361
458	hco-miR-235	augustus_model_g17493	147	-11.82	2	12	959	980	10	0.9	0.9	DSS	miranda	g17493.t1:3utr	g17493.t1	g17493	g17493	PRJEB506:HCOI00527600	HCOI00527600	HCISE00527600	Caenorhabditis elegans	WBGene00019668
459	hco-miR-235	augustus_model_g6343	153	-22.14	2	21	133	154	20	0.75	0.75	DSS	miranda	g6343.t1:3utr	g6343.t1	g6343	g6343	PRJEB506:HCOI00529200	HCOI00529200	HCISE00529200	Caenorhabditis elegans	WBGene00013979
460	hco-miR-235	augustus_model_g6338	154	-20.97	2	18	708	727	16	0.8125	0.8125	DSS	miranda	g6338.t1:3utr	g6338.t1	g6338
461	hco-miR-235	augustus_model_g6323	149	-27.29	2	18	947	968	16	0.75	0.875	DSS	miranda	g6323.t1:3utr	g6323.t1	g6323	g6323	PRJEB506:HCOI00530500	HCOI00530500	HCISE00530500	Caenorhabditis elegans	WBGene00017260
462	hco-miR-235	augustus_model_g17478	146	-15.44	2	13	783	803	11	0.9091	0.9091	DSS	miranda	g17478.t1:3utr	g17478.t1	g17478
463	hco-miR-235	augustus_model_g6298	155	-18.3	2	16	318	339	14	0.7857	0.8571	DSS	miranda	g6298.t1:3utr	g6298.t1	g6298
464	hco-miR-235	augustus_model_g6298	149	-22.62	2	18	914	935	16	0.75	0.875	DSS	miranda	g6298.t1:3utr	g6298.t1	g6298
465	hco-miR-235	augustus_model_g6287	146	-25.49	2	21	240	263	21	0.7143	0.8095	DSS	miranda	g6287.t1:3utr	g6287.t1	g6287
466	hco-miR-235	augustus_model_g6269	147	-18.29	2	21	316	341	23	0.6087	0.6957	DSS	miranda	g6269.t1:3utr	g6269.t1	g6269	g6269	PRJEB506:HCOI00542600	HCOI00542600	HCISE00542600	Caenorhabditis elegans	WBGene00003036
467	hco-miR-235	model_lgic_Hco-glc-3_scaffold1806.1_size59624	152	-18.48	2	17	114	135	15	0.7333	0.8	DSS	miranda	model_lgic_Hco-glc-3_scaffold1806.1_size59624	model_lgic_Hco-glc-3_scaffold1806.1_size59624	model_lgic_Hco-glc-3_scaffold1806.1_size59624	model_lgic_Hco-glc-3_scaffold1806.1_size59624	PRJEB506:HCOI00543300	HCOI00543300	HCISE00543300	Caenorhabditis elegans	WBGene00001593
468	hco-miR-235	augustus_model_g6260	152	-18.48	2	17	381	402	15	0.7333	0.8	DSS	miranda	g6260.t1:3utr	g6260.t1	g6260	g6260	PRJEB506:HCOI00543400	HCOI00543400	HCISE00543400	Caenorhabditis elegans	WBGene00019180
469	hco-miR-235	augustus_model_g6263	153	-17.87	2	14	454	475	12	0.8333	0.9167	DSS	miranda	g6263.t1:3utr	g6263.t1	g6263	g6263	PRJEB506:HCOI00543700	HCOI00543700	HCISE00543700	Caenorhabditis elegans	WBGene00002139
470	hco-miR-235	augustus_model_g6264	152	-17.01	2	13	563	584	11	0.9091	0.9091	DSS	miranda	g6264.t1:3utr	g6264.t1	g6264	g6264	PRJEB506:HCOI00543800	HCOI00543800	HCISE00543800	Caenorhabditis elegans	WBGene00016903
471	hco-miR-235	augustus_model_g6213	155	-23.68	2	12	913	934	10	1	1	DSS	miranda	g6213.t1:3utr	g6213.t1	g6213	g6213	PRJEB506:HCOI00549500	HCOI00549500	HCISE00549500	Caenorhabditis elegans	WBGene00002267
472	hco-miR-235	augustus_model_g6210	156	-19.92	2	18	559	581	17	0.7647	0.8235	DSS	miranda	g6210.t1:3utr	g6210.t1	g6210	g6210	PRJEB506:HCOI00550000	HCOI00550000	HCISE00550000	Caenorhabditis elegans	WBGene00022159
473	hco-miR-235	augustus_model_g6211	156	-19.92	2	18	382	404	17	0.7647	0.8235	DSS	miranda	g6211.t1:3utr	g6211.t1	g6211	g6211	PRJEB506:HCOI00550100	HCOI00550100	HCISE00550100	Caenorhabditis elegans	WBGene00044330
474	hco-miR-235	augustus_model_g6202	145	-10.41	2	10	1	13	8	1	1	DSS	miranda	g6202.t1:3utr	g6202.t1	g6202
475	hco-miR-235	augustus_model_g11992	150	-28.18	2	21	725	751	24	0.6667	0.7083	DSS	miranda	g11992.t1:3utr	g11992.t1	g11992	g11992	PRJEB506:HCOI00552300	HCOI00552300	HCISE00552300	Caenorhabditis elegans	WBGene00009287
476	hco-miR-235	augustus_model_g11993	150	-28.18	2	21	269	295	24	0.6667	0.7083	DSS	miranda	g11993.t1:3utr	g11993.t1	g11993	g11993	PRJEB506:HCOI00552400	HCOI00552400	HCISE00552400	Caenorhabditis elegans	WBGene00001427
477	hco-miR-235	augustus_model_g6190	147	-30.81	2	19	652	673	18	0.7778	0.8889	DSS	miranda	g6190.t1:3utr	g6190.t1	g6190	g6190	PRJEB506:HCOI00555000	HCOI00555000	HCISE00555000	Caenorhabditis elegans	WBGene00006776
478	hco-miR-235	augustus_model_g6191	147	-30.81	2	19	113	134	18	0.7778	0.8889	DSS	miranda	g6191.t1:3utr	g6191.t1	g6191	g6191	PRJEB506:HCOI00555100	HCOI00555100	HCISE00555100	Caenorhabditis elegans	WBGene00004048
479	hco-miR-235	augustus_model_g6168	150	-18.6	2	11	76	97	9	1	1	DSS	miranda	g6168.t1:3utr	g6168.t1	g6168
480	hco-miR-235	augustus_model_g8190	145	-9.68	2	10	138	159	8	1	1	DSS	miranda	g8190.t1:3utr	g8190.t1	g8190
481	hco-miR-235	augustus_model_g17413	160	-21.73	2	13	718	739	11	1	1	DSS	miranda	g17413.t1:3utr	g17413.t1	g17413	g17413	PRJEB506:HCOI00570200	HCOI00570200	HCISE00570200	Caenorhabditis elegans	WBGene00050941
482	hco-miR-235	augustus_model_g6040	145	-14.18	2	10	841	862	8	1	1	DSS	miranda	g6040.t1:3utr	g6040.t1	g6040
483	hco-miR-235	augustus_model_g6007	145	-16.57	2	10	178	199	8	1	1	DSS	miranda	g6007.t1:3utr	g6007.t1	g6007	g6007	PRJEB506:HCOI00577300	HCOI00577300	HCISE00577300	Caenorhabditis elegans	WBGene00001069
484	hco-miR-235	augustus_model_g5984	146	-15.16	2	19	473	494	17	0.6471	0.7059	DSS	miranda	g5984.t1:3utr	g5984.t1	g5984	g5984	PRJEB506:HCOI00580500	HCOI00580500	HCISE00580500	Caenorhabditis elegans	WBGene00022633
485	hco-miR-235	augustus_model_g17396	152	-18.52	2	17	151	172	15	0.7333	0.8	DSS	miranda	g17396.t1:3utr	g17396.t1	g17396
486	hco-miR-235	augustus_model_g5921	159	-22.77	2	21	516	539	21	0.6667	0.8095	DSS	miranda	g5921.t1:3utr	g5921.t1	g5921	g5921	PRJEB506:HCOI00589400	HCOI00589400	HCISE00589400	Caenorhabditis elegans	WBGene00008769
487	hco-miR-235	augustus_model_g5921	148	-30.11	3	21	759	780	18	0.7778	0.7778	DSS	miranda	g5921.t1:3utr	g5921.t1	g5921	g5921	PRJEB506:HCOI00589400	HCOI00589400	HCISE00589400	Caenorhabditis elegans	WBGene00008769
488	hco-miR-235	augustus_model_g5907	145	-17.38	2	21	741	762	20	0.7	0.7	DSS	miranda	g5907.t1:3utr	g5907.t1	g5907	g5907	PRJEB506:HCOI00589500	HCOI00589500	HCISE00589500	Caenorhabditis elegans	WBGene00021979
489	hco-miR-235	augustus_model_g17365	148	-16.74	2	21	953	974	19	0.6316	0.6842	DSS	miranda	g17365.t1:3utr	g17365.t1	g17365
490	hco-miR-235	augustus_model_g17367	145	-12.87	2	10	835	856	8	1	1	DSS	miranda	g17367.t1:3utr	g17367.t1	g17367
491	hco-miR-235	augustus_model_g5875	148	-21.25	2	13	270	291	11	0.8182	0.9091	DSS	miranda	g5875.t1:3utr	g5875.t1	g5875	g5875	PRJEB506:HCOI00597300	HCOI00597300	HCISE00597300	Caenorhabditis elegans	WBGene00011967
492	hco-miR-235	augustus_model_g1476	151	-19	2	12	19	40	10	0.9	1	DSS	miranda	g1476.t1:3utr	g1476.t1	g1476	g1476	PRJEB506:HCOI00601400	HCOI00601400	HCISE00601400	Caenorhabditis elegans	WBGene00004133
493	hco-miR-235	augustus_model_g3109	145	-13.77	2	10	624	645	8	1	1	DSS	miranda	g3109.t1:3utr	g3109.t1	g3109
494	hco-miR-235	augustus_model_g5789	145	-12.51	2	10	313	334	8	1	1	DSS	miranda	g5789.t1:3utr	g5789.t1	g5789	g5789	PRJEB506:HCOI00606100	HCOI00606100	HCISE00606100	Caenorhabditis elegans	WBGene00016165
495	hco-miR-235	augustus_model_g4566	152	-24.59	3	21	845	866	18	0.7778	0.8333	DSS	miranda	g4566.t1:3utr	g4566.t1	g4566	g4566	PRJEB506:HCOI00616800	HCOI00616800	HCISE00616800	Caenorhabditis elegans	WBGene00017766
496	hco-miR-235	model_lgic_g3666.t1	145	-13.1	2	10	744	765	8	1	1	DSS	miranda	model_lgic_g3666.t1	model_lgic_g3666.t1	model_lgic_g3666.t1	model_lgic_g3666.t1	PRJEB506:HCOI00617100	HCOI00617100	HCISE00617100	Caenorhabditis elegans	WBGene00021036
497	hco-miR-235	augustus_model_g17298	147	-16.28	2	14	1	12	12	0.8333	0.9167	DSS	miranda	g17298.t1:3utr	g17298.t1	g17298
498	hco-miR-235	augustus_model_g5641	145	-12.62	2	18	206	227	16	0.6875	0.6875	DSS	miranda	g5641.t1:3utr	g5641.t1	g5641	g5641	PRJEB506:HCOI00627200	HCOI00627200	HCISE00627200	Caenorhabditis elegans	WBGene00002992
499	hco-miR-235	augustus_model_g5637	145	-11.95	2	10	59	80	8	1	1	DSS	miranda	g5637.t1:3utr	g5637.t1	g5637	g5637	PRJEB506:HCOI00629200	HCOI00629200	HCISE00629200	Caenorhabditis elegans	WBGene00015735
500	hco-miR-235	augustus_model_g5619	150	-15.75	2	11	91	112	9	1	1	DSS	miranda	g5619.t1:3utr	g5619.t1	g5619
501	hco-miR-235	augustus_model_g5562	146	-30.03	2	20	225	247	19	0.8421	0.8421	DSS	miranda	g5562.t1:3utr	g5562.t1	g5562
502	hco-miR-235	augustus_model_g5552	147	-25.58	3	20	412	433	17	0.7647	0.8235	DSS	miranda	g5552.t1:3utr	g5552.t1	g5552
503	hco-miR-235	augustus_model_g20667	149	-15.08	2	19	722	744	18	0.7222	0.7222	DSS	miranda	g20667.t1:3utr	g20667.t1	g20667	g20667	PRJEB506:HCOI00640400	HCOI00640400	HCISE00640400	Caenorhabditis elegans	WBGene00003800
504	hco-miR-235	augustus_model_g5515	145	-19.77	2	10	657	678	8	1	1	DSS	miranda	g5515.t1:3utr	g5515.t1	g5515
505	hco-miR-235	augustus_model_g5498	145	-17.2	2	10	121	142	8	1	1	DSS	miranda	g5498.t1:3utr	g5498.t1	g5498
506	hco-miR-235	augustus_model_g5481	153	-19.98	2	15	170	192	14	0.7857	0.9286	DSS	miranda	g5481.t1:3utr	g5481.t1	g5481	g5481	PRJEB506:HCOI00654900	HCOI00654900	HCISE00654900	Caenorhabditis elegans	WBGene00003815
507	hco-miR-235	augustus_model_g17236	153	-18.24	2	18	909	930	16	0.6875	0.8125	DSS	miranda	g17236.t1:3utr	g17236.t1	g17236	g17236	PRJEB506:HCOI00657500	HCOI00657500	HCISE00657500	Caenorhabditis elegans	WBGene00017487
508	hco-miR-235	augustus_model_g5460	146	-15.54	2	12	40	62	11	0.9091	0.9091	DSS	miranda	g5460.t1:3utr	g5460.t1	g5460	g5460	PRJEB506:HCOI00658000	HCOI00658000	HCISE00658000	Caenorhabditis elegans	WBGene00012274
509	hco-miR-235	augustus_model_g5455	148	-33.08	2	21	477	498	19	0.7368	0.8947	DSS	miranda	g5455.t1:3utr	g5455.t1	g5455
510	hco-miR-235	augustus_model_g1349	151	-16.69	2	20	643	664	18	0.6667	0.7222	DSS	miranda	g1349.t1:3utr	g1349.t1	g1349
511	hco-miR-235	augustus_model_g5413	148	-21.54	3	21	348	369	18	0.7222	0.8333	DSS	miranda	g5413.t1:3utr	g5413.t1	g5413	g5413	PRJEB506:HCOI00665700	HCOI00665700	HCISE00665700	Caenorhabditis elegans	WBGene00016638
512	hco-miR-235	augustus_model_g5406	145	-19.63	2	10	84	105	8	1	1	DSS	miranda	g5406.t1:3utr	g5406.t1	g5406
513	hco-miR-235	augustus_model_g16797	145	-15.93	2	10	133	154	8	1	1	DSS	miranda	g16797.t1:3utr	g16797.t1	g16797	g16797	PRJEB506:HCOI00667500	HCOI00667500	HCISE00667500	Caenorhabditis elegans	WBGene00002250
514	hco-miR-235	augustus_model_g16800	152	-14.2	2	13	93	114	11	0.9091	0.9091	DSS	miranda	g16800.t1:3utr	g16800.t1	g16800
515	hco-miR-235	augustus_model_g16803	145	-25.9	2	20	947	967	18	0.7222	0.8333	DSS	miranda	g16803.t1:3utr	g16803.t1	g16803
516	hco-miR-235	augustus_model_g5292	145	-11.21	2	10	975	996	8	1	1	DSS	miranda	g5292.t1:3utr	g5292.t1	g5292	g5292	PRJEB506:HCOI00682200	HCOI00682200	HCISE00682200	Caenorhabditis elegans	WBGene00008451
517	hco-miR-235	augustus_model_g17170	148	-18.02	2	18	565	588	18	0.7222	0.7222	DSS	miranda	g17170.t1:3utr	g17170.t1	g17170
518	hco-miR-235	augustus_model_g5149	149	-12.03	2	14	42	63	12	0.8333	0.8333	DSS	miranda	g5149.t1:3utr	g5149.t1	g5149	g5149	PRJEB506:HCOI00703600	HCOI00703600	HCISE00703600	Caenorhabditis elegans	WBGene00019900
519	hco-miR-235	augustus_model_g3353	145	-18.86	2	14	220	241	12	0.75	0.8333	DSS	miranda	g3353.t1:3utr	g3353.t1	g3353
520	hco-miR-235	augustus_model_g17126	148	-15.3	2	21	902	923	19	0.6316	0.6842	DSS	miranda	g17126.t1:3utr	g17126.t1	g17126	g17126	PRJEB506:HCOI00717400	HCOI00717400	HCISE00717400	Caenorhabditis elegans	WBGene00004960
521	hco-miR-235	augustus_model_g5012	145	-13.11	2	10	356	377	8	1	1	DSS	miranda	g5012.t1:3utr	g5012.t1	g5012
522	hco-miR-235	augustus_model_g4996	148	-26.5	2	21	84	105	19	0.6842	0.7895	DSS	miranda	g4996.t1:3utr	g4996.t1	g4996	g4996	PRJEB506:HCOI00720100	HCOI00720100	HCISE00720100	Caenorhabditis elegans	WBGene00015729
523	hco-miR-235	augustus_model_g4986	147	-10.53	2	12	6	27	10	0.9	0.9	DSS	miranda	g4986.t1:3utr	g4986.t1	g4986	g4986	PRJEB506:HCOI00723100	HCOI00723100	HCISE00723100	Caenorhabditis elegans	WBGene00001352
524	hco-miR-235	augustus_model_g4937	156	-20.87	2	19	57	82	21	0.7619	0.7619	DSS	miranda	g4937.t1:3utr	g4937.t1	g4937	g4937	PRJEB506:HCOI00730100	HCOI00730100	HCISE00730100	Caenorhabditis elegans	WBGene00012635
525	hco-miR-235	augustus_model_g20074	145	-11.92	2	10	161	182	8	1	1	DSS	miranda	g20074.t1:3utr	g20074.t1	g20074
526	hco-miR-235	augustus_model_g15808	145	-12.23	2	10	829	850	8	1	1	DSS	miranda	g15808.t1:3utr	g15808.t1	g15808
527	hco-miR-235	augustus_model_g4904	152	-21.81	2	21	535	556	19	0.7368	0.7895	DSS	miranda	g4904.t1:3utr	g4904.t1	g4904	g4904	PRJEB506:HCOI00736100	HCOI00736100	HCISE00736100	Caenorhabditis elegans	WBGene00013705
528	hco-miR-235	augustus_model_g4902	150	-20.04	2	19	573	594	17	0.6471	0.7647	DSS	miranda	g4902.t1:3utr	g4902.t1	g4902
529	hco-miR-235	augustus_model_g17073	148	-16.03	2	15	606	626	13	0.8462	0.8462	DSS	miranda	g17073.t1:3utr	g17073.t1	g17073
530	hco-miR-235	augustus_model_g17079	147	-12.08	2	12	15	36	10	0.9	0.9	DSS	miranda	g17079.t1:3utr	g17079.t1	g17079	g17079	PRJEB506:HCOI00739500	HCOI00739500	HCISE00739500	Caenorhabditis elegans	WBGene00004203
531	hco-miR-235	augustus_model_g4882	145	-12.4	2	10	921	942	8	1	1	DSS	miranda	g4882.t1:3utr	g4882.t1	g4882	g4882	PRJEB506:HCOI00739900	HCOI00739900	HCISE00739900	Caenorhabditis elegans	WBGene00013383
532	hco-miR-235	augustus_model_g4790	145	-14.09	2	10	786	807	8	1	1	DSS	miranda	g4790.t1:3utr	g4790.t1	g4790
533	hco-miR-235	augustus_model_g4848	150	-17.1	2	20	654	676	19	0.6842	0.7368	DSS	miranda	g4848.t1:3utr	g4848.t1	g4848
534	hco-miR-235	augustus_model_g4789	146	-13.12	2	11	425	446	9	0.8889	1	DSS	miranda	g4789.t1:3utr	g4789.t1	g4789
535	hco-miR-235	augustus_model_g17015	145	-13.9	2	10	640	661	8	1	1	DSS	miranda	g17015.t1:3utr	g17015.t1	g17015	g17015	PRJEB506:HCOI00753500	HCOI00753500	HCISE00753500	Caenorhabditis elegans	WBGene00009356
536	hco-miR-235	augustus_model_g4755	145	-11.82	2	10	281	302	8	1	1	DSS	miranda	g4755.t1:3utr	g4755.t1	g4755
537	hco-miR-235	augustus_model_g4745	147	-26.46	2	20	519	540	18	0.6667	0.8333	DSS	miranda	g4745.t1:3utr	g4745.t1	g4745	g4745	PRJEB506:HCOI00757700	HCOI00757700	HCISE00757700	Caenorhabditis elegans	WBGene00000279
538	hco-miR-235	augustus_model_g4715	150	-17.99	2	11	975	996	9	1	1	DSS	miranda	g4715.t1:3utr	g4715.t1	g4715	g4715	PRJEB506:HCOI00760600	HCOI00760600	HCISE00760600	Caenorhabditis elegans	WBGene00013088
539	hco-miR-235	augustus_model_g4704	155	-16.85	2	21	804	827	21	0.6667	0.7619	DSS	miranda	g4704.t1:3utr	g4704.t1	g4704
540	hco-miR-235	augustus_model_g4702	147	-17.93	2	21	957	979	20	0.65	0.7	DSS	miranda	g4702.t1:3utr	g4702.t1	g4702
541	hco-miR-235	augustus_model_g4690	151	-33.22	2	21	324	346	20	0.65	0.9	DSS	miranda	g4690.t1:3utr	g4690.t1	g4690
542	hco-miR-235	augustus_model_g4675	148	-16.07	2	19	712	732	17	0.7059	0.7647	DSS	miranda	g4675.t1:3utr	g4675.t1	g4675	g4675	PRJEB506:HCOI00767100	HCOI00767100	HCISE00767100	Caenorhabditis elegans	WBGene00006660
543	hco-miR-235	augustus_model_g4671	145	-10.09	2	10	587	608	8	1	1	DSS	miranda	g4671.t1:3utr	g4671.t1	g4671
544	hco-miR-235	augustus_model_g4614	148	-26.96	3	18	347	369	16	0.8125	0.9375	DSS	miranda	g4614.t1:3utr	g4614.t1	g4614
545	hco-miR-235	model_lgic_g606.t1	145	-13.99	2	10	909	930	8	1	1	DSS	miranda	model_lgic_g606.t1	model_lgic_g606.t1	model_lgic_g606.t1	model_lgic_g606.t1	PRJEB506:HCOI00774400	HCOI00774400	HCISE00774400	Caenorhabditis elegans	WBGene00000542
546	hco-miR-235	model_lgic_g625.t1	149	-18.06	2	18	186	207	16	0.625	0.8125	DSS	miranda	model_lgic_g625.t1	model_lgic_g625.t1	model_lgic_g625.t1
547	hco-miR-235	augustus_model_g16962	145	-12.55	2	10	953	974	8	1	1	DSS	miranda	g16962.t1:3utr	g16962.t1	g16962	g16962	PRJEB506:HCOI00778700	HCOI00778700	HCISE00778700	Caenorhabditis elegans	WBGene00015204
548	hco-miR-235	augustus_model_g4580	148	-22.55	2	21	466	487	19	0.6842	0.7895	DSS	miranda	g4580.t1:3utr	g4580.t1	g4580
549	hco-miR-235	augustus_model_g4575	150	-22.73	2	20	344	367	20	0.65	0.75	DSS	miranda	g4575.t1:3utr	g4575.t1	g4575
550	hco-miR-235	augustus_model_g4547	160	-24.42	2	21	235	256	19	0.6842	0.7895	DSS	miranda	g4547.t1:3utr	g4547.t1	g4547
551	hco-miR-235	augustus_model_g16940	145	-13.17	2	10	867	888	8	1	1	DSS	miranda	g16940.t1:3utr	g16940.t1	g16940	g16940	PRJEB506:HCOI00787600	HCOI00787600	HCISE00787600	Caenorhabditis elegans	WBGene00006985
552	hco-miR-235	augustus_model_g4514	147	-19.45	2	20	698	719	18	0.6111	0.7222	DSS	miranda	g4514.t1:3utr	g4514.t1	g4514	g4514	PRJEB506:HCOI00793000	HCOI00793000	HCISE00793000	Caenorhabditis elegans	WBGene00011449
553	hco-miR-235	augustus_model_g4467	148	-17.01	2	13	489	510	11	0.8182	0.9091	DSS	miranda	g4467.t1:3utr	g4467.t1	g4467
554	hco-miR-235	augustus_model_g4462	152	-16.95	2	13	271	292	11	0.8182	1	DSS	miranda	g4462.t1:3utr	g4462.t1	g4462
555	hco-miR-235	augustus_model_g4448	152	-14.77	2	13	381	402	11	0.9091	0.9091	DSS	miranda	g4448.t1:3utr	g4448.t1	g4448	g4448	PRJEB506:HCOI00801100	HCOI00801100	HCISE00801100	Caenorhabditis elegans	WBGene00019205
556	hco-miR-235	augustus_model_g4426	147	-12.31	2	12	200	221	10	0.9	0.9	DSS	miranda	g4426.t1:3utr	g4426.t1	g4426	g4426	PRJEB506:HCOI00803600	HCOI00803600	HCISE00803600	Caenorhabditis elegans	WBGene00016671
557	hco-miR-235	augustus_model_g4371	145	-15.05	2	10	638	659	8	1	1	DSS	miranda	g4371.t1:3utr	g4371.t1	g4371
558	hco-miR-235	augustus_model_g4379	147	-14.94	2	12	978	999	10	0.8	1	DSS	miranda	g4379.t1:3utr	g4379.t1	g4379	g4379	PRJEB506:HCOI00811700	HCOI00811700	HCISE00811700	Caenorhabditis elegans	WBGene00004890
559	hco-miR-235	augustus_model_g3354	155	-21.91	2	21	54	77	21	0.7143	0.7143	DSS	miranda	g3354.t1:3utr	g3354.t1	g3354	g3354	PRJEB506:HCOI00814500	HCOI00814500	HCISE00814500	Caenorhabditis elegans	WBGene00077521
560	hco-miR-235	augustus_model_g4316	150	-25.31	2	15	316	337	13	0.8462	1	DSS	miranda	g4316.t1:3utr	g4316.t1	g4316
561	hco-miR-235	model_lgic_Hco-lgc-40_g16363.t1_scaffold2418.1_size42774	145	-26	2	20	443	467	21	0.7143	0.8095	DSS	miranda	model_lgic_Hco-lgc-40_g16363.t1_scaffold2418.1_size42774	model_lgic_Hco-lgc-40_g16363.t1_scaffold2418.1_size42774	model_lgic_Hco-lgc-40_g16363.t1_scaffold2418.1_size42774	model_lgic_Hco-lgc-40_g16363.t1_scaffold2418.1_size42774	PRJEB506:HCOI00828600	HCOI00828600	HCISE00828600	Caenorhabditis elegans	WBGene00020767
562	hco-miR-235	augustus_model_g4239	147	-31.78	3	20	67	88	17	0.8235	0.9412	DSS	miranda	g4239.t1:3utr	g4239.t1	g4239
563	hco-miR-235	augustus_model_g4212	146	-31.74	2	21	419	439	19	0.6842	0.8421	DSS	miranda	g4212.t1:3utr	g4212.t1	g4212	g4212	PRJEB506:HCOI00832600	HCOI00832600	HCISE00832600	Caenorhabditis elegans	WBGene00018564
564	hco-miR-235	augustus_model_g4179	151	-18.28	2	16	633	654	14	0.7857	0.7857	DSS	miranda	g4179.t1:3utr	g4179.t1	g4179
565	hco-miR-235	augustus_model_g4176	146	-17.27	2	19	494	515	17	0.6471	0.7059	DSS	miranda	g4176.t1:3utr	g4176.t1	g4176
566	hco-miR-235	augustus_model_g16823	149	-20.42	2	18	901	922	16	0.75	0.875	DSS	miranda	g16823.t1:3utr	g16823.t1	g16823	g16823	PRJEB506:HCOI00837400	HCOI00837400	HCISE00837400	Caenorhabditis elegans	WBGene00012606
567	hco-miR-235	augustus_model_g4169	147	-15.06	2	20	13	34	18	0.6667	0.6667	DSS	miranda	g4169.t1:3utr	g4169.t1	g4169	g4169	PRJEB506:HCOI00839400	HCOI00839400	HCISE00839400	Caenorhabditis elegans	WBGene00008936
568	hco-miR-235	augustus_model_g4069	147	-27.59	2	21	516	538	20	0.7	0.8	DSS	miranda	g4069.t1:3utr	g4069.t1	g4069	g4069	PRJEB506:HCOI00851700	HCOI00851700	HCISE00851700	Caenorhabditis elegans	WBGene00007138
569	hco-miR-235	augustus_model_g16763	154	-24.61	2	20	527	551	21	0.6667	0.7619	DSS	miranda	g16763.t1:3utr	g16763.t1	g16763
570	hco-miR-235	augustus_model_g4043	150	-19.58	2	21	523	543	19	0.6842	0.7368	DSS	miranda	g4043.t1:3utr	g4043.t1	g4043	g4043	PRJEB506:HCOI00855700	HCOI00855700	HCISE00855700	Caenorhabditis elegans	WBGene00010070
571	hco-miR-235	augustus_model_g4541	150	-18.71	2	11	577	598	9	1	1	DSS	miranda	g4541.t1:3utr	g4541.t1	g4541	g4541	PRJEB506:HCOI00861000	HCOI00861000	HCISE00861000	Caenorhabditis elegans	WBGene00011502
572	hco-miR-235	augustus_model_g3973	160	-17.34	2	21	661	682	19	0.7368	0.7368	DSS	miranda	g3973.t1:3utr	g3973.t1	g3973	g3973	PRJEB506:HCOI00868700	HCOI00868700	HCISE00868700	Caenorhabditis elegans	WBGene00018206
573	hco-miR-235	augustus_model_g3975	160	-17.34	2	21	161	182	19	0.7368	0.7368	DSS	miranda	g3975.t1:3utr	g3975.t1	g3975	g3975	PRJEB506:HCOI00868900	HCOI00868900	HCISE00868900	Caenorhabditis elegans	WBGene00022773
574	hco-miR-235	augustus_model_g3968	150	-14.48	2	11	177	198	9	1	1	DSS	miranda	g3968.t1:3utr	g3968.t1	g3968	g3968	PRJEB506:HCOI00869600	HCOI00869600	HCISE00869600	Caenorhabditis elegans	WBGene00001523
575	hco-miR-235	augustus_model_g16721	146	-19.73	2	21	470	495	23	0.6087	0.7391	DSS	miranda	g16721.t1:3utr	g16721.t1	g16721
576	hco-miR-235	augustus_model_g16722	146	-19.73	2	21	479	504	23	0.6087	0.7391	DSS	miranda	g16722.t1:3utr	g16722.t1	g16722	g16722	PRJEB506:HCOI00871900	HCOI00871900	HCISE00871900	Caenorhabditis elegans	WBGene00011995
577	hco-miR-235	augustus_model_g3880	151	-20.26	2	21	802	825	21	0.6667	0.7143	DSS	miranda	g3880.t1:3utr	g3880.t1	g3880	g3880	PRJEB506:HCOI00882300	HCOI00882300	HCISE00882300	Caenorhabditis elegans	WBGene00019878
578	hco-miR-235	augustus_model_g3881	153	-23.7	2	19	555	578	19	0.7368	0.7368	DSS	miranda	g3881.t1:3utr	g3881.t1	g3881
579	hco-miR-235	augustus_model_g3882	153	-23.7	2	19	704	727	19	0.7368	0.7368	DSS	miranda	g3882.t1:3utr	g3882.t1	g3882	g3882	PRJEB506:HCOI00882500	HCOI00882500	HCISE00882500	Caenorhabditis elegans	WBGene00021027
580	hco-miR-235	augustus_model_g3850	149	-12.77	2	14	858	879	12	0.8333	0.8333	DSS	miranda	g3850.t1:3utr	g3850.t1	g3850	g3850	PRJEB506:HCOI00886200	HCOI00886200	HCISE00886200	Caenorhabditis elegans	WBGene00022078
581	hco-miR-235	augustus_model_g3824	147	-18.57	2	14	49	69	12	0.8333	0.9167	DSS	miranda	g3824.t1:3utr	g3824.t1	g3824	g3824	PRJEB506:HCOI00890600	HCOI00890600	HCISE00890600	Caenorhabditis elegans	WBGene00006757
582	hco-miR-235	augustus_model_g4115	153	-26.46	2	18	411	429	16	0.8125	0.8125	DSS	miranda	g4115.t1:3utr	g4115.t1	g4115	g4115	PRJEB506:HCOI00892800	HCOI00892800	HCISE00892800	Caenorhabditis elegans	WBGene00011037
583	hco-miR-235	augustus_model_g3778	155	-21.63	2	12	52	73	10	1	1	DSS	miranda	g3778.t1:3utr	g3778.t1	g3778	g3778	PRJEB506:HCOI00897300	HCOI00897300	HCISE00897300	Caenorhabditis elegans	WBGene00007703
584	hco-miR-235	augustus_model_g3763	145	-13.43	2	18	456	477	16	0.625	0.75	DSS	miranda	g3763.t1:3utr	g3763.t1	g3763	g3763	PRJEB506:HCOI00897900	HCOI00897900	HCISE00897900	Caenorhabditis elegans	WBGene00020691
585	hco-miR-235	augustus_model_g3756	159	-22.43	2	20	422	443	18	0.7222	0.7778	DSS	miranda	g3756.t1:3utr	g3756.t1	g3756	g3756	PRJEB506:HCOI00898400	HCOI00898400	HCISE00898400	Caenorhabditis elegans	WBGene00016879
586	hco-miR-235	augustus_model_g18635	147	-9.92	2	12	533	554	10	0.9	0.9	DSS	miranda	g18635.t1:3utr	g18635.t1	g18635	g18635	PRJEB506:HCOI00902900	HCOI00902900	HCISE00902900	Caenorhabditis elegans	WBGene00017557
587	hco-miR-235	augustus_model_g16624	147	-10.17	2	12	376	397	10	0.9	0.9	DSS	miranda	g16624.t1:3utr	g16624.t1	g16624	g16624	PRJEB506:HCOI00909700	HCOI00909700	HCISE00909700	Caenorhabditis elegans	WBGene00018362
588	hco-miR-235	augustus_model_g3705	160	-15.61	2	21	488	509	19	0.7368	0.7368	DSS	miranda	g3705.t1:3utr	g3705.t1	g3705
589	hco-miR-235	augustus_model_g16595	147	-13.27	2	12	300	321	10	0.9	0.9	DSS	miranda	g16595.t1:3utr	g16595.t1	g16595	g16595	PRJEB506:HCOI00915800	HCOI00915800	HCISE00915800	Caenorhabditis elegans	WBGene00001248
590	hco-miR-235	augustus_model_g3651	149	-12.07	2	18	885	906	16	0.6875	0.75	DSS	miranda	g3651.t1:3utr	g3651.t1	g3651	g3651	PRJEB506:HCOI00917100	HCOI00917100	HCISE00917100	Caenorhabditis elegans	WBGene00001051
591	hco-miR-235	augustus_model_g16590	149	-22.62	2	18	528	549	16	0.75	0.875	DSS	miranda	g16590.t1:3utr	g16590.t1	g16590
592	hco-miR-235	augustus_model_g3625	153	-17.86	2	19	245	267	18	0.6667	0.8333	DSS	miranda	g3625.t1:3utr	g3625.t1	g3625
593	hco-miR-235	augustus_model_g3613	155	-28.96	3	20	888	909	17	0.7647	0.9412	DSS	miranda	g3613.t1:3utr	g3613.t1	g3613	g3613	PRJEB506:HCOI00920700	HCOI00920700	HCISE00920700	Caenorhabditis elegans	WBGene00000111
594	hco-miR-235	augustus_model_g3568	145	-9.98	2	10	980	1000	8	1	1	DSS	miranda	g3568.t1:3utr	g3568.t1	g3568
595	hco-miR-235	augustus_model_g3562	149	-30.15	2	20	414	438	21	0.7619	0.8095	DSS	miranda	g3562.t1:3utr	g3562.t1	g3562
596	hco-miR-235	augustus_model_g3554	147	-20.72	2	21	371	393	20	0.65	0.7	DSS	miranda	g3554.t1:3utr	g3554.t1	g3554
597	hco-miR-235	augustus_model_g16188	146	-13.55	2	21	678	698	19	0.6316	0.7368	DSS	miranda	g16188.t1:3utr	g16188.t1	g16188
598	hco-miR-235	augustus_model_g16189	146	-13.55	2	21	765	785	19	0.6316	0.7368	DSS	miranda	g16189.t1:3utr	g16189.t1	g16189
599	hco-miR-235	augustus_model_g3494	147	-11.95	2	20	324	345	18	0.6111	0.7222	DSS	miranda	g3494.t1:3utr	g3494.t1	g3494
600	hco-miR-235	augustus_model_g20214	145	-13.09	2	10	607	628	8	1	1	DSS	miranda	g20214.t1:3utr	g20214.t1	g20214	g20214	PRJEB506:HCOI00941000	HCOI00941000	HCISE00941000	Caenorhabditis elegans	WBGene00008214
601	hco-miR-235	augustus_model_g3481	145	-11.97	2	10	902	923	8	1	1	DSS	miranda	g3481.t1:3utr	g3481.t1	g3481
602	hco-miR-235	augustus_model_g3475	151	-27.19	2	21	733	756	21	0.7143	0.8095	DSS	miranda	g3475.t1:3utr	g3475.t1	g3475
603	hco-miR-235	augustus_model_g3455	145	-15.31	2	10	133	154	8	1	1	DSS	miranda	g3455.t1:3utr	g3455.t1	g3455	g3455	PRJEB506:HCOI00945900	HCOI00945900	HCISE00945900	Caenorhabditis elegans	WBGene00019756
604	hco-miR-235	augustus_model_g3443	146	-25.51	2	20	567	589	19	0.6842	0.8421	DSS	miranda	g3443.t1:3utr	g3443.t1	g3443
605	hco-miR-235	augustus_model_g16136	162	-20.93	2	20	81	103	19	0.7895	0.7895	DSS	miranda	g16136.t1:3utr	g16136.t1	g16136
606	hco-miR-235	augustus_model_g16140	152	-15.46	2	18	512	536	19	0.7368	0.7368	DSS	miranda	g16140.t1:3utr	g16140.t1	g16140	g16140	PRJEB506:HCOI00955600	HCOI00955600	HCISE00955600	Caenorhabditis elegans	WBGene00001624
607	hco-miR-235	augustus_model_g3202	176	-26.56	2	21	970	991	19	0.7895	0.8947	DSS	miranda	g3202.t1:3utr	g3202.t1	g3202	g3202	PRJEB506:HCOI00963600	HCOI00963600	HCISE00963600	Caenorhabditis elegans	WBGene00014826
608	hco-miR-235	augustus_model_g3197	148	-13.9	2	13	340	361	11	0.8182	0.9091	DSS	miranda	g3197.t1:3utr	g3197.t1	g3197	g3197	PRJEB506:HCOI00964200	HCOI00964200	HCISE00964200	Caenorhabditis elegans	WBGene00007384
609	hco-miR-235	augustus_model_g3132	145	-15.09	2	14	213	234	12	0.75	0.8333	DSS	miranda	g3132.t1:3utr	g3132.t1	g3132	g3132	PRJEB506:HCOI00972000	HCOI00972000	HCISE00972000	Caenorhabditis elegans	WBGene00011304
610	hco-miR-235	augustus_model_g3119	148	-26.52	2	21	117	138	19	0.6842	0.7895	DSS	miranda	g3119.t1:3utr	g3119.t1	g3119
611	hco-miR-235	augustus_model_g3117	150	-29.16	3	15	352	373	12	1	1	DSS	miranda	g3117.t1:3utr	g3117.t1	g3117	g3117	PRJEB506:HCOI00974800	HCOI00974800	HCISE00974800	Caenorhabditis elegans	WBGene00000376
612	hco-miR-235	model_lgic_g750.t1	151	-15.69	2	21	927	949	20	0.7	0.7	DSS	miranda	model_lgic_g750.t1	model_lgic_g750.t1	model_lgic_g750.t1	model_lgic_g750.t1	PRJEB506:HCOI00976300	HCOI00976300	HCISE00976300	Caenorhabditis elegans	WBGene00012755
613	hco-miR-235	model_lgic_g751.t1	145	-10.54	2	10	246	267	8	1	1	DSS	miranda	model_lgic_g751.t1	model_lgic_g751.t1	model_lgic_g751.t1
614	hco-miR-235	model_lgic_Hco-lgc-37_g757.t1_scaffold28.1_size436153	154	-18.15	2	19	593	614	17	0.7059	0.7647	DSS	miranda	model_lgic_Hco-lgc-37_g757.t1_scaffold28.1_size436153	model_lgic_Hco-lgc-37_g757.t1_scaffold28.1_size436153	model_lgic_Hco-lgc-37_g757.t1_scaffold28.1_size436153	model_lgic_Hco-lgc-37_g757.t1_scaffold28.1_size436153	PRJEB506:HCOI00977100	HCOI00977100	HCISE00977100	Caenorhabditis elegans	WBGene00013914
615	hco-miR-235	model_lgic_g760.t1	145	-29.94	2	15	540	562	14	0.8571	0.9286	DSS	miranda	model_lgic_g760.t1	model_lgic_g760.t1	model_lgic_g760.t1	model_lgic_g760.t1	PRJEB506:HCOI00977400	HCOI00977400	HCISE00977400	Caenorhabditis elegans	WBGene00004392
616	hco-miR-235	augustus_model_g3080	148	-16.97	2	21	317	338	19	0.5789	0.7368	DSS	miranda	g3080.t1:3utr	g3080.t1	g3080
617	hco-miR-235	augustus_model_g3010	159	-24.74	2	21	627	650	21	0.7143	0.7619	DSS	miranda	g3010.t1:3utr	g3010.t1	g3010	g3010	PRJEB506:HCOI00988800	HCOI00988800	HCISE00988800	Caenorhabditis elegans	WBGene00013118
618	hco-miR-235	augustus_model_g3007	151	-18.18	2	12	315	336	10	0.9	1	DSS	miranda	g3007.t1:3utr	g3007.t1	g3007
619	hco-miR-235	augustus_model_g3005	145	-11.05	2	10	27	48	8	1	1	DSS	miranda	g3005.t1:3utr	g3005.t1	g3005	g3005	PRJEB506:HCOI00990800	HCOI00990800	HCISE00990800	Caenorhabditis elegans	WBGene00004265
620	hco-miR-235	augustus_model_g2982	147	-14.19	2	21	900	923	21	0.619	0.7143	DSS	miranda	g2982.t1:3utr	g2982.t1	g2982
621	hco-miR-235	augustus_model_g2982	146	-15.4	2	16	279	301	15	0.7333	0.8	DSS	miranda	g2982.t1:3utr	g2982.t1	g2982
622	hco-miR-235	augustus_model_g2906	147	-15.71	2	18	922	942	16	0.75	0.75	DSS	miranda	g2906.t1:3utr	g2906.t1	g2906	g2906	PRJEB506:HCOI01001300	HCOI01001300	HCISE01001300	Caenorhabditis elegans	WBGene00016027
623	hco-miR-235	augustus_model_g16004	145	-23.4	2	18	314	335	16	0.6875	0.875	DSS	miranda	g16004.t1:3utr	g16004.t1	g16004	g16004	PRJEB506:HCOI01001900	HCOI01001900	HCISE01001900	Caenorhabditis elegans	WBGene00015509
624	hco-miR-235	augustus_model_g16009	147	-13.59	2	20	702	723	18	0.6667	0.6667	DSS	miranda	g16009.t1:3utr	g16009.t1	g16009
625	hco-miR-235	augustus_model_g16009	146	-13.12	2	11	436	457	9	0.8889	1	DSS	miranda	g16009.t1:3utr	g16009.t1	g16009
626	hco-miR-235	augustus_model_g16012	158	-21.69	2	15	343	364	13	0.8462	0.9231	DSS	miranda	g16012.t1:3utr	g16012.t1	g16012	g16012	PRJEB506:HCOI01002700	HCOI01002700	HCISE01002700	Caenorhabditis elegans	WBGene00012796
627	hco-miR-235	augustus_model_g13268	151	-16.31	2	21	105	127	20	0.65	0.75	DSS	miranda	g13268.t1:3utr	g13268.t1	g13268	g13268	PRJEB506:HCOI01006300	HCOI01006300	HCISE01006300	Caenorhabditis elegans	WBGene00012382
628	hco-miR-235	augustus_model_g2851	145	-10.46	2	10	247	268	8	1	1	DSS	miranda	g2851.t1:3utr	g2851.t1	g2851	g2851	PRJEB506:HCOI01010600	HCOI01010600	HCISE01010600	Caenorhabditis elegans	WBGene00021112
629	hco-miR-235	augustus_model_g13540	145	-11.92	2	10	879	900	8	1	1	DSS	miranda	g13540.t1:3utr	g13540.t1	g13540	g13540	PRJEB506:HCOI01013400	HCOI01013400	HCISE01013400	Caenorhabditis elegans	WBGene00000526
630	hco-miR-235	augustus_model_g7072	152	-22.27	2	21	698	719	19	0.6842	0.8421	DSS	miranda	g7072.t1:3utr	g7072.t1	g7072	g7072	PRJEB506:HCOI01014600	HCOI01014600	HCISE01014600	Caenorhabditis elegans	WBGene00003520
631	hco-miR-235	augustus_model_g2820	147	-12.05	2	12	169	190	10	0.9	0.9	DSS	miranda	g2820.t1:3utr	g2820.t1	g2820
632	hco-miR-235	augustus_model_g2787	160	-21.86	2	17	402	423	15	0.8	0.8667	DSS	miranda	g2787.t1:3utr	g2787.t1	g2787	g2787	PRJEB506:HCOI01023800	HCOI01023800	HCISE01023800	Caenorhabditis elegans	WBGene00013457
633	hco-miR-235	augustus_model_g15935	157	-26.03	2	21	323	347	22	0.7273	0.8182	DSS	miranda	g15935.t1:3utr	g15935.t1	g15935	g15935	PRJEB506:HCOI01032500	HCOI01032500	HCISE01032500	Caenorhabditis elegans	WBGene00006514
634	hco-miR-235	augustus_model_g2628	151	-14.61	2	12	1	18	10	0.9	1	DSS	miranda	g2628.t1:3utr	g2628.t1	g2628
635	hco-miR-235	augustus_model_g11040	145	-12.51	2	10	843	864	8	1	1	DSS	miranda	g11040.t1:3utr	g11040.t1	g11040
636	hco-miR-235	augustus_model_g2587	145	-12.46	2	10	501	522	8	1	1	DSS	miranda	g2587.t1:3utr	g2587.t1	g2587	g2587	PRJEB506:HCOI01059600	HCOI01059600	HCISE01059600	Caenorhabditis elegans	WBGene00019682
637	hco-miR-235	augustus_model_g2588	148	-14.62	2	13	307	328	11	0.8182	0.9091	DSS	miranda	g2588.t1:3utr	g2588.t1	g2588	g2588	PRJEB506:HCOI01059700	HCOI01059700	HCISE01059700	Caenorhabditis elegans	WBGene00019682
638	hco-miR-235	augustus_model_g15888	146	-27.17	2	21	397	420	21	0.6667	0.8571	DSS	miranda	g15888.t1:3utr	g15888.t1	g15888	g15888	PRJEB506:HCOI01062300	HCOI01062300	HCISE01062300	Caenorhabditis elegans	WBGene00004401
639	hco-miR-235	augustus_model_g15894	152	-14.93	2	13	10	31	11	0.9091	0.9091	DSS	miranda	g15894.t1:3utr	g15894.t1	g15894	g15894	PRJEB506:HCOI01062900	HCOI01062900	HCISE01062900	Caenorhabditis elegans	WBGene00018829
640	hco-miR-235	augustus_model_g15895	152	-14.93	2	13	479	500	11	0.9091	0.9091	DSS	miranda	g15895.t1:3utr	g15895.t1	g15895	g15895	PRJEB506:HCOI01063000	HCOI01063000	HCISE01063000	Caenorhabditis elegans	WBGene00014202
641	hco-miR-235	augustus_model_g2558	151	-14.41	2	20	464	485	18	0.6667	0.7222	DSS	miranda	g2558.t1:3utr	g2558.t1	g2558	g2558	PRJEB506:HCOI01063800	HCOI01063800	HCISE01063800	Caenorhabditis elegans	WBGene00001087
642	hco-miR-235	augustus_model_g2559	145	-13.62	2	21	881	903	21	0.6667	0.7143	DSS	miranda	g2559.t1:3utr	g2559.t1	g2559	g2559	PRJEB506:HCOI01063900	HCOI01063900	HCISE01063900	Caenorhabditis elegans	WBGene00006701
643	hco-miR-235	augustus_model_g2599	155	-27.62	2	21	935	957	20	0.7	0.9	DSS	miranda	g2599.t1:3utr	g2599.t1	g2599	g2599	PRJEB506:HCOI01069300	HCOI01069300	HCISE01069300	Caenorhabditis elegans	WBGene00006617
644	hco-miR-235	augustus_model_g12811	155	-27.62	2	21	935	957	20	0.7	0.9	DSS	miranda	g12811.t1:3utr	g12811.t1	g12811	g12811	PRJEB506:HCOI01070900	HCOI01070900	HCISE01070900	Caenorhabditis elegans	WBGene00006617
645	hco-miR-235	augustus_model_g2468	150	-18.76	2	11	315	336	9	1	1	DSS	miranda	g2468.t1:3utr	g2468.t1	g2468	g2468	PRJEB506:HCOI01080100	HCOI01080100	HCISE01080100	Caenorhabditis elegans	WBGene00007107
646	hco-miR-235	augustus_model_g15863	148	-24.58	3	19	951	971	16	0.875	0.875	DSS	miranda	g15863.t1:3utr	g15863.t1	g15863
647	hco-miR-235	augustus_model_g2445	150	-18.88	2	11	234	255	9	1	1	DSS	miranda	g2445.t1:3utr	g2445.t1	g2445
648	hco-miR-235	augustus_model_g15775	145	-12.51	2	10	843	864	8	1	1	DSS	miranda	g15775.t1:3utr	g15775.t1	g15775
649	hco-miR-235	augustus_model_g15784	151	-20	2	21	767	789	20	0.7	0.7	DSS	miranda	g15784.t1:3utr	g15784.t1	g15784
650	hco-miR-235	augustus_model_g2326	147	-12.21	2	12	375	396	10	0.9	0.9	DSS	miranda	g2326.t1:3utr	g2326.t1	g2326	g2326	PRJEB506:HCOI01105200	HCOI01105200	HCISE01105200	Caenorhabditis elegans	WBGene00001187
651	hco-miR-235	augustus_model_g4783	145	-13.04	2	10	665	686	8	1	1	DSS	miranda	g4783.t1:3utr	g4783.t1	g4783	g4783	PRJEB506:HCOI01105800	HCOI01105800	HCISE01105800	Caenorhabditis elegans	WBGene00008239
652	hco-miR-235	augustus_model_g12072	145	-12.21	2	10	393	414	8	1	1	DSS	miranda	g12072.t1:3utr	g12072.t1	g12072
653	hco-miR-235	augustus_model_g2306	147	-11.28	2	18	173	193	16	0.75	0.75	DSS	miranda	g2306.t1:3utr	g2306.t1	g2306	g2306	PRJEB506:HCOI01110700	HCOI01110700	HCISE01110700	Caenorhabditis elegans	WBGene00004857
654	hco-miR-235	augustus_model_g15758	154	-20.8	2	21	95	120	23	0.6957	0.7391	DSS	miranda	g15758.t1:3utr	g15758.t1	g15758
655	hco-miR-235	augustus_model_g15758	145	-13.14	2	10	639	660	8	1	1	DSS	miranda	g15758.t1:3utr	g15758.t1	g15758
656	hco-miR-235	augustus_model_g2273	154	-19.3	2	21	480	500	19	0.7368	0.7368	DSS	miranda	g2273.t1:3utr	g2273.t1	g2273	g2273	PRJEB506:HCOI01114400	HCOI01114400	HCISE01114400	Caenorhabditis elegans	WBGene00014075
657	hco-miR-235	augustus_model_g14936	147	-15.97	2	12	467	488	10	0.9	0.9	DSS	miranda	g14936.t1:3utr	g14936.t1	g14936
658	hco-miR-235	augustus_model_g2217	147	-17.86	2	12	49	70	10	0.9	0.9	DSS	miranda	g2217.t1:3utr	g2217.t1	g2217	g2217	PRJEB506:HCOI01125200	HCOI01125200	HCISE01125200	Caenorhabditis elegans	WBGene00016979
659	hco-miR-235	augustus_model_g2219	151	-24.77	2	21	436	458	20	0.75	0.8	DSS	miranda	g2219.t1:3utr	g2219.t1	g2219
660	hco-miR-235	augustus_model_g2209	160	-25.95	2	18	294	318	19	0.7895	0.7895	DSS	miranda	g2209.t1:3utr	g2209.t1	g2209	g2209	PRJEB506:HCOI01126100	HCOI01126100	HCISE01126100	Caenorhabditis elegans	WBGene00017969
661	hco-miR-235	augustus_model_g20155	149	-19.19	2	18	192	213	16	0.625	0.8125	DSS	miranda	g20155.t1:3utr	g20155.t1	g20155	g20155	PRJEB506:HCOI01128100	HCOI01128100	HCISE01128100	Caenorhabditis elegans	WBGene00010971
662	hco-miR-235	model_lgic_g18178.t1	146	-16.1	2	21	388	408	19	0.6842	0.6842	DSS	miranda	model_lgic_g18178.t1	model_lgic_g18178.t1	model_lgic_g18178.t1	model_lgic_g18178.t1	PRJEB506:HCOI01130400	HCOI01130400	HCISE01130400	Caenorhabditis elegans	WBGene00000071
663	hco-miR-235	augustus_model_g15710	155	-19.33	2	21	821	843	20	0.7	0.75	DSS	miranda	g15710.t1:3utr	g15710.t1	g15710
664	hco-miR-235	augustus_model_g15711	145	-13.13	2	10	534	555	8	1	1	DSS	miranda	g15711.t1:3utr	g15711.t1	g15711	g15711	PRJEB506:HCOI01131500	HCOI01131500	HCISE01131500	Caenorhabditis elegans	WBGene00000869
665	hco-miR-235	augustus_model_g14971	147	-15.06	2	12	598	619	10	0.9	0.9	DSS	miranda	g14971.t1:3utr	g14971.t1	g14971	g14971	PRJEB506:HCOI01147000	HCOI01147000	HCISE01147000	Caenorhabditis elegans	WBGene00022434
666	hco-miR-235	augustus_model_g15640	148	-20.52	2	21	731	752	19	0.6316	0.8421	DSS	miranda	g15640.t1:3utr	g15640.t1	g15640
667	hco-miR-235	augustus_model_g2045	151	-27.63	3	20	308	329	17	0.7647	0.8824	DSS	miranda	g2045.t1:3utr	g2045.t1	g2045	g2045	PRJEB506:HCOI01153000	HCOI01153000	HCISE01153000	Caenorhabditis elegans	WBGene00020148
668	hco-miR-235	augustus_model_g2036	156	-20.85	2	21	483	501	19	0.7368	0.7895	DSS	miranda	g2036.t1:3utr	g2036.t1	g2036	g2036	PRJEB506:HCOI01154200	HCOI01154200	HCISE01154200	Caenorhabditis elegans	WBGene00015684
669	hco-miR-235	augustus_model_g5383	145	-12.7	2	10	786	807	8	1	1	DSS	miranda	g5383.t1:3utr	g5383.t1	g5383
670	hco-miR-235	augustus_model_g5372	146	-14.78	2	11	217	238	9	0.8889	1	DSS	miranda	g5372.t1:3utr	g5372.t1	g5372	g5372	PRJEB506:HCOI01155600	HCOI01155600	HCISE01155600	Caenorhabditis elegans	WBGene00019884
671	hco-miR-235	augustus_model_g2026	147	-11.38	2	12	860	881	10	0.9	0.9	DSS	miranda	g2026.t1:3utr	g2026.t1	g2026	g2026	PRJEB506:HCOI01156200	HCOI01156200	HCISE01156200	Caenorhabditis elegans	WBGene00010874
672	hco-miR-235	augustus_model_g19981	145	-12.31	2	10	152	173	8	1	1	DSS	miranda	g19981.t1:3utr	g19981.t1	g19981	g19981	PRJEB506:HCOI01159600	HCOI01159600	HCISE01159600	Caenorhabditis elegans	WBGene00019237
673	hco-miR-235	augustus_model_g15604	146	-15.65	2	19	481	502	17	0.6471	0.7059	DSS	miranda	g15604.t1:3utr	g15604.t1	g15604	g15604	PRJEB506:HCOI01164400	HCOI01164400	HCISE01164400	Caenorhabditis elegans	WBGene00006735
674	hco-miR-235	augustus_model_g15594	145	-11.97	2	10	957	978	8	1	1	DSS	miranda	g15594.t1:3utr	g15594.t1	g15594
675	hco-miR-235	augustus_model_g1979	146	-12.37	2	19	631	652	17	0.6471	0.7059	DSS	miranda	g1979.t1:3utr	g1979.t1	g1979
676	hco-miR-235	augustus_model_g12324	151	-23.9	2	20	392	413	18	0.7222	0.8333	DSS	miranda	g12324.t1:3utr	g12324.t1	g12324
677	hco-miR-235	augustus_model_g1964	149	-19.5	2	18	759	780	16	0.6875	0.75	DSS	miranda	g1964.t1:3utr	g1964.t1	g1964
678	hco-miR-235	augustus_model_g1948	148	-14.95	2	21	814	835	19	0.6316	0.6842	DSS	miranda	g1948.t1:3utr	g1948.t1	g1948	g1948	PRJEB506:HCOI01171900	HCOI01171900	HCISE01171900	Caenorhabditis elegans	WBGene00019300
679	hco-miR-235	augustus_model_g1949	148	-14.95	2	21	557	578	19	0.6316	0.6842	DSS	miranda	g1949.t1:3utr	g1949.t1	g1949
680	hco-miR-235	augustus_model_g1954	162	-21.28	2	19	927	948	17	0.7647	0.8235	DSS	miranda	g1954.t1:3utr	g1954.t1	g1954	g1954	PRJEB506:HCOI01172500	HCOI01172500	HCISE01172500	Caenorhabditis elegans	WBGene00018712
681	hco-miR-235	augustus_model_g1943	151	-19.85	2	18	263	283	16	0.75	0.8125	DSS	miranda	g1943.t1:3utr	g1943.t1	g1943
682	hco-miR-235	augustus_model_g1922	152	-16.36	2	13	221	242	11	0.9091	0.9091	DSS	miranda	g1922.t1:3utr	g1922.t1	g1922
683	hco-miR-235	model_lgic_g5341.t1	149	-18.06	2	18	77	98	16	0.625	0.8125	DSS	miranda	model_lgic_g5341.t1	model_lgic_g5341.t1	model_lgic_g5341.t1
684	hco-miR-235	augustus_model_g15553	147	-19.23	2	17	539	561	16	0.6875	0.8125	DSS	miranda	g15553.t1:3utr	g15553.t1	g15553
685	hco-miR-235	augustus_model_g12586	147	-11.85	2	12	198	219	10	0.9	0.9	DSS	miranda	g12586.t1:3utr	g12586.t1	g12586
686	hco-miR-235	augustus_model_g1856	147	-20.45	2	18	612	636	19	0.7368	0.7368	DSS	miranda	g1856.t1:3utr	g1856.t1	g1856	g1856	PRJEB506:HCOI01185600	HCOI01185600	HCISE01185600	Caenorhabditis elegans	WBGene00000529
687	hco-miR-235	augustus_model_g15539	149	-22.62	2	18	614	635	16	0.75	0.875	DSS	miranda	g15539.t1:3utr	g15539.t1	g15539
688	hco-miR-235	augustus_model_g15546	145	-14.19	2	10	88	109	8	1	1	DSS	miranda	g15546.t1:3utr	g15546.t1	g15546
689	hco-miR-235	augustus_model_g20102	151	-17.01	2	12	799	820	10	0.9	1	DSS	miranda	g20102.t1:3utr	g20102.t1	g20102
690	hco-miR-235	augustus_model_g20110	159	-22.79	2	21	539	562	21	0.7143	0.7619	DSS	miranda	g20110.t1:3utr	g20110.t1	g20110	g20110	PRJEB506:HCOI01192100	HCOI01192100	HCISE01192100	Caenorhabditis elegans	WBGene00001040
691	hco-miR-235	augustus_model_g1811	150	-21.66	2	16	384	406	15	0.8	0.8	DSS	miranda	g1811.t1:3utr	g1811.t1	g1811	g1811	PRJEB506:HCOI01194400	HCOI01194400	HCISE01194400	Caenorhabditis elegans	WBGene00011543
692	hco-miR-235	augustus_model_g1812	145	-15.09	2	14	213	234	12	0.75	0.8333	DSS	miranda	g1812.t1:3utr	g1812.t1	g1812	g1812	PRJEB506:HCOI01194500	HCOI01194500	HCISE01194500	Caenorhabditis elegans	WBGene00011304
693	hco-miR-235	augustus_model_g1771	151	-26.65	2	21	915	937	20	0.75	0.8	DSS	miranda	g1771.t1:3utr	g1771.t1	g1771
694	hco-miR-235	augustus_model_g1772	145	-12.28	2	10	89	110	8	1	1	DSS	miranda	g1772.t1:3utr	g1772.t1	g1772
695	hco-miR-235	augustus_model_g15522	147	-20.45	2	18	612	636	19	0.7368	0.7368	DSS	miranda	g15522.t1:3utr	g15522.t1	g15522	g15522	PRJEB506:HCOI01202700	HCOI01202700	HCISE01202700	Caenorhabditis elegans	WBGene00000529
696	hco-miR-235	augustus_model_g1749	164	-27.48	2	21	86	107	19	0.7368	0.7895	DSS	miranda	g1749.t1:3utr	g1749.t1	g1749	g1749	PRJEB506:HCOI01203500	HCOI01203500	HCISE01203500	Caenorhabditis elegans	WBGene00018925
697	hco-miR-235	augustus_model_g1747	146	-19.11	2	20	158	180	19	0.6842	0.6842	DSS	miranda	g1747.t1:3utr	g1747.t1	g1747
698	hco-miR-235	augustus_model_g1726	154	-20.17	2	20	266	288	19	0.6842	0.7895	DSS	miranda	g1726.t1:3utr	g1726.t1	g1726
699	hco-miR-235	augustus_model_g1728	164	-22.43	2	21	230	251	19	0.7368	0.7895	DSS	miranda	g1728.t1:3utr	g1728.t1	g1728	g1728	PRJEB506:HCOI01208200	HCOI01208200	HCISE01208200	Caenorhabditis elegans	WBGene00020841
700	hco-miR-235	augustus_model_g15471	145	-14.51	2	10	40	61	8	1	1	DSS	miranda	g15471.t1:3utr	g15471.t1	g15471
701	hco-miR-235	augustus_model_g1681	147	-18.82	2	20	398	416	18	0.7222	0.7222	DSS	miranda	g1681.t1:3utr	g1681.t1	g1681	g1681	PRJEB506:HCOI01214700	HCOI01214700	HCISE01214700	Caenorhabditis elegans	WBGene00002008
702	hco-miR-235	augustus_model_g1686	152	-15.47	2	13	911	932	11	0.9091	0.9091	DSS	miranda	g1686.t1:3utr	g1686.t1	g1686	g1686	PRJEB506:HCOI01214900	HCOI01214900	HCISE01214900	Caenorhabditis elegans	WBGene00000731
703	hco-miR-235	augustus_model_g12754	151	-15.6	2	12	710	731	10	0.9	1	DSS	miranda	g12754.t1:3utr	g12754.t1	g12754
704	hco-miR-235	model_lgic_g904.t1	147	-25.37	2	21	347	369	20	0.65	0.85	DSS	miranda	model_lgic_g904.t1	model_lgic_g904.t1	model_lgic_g904.t1
705	hco-miR-235	model_lgic_g5520.t1	151	-22.83	2	21	349	371	20	0.7	0.7	DSS	miranda	model_lgic_g5520.t1	model_lgic_g5520.t1	model_lgic_g5520.t1
706	hco-miR-235	augustus_model_g1601	162	-26.14	2	20	267	289	19	0.7368	0.8421	DSS	miranda	g1601.t1:3utr	g1601.t1	g1601
707	hco-miR-235	augustus_model_g1594	145	-20.3	2	19	134	156	18	0.6111	0.7778	DSS	miranda	g1594.t1:3utr	g1594.t1	g1594	g1594	PRJEB506:HCOI01229600	HCOI01229600	HCISE01229600	Caenorhabditis elegans	WBGene00010670
708	hco-miR-235	augustus_model_g1587	149	-11.8	2	18	236	257	16	0.6875	0.75	DSS	miranda	g1587.t1:3utr	g1587.t1	g1587	g1587	PRJEB506:HCOI01232400	HCOI01232400	HCISE01232400	Caenorhabditis elegans	WBGene00009628
709	hco-miR-235	model_lgic_g18791.t1	149	-13.23	2	18	854	875	16	0.6875	0.75	DSS	miranda	model_lgic_g18791.t1	model_lgic_g18791.t1	model_lgic_g18791.t1
710	hco-miR-235	model_lgic_Hco-lgc-47_scaffold3535.1_size24826	150	-17.66	2	21	39	59	19	0.6842	0.7368	DSS	miranda	model_lgic_Hco-lgc-47_scaffold3535.1_size24826	model_lgic_Hco-lgc-47_scaffold3535.1_size24826	model_lgic_Hco-lgc-47_scaffold3535.1_size24826
711	hco-miR-235	augustus_model_g1544	151	-17.04	2	18	772	792	16	0.6875	0.875	DSS	miranda	g1544.t1:3utr	g1544.t1	g1544
712	hco-miR-235	augustus_model_g1463	151	-17.37	2	12	248	269	10	0.9	1	DSS	miranda	g1463.t1:3utr	g1463.t1	g1463
713	hco-miR-235	augustus_model_g15372	148	-19.14	2	21	664	685	19	0.6316	0.8421	DSS	miranda	g15372.t1:3utr	g15372.t1	g15372	g15372	PRJEB506:HCOI01249300	HCOI01249300	HCISE01249300	Caenorhabditis elegans	WBGene00001466
714	hco-miR-235	augustus_model_g1449	149	-17.31	2	18	273	294	16	0.625	0.8125	DSS	miranda	g1449.t1:3utr	g1449.t1	g1449
715	hco-miR-235	augustus_model_g15357	145	-11.97	2	10	938	959	8	1	1	DSS	miranda	g15357.t1:3utr	g15357.t1	g15357	g15357	PRJEB506:HCOI01253100	HCOI01253100	HCISE01253100	Caenorhabditis elegans	WBGene00008435
716	hco-miR-235	augustus_model_g15331	145	-13.23	2	10	302	323	8	1	1	DSS	miranda	g15331.t1:3utr	g15331.t1	g15331
717	hco-miR-235	augustus_model_g15326	146	-23.79	2	19	782	803	17	0.6471	0.8824	DSS	miranda	g15326.t1:3utr	g15326.t1	g15326
718	hco-miR-235	augustus_model_g15317	147	-22.48	2	20	882	903	18	0.7222	0.7778	DSS	miranda	g15317.t1:3utr	g15317.t1	g15317	g15317	PRJEB506:HCOI01259600	HCOI01259600	HCISE01259600	Caenorhabditis elegans	WBGene00015953
719	hco-miR-235	augustus_model_g1378	156	-29.41	2	21	930	951	19	0.7368	0.8421	DSS	miranda	g1378.t1:3utr	g1378.t1	g1378	g1378	PRJEB506:HCOI01260300	HCOI01260300	HCISE01260300	Caenorhabditis elegans	WBGene00012641
720	hco-miR-235	augustus_model_g1336	159	-24.1	2	20	568	589	18	0.7222	0.7778	DSS	miranda	g1336.t1:3utr	g1336.t1	g1336	g1336	PRJEB506:HCOI01265300	HCOI01265300	HCISE01265300	Caenorhabditis elegans	WBGene00003550
721	hco-miR-235	augustus_model_g1337	159	-24.1	2	20	886	907	18	0.7222	0.7778	DSS	miranda	g1337.t1:3utr	g1337.t1	g1337	g1337	PRJEB506:HCOI01265400	HCOI01265400	HCISE01265400	Caenorhabditis elegans	WBGene00019901
722	hco-miR-235	augustus_model_g15286	147	-12.54	2	12	442	463	10	0.9	0.9	DSS	miranda	g15286.t1:3utr	g15286.t1	g15286	g15286	PRJEB506:HCOI01271000	HCOI01271000	HCISE01271000	Caenorhabditis elegans	WBGene00018395
723	hco-miR-235	augustus_model_g1251	145	-13.69	2	10	196	217	8	1	1	DSS	miranda	g1251.t1:3utr	g1251.t1	g1251	g1251	PRJEB506:HCOI01280100	HCOI01280100	HCISE01280100	Caenorhabditis elegans	WBGene00003550
724	hco-miR-235	augustus_model_g1246	150	-21.66	2	17	975	999	18	0.7778	0.7778	DSS	miranda	g1246.t1:3utr	g1246.t1	g1246
725	hco-miR-235	augustus_model_g1236	145	-9.68	2	10	894	915	8	1	1	DSS	miranda	g1236.t1:3utr	g1236.t1	g1236
726	hco-miR-235	augustus_model_g4286	148	-16.1	2	21	39	58	19	0.7368	0.7368	DSS	miranda	g4286.t1:3utr	g4286.t1	g4286
727	hco-miR-235	augustus_model_g4286	145	-23.9	2	18	491	512	16	0.75	0.8125	DSS	miranda	g4286.t1:3utr	g4286.t1	g4286
728	hco-miR-235	augustus_model_g4287	148	-16.1	2	21	5	24	19	0.7368	0.7368	DSS	miranda	g4287.t1:3utr	g4287.t1	g4287
729	hco-miR-235	augustus_model_g4287	145	-23.9	2	18	457	478	16	0.75	0.8125	DSS	miranda	g4287.t1:3utr	g4287.t1	g4287
730	hco-miR-235	augustus_model_g12948	145	-12.08	2	10	858	879	8	1	1	DSS	miranda	g12948.t1:3utr	g12948.t1	g12948	g12948	PRJEB506:HCOI01284500	HCOI01284500	HCISE01284500	Caenorhabditis elegans	WBGene00008979
731	hco-miR-235	augustus_model_g1231	152	-15.87	2	21	647	668	19	0.6316	0.7368	DSS	miranda	g1231.t1:3utr	g1231.t1	g1231
732	hco-miR-235	augustus_model_g1223	150	-20.53	2	11	547	568	9	1	1	DSS	miranda	g1223.t1:3utr	g1223.t1	g1223	g1223	PRJEB506:HCOI01285800	HCOI01285800	HCISE01285800	Caenorhabditis elegans	WBGene00004886
733	hco-miR-235	augustus_model_g15246	148	-26.52	2	21	310	331	19	0.6842	0.7895	DSS	miranda	g15246.t1:3utr	g15246.t1	g15246
734	hco-miR-235	augustus_model_g1194	147	-13.31	2	12	74	95	10	0.9	0.9	DSS	miranda	g1194.t1:3utr	g1194.t1	g1194
735	hco-miR-235	augustus_model_g1160	155	-14.44	2	16	503	524	14	0.7857	0.8571	DSS	miranda	g1160.t1:3utr	g1160.t1	g1160	g1160	PRJEB506:HCOI01294000	HCOI01294000	HCISE01294000	Caenorhabditis elegans	WBGene00000117
736	hco-miR-235	augustus_model_g15217	149	-23.4	2	21	415	434	19	0.6842	0.7368	DSS	miranda	g15217.t1:3utr	g15217.t1	g15217
737	hco-miR-235	augustus_model_g15226	151	-24.39	2	18	186	209	18	0.7222	0.8333	DSS	miranda	g15226.t1:3utr	g15226.t1	g15226	g15226	PRJEB506:HCOI01295300	HCOI01295300	HCISE01295300	Caenorhabditis elegans	WBGene00000851
738	hco-miR-235	augustus_model_g15227	148	-14.31	2	13	36	57	11	0.8182	0.9091	DSS	miranda	g15227.t1:3utr	g15227.t1	g15227	g15227	PRJEB506:HCOI01295400	HCOI01295400	HCISE01295400	Caenorhabditis elegans	WBGene00006853
739	hco-miR-235	augustus_model_g1153	146	-27.07	2	21	818	838	19	0.6842	0.8421	DSS	miranda	g1153.t1:3utr	g1153.t1	g1153
740	hco-miR-235	augustus_model_g1148	145	-29.94	2	15	515	537	14	0.8571	0.9286	DSS	miranda	g1148.t1:3utr	g1148.t1	g1148	g1148	PRJEB506:HCOI01296600	HCOI01296600	HCISE01296600	Caenorhabditis elegans	WBGene00004392
741	hco-miR-235	augustus_model_g1097	148	-20.8	2	21	566	587	19	0.6316	0.8421	DSS	miranda	g1097.t1:3utr	g1097.t1	g1097
742	hco-miR-235	augustus_model_g17537	147	-17.25	2	19	379	398	17	0.7059	0.7647	DSS	miranda	g17537.t1:3utr	g17537.t1	g17537	g17537	PRJEB506:HCOI01305900	HCOI01305900	HCISE01305900	Caenorhabditis elegans	WBGene00020635
743	hco-miR-235	augustus_model_g8348	148	-27.85	2	18	942	964	17	0.7059	0.9412	DSS	miranda	g8348.t1:3utr	g8348.t1	g8348	g8348	PRJEB506:HCOI01306900	HCOI01306900	HCISE01306900	Caenorhabditis elegans	WBGene00020320
744	hco-miR-235	augustus_model_g1061	148	-25.59	2	21	329	350	19	0.6842	0.7895	DSS	miranda	g1061.t1:3utr	g1061.t1	g1061
745	hco-miR-235	augustus_model_g15167	150	-13.07	2	11	728	749	9	1	1	DSS	miranda	g15167.t1:3utr	g15167.t1	g15167	g15167	PRJEB506:HCOI01315200	HCOI01315200	HCISE01315200	Caenorhabditis elegans	WBGene00008233
746	hco-miR-235	augustus_model_g15168	150	-13.07	2	11	473	494	9	1	1	DSS	miranda	g15168.t1:3utr	g15168.t1	g15168	g15168	PRJEB506:HCOI01315300	HCOI01315300	HCISE01315300	Caenorhabditis elegans	WBGene00008670
747	hco-miR-235	augustus_model_g1028	147	-12.11	2	12	464	485	10	0.9	0.9	DSS	miranda	g1028.t1:3utr	g1028.t1	g1028	g1028	PRJEB506:HCOI01318000	HCOI01318000	HCISE01318000	Caenorhabditis elegans	WBGene00008123
748	hco-miR-235	augustus_model_g15114	150	-31.15	2	20	111	133	19	0.6842	0.8947	DSS	miranda	g15114.t1:3utr	g15114.t1	g15114
749	hco-miR-235	augustus_model_g15083	146	-16.06	2	19	431	452	17	0.6471	0.7059	DSS	miranda	g15083.t1:3utr	g15083.t1	g15083	g15083	PRJEB506:HCOI01329300	HCOI01329300	HCISE01329300	Caenorhabditis elegans	WBGene00003558
750	hco-miR-235	augustus_model_g925	145	-11.97	2	10	902	923	8	1	1	DSS	miranda	g925.t1:3utr	g925.t1	g925
751	hco-miR-235	augustus_model_g905	159	-20.02	2	16	598	619	14	0.8571	0.8571	DSS	miranda	g905.t1:3utr	g905.t1	g905
752	hco-miR-235	augustus_model_g15051	149	-18.06	2	18	62	83	16	0.625	0.8125	DSS	miranda	g15051.t1:3utr	g15051.t1	g15051
753	hco-miR-235	augustus_model_g15047	148	-16.92	2	14	862	885	14	0.7857	0.8571	DSS	miranda	g15047.t1:3utr	g15047.t1	g15047	g15047	PRJEB506:HCOI01345500	HCOI01345500	HCISE01345500	Caenorhabditis elegans	WBGene00044062
754	hco-miR-235	augustus_model_g840	164	-22.49	2	21	857	878	19	0.7368	0.7895	DSS	miranda	g840.t1:3utr	g840.t1	g840
755	hco-miR-235	augustus_model_g16223	159	-33.14	2	21	697	719	20	0.75	0.9	DSS	miranda	g16223.t1:3utr	g16223.t1	g16223
756	hco-miR-235	augustus_model_g15010	154	-25.52	3	19	970	991	16	0.8125	0.9375	DSS	miranda	g15010.t1:3utr	g15010.t1	g15010
757	hco-miR-235	augustus_model_g758	156	-32.07	2	21	389	410	19	0.6842	0.8947	DSS	miranda	g758.t1:3utr	g758.t1	g758	g758	PRJEB506:HCOI01357100	HCOI01357100	HCISE01357100	Caenorhabditis elegans	WBGene00012361
758	hco-miR-235	augustus_model_g16673	146	-13.29	2	13	244	264	11	0.9091	0.9091	DSS	miranda	g16673.t1:3utr	g16673.t1	g16673	g16673	PRJEB506:HCOI01360600	HCOI01360600	HCISE01360600	Caenorhabditis elegans	WBGene00014262
759	hco-miR-235	augustus_model_g12225	160	-27.79	2	21	433	454	19	0.7368	0.7368	DSS	miranda	g12225.t1:3utr	g12225.t1	g12225
760	hco-miR-235	augustus_model_g14923	147	-14.72	2	18	547	567	16	0.6875	0.8125	DSS	miranda	g14923.t1:3utr	g14923.t1	g14923	g14923	PRJEB506:HCOI01374300	HCOI01374300	HCISE01374300	Caenorhabditis elegans	WBGene00011503
761	hco-miR-235	augustus_model_g14913	145	-12.51	2	10	192	213	8	1	1	DSS	miranda	g14913.t1:3utr	g14913.t1	g14913
762	hco-miR-235	augustus_model_g14889	145	-30.27	2	21	514	533	19	0.7368	0.7895	DSS	miranda	g14889.t1:3utr	g14889.t1	g14889
763	hco-miR-235	augustus_model_g14892	149	-23.37	2	21	774	800	24	0.7083	0.7083	DSS	miranda	g14892.t1:3utr	g14892.t1	g14892
764	hco-miR-235	augustus_model_g2779	145	-13.65	2	10	396	417	8	1	1	DSS	miranda	g2779.t1:3utr	g2779.t1	g2779	g2779	PRJEB506:HCOI01389600	HCOI01389600	HCISE01389600	Caenorhabditis elegans	WBGene00021413
765	hco-miR-235	augustus_model_g521	156	-25.91	2	21	354	372	19	0.7368	0.7895	DSS	miranda	g521.t1:3utr	g521.t1	g521
766	hco-miR-235	augustus_model_g12572	147	-27.21	2	21	568	590	20	0.65	0.85	DSS	miranda	g12572.t1:3utr	g12572.t1	g12572
767	hco-miR-235	augustus_model_g498	150	-24.15	2	20	657	679	19	0.7368	0.8421	DSS	miranda	g498.t1:3utr	g498.t1	g498
768	hco-miR-235	augustus_model_g488	145	-16.66	2	10	1	15	8	1	1	DSS	miranda	g488.t1:3utr	g488.t1	g488
769	hco-miR-235	augustus_model_g478	145	-13.45	2	10	44	65	8	1	1	DSS	miranda	g478.t1:3utr	g478.t1	g478	g478	PRJEB506:HCOI01401000	HCOI01401000	HCISE01401000	Caenorhabditis elegans	WBGene00022801
770	hco-miR-235	augustus_model_g457	149	-21.24	2	21	402	421	19	0.6842	0.7368	DSS	miranda	g457.t1:3utr	g457.t1	g457
771	hco-miR-235	augustus_model_g450	146	-16.95	2	21	860	880	19	0.6316	0.7368	DSS	miranda	g450.t1:3utr	g450.t1	g450	g450	PRJEB506:HCOI01406700	HCOI01406700	HCISE01406700	Caenorhabditis elegans	WBGene00002137
772	hco-miR-235	augustus_model_g449	145	-13.7	2	10	396	417	8	1	1	DSS	miranda	g449.t1:3utr	g449.t1	g449
773	hco-miR-235	augustus_model_g2359	154	-16.37	2	19	605	626	17	0.7059	0.7647	DSS	miranda	g2359.t1:3utr	g2359.t1	g2359
774	hco-miR-235	augustus_model_g425	159	-22.01	2	21	3	26	21	0.7143	0.7619	DSS	miranda	g425.t1:3utr	g425.t1	g425
775	hco-miR-235	augustus_model_g14816	149	-17.49	2	18	66	87	16	0.6875	0.75	DSS	miranda	g14816.t1:3utr	g14816.t1	g14816	g14816	PRJEB506:HCOI01411700	HCOI01411700	HCISE01411700	Caenorhabditis elegans	WBGene00000779
776	hco-miR-235	augustus_model_g14816	145	-18.97	2	10	433	454	8	1	1	DSS	miranda	g14816.t1:3utr	g14816.t1	g14816	g14816	PRJEB506:HCOI01411700	HCOI01411700	HCISE01411700	Caenorhabditis elegans	WBGene00000779
777	hco-miR-235	augustus_model_g14801	155	-21.38	2	21	381	403	20	0.7	0.75	DSS	miranda	g14801.t1:3utr	g14801.t1	g14801	g14801	PRJEB506:HCOI01415800	HCOI01415800	HCISE01415800	Caenorhabditis elegans	WBGene00009922
778	hco-miR-235	augustus_model_g363	145	-13.06	2	10	11	32	8	1	1	DSS	miranda	g363.t1:3utr	g363.t1	g363
779	hco-miR-235	augustus_model_g14773	147	-10.8	2	12	1	17	10	0.9	0.9	DSS	miranda	g14773.t1:3utr	g14773.t1	g14773
780	hco-miR-235	augustus_model_g21005	153	-14.67	2	14	383	404	12	0.8333	0.9167	DSS	miranda	g21005.t1:3utr	g21005.t1	g21005	g21005	PRJEB506:HCOI01425700	HCOI01425700	HCISE01425700	Caenorhabditis elegans	WBGene00004216
781	hco-miR-235	augustus_model_g14752	152	-14.82	2	13	784	805	11	0.9091	0.9091	DSS	miranda	g14752.t1:3utr	g14752.t1	g14752
782	hco-miR-235	augustus_model_g20749	152	-20.48	2	18	965	989	19	0.7368	0.7368	DSS	miranda	g20749.t1:3utr	g20749.t1	g20749	g20749	PRJEB506:HCOI01438200	HCOI01438200	HCISE01438200	Caenorhabditis elegans	WBGene00010756
783	hco-miR-235	augustus_model_g231	163	-29.21	2	21	790	812	20	0.7	0.85	DSS	miranda	g231.t1:3utr	g231.t1	g231	g231	PRJEB506:HCOI01438700	HCOI01438700	HCISE01438700	Caenorhabditis elegans	WBGene00003549
784	hco-miR-235	augustus_model_g222	153	-18.02	2	21	30	49	19	0.6842	0.7895	DSS	miranda	g222.t1:3utr	g222.t1	g222
785	hco-miR-235	augustus_model_g14732	153	-18.35	2	19	380	403	19	0.7368	0.7368	DSS	miranda	g14732.t1:3utr	g14732.t1	g14732
786	hco-miR-235	augustus_model_g207	153	-19.98	2	15	174	196	14	0.7857	0.9286	DSS	miranda	g207.t1:3utr	g207.t1	g207	g207	PRJEB506:HCOI01442200	HCOI01442200	HCISE01442200	Caenorhabditis elegans	WBGene00003815
787	hco-miR-235	augustus_model_g14723	145	-10.8	2	10	142	163	8	1	1	DSS	miranda	g14723.t1:3utr	g14723.t1	g14723	g14723	PRJEB506:HCOI01444300	HCOI01444300	HCISE01444300	Caenorhabditis elegans	WBGene00019481
788	hco-miR-235	augustus_model_g14724	145	-10.8	2	10	91	112	8	1	1	DSS	miranda	g14724.t1:3utr	g14724.t1	g14724	g14724	PRJEB506:HCOI01444400	HCOI01444400	HCISE01444400	Caenorhabditis elegans	WBGene00009368
789	hco-miR-235	augustus_model_g14702	148	-21.78	2	13	864	885	11	0.8182	0.9091	DSS	miranda	g14702.t1:3utr	g14702.t1	g14702
790	hco-miR-235	augustus_model_g158	147	-28.91	2	21	734	756	20	0.65	0.85	DSS	miranda	g158.t1:3utr	g158.t1	g158
791	hco-miR-235	augustus_model_g19990	146	-21.03	2	15	175	196	13	0.8462	0.9231	DSS	miranda	g19990.t1:3utr	g19990.t1	g19990	g19990	PRJEB506:HCOI01453500	HCOI01453500	HCISE01453500	Caenorhabditis elegans	WBGene00018872
792	hco-miR-235	augustus_model_g14673	157	-15.87	2	18	335	356	16	0.75	0.8125	DSS	miranda	g14673.t1:3utr	g14673.t1	g14673	g14673	PRJEB506:HCOI01457600	HCOI01457600	HCISE01457600	Caenorhabditis elegans	WBGene00013301
793	hco-miR-235	augustus_model_g14643	159	-29.64	2	21	904	926	20	0.75	0.9	DSS	miranda	g14643.t1:3utr	g14643.t1	g14643	g14643	PRJEB506:HCOI01461500	HCOI01461500	HCISE01461500	Caenorhabditis elegans	WBGene00009237
794	hco-miR-235	augustus_model_g14656	146	-18.22	2	12	724	746	11	0.9091	0.9091	DSS	miranda	g14656.t1:3utr	g14656.t1	g14656
795	hco-miR-235	augustus_model_g14633	161	-26.36	2	14	882	903	12	0.9167	1	DSS	miranda	g14633.t1:3utr	g14633.t1	g14633	g14633	PRJEB506:HCOI01464300	HCOI01464300	HCISE01464300	Caenorhabditis elegans	WBGene00000123
796	hco-miR-235	augustus_model_g33	145	-13.17	2	10	126	147	8	1	1	DSS	miranda	g33.t1:3utr	g33.t1	g33	g33	PRJEB506:HCOI01466500	HCOI01466500	HCISE01466500	Caenorhabditis elegans	WBGene00022168
797	hco-miR-235	augustus_model_g14615	153	-16.36	2	14	716	737	12	0.8333	0.9167	DSS	miranda	g14615.t1:3utr	g14615.t1	g14615	g14615	PRJEB506:HCOI01468600	HCOI01468600	HCISE01468600	Caenorhabditis elegans	WBGene00189950
798	hco-miR-235	augustus_model_g14591	145	-12.99	2	10	494	515	8	1	1	DSS	miranda	g14591.t1:3utr	g14591.t1	g14591	g14591	PRJEB506:HCOI01473100	HCOI01473100	HCISE01473100	Caenorhabditis elegans	WBGene00013926
799	hco-miR-235	augustus_model_g21770	145	-16.06	2	10	120	141	8	1	1	DSS	miranda	g21770.t1:3utr	g21770.t1	g21770
800	hco-miR-235	augustus_model_g11133	158	-26.35	2	21	510	533	21	0.7143	0.8095	DSS	miranda	g11133.t1:3utr	g11133.t1	g11133
801	hco-miR-235	augustus_model_g14561	148	-15.77	2	13	700	721	11	0.8182	0.9091	DSS	miranda	g14561.t1:3utr	g14561.t1	g14561	g14561	PRJEB506:HCOI01488600	HCOI01488600	HCISE01488600	Caenorhabditis elegans	WBGene00008601
802	hco-miR-235	augustus_model_g21703	145	-12.51	2	10	487	508	8	1	1	DSS	miranda	g21703.t1:3utr	g21703.t1	g21703
803	hco-miR-235	augustus_model_g21284	153	-18.02	2	21	420	439	19	0.6842	0.7895	DSS	miranda	g21284.t1:3utr	g21284.t1	g21284	g21284	PRJEB506:HCOI01492800	HCOI01492800	HCISE01492800	Caenorhabditis elegans	WBGene00019360
804	hco-miR-235	augustus_model_g19429	155	-24.13	2	20	617	638	18	0.7778	0.8333	DSS	miranda	g19429.t1:3utr	g19429.t1	g19429	g19429	PRJEB506:HCOI01493000	HCOI01493000	HCISE01493000	Caenorhabditis elegans	WBGene00002189
805	hco-miR-235	augustus_model_g21651	159	-30.29	2	20	663	684	18	0.7778	0.8889	DSS	miranda	g21651.t1:3utr	g21651.t1	g21651
806	hco-miR-235	augustus_model_g19930	147	-12.43	2	12	902	923	10	0.9	0.9	DSS	miranda	g19930.t1:3utr	g19930.t1	g19930	g19930	PRJEB506:HCOI01499000	HCOI01499000	HCISE01499000	Caenorhabditis elegans	WBGene00000969
807	hco-miR-235	augustus_model_g14521	145	-14.84	2	10	10	31	8	1	1	DSS	miranda	g14521.t1:3utr	g14521.t1	g14521	g14521	PRJEB506:HCOI01501100	HCOI01501100	HCISE01501100	Caenorhabditis elegans	WBGene00011679
808	hco-miR-235	augustus_model_g21647	148	-24.29	3	17	882	903	14	0.8571	0.9286	DSS	miranda	g21647.t1:3utr	g21647.t1	g21647	g21647	PRJEB506:HCOI01501500	HCOI01501500	HCISE01501500	Caenorhabditis elegans	WBGene00000111
809	hco-miR-235	augustus_model_g9030	154	-25.41	2	19	80	101	17	0.7647	0.8824	DSS	miranda	g9030.t1:3utr	g9030.t1	g9030
810	hco-miR-235	augustus_model_g14494	150	-24.26	2	19	931	952	17	0.7059	0.8824	DSS	miranda	g14494.t1:3utr	g14494.t1	g14494	g14494	PRJEB506:HCOI01507400	HCOI01507400	HCISE01507400	Caenorhabditis elegans	WBGene00003939
811	hco-miR-235	augustus_model_g19898	145	-13.65	2	10	558	579	8	1	1	DSS	miranda	g19898.t1:3utr	g19898.t1	g19898	g19898	PRJEB506:HCOI01517600	HCOI01517600	HCISE01517600	Caenorhabditis elegans	WBGene00008436
812	hco-miR-235	augustus_model_g19916	157	-18.2	2	14	596	617	12	0.9167	0.9167	DSS	miranda	g19916.t1:3utr	g19916.t1	g19916	g19916	PRJEB506:HCOI01519400	HCOI01519400	HCISE01519400	Caenorhabditis elegans	WBGene00003012
813	hco-miR-235	augustus_model_g21520	149	-16.64	2	15	721	743	14	0.7857	0.8571	DSS	miranda	g21520.t1:3utr	g21520.t1	g21520
814	hco-miR-235	augustus_model_g21495	154	-22.38	2	15	678	699	13	0.8462	0.8462	DSS	miranda	g21495.t1:3utr	g21495.t1	g21495
815	hco-miR-235	augustus_model_g14405	147	-20.93	2	21	473	495	20	0.65	0.85	DSS	miranda	g14405.t1:3utr	g14405.t1	g14405	g14405	PRJEB506:HCOI01530100	HCOI01530100	HCISE01530100	Caenorhabditis elegans	WBGene00003568
816	hco-miR-235	augustus_model_g21447	146	-12.78	2	15	237	258	13	0.7692	0.7692	DSS	miranda	g21447.t1:3utr	g21447.t1	g21447	g21447	PRJEB506:HCOI01530800	HCOI01530800	HCISE01530800	Caenorhabditis elegans	WBGene00002992
817	hco-miR-235	augustus_model_g14392	145	-12.41	2	10	740	761	8	1	1	DSS	miranda	g14392.t1:3utr	g14392.t1	g14392	g14392	PRJEB506:HCOI01532200	HCOI01532200	HCISE01532200	Caenorhabditis elegans	WBGene00021331
818	hco-miR-235	augustus_model_g14394	150	-19.25	2	19	931	952	17	0.7059	0.7059	DSS	miranda	g14394.t1:3utr	g14394.t1	g14394	g14394	PRJEB506:HCOI01532400	HCOI01532400	HCISE01532400	Caenorhabditis elegans	WBGene00021333
819	hco-miR-235	augustus_model_g14400	148	-30.93	2	21	764	785	19	0.6842	0.7895	DSS	miranda	g14400.t1:3utr	g14400.t1	g14400
820	hco-miR-235	augustus_model_g21421	148	-14.16	2	13	880	901	11	0.8182	0.9091	DSS	miranda	g21421.t1:3utr	g21421.t1	g21421	g21421	PRJEB506:HCOI01533900	HCOI01533900	HCISE01533900	Caenorhabditis elegans	WBGene00003805
821	hco-miR-235	model_lgic_g1155.t1	146	-17.07	2	13	792	812	11	0.9091	0.9091	DSS	miranda	model_lgic_g1155.t1	model_lgic_g1155.t1	model_lgic_g1155.t1	model_lgic_g1155.t1	PRJEB506:HCOI01537400	HCOI01537400	HCISE01537400	Caenorhabditis elegans	WBGene00015788
822	hco-miR-235	augustus_model_g19893	164	-22	2	21	369	390	19	0.7368	0.7895	DSS	miranda	g19893.t1:3utr	g19893.t1	g19893	g19893	PRJEB506:HCOI01537900	HCOI01537900	HCISE01537900	Caenorhabditis elegans	WBGene00017535
823	hco-miR-235	augustus_model_g19893	146	-16.31	2	11	578	599	9	0.8889	1	DSS	miranda	g19893.t1:3utr	g19893.t1	g19893	g19893	PRJEB506:HCOI01537900	HCOI01537900	HCISE01537900	Caenorhabditis elegans	WBGene00017535
824	hco-miR-235	augustus_model_g14359	152	-20.43	2	18	167	189	17	0.7647	0.7647	DSS	miranda	g14359.t1:3utr	g14359.t1	g14359	g14359	PRJEB506:HCOI01541600	HCOI01541600	HCISE01541600	Caenorhabditis elegans	WBGene00008226
825	hco-miR-235	augustus_model_g14363	148	-24.84	2	21	128	149	19	0.6842	0.7895	DSS	miranda	g14363.t1:3utr	g14363.t1	g14363	g14363	PRJEB506:HCOI01542000	HCOI01542000	HCISE01542000	Caenorhabditis elegans	WBGene00004155
826	hco-miR-235	augustus_model_g21381	146	-18.37	2	15	503	524	13	0.7692	0.7692	DSS	miranda	g21381.t1:3utr	g21381.t1	g21381
827	hco-miR-235	augustus_model_g21334	148	-18.35	2	18	423	445	17	0.6471	0.8235	DSS	miranda	g21334.t1:3utr	g21334.t1	g21334	g21334	PRJEB506:HCOI01551600	HCOI01551600	HCISE01551600	Caenorhabditis elegans	WBGene00009664
828	hco-miR-235	model_lgic_Hco-lgc-10_g6822.t1_scaffold487.1_size152046	159	-21.88	2	18	645	665	16	0.8125	0.875	DSS	miranda	model_lgic_Hco-lgc-10_g6822.t1_scaffold487.1_size152046	model_lgic_Hco-lgc-10_g6822.t1_scaffold487.1_size152046	model_lgic_Hco-lgc-10_g6822.t1_scaffold487.1_size152046	model_lgic_Hco-lgc-10_g6822.t1_scaffold487.1_size152046	PRJEB506:HCOI01552500	HCOI01552500	HCISE01552500	Caenorhabditis elegans	WBGene00022247
829	hco-miR-235	augustus_model_g14296	155	-30.05	3	21	938	960	19	0.8421	0.8421	DSS	miranda	g14296.t1:3utr	g14296.t1	g14296
830	hco-miR-235	augustus_model_g21299	153	-15.89	2	14	179	200	12	0.8333	0.9167	DSS	miranda	g21299.t1:3utr	g21299.t1	g21299
831	hco-miR-235	augustus_model_g21299	147	-27.97	3	18	45	65	15	0.8667	0.9333	DSS	miranda	g21299.t1:3utr	g21299.t1	g21299
832	hco-miR-235	augustus_model_g19856	152	-31.61	2	19	230	253	19	0.7895	0.8947	DSS	miranda	g19856.t1:3utr	g19856.t1	g19856	g19856	PRJEB506:HCOI01558200	HCOI01558200	HCISE01558200	Caenorhabditis elegans	WBGene00001667
833	hco-miR-235	augustus_model_g21271	147	-13.38	2	12	415	436	10	0.9	0.9	DSS	miranda	g21271.t1:3utr	g21271.t1	g21271
834	hco-miR-235	augustus_model_g21254	157	-19.63	2	14	975	996	12	0.8333	1	DSS	miranda	g21254.t1:3utr	g21254.t1	g21254
835	hco-miR-235	augustus_model_g14242	147	-19.76	2	21	801	824	21	0.619	0.7143	DSS	miranda	g14242.t1:3utr	g14242.t1	g14242	g14242	PRJEB506:HCOI01570800	HCOI01570800	HCISE01570800	Caenorhabditis elegans	WBGene00022743
836	hco-miR-235	augustus_model_g14242	147	-19.76	2	21	859	882	21	0.619	0.7143	DSS	miranda	g14242.t1:3utr	g14242.t1	g14242	g14242	PRJEB506:HCOI01570800	HCOI01570800	HCISE01570800	Caenorhabditis elegans	WBGene00022743
837	hco-miR-235	augustus_model_g14243	160	-27.3	2	21	623	644	19	0.6842	0.7895	DSS	miranda	g14243.t1:3utr	g14243.t1	g14243	g14243	PRJEB506:HCOI01570900	HCOI01570900	HCISE01570900	Caenorhabditis elegans	WBGene00044317
838	hco-miR-235	augustus_model_g16277	149	-12.03	2	14	41	62	12	0.8333	0.8333	DSS	miranda	g16277.t1:3utr	g16277.t1	g16277	g16277	PRJEB506:HCOI01573900	HCOI01573900	HCISE01573900	Caenorhabditis elegans	WBGene00019900
839	hco-miR-235	augustus_model_g14218	164	-22.32	2	21	116	137	19	0.7368	0.7895	DSS	miranda	g14218.t1:3utr	g14218.t1	g14218
840	hco-miR-235	augustus_model_g21201	147	-25.31	3	21	855	877	19	0.7368	0.8421	DSS	miranda	g21201.t1:3utr	g21201.t1	g21201	g21201	PRJEB506:HCOI01576700	HCOI01576700	HCISE01576700	Caenorhabditis elegans	WBGene00022610
841	hco-miR-235	augustus_model_g21187	147	-26.59	2	21	393	415	20	0.7	0.8	DSS	miranda	g21187.t1:3utr	g21187.t1	g21187	g21187	PRJEB506:HCOI01578100	HCOI01578100	HCISE01578100	Caenorhabditis elegans	WBGene00012361
842	hco-miR-235	augustus_model_g20650	164	-25.45	2	21	142	163	19	0.6842	0.8421	DSS	miranda	g20650.t1:3utr	g20650.t1	g20650	g20650	PRJEB506:HCOI01584000	HCOI01584000	HCISE01584000	Caenorhabditis elegans	WBGene00006445
843	hco-miR-235	augustus_model_g14173	146	-25.65	2	15	568	589	13	0.7692	1	DSS	miranda	g14173.t1:3utr	g14173.t1	g14173
844	hco-miR-235	augustus_model_g21135	145	-13.25	2	10	386	407	8	1	1	DSS	miranda	g21135.t1:3utr	g21135.t1	g21135
845	hco-miR-235	augustus_model_g14153	147	-16.39	2	12	109	130	10	0.9	0.9	DSS	miranda	g14153.t1:3utr	g14153.t1	g14153
846	hco-miR-235	augustus_model_g14128	152	-21.02	2	21	678	699	19	0.6842	0.6842	DSS	miranda	g14128.t1:3utr	g14128.t1	g14128
847	hco-miR-235	augustus_model_g21089	149	-14.18	2	19	497	519	18	0.6667	0.7778	DSS	miranda	g21089.t1:3utr	g21089.t1	g21089
848	hco-miR-235	augustus_model_g19821	151	-15.43	2	21	806	828	20	0.65	0.75	DSS	miranda	g19821.t1:3utr	g19821.t1	g19821
849	hco-miR-235	augustus_model_g14115	162	-25.01	2	15	825	846	13	0.9231	0.9231	DSS	miranda	g14115.t1:3utr	g14115.t1	g14115	g14115	PRJEB506:HCOI01605900	HCOI01605900	HCISE01605900	Caenorhabditis elegans	WBGene00012614
850	hco-miR-235	augustus_model_g14093	145	-10.41	2	10	770	791	8	1	1	DSS	miranda	g14093.t1:3utr	g14093.t1	g14093
851	hco-miR-235	augustus_model_g14094	159	-29.64	2	21	473	495	20	0.75	0.9	DSS	miranda	g14094.t1:3utr	g14094.t1	g14094	g14094	PRJEB506:HCOI01609700	HCOI01609700	HCISE01609700	Caenorhabditis elegans	WBGene00020231
852	hco-miR-235	augustus_model_g21056	146	-21.7	2	20	603	625	19	0.7368	0.7895	DSS	miranda	g21056.t1:3utr	g21056.t1	g21056
853	hco-miR-235	augustus_model_g3954	148	-15.24	2	13	460	481	11	0.8182	0.9091	DSS	miranda	g3954.t1:3utr	g3954.t1	g3954	g3954	PRJEB506:HCOI01611800	HCOI01611800	HCISE01611800	Caenorhabditis elegans	WBGene00022883
854	hco-miR-235	augustus_model_g20995	145	-15.42	2	10	84	105	8	1	1	DSS	miranda	g20995.t1:3utr	g20995.t1	g20995	g20995	PRJEB506:HCOI01619400	HCOI01619400	HCISE01619400	Caenorhabditis elegans	WBGene00014023
855	hco-miR-235	augustus_model_g20960	146	-27.87	2	21	695	715	19	0.6842	0.8421	DSS	miranda	g20960.t1:3utr	g20960.t1	g20960	g20960	PRJEB506:HCOI01626700	HCOI01626700	HCISE01626700	Caenorhabditis elegans	WBGene00019760
856	hco-miR-235	augustus_model_g20942	152	-18.75	2	17	264	285	15	0.7333	0.8	DSS	miranda	g20942.t1:3utr	g20942.t1	g20942	g20942	PRJEB506:HCOI01630000	HCOI01630000	HCISE01630000	Caenorhabditis elegans	WBGene00044074
857	hco-miR-235	augustus_model_g20942	151	-21.54	2	13	103	125	12	0.9167	0.9167	DSS	miranda	g20942.t1:3utr	g20942.t1	g20942	g20942	PRJEB506:HCOI01630000	HCOI01630000	HCISE01630000	Caenorhabditis elegans	WBGene00044074
858	hco-miR-235	augustus_model_g20869	147	-18.48	2	20	204	225	18	0.6111	0.7222	DSS	miranda	g20869.t1:3utr	g20869.t1	g20869	g20869	PRJEB506:HCOI01637300	HCOI01637300	HCISE01637300	Caenorhabditis elegans	WBGene00016147
859	hco-miR-235	augustus_model_g13959	145	-18.11	2	10	743	764	8	1	1	DSS	miranda	g13959.t1:3utr	g13959.t1	g13959
860	hco-miR-235	augustus_model_g9781	145	-13.51	2	10	557	578	8	1	1	DSS	miranda	g9781.t1:3utr	g9781.t1	g9781
861	hco-miR-235	augustus_model_g15414	145	-14.59	2	10	110	131	8	1	1	DSS	miranda	g15414.t1:3utr	g15414.t1	g15414	g15414	PRJEB506:HCOI01642700	HCOI01642700	HCISE01642700	Caenorhabditis elegans	WBGene00017000
862	hco-miR-235	augustus_model_g15398	145	-14.59	2	10	110	131	8	1	1	DSS	miranda	g15398.t1:3utr	g15398.t1	g15398	g15398	PRJEB506:HCOI01643500	HCOI01643500	HCISE01643500	Caenorhabditis elegans	WBGene00017000
863	hco-miR-235	augustus_model_g15406	145	-14.59	2	10	110	131	8	1	1	DSS	miranda	g15406.t1:3utr	g15406.t1	g15406	g15406	PRJEB506:HCOI01644300	HCOI01644300	HCISE01644300	Caenorhabditis elegans	WBGene00017000
864	hco-miR-235	augustus_model_g4969	153	-18	2	18	721	742	16	0.6875	0.8125	DSS	miranda	g4969.t1:3utr	g4969.t1	g4969
865	hco-miR-235	augustus_model_g4969	148	-18.32	2	17	331	352	15	0.6667	0.8	DSS	miranda	g4969.t1:3utr	g4969.t1	g4969
866	hco-miR-235	augustus_model_g13894	147	-19.52	2	21	651	673	20	0.6	0.75	DSS	miranda	g13894.t1:3utr	g13894.t1	g13894
867	hco-miR-235	augustus_model_g13889	147	-14.6	2	12	599	620	10	0.9	0.9	DSS	miranda	g13889.t1:3utr	g13889.t1	g13889	g13889	PRJEB506:HCOI01657500	HCOI01657500	HCISE01657500	Caenorhabditis elegans	WBGene00022036
868	hco-miR-235	model_ABC_Hco-haf-4_g7302.t1_scaffold539.1_size142255	145	-15.21	2	10	851	872	8	1	1	DSS	miranda	model_ABC_Hco-haf-4_g7302.t1_scaffold539.1_size142255	model_ABC_Hco-haf-4_g7302.t1_scaffold539.1_size142255	model_ABC_Hco-haf-4_g7302.t1_scaffold539.1_size142255	model_ABC_Hco-haf-4_g7302.t1_scaffold539.1_size142255	PRJEB506:HCOI01657600	HCOI01657600	HCISE01657600	Caenorhabditis elegans	WBGene00001814
869	hco-miR-235	model_ABC_g7302.t1	145	-15.21	2	10	851	872	8	1	1	DSS	miranda	model_ABC_g7302.t1	model_ABC_g7302.t1	model_ABC_g7302.t1
870	hco-miR-235	augustus_model_g19402	154	-33.75	2	21	572	595	21	0.7143	0.9048	DSS	miranda	g19402.t1:3utr	g19402.t1	g19402
871	hco-miR-235	augustus_model_g3409	154	-16.45	2	21	899	919	19	0.7368	0.7368	DSS	miranda	g3409.t1:3utr	g3409.t1	g3409
872	hco-miR-235	augustus_model_g3410	154	-16.45	2	21	14	34	19	0.7368	0.7368	DSS	miranda	g3410.t1:3utr	g3410.t1	g3410	g3410	PRJEB506:HCOI01660900	HCOI01660900	HCISE01660900	Caenorhabditis elegans	WBGene00016447
873	hco-miR-235	augustus_model_g1966	153	-16.61	2	18	976	997	16	0.6875	0.8125	DSS	miranda	g1966.t1:3utr	g1966.t1	g1966	g1966	PRJEB506:HCOI01661500	HCOI01661500	HCISE01661500	Caenorhabditis elegans	WBGene00003547
874	hco-miR-235	augustus_model_g3417	154	-16.45	2	21	722	742	19	0.7368	0.7368	DSS	miranda	g3417.t1:3utr	g3417.t1	g3417
875	hco-miR-235	augustus_model_g3418	154	-16.45	2	21	14	34	19	0.7368	0.7368	DSS	miranda	g3418.t1:3utr	g3418.t1	g3418	g3418	PRJEB506:HCOI01661900	HCOI01661900	HCISE01661900	Caenorhabditis elegans	WBGene00016447
876	hco-miR-235	augustus_model_g1968	153	-16.61	2	18	976	997	16	0.6875	0.8125	DSS	miranda	g1968.t1:3utr	g1968.t1	g1968	g1968	PRJEB506:HCOI01662500	HCOI01662500	HCISE01662500	Caenorhabditis elegans	WBGene00003547
877	hco-miR-235	augustus_model_g19794	151	-21.09	2	20	578	599	18	0.6667	0.7222	DSS	miranda	g19794.t1:3utr	g19794.t1	g19794
878	hco-miR-235	augustus_model_g13880	145	-12.21	2	10	533	554	8	1	1	DSS	miranda	g13880.t1:3utr	g13880.t1	g13880
879	hco-miR-235	augustus_model_g19814	149	-12.77	2	14	934	955	12	0.8333	0.8333	DSS	miranda	g19814.t1:3utr	g19814.t1	g19814	g19814	PRJEB506:HCOI01668000	HCOI01668000	HCISE01668000	Caenorhabditis elegans	WBGene00022078
880	hco-miR-235	augustus_model_g19813	151	-11.68	2	16	582	603	14	0.7857	0.7857	DSS	miranda	g19813.t1:3utr	g19813.t1	g19813	g19813	PRJEB506:HCOI01668100	HCOI01668100	HCISE01668100	Caenorhabditis elegans	WBGene00007681
881	hco-miR-235	augustus_model_g13860	146	-13.03	2	18	515	534	16	0.75	0.75	DSS	miranda	g13860.t1:3utr	g13860.t1	g13860
882	hco-miR-235	augustus_model_g13837	152	-18.11	2	13	512	533	11	0.9091	0.9091	DSS	miranda	g13837.t1:3utr	g13837.t1	g13837
883	hco-miR-235	augustus_model_g19363	146	-25.63	2	21	420	443	21	0.7143	0.8095	DSS	miranda	g19363.t1:3utr	g19363.t1	g19363
884	hco-miR-235	augustus_model_g19378	146	-27.59	2	21	60	80	19	0.7368	0.7895	DSS	miranda	g19378.t1:3utr	g19378.t1	g19378	g19378	PRJEB506:HCOI01678700	HCOI01678700	HCISE01678700	Caenorhabditis elegans	WBGene00021956
885	hco-miR-235	augustus_model_g13774	145	-16.18	2	14	713	734	12	0.75	0.8333	DSS	miranda	g13774.t1:3utr	g13774.t1	g13774	g13774	PRJEB506:HCOI01682000	HCOI01682000	HCISE01682000	Caenorhabditis elegans	WBGene00009625
886	hco-miR-235	augustus_model_g13780	145	-15.51	2	20	698	722	21	0.6667	0.7143	DSS	miranda	g13780.t1:3utr	g13780.t1	g13780	g13780	PRJEB506:HCOI01682600	HCOI01682600	HCISE01682600	Caenorhabditis elegans	WBGene00016392
887	hco-miR-235	augustus_model_g19700	148	-11.43	2	13	126	147	11	0.8182	0.9091	DSS	miranda	g19700.t1:3utr	g19700.t1	g19700
888	hco-miR-235	augustus_model_g13744	150	-19.49	2	21	131	151	19	0.6842	0.7368	DSS	miranda	g13744.t1:3utr	g13744.t1	g13744	g13744	PRJEB506:HCOI01690000	HCOI01690000	HCISE01690000	Caenorhabditis elegans	WBGene00015194
889	hco-miR-235	augustus_model_g19648	145	-12.37	2	10	386	407	8	1	1	DSS	miranda	g19648.t1:3utr	g19648.t1	g19648	g19648	PRJEB506:HCOI01690800	HCOI01690800	HCISE01690800	Caenorhabditis elegans	WBGene00021362
890	hco-miR-235	augustus_model_g19659	148	-13.28	2	13	868	889	11	0.8182	0.9091	DSS	miranda	g19659.t1:3utr	g19659.t1	g19659
891	hco-miR-235	augustus_model_g13728	146	-22.08	2	20	192	215	20	0.65	0.7	DSS	miranda	g13728.t1:3utr	g13728.t1	g13728
892	hco-miR-235	augustus_model_g19645	145	-16.07	2	18	44	65	16	0.6875	0.6875	DSS	miranda	g19645.t1:3utr	g19645.t1	g19645	g19645	PRJEB506:HCOI01697200	HCOI01697200	HCISE01697200	Caenorhabditis elegans	WBGene00022517
893	hco-miR-235	augustus_model_g19646	145	-16.07	2	18	512	533	16	0.6875	0.6875	DSS	miranda	g19646.t1:3utr	g19646.t1	g19646	g19646	PRJEB506:HCOI01697300	HCOI01697300	HCISE01697300	Caenorhabditis elegans	WBGene00017762
894	hco-miR-235	augustus_model_g19640	147	-25.11	2	21	597	619	20	0.7	0.8	DSS	miranda	g19640.t1:3utr	g19640.t1	g19640
895	hco-miR-235	augustus_model_g13711	152	-14.67	2	21	499	520	19	0.6842	0.6842	DSS	miranda	g13711.t1:3utr	g13711.t1	g13711	g13711	PRJEB506:HCOI01699800	HCOI01699800	HCISE01699800	Caenorhabditis elegans	WBGene00003061
896	hco-miR-235	augustus_model_g13645	147	-13.29	2	12	24	45	10	0.9	0.9	DSS	miranda	g13645.t1:3utr	g13645.t1	g13645	g13645	PRJEB506:HCOI01707600	HCOI01707600	HCISE01707600	Caenorhabditis elegans	WBGene00016805
897	hco-miR-235	augustus_model_g14250	155	-18.83	2	12	760	781	10	1	1	DSS	miranda	g14250.t1:3utr	g14250.t1	g14250	g14250	PRJEB506:HCOI01712100	HCOI01712100	HCISE01712100	Caenorhabditis elegans	WBGene00044636
898	hco-miR-235	augustus_model_g19538	153	-15.65	2	19	182	204	18	0.7222	0.7778	DSS	miranda	g19538.t1:3utr	g19538.t1	g19538
899	hco-miR-235	augustus_model_g10388	149	-16.58	2	15	17	39	14	0.7857	0.8571	DSS	miranda	g10388.t1:3utr	g10388.t1	g10388
900	hco-miR-235	augustus_model_g19318	150	-13.65	2	11	365	386	9	1	1	DSS	miranda	g19318.t1:3utr	g19318.t1	g19318	g19318	PRJEB506:HCOI01726600	HCOI01726600	HCISE01726600	Caenorhabditis elegans	WBGene00010296
901	hco-miR-235	augustus_model_g13551	150	-16.93	2	21	875	899	22	0.6818	0.7273	DSS	miranda	g13551.t1:3utr	g13551.t1	g13551	g13551	PRJEB506:HCOI01728100	HCOI01728100	HCISE01728100	Caenorhabditis elegans	WBGene00001172
902	hco-miR-235	augustus_model_g19477	147	-13.19	2	12	828	849	10	0.9	0.9	DSS	miranda	g19477.t1:3utr	g19477.t1	g19477
903	hco-miR-235	augustus_model_g19464	148	-12.16	2	13	817	838	11	0.8182	0.9091	DSS	miranda	g19464.t1:3utr	g19464.t1	g19464
904	hco-miR-235	augustus_model_g19460	163	-23.55	2	20	444	465	18	0.7778	0.7778	DSS	miranda	g19460.t1:3utr	g19460.t1	g19460
905	hco-miR-235	augustus_model_g13528	152	-24.51	2	21	154	175	19	0.7368	0.7895	DSS	miranda	g13528.t1:3utr	g13528.t1	g13528
906	hco-miR-235	augustus_model_g13514	159	-19.65	2	20	295	316	18	0.7222	0.7778	DSS	miranda	g13514.t1:3utr	g13514.t1	g13514
907	hco-miR-235	augustus_model_g13518	146	-20.99	2	15	294	315	13	0.8462	0.9231	DSS	miranda	g13518.t1:3utr	g13518.t1	g13518
908	hco-miR-235	augustus_model_g13461	146	-18.98	2	15	115	136	13	0.8462	0.9231	DSS	miranda	g13461.t1:3utr	g13461.t1	g13461	g13461	PRJEB506:HCOI01749300	HCOI01749300	HCISE01749300	Caenorhabditis elegans	WBGene00007979
909	hco-miR-235	augustus_model_g13462	146	-18.98	2	15	59	80	13	0.8462	0.9231	DSS	miranda	g13462.t1:3utr	g13462.t1	g13462	g13462	PRJEB506:HCOI01749400	HCOI01749400	HCISE01749400	Caenorhabditis elegans	WBGene00006574
910	hco-miR-235	augustus_model_g13441	150	-16.53	2	19	874	895	17	0.6471	0.7647	DSS	miranda	g13441.t1:3utr	g13441.t1	g13441	g13441	PRJEB506:HCOI01750300	HCOI01750300	HCISE01750300	Caenorhabditis elegans	WBGene00018727
911	hco-miR-235	augustus_model_g20611	148	-16.26	2	13	113	134	11	0.8182	0.9091	DSS	miranda	g20611.t1:3utr	g20611.t1	g20611	g20611	PRJEB506:HCOI01759500	HCOI01759500	HCISE01759500	Caenorhabditis elegans	WBGene00011643
912	hco-miR-235	augustus_model_g19304	159	-27.21	2	21	87	109	20	0.7	0.8	DSS	miranda	g19304.t1:3utr	g19304.t1	g19304
913	hco-miR-235	augustus_model_g19305	159	-27.21	2	21	231	253	20	0.7	0.8	DSS	miranda	g19305.t1:3utr	g19305.t1	g19305	g19305	PRJEB506:HCOI01760900	HCOI01760900	HCISE01760900	Caenorhabditis elegans	WBGene00008598
914	hco-miR-235	augustus_model_g13419	148	-14.06	2	13	573	594	11	0.8182	0.9091	DSS	miranda	g13419.t1:3utr	g13419.t1	g13419	g13419	PRJEB506:HCOI01762200	HCOI01762200	HCISE01762200	Caenorhabditis elegans	WBGene00007168
915	hco-miR-235	augustus_model_g16473	146	-13.87	2	16	1	20	15	0.7333	0.8	DSS	miranda	g16473.t1:3utr	g16473.t1	g16473
916	hco-miR-235	augustus_model_g13410	145	-12.96	2	10	937	958	8	1	1	DSS	miranda	g13410.t1:3utr	g13410.t1	g13410
917	hco-miR-235	augustus_model_g16440	151	-27.48	3	21	421	443	19	0.7895	0.8421	DSS	miranda	g16440.t1:3utr	g16440.t1	g16440
918	hco-miR-235	augustus_model_g16436	145	-10.98	2	10	596	617	8	1	1	DSS	miranda	g16436.t1:3utr	g16436.t1	g16436
919	hco-miR-235	augustus_model_g16427	149	-12.38	2	14	80	101	12	0.8333	0.8333	DSS	miranda	g16427.t1:3utr	g16427.t1	g16427
920	hco-miR-235	augustus_model_g12987	146	-17.73	2	11	635	656	9	0.8889	1	DSS	miranda	g12987.t1:3utr	g12987.t1	g12987
921	hco-miR-235	augustus_model_g12988	146	-19.64	2	11	483	504	9	0.8889	1	DSS	miranda	g12988.t1:3utr	g12988.t1	g12988
922	hco-miR-235	augustus_model_g12997	152	-18.52	2	19	493	513	17	0.7647	0.7647	DSS	miranda	g12997.t1:3utr	g12997.t1	g12997
923	hco-miR-235	augustus_model_g14275	150	-17.17	2	20	737	759	19	0.6842	0.7368	DSS	miranda	g14275.t1:3utr	g14275.t1	g14275
924	hco-miR-235	augustus_model_g14277	147	-11.18	2	12	67	88	10	0.9	0.9	DSS	miranda	g14277.t1:3utr	g14277.t1	g14277
925	hco-miR-235	augustus_model_g12979	148	-15.38	2	18	685	709	19	0.6842	0.7368	DSS	miranda	g12979.t1:3utr	g12979.t1	g12979
926	hco-miR-235	augustus_model_g12964	150	-14.78	2	15	228	249	13	0.7692	0.8462	DSS	miranda	g12964.t1:3utr	g12964.t1	g12964
927	hco-miR-235	augustus_model_g21577	150	-19.65	2	21	603	623	19	0.6316	0.7895	DSS	miranda	g21577.t1:3utr	g21577.t1	g21577
928	hco-miR-235	augustus_model_g12923	147	-30.61	2	21	331	353	20	0.7	0.8	DSS	miranda	g12923.t1:3utr	g12923.t1	g12923
929	hco-miR-235	augustus_model_g19287	145	-13.81	2	10	708	729	8	1	1	DSS	miranda	g19287.t1:3utr	g19287.t1	g19287
930	hco-miR-235	augustus_model_g12920	148	-10.14	2	13	810	831	11	0.8182	0.9091	DSS	miranda	g12920.t1:3utr	g12920.t1	g12920
931	hco-miR-235	augustus_model_g16322	145	-19.2	2	19	513	538	21	0.6667	0.6667	DSS	miranda	g16322.t1:3utr	g16322.t1	g16322
932	hco-miR-235	augustus_model_g12881	158	-32.37	2	21	276	296	19	0.7895	0.8947	DSS	miranda	g12881.t1:3utr	g12881.t1	g12881
933	hco-miR-235	augustus_model_g12890	147	-22.88	2	21	833	855	20	0.7	0.8	DSS	miranda	g12890.t1:3utr	g12890.t1	g12890
934	hco-miR-235	augustus_model_g19258	153	-17.95	2	18	394	415	16	0.6875	0.8125	DSS	miranda	g19258.t1:3utr	g19258.t1	g19258
935	hco-miR-235	augustus_model_g16263	156	-23.46	2	18	118	140	17	0.7647	0.8235	DSS	miranda	g16263.t1:3utr	g16263.t1	g16263
936	hco-miR-235	augustus_model_g12797	156	-20.39	2	13	79	100	11	0.9091	1	DSS	miranda	g12797.t1:3utr	g12797.t1	g12797
937	hco-miR-235	augustus_model_g12761	148	-28.94	2	18	242	265	18	0.7222	0.8889	DSS	miranda	g12761.t1:3utr	g12761.t1	g12761
938	hco-miR-235	augustus_model_g2584	156	-18.13	2	21	830	851	19	0.6842	0.7368	DSS	miranda	g2584.t1:3utr	g2584.t1	g2584
939	hco-miR-235	augustus_model_g13377	150	-25.31	2	15	644	665	13	0.8462	1	DSS	miranda	g13377.t1:3utr	g13377.t1	g13377
940	hco-miR-235	augustus_model_g12720	149	-20.13	2	14	625	646	12	0.8333	0.8333	DSS	miranda	g12720.t1:3utr	g12720.t1	g12720
941	hco-miR-235	augustus_model_g12689	146	-13.38	2	15	604	625	13	0.7692	0.7692	DSS	miranda	g12689.t1:3utr	g12689.t1	g12689
942	hco-miR-235	augustus_model_g12689	145	-15.13	2	10	590	611	8	1	1	DSS	miranda	g12689.t1:3utr	g12689.t1	g12689
943	hco-miR-235	augustus_model_g13327	148	-29.67	2	19	636	656	17	0.7647	0.8824	DSS	miranda	g13327.t1:3utr	g13327.t1	g13327
944	hco-miR-235	augustus_model_g12636	145	-12.02	2	10	531	552	8	1	1	DSS	miranda	g12636.t1:3utr	g12636.t1	g12636
945	hco-miR-235	model_lgic_Hco-glc-3_scaffold6590.1_size4986	152	-18.48	2	17	138	159	15	0.7333	0.8	DSS	miranda	model_lgic_Hco-glc-3_scaffold6590.1_size4986	model_lgic_Hco-glc-3_scaffold6590.1_size4986	model_lgic_Hco-glc-3_scaffold6590.1_size4986
946	hco-miR-235	augustus_model_g17851	164	-25.69	2	21	593	614	19	0.7368	0.7895	DSS	miranda	g17851.t1:3utr	g17851.t1	g17851
947	hco-miR-235	augustus_model_g17860	148	-14.48	2	13	472	493	11	0.8182	0.9091	DSS	miranda	g17860.t1:3utr	g17860.t1	g17860
948	hco-miR-235	augustus_model_g12618	145	-15.65	2	10	28	49	8	1	1	DSS	miranda	g12618.t1:3utr	g12618.t1	g12618
949	hco-miR-235	augustus_model_g12619	145	-9.83	2	10	183	204	8	1	1	DSS	miranda	g12619.t1:3utr	g12619.t1	g12619
950	hco-miR-235	augustus_model_g12564	149	-18.06	2	18	323	344	16	0.625	0.8125	DSS	miranda	g12564.t1:3utr	g12564.t1	g12564
951	hco-miR-235	augustus_model_g12518	151	-20.86	2	18	177	201	19	0.7368	0.7895	DSS	miranda	g12518.t1:3utr	g12518.t1	g12518
952	hco-miR-235	augustus_model_g12504	147	-18.29	2	21	415	441	24	0.625	0.6667	DSS	miranda	g12504.t1:3utr	g12504.t1	g12504
953	hco-miR-235	augustus_model_g12504	147	-13.98	2	12	702	723	10	0.9	0.9	DSS	miranda	g12504.t1:3utr	g12504.t1	g12504
954	hco-miR-235	augustus_model_g12441	147	-32.06	2	19	420	441	18	0.7778	0.8889	DSS	miranda	g12441.t1:3utr	g12441.t1	g12441
955	hco-miR-235	augustus_model_g12442	147	-32.06	2	19	89	110	18	0.7778	0.8889	DSS	miranda	g12442.t1:3utr	g12442.t1	g12442
956	hco-miR-235	augustus_model_g12432	145	-12.05	2	10	598	619	8	1	1	DSS	miranda	g12432.t1:3utr	g12432.t1	g12432
957	hco-miR-235	augustus_model_g12406	151	-19.6	2	13	637	659	12	0.9167	0.9167	DSS	miranda	g12406.t1:3utr	g12406.t1	g12406
958	hco-miR-235	augustus_model_g12412	152	-11.41	2	13	703	724	11	0.9091	0.9091	DSS	miranda	g12412.t1:3utr	g12412.t1	g12412
959	hco-miR-235	augustus_model_g19165	145	-14.78	2	10	445	466	8	1	1	DSS	miranda	g19165.t1:3utr	g19165.t1	g19165
960	hco-miR-235	augustus_model_g19181	151	-19.67	2	21	478	500	20	0.7	0.7	DSS	miranda	g19181.t1:3utr	g19181.t1	g19181
961	hco-miR-235	augustus_model_g12357	148	-12.51	2	15	274	294	13	0.8462	0.8462	DSS	miranda	g12357.t1:3utr	g12357.t1	g12357
962	hco-miR-235	augustus_model_g13125	145	-10.41	2	10	770	791	8	1	1	DSS	miranda	g13125.t1:3utr	g13125.t1	g13125
963	hco-miR-235	augustus_model_g18514	149	-17.29	2	14	13	34	12	0.8333	0.8333	DSS	miranda	g18514.t1:3utr	g18514.t1	g18514
964	hco-miR-235	augustus_model_g13108	151	-13.52	2	20	359	380	18	0.6111	0.7778	DSS	miranda	g13108.t1:3utr	g13108.t1	g13108
965	hco-miR-235	augustus_model_g12228	159	-22.51	2	17	832	854	16	0.8125	0.875	DSS	miranda	g12228.t1:3utr	g12228.t1	g12228
966	hco-miR-235	augustus_model_g19120	147	-22.55	2	20	394	415	18	0.8333	0.8333	DSS	miranda	g19120.t1:3utr	g19120.t1	g19120
967	hco-miR-235	augustus_model_g19128	150	-16.84	2	21	537	557	19	0.6842	0.7368	DSS	miranda	g19128.t1:3utr	g19128.t1	g19128
968	hco-miR-235	augustus_model_g12066	159	-22.43	2	20	439	460	18	0.7222	0.7778	DSS	miranda	g12066.t1:3utr	g12066.t1	g12066
969	hco-miR-235	augustus_model_g19112	153	-19.31	2	20	573	593	18	0.7222	0.7778	DSS	miranda	g19112.t1:3utr	g19112.t1	g19112
970	hco-miR-235	augustus_model_g12037	145	-13.55	2	10	458	479	8	1	1	DSS	miranda	g12037.t1:3utr	g12037.t1	g12037
971	hco-miR-235	augustus_model_g12038	150	-15.3	2	11	323	344	9	1	1	DSS	miranda	g12038.t1:3utr	g12038.t1	g12038
972	hco-miR-235	augustus_model_g12039	150	-15.3	2	11	101	122	9	1	1	DSS	miranda	g12039.t1:3utr	g12039.t1	g12039
973	hco-miR-235	augustus_model_g19091	146	-15.03	2	21	662	682	19	0.6842	0.6842	DSS	miranda	g19091.t1:3utr	g19091.t1	g19091
974	hco-miR-235	augustus_model_g11958	149	-17.37	2	18	413	434	16	0.625	0.8125	DSS	miranda	g11958.t1:3utr	g11958.t1	g11958
975	hco-miR-235	augustus_model_g11952	156	-20.06	2	17	386	407	15	0.7333	0.8667	DSS	miranda	g11952.t1:3utr	g11952.t1	g11952
976	hco-miR-235	augustus_model_g11932	146	-20.64	2	20	798	820	19	0.7368	0.7895	DSS	miranda	g11932.t1:3utr	g11932.t1	g11932
977	hco-miR-235	augustus_model_g11939	148	-16.83	2	17	431	452	15	0.6667	0.8	DSS	miranda	g11939.t1:3utr	g11939.t1	g11939
978	hco-miR-235	augustus_model_g19063	161	-34.26	2	21	467	486	19	0.8421	0.8947	DSS	miranda	g19063.t1:3utr	g19063.t1	g19063
979	hco-miR-235	augustus_model_g19073	162	-17.33	2	19	267	288	17	0.7647	0.8235	DSS	miranda	g19073.t1:3utr	g19073.t1	g19073
980	hco-miR-235	augustus_model_g11915	156	-22.67	2	13	807	828	11	0.9091	1	DSS	miranda	g11915.t1:3utr	g11915.t1	g11915
981	hco-miR-235	augustus_model_g11899	145	-12.31	2	10	774	795	8	1	1	DSS	miranda	g11899.t1:3utr	g11899.t1	g11899
982	hco-miR-235	augustus_model_g11856	148	-15.11	2	19	27	47	17	0.7059	0.7647	DSS	miranda	g11856.t1:3utr	g11856.t1	g11856
983	hco-miR-235	augustus_model_g7783	152	-21.21	2	21	202	223	19	0.6316	0.7368	DSS	miranda	g7783.t1:3utr	g7783.t1	g7783
984	hco-miR-235	augustus_model_g11842	146	-17.5	2	15	555	576	13	0.7692	0.7692	DSS	miranda	g11842.t1:3utr	g11842.t1	g11842
985	hco-miR-235	augustus_model_g19057	146	-14.93	2	12	81	103	11	0.9091	0.9091	DSS	miranda	g19057.t1:3utr	g19057.t1	g19057
986	hco-miR-235	augustus_model_g19058	146	-15.29	2	17	376	396	15	0.7333	0.8	DSS	miranda	g19058.t1:3utr	g19058.t1	g19058
987	hco-miR-235	augustus_model_g19058	145	-9.93	2	10	444	465	8	1	1	DSS	miranda	g19058.t1:3utr	g19058.t1	g19058
988	hco-miR-235	augustus_model_g11754	169	-27.91	2	20	306	329	20	0.85	0.85	DSS	miranda	g11754.t1:3utr	g11754.t1	g11754
989	hco-miR-235	augustus_model_g11741	148	-29.75	2	18	737	759	17	0.7059	0.9412	DSS	miranda	g11741.t1:3utr	g11741.t1	g11741
990	hco-miR-235	augustus_model_g9780	151	-26.84	3	21	723	745	19	0.7895	0.8421	DSS	miranda	g9780.t1:3utr	g9780.t1	g9780
991	hco-miR-235	augustus_model_g11725	145	-20.2	2	19	554	576	18	0.7222	0.8333	DSS	miranda	g11725.t1:3utr	g11725.t1	g11725
992	hco-miR-235	augustus_model_g8156	159	-19.04	2	21	755	777	20	0.7	0.8	DSS	miranda	g8156.t1:3utr	g8156.t1	g8156
993	hco-miR-235	augustus_model_g11694	145	-14.3	2	10	4	25	8	1	1	DSS	miranda	g11694.t1:3utr	g11694.t1	g11694
994	hco-miR-235	model_lgic_g1771.t1	145	-12.96	2	10	686	707	8	1	1	DSS	miranda	model_lgic_g1771.t1	model_lgic_g1771.t1	model_lgic_g1771.t1
995	hco-miR-235	augustus_model_g11639	145	-11.2	2	10	606	627	8	1	1	DSS	miranda	g11639.t1:3utr	g11639.t1	g11639
996	hco-miR-235	augustus_model_g20492	147	-13.54	2	18	65	85	16	0.6875	0.8125	DSS	miranda	g20492.t1:3utr	g20492.t1	g20492
997	hco-miR-235	augustus_model_g18957	145	-11.97	2	10	34	55	8	1	1	DSS	miranda	g18957.t1:3utr	g18957.t1	g18957
998	hco-miR-235	augustus_model_g18957	145	-11.97	2	10	89	110	8	1	1	DSS	miranda	g18957.t1:3utr	g18957.t1	g18957
999	hco-miR-235	augustus_model_g18964	151	-13.72	2	21	937	959	20	0.7	0.7	DSS	miranda	g18964.t1:3utr	g18964.t1	g18964
1000	hco-miR-235	augustus_model_g11597	155	-21.57	2	18	263	283	16	0.75	0.875	DSS	miranda	g11597.t1:3utr	g11597.t1	g11597
1001	hco-miR-235	augustus_model_g11597	146	-17.25	2	21	906	932	24	0.625	0.7083	DSS	miranda	g11597.t1:3utr	g11597.t1	g11597
1002	hco-miR-235	augustus_model_g11580	145	-14.62	2	10	659	680	8	1	1	DSS	miranda	g11580.t1:3utr	g11580.t1	g11580
1003	hco-miR-235	augustus_model_g11565	149	-31.41	2	21	308	329	20	0.75	0.85	DSS	miranda	g11565.t1:3utr	g11565.t1	g11565
1004	hco-miR-235	augustus_model_g11545	149	-22.62	2	18	309	330	16	0.75	0.875	DSS	miranda	g11545.t1:3utr	g11545.t1	g11545
1005	hco-miR-235	augustus_model_g11545	149	-22.62	2	18	687	708	16	0.75	0.875	DSS	miranda	g11545.t1:3utr	g11545.t1	g11545
1006	hco-miR-235	augustus_model_g11489	147	-17.98	2	21	684	707	21	0.6667	0.6667	DSS	miranda	g11489.t1:3utr	g11489.t1	g11489
1007	hco-miR-235	augustus_model_g9749	147	-22.13	2	20	783	804	18	0.6111	0.7222	DSS	miranda	g9749.t1:3utr	g9749.t1	g9749
1008	hco-miR-235	augustus_model_g11484	156	-29.72	2	21	20	41	19	0.7368	0.8421	DSS	miranda	g11484.t1:3utr	g11484.t1	g11484
1009	hco-miR-235	augustus_model_g11472	145	-20.2	2	21	444	465	20	0.65	0.75	DSS	miranda	g11472.t1:3utr	g11472.t1	g11472
1010	hco-miR-235	augustus_model_g11473	145	-20.2	2	21	755	776	20	0.65	0.75	DSS	miranda	g11473.t1:3utr	g11473.t1	g11473
1011	hco-miR-235	augustus_model_g11479	146	-20.17	2	13	631	651	11	0.9091	0.9091	DSS	miranda	g11479.t1:3utr	g11479.t1	g11479
1012	hco-miR-235	augustus_model_g11445	146	-12.36	2	13	386	406	11	0.9091	0.9091	DSS	miranda	g11445.t1:3utr	g11445.t1	g11445
1013	hco-miR-235	augustus_model_g9731	146	-18.51	2	11	179	200	9	0.8889	1	DSS	miranda	g9731.t1:3utr	g9731.t1	g9731
1014	hco-miR-235	augustus_model_g11428	148	-13.28	2	13	717	738	11	0.8182	0.9091	DSS	miranda	g11428.t1:3utr	g11428.t1	g11428
1015	hco-miR-235	augustus_model_g11392	146	-16.12	2	13	949	969	11	0.9091	0.9091	DSS	miranda	g11392.t1:3utr	g11392.t1	g11392
1016	hco-miR-235	augustus_model_g11397	146	-16.12	2	13	949	969	11	0.9091	0.9091	DSS	miranda	g11397.t1:3utr	g11397.t1	g11397
1017	hco-miR-235	augustus_model_g11364	146	-17.81	2	15	518	539	13	0.7692	0.7692	DSS	miranda	g11364.t1:3utr	g11364.t1	g11364
1018	hco-miR-235	augustus_model_g11338	150	-21.89	2	21	843	863	19	0.6842	0.7368	DSS	miranda	g11338.t1:3utr	g11338.t1	g11338
1019	hco-miR-235	augustus_model_g18907	145	-15.61	2	15	412	435	15	0.7333	0.8	DSS	miranda	g18907.t1:3utr	g18907.t1	g18907
1020	hco-miR-235	augustus_model_g18087	154	-25.58	2	20	597	615	18	0.7778	0.8333	DSS	miranda	g18087.t1:3utr	g18087.t1	g18087
1021	hco-miR-235	augustus_model_g18093	145	-11.97	2	10	35	56	8	1	1	DSS	miranda	g18093.t1:3utr	g18093.t1	g18093
1022	hco-miR-235	augustus_model_g18093	145	-11.97	2	10	91	112	8	1	1	DSS	miranda	g18093.t1:3utr	g18093.t1	g18093
1023	hco-miR-235	augustus_model_g18867	148	-18.94	2	21	593	614	19	0.6842	0.7895	DSS	miranda	g18867.t1:3utr	g18867.t1	g18867
1024	hco-miR-235	augustus_model_g18871	146	-30.14	2	20	649	671	19	0.6842	0.8421	DSS	miranda	g18871.t1:3utr	g18871.t1	g18871
1025	hco-miR-235	augustus_model_g18872	146	-30.14	2	20	422	444	19	0.6842	0.8421	DSS	miranda	g18872.t1:3utr	g18872.t1	g18872
1026	hco-miR-235	augustus_model_g18874	145	-13.51	2	18	185	206	16	0.6875	0.6875	DSS	miranda	g18874.t1:3utr	g18874.t1	g18874
1027	hco-miR-235	augustus_model_g11188	148	-26.26	2	21	494	515	19	0.6842	0.7895	DSS	miranda	g11188.t1:3utr	g11188.t1	g11188
1028	hco-miR-235	augustus_model_g11181	156	-18.67	2	17	461	482	15	0.8	0.8	DSS	miranda	g11181.t1:3utr	g11181.t1	g11181
1029	hco-miR-235	augustus_model_g11168	147	-12.31	2	12	513	534	10	0.9	0.9	DSS	miranda	g11168.t1:3utr	g11168.t1	g11168
1030	hco-miR-235	augustus_model_g17001	148	-30.33	2	18	404	426	17	0.7059	0.9412	DSS	miranda	g17001.t1:3utr	g17001.t1	g17001
1031	hco-miR-235	augustus_model_g17001	148	-15.01	2	13	577	598	11	0.8182	0.9091	DSS	miranda	g17001.t1:3utr	g17001.t1	g17001
1032	hco-miR-235	augustus_model_g17002	148	-30.33	2	18	738	760	17	0.7059	0.9412	DSS	miranda	g17002.t1:3utr	g17002.t1	g17002
1033	hco-miR-235	augustus_model_g17002	148	-15.01	2	13	911	932	11	0.8182	0.9091	DSS	miranda	g17002.t1:3utr	g17002.t1	g17002
1034	hco-miR-235	augustus_model_g11118	145	-24.19	2	20	358	378	18	0.7222	0.8333	DSS	miranda	g11118.t1:3utr	g11118.t1	g11118
1035	hco-miR-235	augustus_model_g11069	149	-25.93	2	19	750	772	18	0.7778	0.8333	DSS	miranda	g11069.t1:3utr	g11069.t1	g11069
1036	hco-miR-235	augustus_model_g626	147	-21.85	3	20	57	78	17	0.7647	0.8235	DSS	miranda	g626.t1:3utr	g626.t1	g626
1037	hco-miR-235	augustus_model_g20750	150	-21.64	2	11	371	392	9	1	1	DSS	miranda	g20750.t1:3utr	g20750.t1	g20750
1038	hco-miR-235	augustus_model_g10963	147	-15.45	2	12	814	835	10	0.9	0.9	DSS	miranda	g10963.t1:3utr	g10963.t1	g10963
1039	hco-miR-235	augustus_model_g6737	146	-16.44	2	11	261	282	9	0.8889	1	DSS	miranda	g6737.t1:3utr	g6737.t1	g6737
1040	hco-miR-235	augustus_model_g9216	156	-13.58	2	21	161	182	19	0.6842	0.7368	DSS	miranda	g9216.t1:3utr	g9216.t1	g9216
1041	hco-miR-235	augustus_model_g10938	145	-19.98	2	18	536	557	16	0.6875	0.875	DSS	miranda	g10938.t1:3utr	g10938.t1	g10938
1042	hco-miR-235	augustus_model_g10928	145	-12.05	2	10	876	897	8	1	1	DSS	miranda	g10928.t1:3utr	g10928.t1	g10928
1043	hco-miR-235	augustus_model_g10838	152	-15.86	2	21	645	666	19	0.6316	0.7368	DSS	miranda	g10838.t1:3utr	g10838.t1	g10838
1044	hco-miR-235	augustus_model_g18814	145	-12.61	2	10	138	159	8	1	1	DSS	miranda	g18814.t1:3utr	g18814.t1	g18814
1045	hco-miR-235	augustus_model_g10849	146	-15.22	2	15	971	992	13	0.7692	0.7692	DSS	miranda	g10849.t1:3utr	g10849.t1	g10849
1046	hco-miR-235	augustus_model_g10801	150	-25.38	2	21	440	463	21	0.6667	0.7619	DSS	miranda	g10801.t1:3utr	g10801.t1	g10801
1047	hco-miR-235	augustus_model_g10807	156	-25.91	2	21	354	372	19	0.7368	0.7895	DSS	miranda	g10807.t1:3utr	g10807.t1	g10807
1048	hco-miR-235	augustus_model_g10798	149	-14.87	2	18	293	314	16	0.6875	0.75	DSS	miranda	g10798.t1:3utr	g10798.t1	g10798
1049	hco-miR-235	augustus_model_g10799	157	-26	2	21	777	803	24	0.7083	0.7917	DSS	miranda	g10799.t1:3utr	g10799.t1	g10799
1050	hco-miR-235	augustus_model_g10760	154	-18.91	2	19	99	120	17	0.7059	0.7647	DSS	miranda	g10760.t1:3utr	g10760.t1	g10760
1051	hco-miR-235	augustus_model_g4090	148	-19.41	2	13	697	718	11	0.8182	0.9091	DSS	miranda	g4090.t1:3utr	g4090.t1	g4090
1052	hco-miR-235	augustus_model_g10726	147	-19.57	2	18	346	370	19	0.7368	0.7368	DSS	miranda	g10726.t1:3utr	g10726.t1	g10726
1053	hco-miR-235	augustus_model_g18745	155	-18.69	2	12	709	730	10	1	1	DSS	miranda	g18745.t1:3utr	g18745.t1	g18745
1054	hco-miR-235	model_lgic_g10256.t1	145	-13.24	2	18	819	840	16	0.625	0.75	DSS	miranda	model_lgic_g10256.t1	model_lgic_g10256.t1	model_lgic_g10256.t1
1055	hco-miR-235	model_lgic_g10257.t1	145	-13.24	2	18	674	695	16	0.625	0.75	DSS	miranda	model_lgic_g10257.t1	model_lgic_g10257.t1	model_lgic_g10257.t1
1056	hco-miR-235	model_lgic_g10258.t1	146	-17.63	2	21	427	447	19	0.6842	0.6842	DSS	miranda	model_lgic_g10258.t1	model_lgic_g10258.t1	model_lgic_g10258.t1
1057	hco-miR-235	augustus_model_g10684	154	-19.09	2	21	931	951	19	0.6842	0.7895	DSS	miranda	g10684.t1:3utr	g10684.t1	g10684
1058	hco-miR-235	augustus_model_g10687	148	-12.02	2	13	393	414	11	0.8182	0.9091	DSS	miranda	g10687.t1:3utr	g10687.t1	g10687
1059	hco-miR-235	augustus_model_g10676	148	-18.63	2	21	938	959	19	0.6316	0.6842	DSS	miranda	g10676.t1:3utr	g10676.t1	g10676
1060	hco-miR-235	augustus_model_g18731	145	-12.05	2	10	22	43	8	1	1	DSS	miranda	g18731.t1:3utr	g18731.t1	g18731
1061	hco-miR-235	augustus_model_g10649	146	-27.59	2	21	60	80	19	0.7368	0.7895	DSS	miranda	g10649.t1:3utr	g10649.t1	g10649
1062	hco-miR-235	augustus_model_g10651	145	-13.97	2	10	248	269	8	1	1	DSS	miranda	g10651.t1:3utr	g10651.t1	g10651
1063	hco-miR-235	augustus_model_g10642	147	-16.26	2	12	139	160	10	0.9	0.9	DSS	miranda	g10642.t1:3utr	g10642.t1	g10642
1064	hco-miR-235	augustus_model_g18716	149	-15	2	18	397	418	16	0.6875	0.75	DSS	miranda	g18716.t1:3utr	g18716.t1	g18716
1065	hco-miR-235	augustus_model_g10622	145	-26.43	2	20	503	523	18	0.7222	0.8333	DSS	miranda	g10622.t1:3utr	g10622.t1	g10622
1066	hco-miR-235	augustus_model_g6678	153	-17.76	2	14	184	205	12	0.8333	0.9167	DSS	miranda	g6678.t1:3utr	g6678.t1	g6678
1067	hco-miR-235	augustus_model_g18693	149	-15	2	14	668	689	12	0.75	0.9167	DSS	miranda	g18693.t1:3utr	g18693.t1	g18693
1068	hco-miR-235	augustus_model_g4201	157	-21.91	2	18	3	24	16	0.6875	0.875	DSS	miranda	g4201.t1:3utr	g4201.t1	g4201
1069	hco-miR-235	augustus_model_g10491	153	-18.54	2	14	592	613	12	0.8333	0.9167	DSS	miranda	g10491.t1:3utr	g10491.t1	g10491
1070	hco-miR-235	augustus_model_g6664	147	-18.57	2	14	49	69	12	0.8333	0.9167	DSS	miranda	g6664.t1:3utr	g6664.t1	g6664
1071	hco-miR-235	augustus_model_g10453	147	-26.32	3	20	765	786	17	0.7647	0.8235	DSS	miranda	g10453.t1:3utr	g10453.t1	g10453
1072	hco-miR-235	augustus_model_g18653	149	-20.44	2	14	73	94	12	0.8333	0.8333	DSS	miranda	g18653.t1:3utr	g18653.t1	g18653
1073	hco-miR-235	augustus_model_g18659	146	-18.16	2	13	551	571	11	0.9091	0.9091	DSS	miranda	g18659.t1:3utr	g18659.t1	g18659
1074	hco-miR-235	augustus_model_g10406	153	-15.89	2	14	118	139	12	0.8333	0.9167	DSS	miranda	g10406.t1:3utr	g10406.t1	g10406

## Sheet: hco-mir-235 PITA
	UTR	microRNA	Start	End	Seed	Loop	dGduplex	dG5	dG3	dG0	dG1	dGopen	ddG	db	program	utrs	transcripts	genes
30	scaffold60.1_size351716___g19304.t1:3utr	hco-miR-235	109	101	08:00:00	0	-24.4	-10.2	-14.2	-23.96	-13.5	-10.46	-13.93	UTR	pita	g19304.t1:3utr	g19304.t1	g19304
120	scaffold5196.1_size10491___g20970.t1:3utr	hco-miR-235	119	111	08:00:00	0	-17.3	-10.2	-7.1	-24.17	-17.21	-6.95	-10.34	UTR	pita	g20970.t1:3utr	g20970.t1	g20970	g20970	PRJEB506:HCOI01623100	HCOI01623100	HCISE01623100	Caenorhabditis elegans	WBGene00012208
312	scaffold13.1_size529306.1.1_499886___g20354.t1:3utr	hco-miR-235	29	21	08:00:00	0	-19.7	-9.6	-10.1	-16.82	-11.09	-5.73	-13.96	UTR	pita	g20354.t1:3utr	g20354.t1	g20354	g20354	PRJEB506:HCOI00235400	HCOI00235400	HCISE00235400	Caenorhabditis elegans	WBGene00018074
2075	scaffold4291.1_size16964___g304.t1:3utr	hco-miR-235	427	419	08:00:00	0	-19	-10.2	-8.8	-19.06	-13.26	-5.79	-13.2	UTR	pita	g304.t1:3utr	g304.t1	g304	g304	PRJEB506:HCOI01429800	HCOI01429800	HCISE01429800	Caenorhabditis elegans	WBGene00013457
2171	scaffold1233.1_size81595___g8798.t1:3utr	hco-miR-235	420	412	08:00:00	0	-18.95	-9.6	-9.35	-21.82	-17	-4.82	-14.12	UTR	pita	g8798.t1:3utr	g8798.t1	g8798	g8798	PRJEB506:HCOI00190100	HCOI00190100	HCISE00190100	Caenorhabditis elegans	WBGene00009653
2530	scaffold124.1_size285112___g18292.t1:3utr	hco-miR-235	408	400	08:00:00	0	-22.39	-10.2	-12.19	-52.91	-41.24	-11.67	-10.71	UTR	pita	g18292.t1:3utr	g18292.t1	g18292	g18292	PRJEB506:HCOI00193700	HCOI00193700	HCISE00193700	Caenorhabditis elegans	WBGene00006385
2531	scaffold3507.1_size25175___g1635.t1:3utr	hco-miR-235	406	398	08:00:00	0	-15.73	-9.6	-6.13	-39.46	-34.08	-5.37	-10.35	UTR	pita	g1635.t1:3utr	g1635.t1	g1635	g1635	PRJEB506:HCOI01224700	HCOI01224700	HCISE01224700	Caenorhabditis elegans	WBGene00002247
2630	scaffold3472.1_size25597___g1704.t1:3utr	hco-miR-235	76	68	08:00:00	0	-18.3	-9.6	-8.7	-45.77	-37.67	-8.1	-10.19	UTR	pita	g1704.t1:3utr	g1704.t1	g1704	g1704	PRJEB506:HCOI01212400	HCOI01212400	HCISE01212400	Caenorhabditis elegans	WBGene00002990
2631	scaffold3472.1_size25597___g1704.t2:3utr	hco-miR-235	76	68	08:00:00	0	-18.3	-9.6	-8.7	-45.77	-37.67	-8.1	-10.19	UTR	pita	g1704.t2:3utr	g1704.t2	g1704	g1704	PRJEB506:HCOI01212400	HCOI01212400	HCISE01212400	Caenorhabditis elegans	WBGene00002990
2714	scaffold1051.1_size92166___g10058.t1:3utr	hco-miR-235	417	409	08:00:00	0	-18.95	-9.6	-9.35	-28.53	-22.74	-5.79	-13.15	UTR	pita	g10058.t1:3utr	g10058.t1	g10058	g10058	PRJEB506:HCOI00053200	HCOI00053200	HCISE00053200	Caenorhabditis elegans	WBGene00009653
2715	scaffold1051.1_size92166___g10058.t2:3utr	hco-miR-235	417	409	08:00:00	0	-18.95	-9.6	-9.35	-28.53	-22.74	-5.79	-13.15	UTR	pita	g10058.t2:3utr	g10058.t2	g10058	g10058	PRJEB506:HCOI00053200	HCOI00053200	HCISE00053200	Caenorhabditis elegans	WBGene00009653
4957	scaffold321.1_size186394___g15710.t1:3utr	hco-miR-235	843	835	08:00:00	0	-25.11	-9.6	-15.51	-47.95	-37.68	-10.26	-14.84	UTR	pita	g15710.t1:3utr	g15710.t1	g15710
5620	scaffold252.1_size208824___g16709.t1:3utr	hco-miR-235	744	736	08:00:00	0	-19.15	-10.2	-8.95	-38.6	-33.59	-5.01	-14.13	UTR	pita	g16709.t1:3utr	g16709.t1	g16709	g16709	PRJEB506:HCOI00870600	HCOI00870600	HCISE00870600	Caenorhabditis elegans	WBGene00016877
6038	scaffold1744.1_size61583___g6486.t1:3utr	hco-miR-235	720	712	08:00:00	0	-24.9	-9.6	-15.3	-44.2	-31.02	-13.18	-11.71	UTR	pita	g6486.t1:3utr	g6486.t1	g6486	g6486	PRJEB506:HCOI00510800	HCOI00510800	HCISE00510800	Caenorhabditis elegans	WBGene00012359
6261	scaffold1628.1_size65163___g7134.t1:3utr	hco-miR-235	888	880	08:00:00	0	-17.8	-9.6	-8.2	-30.31	-22.58	-7.72	-10.07	UTR	pita	g7134.t1:3utr	g7134.t1	g7134	g7134	PRJEB506:HCOI00443000	HCOI00443000	HCISE00443000	Caenorhabditis elegans	WBGene00003605
6558	scaffold31.1_size429550___g20166.t1:3utr	hco-miR-235	616	608	08:00:00	0	-17.15	-9.6	-7.55	-41.66	-35.64	-6.02	-11.12	UTR	pita	g20166.t1:3utr	g20166.t1	g20166	g20166	PRJEB506:HCOI01094800	HCOI01094800	HCISE01094800	Caenorhabditis elegans	WBGene00019383
6559	scaffold31.1_size429550___g20166.t2:3utr	hco-miR-235	616	608	08:00:00	0	-17.15	-9.6	-7.55	-41.66	-35.64	-6.02	-11.12	UTR	pita	g20166.t2:3utr	g20166.t2	g20166	g20166	PRJEB506:HCOI01094800	HCOI01094800	HCISE01094800	Caenorhabditis elegans	WBGene00019383
6560	scaffold548.1_size141440___g13817.t1:3utr	hco-miR-235	854	846	08:00:00	0	-19.3	-9.6	-9.7	-27.76	-19.47	-8.29	-11	UTR	pita	g13817.t1:3utr	g13817.t1	g13817	g13817	PRJEB506:HCOI01674700	HCOI01674700	HCISE01674700	Caenorhabditis elegans	WBGene00003605
6704	scaffold122.1_size285303___g18337.t1:3utr:2	hco-miR-235	475	467	08:00:00	0	-20.43	-10.2	-10.23	-47.55	-37.35	-10.19	-10.23	UTR	pita	g18337.t1:3utr:2	g18337.t1	g18337
6984	scaffold161.1_size255775___g17713.t1:3utr	hco-miR-235	499	491	08:00:00	0	-19.6	-10.2	-9.4	-37.78	-29.55	-8.22	-11.37	UTR	pita	g17713.t1:3utr	g17713.t1	g17713
7175	scaffold161.1_size255775___g17717.t1:3utr	hco-miR-235	1623	1615	08:00:00	0	-16.7	-9.6	-7.1	-28.18	-23.06	-5.12	-11.57	UTR	pita	g17717.t1:3utr	g17717.t1	g17717	g17717	PRJEB506:HCOI00432400	HCOI00432400	HCISE00432400	Caenorhabditis elegans	WBGene00011147
7583	scaffold4269.1_size17161___g332.t1:3utr	hco-miR-235	1352	1344	08:00:00	0	-27.9	-9.6	-18.3	-53.95	-41.63	-12.32	-15.57	UTR	pita	g332.t1:3utr	g332.t1	g332
8867	augustus_model_g6426	hco-miR-235	934	926	08:00:00	0	-22	-10.2	-11.8	-44.22	-35.34	-8.88	-13.11	DSS	pita	g6426.t1:3utr	g6426.t1	g6426	g6426	PRJEB506:HCOI00520100	HCOI00520100	HCISE00520100	Caenorhabditis elegans	WBGene00002267
8942	augustus_model_g6361	hco-miR-235	543	535	08:00:00	0	-22.42	-10.2	-12.22	-36.63	-25.95	-10.68	-11.73	DSS	pita	g6361.t1:3utr	g6361.t1	g6361
9093	augustus_model_g6298	hco-miR-235	339	331	08:00:00	0	-23	-9.6	-13.4	-43.67	-33.41	-10.25	-12.74	DSS	pita	g6298.t1:3utr	g6298.t1	g6298
9171	augustus_model_g6264	hco-miR-235	584	576	08:00:00	0	-17.5	-9.6	-7.9	-34.31	-28.91	-5.39	-12.1	DSS	pita	g6264.t1:3utr	g6264.t1	g6264	g6264	PRJEB506:HCOI00543800	HCOI00543800	HCISE00543800	Caenorhabditis elegans	WBGene00016903
9173	augustus_model_g6269	hco-miR-235	341	333	08:00:00	0	-18.96	-10.2	-8.76	-44.33	-36.44	-7.88	-11.07	DSS	pita	g6269.t1:3utr	g6269.t1	g6269	g6269	PRJEB506:HCOI00542600	HCOI00542600	HCISE00542600	Caenorhabditis elegans	WBGene00003036
9325	augustus_model_g6210	hco-miR-235	581	573	08:00:00	0	-21.7	-10.2	-11.5	-56	-50.73	-5.26	-16.43	DSS	pita	g6210.t1:3utr	g6210.t1	g6210	g6210	PRJEB506:HCOI00550000	HCOI00550000	HCISE00550000	Caenorhabditis elegans	WBGene00022159
9326	augustus_model_g6211	hco-miR-235	404	396	08:00:00	0	-21.7	-10.2	-11.5	-56	-50.73	-5.26	-16.43	DSS	pita	g6211.t1:3utr	g6211.t1	g6211	g6211	PRJEB506:HCOI00550100	HCOI00550100	HCISE00550100	Caenorhabditis elegans	WBGene00044330
9331	augustus_model_g6213	hco-miR-235	934	926	08:00:00	0	-21	-10.2	-10.8	-47.8	-37.33	-10.46	-10.53	DSS	pita	g6213.t1:3utr	g6213.t1	g6213	g6213	PRJEB506:HCOI00549500	HCOI00549500	HCISE00549500	Caenorhabditis elegans	WBGene00002267
9568	augustus_model_g17413	hco-miR-235	739	731	08:00:00	0	-22.7	-9.6	-13.1	-35.9	-29.02	-6.87	-15.82	DSS	pita	g17413.t1:3utr	g17413.t1	g17413	g17413	PRJEB506:HCOI00570200	HCOI00570200	HCISE00570200	Caenorhabditis elegans	WBGene00050941
9997	augustus_model_g17396	hco-miR-235	172	164	08:00:00	0	-21.15	-9.6	-11.55	-45.29	-38.68	-6.6	-14.54	DSS	pita	g17396.t1:3utr	g17396.t1	g17396
10523	augustus_model_g10033	hco-miR-235	29	21	08:00:00	0	-15.8	-9.6	-6.2	-18.2	-12.68	-5.51	-10.28	DSS	pita	g10033.t1:3utr	g10033.t1	g10033
10693	augustus_model_g5619	hco-miR-235	112	104	08:00:00	0	-20.85	-10.2	-10.65	-46.41	-38.26	-8.15	-12.69	DSS	pita	g5619.t1:3utr	g5619.t1	g5619
10694	augustus_model_g5637	hco-miR-235	80	72	08:00:00	0	-17.8	-10.2	-7.6	-36.7	-30.62	-6.08	-11.71	DSS	pita	g5637.t1:3utr	g5637.t1	g5637	g5637	PRJEB506:HCOI00629200	HCOI00629200	HCISE00629200	Caenorhabditis elegans	WBGene00015735
10972	augustus_model_g5498	hco-miR-235	142	134	08:00:00	0	-16.81	-9.6	-7.21	-35.28	-29.69	-5.58	-11.22	DSS	pita	g5498.t1:3utr	g5498.t1	g5498
11036	augustus_model_g17236	hco-miR-235	930	922	08:00:00	0	-19.5	-9.6	-9.9	-46.92	-38.39	-8.52	-10.97	DSS	pita	g17236.t1:3utr	g17236.t1	g17236	g17236	PRJEB506:HCOI00657500	HCOI00657500	HCISE00657500	Caenorhabditis elegans	WBGene00017487
12562	augustus_model_g4715	hco-miR-235	996	988	08:00:00	0	-21	-10.2	-10.8	-32.5	-26.51	-5.99	-15	DSS	pita	g4715.t1:3utr	g4715.t1	g4715	g4715	PRJEB506:HCOI00760600	HCOI00760600	HCISE00760600	Caenorhabditis elegans	WBGene00013088
13021	augustus_model_g4547	hco-miR-235	256	248	08:00:00	0	-24.2	-9.6	-14.6	-43.48	-34.45	-9.03	-15.17	DSS	pita	g4547.t1:3utr	g4547.t1	g4547
13829	augustus_model_g4179	hco-miR-235	654	646	08:00:00	0	-16.9	-10.2	-6.7	-40.72	-34.63	-6.09	-10.8	DSS	pita	g4179.t1:3utr	g4179.t1	g4179
14767	augustus_model_g3778	hco-miR-235	73	65	08:00:00	0	-19	-9.6	-9.4	-36.23	-27.85	-8.37	-10.62	DSS	pita	g3778.t1:3utr	g3778.t1	g3778	g3778	PRJEB506:HCOI00897300	HCOI00897300	HCISE00897300	Caenorhabditis elegans	WBGene00007703
15805	augustus_model_g3202	hco-miR-235	991	983	08:00:00	0	-27.7	-9.6	-18.1	-23.48	-11.57	-11.91	-15.78	DSS	pita	g3202.t1:3utr	g3202.t1	g3202	g3202	PRJEB506:HCOI00963600	HCOI00963600	HCISE00963600	Caenorhabditis elegans	WBGene00014826
16970	augustus_model_g9391	hco-miR-235	760	752	08:00:00	0	-22.67	-10.2	-12.47	-37.45	-25.41	-12.03	-10.63	DSS	pita	g9391.t1:3utr	g9391.t1	g9391
17523	augustus_model_g2445	hco-miR-235	255	247	08:00:00	0	-18.87	-10.2	-8.67	-33.82	-28.76	-5.06	-13.8	DSS	pita	g2445.t1:3utr	g2445.t1	g2445
17751	augustus_model_g15784	hco-miR-235	789	781	08:00:00	0	-23.2	-10.2	-13	-29.02	-24.18	-4.83	-18.36	DSS	pita	g15784.t1:3utr	g15784.t1	g15784
17882	augustus_model_g12072	hco-miR-235	414	406	08:00:00	0	-14.77	-10.2	-4.57	-28.14	-23.47	-4.67	-10.09	DSS	pita	g12072.t1:3utr	g12072.t1	g12072
18286	augustus_model_g15710	hco-miR-235	843	835	08:00:00	0	-25.11	-9.6	-15.51	-47.95	-37.68	-10.26	-14.84	DSS	pita	g15710.t1:3utr	g15710.t1	g15710
18888	augustus_model_g1954	hco-miR-235	948	940	08:00:00	0	-20	-9.6	-10.4	-38.4	-29.27	-9.13	-10.86	DSS	pita	g1954.t1:3utr	g1954.t1	g1954	g1954	PRJEB506:HCOI01172500	HCOI01172500	HCISE01172500	Caenorhabditis elegans	WBGene00018712
19105	augustus_model_g15546	hco-miR-235	109	101	08:00:00	0	-19.12	-9.6	-9.52	-41.73	-34.73	-6.99	-12.12	DSS	pita	g15546.t1:3utr	g15546.t1	g15546
19332	augustus_model_g1747	hco-miR-235	180	172	08:00:00	0	-15.95	-10.2	-5.75	-45.2	-40.5	-4.69	-11.25	DSS	pita	g1747.t1:3utr	g1747.t1	g1747
20420	augustus_model_g1336	hco-miR-235	589	581	08:00:00	0	-24	-10.2	-13.8	-48.84	-36.57	-12.27	-11.72	DSS	pita	g1336.t1:3utr	g1336.t1	g1336	g1336	PRJEB506:HCOI01265300	HCOI01265300	HCISE01265300	Caenorhabditis elegans	WBGene00003550
20421	augustus_model_g1337	hco-miR-235	907	899	08:00:00	0	-24	-10.2	-13.8	-48.84	-36.57	-12.27	-11.72	DSS	pita	g1337.t1:3utr	g1337.t1	g1337	g1337	PRJEB506:HCOI01265400	HCOI01265400	HCISE01265400	Caenorhabditis elegans	WBGene00019901
20635	augustus_model_g1223	hco-miR-235	568	560	08:00:00	0	-21.65	-10.2	-11.45	-48.31	-40.5	-7.81	-13.83	DSS	pita	g1223.t1:3utr	g1223.t1	g1223	g1223	PRJEB506:HCOI01285800	HCOI01285800	HCISE01285800	Caenorhabditis elegans	WBGene00004886
20637	augustus_model_g4286	hco-miR-235	58	50	08:00:00	0	-16.9	-9.6	-7.3	-30.45	-24.94	-5.5	-11.39	DSS	pita	g4286.t1:3utr	g4286.t1	g4286
20639	augustus_model_g4287	hco-miR-235	24	16	08:00:00	0	-16.9	-9.6	-7.3	-21.5	-15.26	-6.23	-10.66	DSS	pita	g4287.t1:3utr	g4287.t1	g4287
20810	augustus_model_g1160	hco-miR-235	524	516	08:00:00	0	-20.2	-9.6	-10.6	-35.21	-26.62	-8.58	-11.61	DSS	pita	g1160.t1:3utr	g1160.t1	g1160	g1160	PRJEB506:HCOI01294000	HCOI01294000	HCISE01294000	Caenorhabditis elegans	WBGene00000117
21931	augustus_model_g12225	hco-miR-235	454	446	08:00:00	0	-26.5	-10.2	-16.3	-34.71	-27.84	-6.87	-19.62	DSS	pita	g12225.t1:3utr	g12225.t1	g12225
22281	augustus_model_g521	hco-miR-235	372	364	08:00:00	0	-23.5	-10.2	-13.3	-46.88	-38.83	-8.04	-15.45	DSS	pita	g521.t1:3utr	g521.t1	g521
22539	augustus_model_g425	hco-miR-235	26	18	08:00:00	0	-19.9	-10.2	-9.7	-17.97	-13.13	-4.83	-15.06	DSS	pita	g425.t1:3utr	g425.t1	g425
22766	augustus_model_g14752	hco-miR-235	805	797	08:00:00	0	-19.72	-10.2	-9.52	-43.92	-34.92	-9	-10.71	DSS	pita	g14752.t1:3utr	g14752.t1	g14752
22825	augustus_model_g2299	hco-miR-235	434	426	08:00:00	0	-19.2	-10.2	-9	-33.01	-28.07	-4.93	-14.26	DSS	pita	g2299.t1:3utr	g2299.t1	g2299
23369	augustus_model_g14633	hco-miR-235	903	895	08:00:00	0	-24.4	-10.2	-14.2	-42.88	-29.1	-13.77	-10.62	DSS	pita	g14633.t1:3utr	g14633.t1	g14633	g14633	PRJEB506:HCOI01464300	HCOI01464300	HCISE01464300	Caenorhabditis elegans	WBGene00000123
23627	augustus_model_g21770	hco-miR-235	141	133	08:00:00	0	-15.4	-9.6	-5.8	-40.19	-36.75	-3.43	-11.96	DSS	pita	g21770.t1:3utr	g21770.t1	g21770
24000	augustus_model_g14521	hco-miR-235	31	23	08:00:00	0	-20.1	-10.2	-9.9	-20.91	-11.54	-9.36	-10.73	DSS	pita	g14521.t1:3utr	g14521.t1	g14521	g14521	PRJEB506:HCOI01501100	HCOI01501100	HCISE01501100	Caenorhabditis elegans	WBGene00011679
24293	augustus_model_g21495	hco-miR-235	699	691	08:00:00	0	-20.1	-10.2	-9.9	-34.93	-29.05	-5.88	-14.21	DSS	pita	g21495.t1:3utr	g21495.t1	g21495
24369	augustus_model_g14392	hco-miR-235	761	753	08:00:00	0	-22.12	-10.2	-11.92	-43.7	-32.08	-11.62	-10.49	DSS	pita	g14392.t1:3utr	g14392.t1	g14392	g14392	PRJEB506:HCOI01532200	HCOI01532200	HCISE01532200	Caenorhabditis elegans	WBGene00021331
24442	augustus_model_g19893	hco-miR-235	390	382	08:00:00	0	-21.6	-9.6	-12	-35.57	-26.62	-8.94	-12.65	DSS	pita	g19893.t1:3utr	g19893.t1	g19893	g19893	PRJEB506:HCOI01537900	HCOI01537900	HCISE01537900	Caenorhabditis elegans	WBGene00017535
24818	augustus_model_g21299	hco-miR-235	200	192	08:00:00	0	-18.24	-9.6	-8.64	-43.8	-39.05	-4.74	-13.49	DSS	pita	g21299.t1:3utr	g21299.t1	g21299
25216	augustus_model_g20650	hco-miR-235	163	155	08:00:00	0	-20.2	-10.2	-10	-27.78	-18.86	-8.91	-11.28	DSS	pita	g20650.t1:3utr	g20650.t1	g20650	g20650	PRJEB506:HCOI01584000	HCOI01584000	HCISE01584000	Caenorhabditis elegans	WBGene00006445
25656	augustus_model_g14115	hco-miR-235	846	838	08:00:00	0	-23.5	-9.6	-13.9	-43.21	-34.36	-8.85	-14.64	DSS	pita	g14115.t1:3utr	g14115.t1	g14115	g14115	PRJEB506:HCOI01605900	HCOI01605900	HCISE01605900	Caenorhabditis elegans	WBGene00012614
27053	augustus_model_g8983	hco-miR-235	32	24	08:00:00	0	-20.4	-9.6	-10.8	-37.55	-28.23	-9.31	-11.08	DSS	pita	g8983.t1:3utr	g8983.t1	g8983
27179	augustus_model_g14250	hco-miR-235	781	773	08:00:00	0	-24.35	-9.6	-14.75	-44.5	-32.54	-11.95	-12.39	DSS	pita	g14250.t1:3utr	g14250.t1	g14250	g14250	PRJEB506:HCOI01712100	HCOI01712100	HCISE01712100	Caenorhabditis elegans	WBGene00044636
27389	augustus_model_g19318	hco-miR-235	386	378	08:00:00	0	-20.13	-9.6	-10.53	-40.15	-31.83	-8.31	-11.81	DSS	pita	g19318.t1:3utr	g19318.t1	g19318	g19318	PRJEB506:HCOI01726600	HCOI01726600	HCISE01726600	Caenorhabditis elegans	WBGene00010296
27907	augustus_model_g19304	hco-miR-235	109	101	08:00:00	0	-24.4	-10.2	-14.2	-39.89	-26.85	-13.03	-11.36	DSS	pita	g19304.t1:3utr	g19304.t1	g19304
27908	augustus_model_g19305	hco-miR-235	253	245	08:00:00	0	-24.4	-10.2	-14.2	-39.89	-26.85	-13.03	-11.36	DSS	pita	g19305.t1:3utr	g19305.t1	g19305	g19305	PRJEB506:HCOI01760900	HCOI01760900	HCISE01760900	Caenorhabditis elegans	WBGene00008598
28257	augustus_model_g12920	hco-miR-235	831	823	08:00:00	0	-17.75	-9.6	-8.15	-36.38	-34.1	-2.28	-15.46	DSS	pita	g12920.t1:3utr	g12920.t1	g12920
28632	augustus_model_g18351	hco-miR-235	868	860	08:00:00	0	-22.7	-9.6	-13.1	-25.44	-15.21	-10.23	-12.46	DSS	pita	g18351.t1:3utr	g18351.t1	g18351	g18351	PRJEB506:HCOI00172600	HCOI00172600	HCISE00172600	Caenorhabditis elegans	WBGene00020017
28986	augustus_model_g12636	hco-miR-235	552	544	08:00:00	0	-16.19	-9.6	-6.59	-50.17	-44.75	-5.41	-10.77	DSS	pita	g12636.t1:3utr	g12636.t1	g12636
29472	augustus_model_g12432	hco-miR-235	619	611	08:00:00	0	-17.56	-10.2	-7.36	-36.92	-33.61	-3.31	-14.24	DSS	pita	g12432.t1:3utr	g12432.t1	g12432
30540	augustus_model_g11915	hco-miR-235	828	820	08:00:00	0	-20.45	-10.2	-10.25	-44.96	-37.35	-7.6	-12.84	DSS	pita	g11915.t1:3utr	g11915.t1	g11915
30704	augustus_model_g7783	hco-miR-235	223	215	08:00:00	0	-20.1	-10.2	-9.9	-56.54	-46.85	-9.68	-10.41	DSS	pita	g7783.t1:3utr	g7783.t1	g7783
30935	augustus_model_g11754	hco-miR-235	329	321	08:00:00	0	-27.9	-9.6	-18.3	-42.85	-31.85	-10.99	-16.9	DSS	pita	g11754.t1:3utr	g11754.t1	g11754
31474	augustus_model_g11580	hco-miR-235	680	672	08:00:00	0	-18.73	-10.2	-8.53	-40.2	-33.1	-7.1	-11.62	DSS	pita	g11580.t1:3utr	g11580.t1	g11580
32908	augustus_model_g10928	hco-miR-235	897	889	08:00:00	0	-19.16	-10.2	-8.96	-34.97	-27.23	-7.74	-11.41	DSS	pita	g10928.t1:3utr	g10928.t1	g10928
33205	augustus_model_g10807	hco-miR-235	372	364	08:00:00	0	-23.5	-10.2	-13.3	-40.83	-30.8	-10.02	-13.47	DSS	pita	g10807.t1:3utr	g10807.t1	g10807
33429	model_lgic_g10258.t1	hco-miR-235	447	439	08:00:00	0	-17.25	-9.6	-7.65	-41.52	-35.55	-5.97	-11.27	DSS	pita	model_lgic_g10258.t1	model_lgic_g10258.t1	model_lgic_g10258.t1
33650	augustus_model_g10642	hco-miR-235	160	152	08:00:00	0	-22.8	-10.2	-12.6	-43.04	-35.27	-7.76	-15.03	DSS	pita	g10642.t1:3utr	g10642.t1	g10642
34026	augustus_model_g18653	hco-miR-235	94	86	08:00:00	0	-22.3	-10.2	-12.1	-37.17	-27.16	-10	-12.29	DSS	pita	g18653.t1:3utr	g18653.t1	g18653
34435	augustus_model_g8578	hco-miR-235	361	353	08:00:00	0	-21.26	-9.6	-11.66	-44.43	-39.45	-4.97	-16.28	DSS	pita	g8578.t1:3utr	g8578.t1	g8578	g8578	PRJEB506:HCOI00225900	HCOI00225900	HCISE00225900	Caenorhabditis elegans	WBGene00002262
34500	augustus_model_g18190	hco-miR-235	319	311	08:00:00	0	-18.04	-9.6	-8.44	-33.89	-26.95	-6.93	-11.1	DSS	pita	g18190.t1:3utr	g18190.t1	g18190	g18190	PRJEB506:HCOI00227700	HCOI00227700	HCISE00227700	Caenorhabditis elegans	WBGene00012004
34578	augustus_model_g20354	hco-miR-235	29	21	08:00:00	0	-19.7	-9.6	-10.1	-16.82	-11.09	-5.73	-13.96	DSS	pita	g20354.t1:3utr	g20354.t1	g20354	g20354	PRJEB506:HCOI00235400	HCOI00235400	HCISE00235400	Caenorhabditis elegans	WBGene00018074
35624	augustus_model_g8083	hco-miR-235	779	771	08:00:00	0	-25.62	-10.2	-15.42	-43.23	-29.02	-14.21	-11.4	DSS	pita	g8083.t1:3utr	g8083.t1	g8083	g8083	PRJEB506:HCOI00303400	HCOI00303400	HCISE00303400	Caenorhabditis elegans	WBGene00007417
36592	augustus_model_g7672	hco-miR-235	194	186	08:00:00	0	-28.36	-10.2	-18.16	-48.18	-39.82	-8.35	-20	DSS	pita	g7672.t1:3utr	g7672.t1	g7672
37150	augustus_model_g7450	hco-miR-235	572	564	08:00:00	0	-21.65	-10.2	-11.45	-51	-40.8	-10.2	-11.44	DSS	pita	g7450.t1:3utr	g7450.t1	g7450	g7450	PRJEB506:HCOI00392600	HCOI00392600	HCISE00392600	Caenorhabditis elegans	WBGene00004886
37388	augustus_model_g17740	hco-miR-235	141	133	08:00:00	0	-17.32	-10.2	-7.12	-43.47	-38.94	-4.52	-12.79	DSS	pita	g17740.t1:3utr	g17740.t1	g17740
37589	augustus_model_g17735	hco-miR-235	451	443	08:00:00	0	-22.28	-9.6	-12.68	-40.24	-29.56	-10.68	-11.59	DSS	pita	g17735.t1:3utr	g17735.t1	g17735	g17735	PRJEB506:HCOI00413800	HCOI00413800	HCISE00413800	Caenorhabditis elegans	WBGene00012100
37678	model_lgic_g453.t1	hco-miR-235	570	562	08:00:00	0	-16.93	-9.6	-7.33	-48.72	-43.7	-5.01	-11.91	DSS	pita	model_lgic_g453.t1	model_lgic_g453.t1	model_lgic_g453.t1
39019	augustus_model_g6492	hco-miR-235	305	297	08:00:00	0	-19.3	-10.2	-9.1	-37.18	-30.33	-6.85	-12.44	DSS	pita	g6492.t1:3utr	g6492.t1	g6492	g6492	PRJEB506:HCOI00510100	HCOI00510100	HCISE00510100	Caenorhabditis elegans	WBGene00001612
14	scaffold50.1_size380841___g19847.t1:3utr	hco-miR-235	33	25	08:01:00	0	-21.5	-2.5	-19	-18.32	-8.4	-9.92	-11.57	UTR	pita	g19847.t1:3utr	g19847.t1	g19847	g19847	PRJEB506:HCOI01586000	HCOI01586000	HCISE01586000	Caenorhabditis elegans	WBGene00008851
152	scaffold143.1_size272336___g18002.t1:3utr:1	hco-miR-235	90	82	08:01:00	0	-19.95	-1.5	-18.45	-40.1	-30.77	-9.33	-10.61	UTR	pita	g18002.t1:3utr:1	g18002.t1	g18002
193	scaffold1474.1_size70973___g7800.t1:3utr	hco-miR-235	84	76	08:01:00	0	-15.6	-9.3	-6.3	-24.78	-20.53	-4.25	-11.34	UTR	pita	g7800.t1:3utr	g7800.t1	g7800
228	scaffold220.1_size223967.1.1_189583___g15811.t1:3utr:2	hco-miR-235	40	32	08:01:00	0	-20	-8.1	-11.9	-24.81	-15.83	-8.98	-11.01	UTR	pita	g15811.t1:3utr:2	g15811.t1	g15811
925	scaffold2462.1_size41659___g4095.t1:3utr	hco-miR-235	175	167	08:01:00	0	-21.4	-9.3	-12.1	-43.33	-34.42	-8.91	-12.48	UTR	pita	g4095.t1:3utr	g4095.t1	g4095	g4095	PRJEB506:HCOI00848300	HCOI00848300	HCISE00848300	Caenorhabditis elegans	WBGene00020762
926	scaffold2462.1_size41659___g4095.t2:3utr	hco-miR-235	175	167	08:01:00	0	-21.4	-9.3	-12.1	-43.33	-34.42	-8.91	-12.48	UTR	pita	g4095.t2:3utr	g4095.t2	g4095	g4095	PRJEB506:HCOI00848300	HCOI00848300	HCISE00848300	Caenorhabditis elegans	WBGene00020762
959	scaffold9844.1_size1877___g6663.t1:3utr	hco-miR-235	183	175	08:01:00	0	-21.31	-8.1	-13.21	-53.67	-46.92	-6.74	-14.56	UTR	pita	g6663.t1:3utr	g6663.t1	g6663
1100	scaffold3102.1_size30627___g2395.t1:3utr	hco-miR-235	285	277	08:01:00	0	-15.07	-6.9	-8.17	-19.34	-15.71	-3.62	-11.44	UTR	pita	g2395.t1:3utr	g2395.t1	g2395
1267	scaffold3733.1_size22555___g1209.t1:3utr	hco-miR-235	84	76	08:01:00	0	-19.9	-8.1	-11.8	-25.79	-15.97	-9.81	-10.08	UTR	pita	g1209.t1:3utr	g1209.t1	g1209	g1209	PRJEB506:HCOI01288600	HCOI01288600	HCISE01288600	Caenorhabditis elegans	WBGene00018470
1268	scaffold3733.1_size22555___g1209.t2:3utr	hco-miR-235	84	76	08:01:00	0	-19.9	-8.1	-11.8	-25.79	-15.97	-9.81	-10.08	UTR	pita	g1209.t2:3utr	g1209.t2	g1209	g1209	PRJEB506:HCOI01288600	HCOI01288600	HCISE01288600	Caenorhabditis elegans	WBGene00018470
1372	scaffold900.1_size101608___g10939.t1:3utr	hco-miR-235	319	311	08:01:00	0	-21	-9.3	-11.7	-24.98	-15.13	-9.85	-11.14	UTR	pita	g10939.t1:3utr	g10939.t1	g10939
1747	scaffold1805.1_size59632___g6267.t1:3utr	hco-miR-235	163	155	08:01:00	0	-17.75	-9.3	-8.45	-39.79	-32.07	-7.71	-10.03	UTR	pita	g6267.t1:3utr	g6267.t1	g6267	g6267	PRJEB506:HCOI00543200	HCOI00543200	HCISE00543200	Caenorhabditis elegans	WBGene00007260
2092	scaffold3519.1_size25029___g1617.t1:3utr	hco-miR-235	378	370	08:01:00	0	-16.6	-8.1	-8.5	-31.4	-25.52	-5.88	-10.71	UTR	pita	g1617.t1:3utr	g1617.t1	g1617	g1617	PRJEB506:HCOI01227300	HCOI01227300	HCISE01227300	Caenorhabditis elegans	WBGene00022173
2172	scaffold2.1_size831208:62986-831197___g20673.t1:3utr	hco-miR-235	172	164	08:01:00	0	-19.6	-8	-11.6	-42.69	-35.63	-7.06	-12.53	UTR	pita	g20673.t1:3utr	g20673.t1	g20673	g20673	PRJEB506:HCOI00641000	HCOI00641000	HCISE00641000	Caenorhabditis elegans	WBGene00018426
2414	scaffold667.1_size126825___g12560.t1:3utr	hco-miR-235	373	365	08:01:00	0	-16.6	-8.1	-8.5	-34.78	-29.48	-5.29	-11.3	UTR	pita	g12560.t1:3utr	g12560.t1	g12560
2452	scaffold137.1_size276137.1.1_91625___g10017.t1:3utr	hco-miR-235	207	199	08:01:00	0	-20.4	-9.3	-11.1	-34.31	-26.01	-8.29	-12.1	UTR	pita	g10017.t1:3utr	g10017.t1	g10017	g10017	PRJEB506:HCOI00280600	HCOI00280600	HCISE00280600	Caenorhabditis elegans	WBGene00017759
2716	scaffold963.1_size97553___g10617.t1:3utr	hco-miR-235	235	227	08:01:00	0	-20.7	-9.3	-11.4	-31.84	-23.55	-8.29	-12.41	UTR	pita	g10617.t1:3utr	g10617.t1	g10617
2897	scaffold524.1_size145068___g14011.t1:3utr	hco-miR-235	216	208	08:01:00	0	-20.5	-8	-12.5	-47.99	-38.4	-9.58	-10.91	UTR	pita	g14011.t1:3utr	g14011.t1	g14011	g14011	PRJEB506:HCOI01631800	HCOI01631800	HCISE01631800	Caenorhabditis elegans	WBGene00002061
3025	scaffold506.1_size148304___g14144.t1:3utr	hco-miR-235	543	535	08:01:00	0	-22.8	-8.1	-14.7	-31.16	-20.36	-10.79	-12	UTR	pita	g14144.t1:3utr	g14144.t1	g14144	g14144	PRJEB506:HCOI01598900	HCOI01598900	HCISE01598900	Caenorhabditis elegans	WBGene00016245
3067	scaffold1012.1_size94214___g10307.t1:3utr	hco-miR-235	317	309	08:01:00	0	-23.6	-9.3	-14.3	-45.97	-35.02	-10.95	-12.64	UTR	pita	g10307.t1:3utr	g10307.t1	g10307	g10307	PRJEB506:HCOI00020300	HCOI00020300	HCISE00020300	Caenorhabditis elegans	WBGene00008380
3319	scaffold597.1_size134398.1.1_2944___g9797.t1:3utr	hco-miR-235	300	292	08:01:00	0	-17.8	-1.3	-16.5	-39.27	-33.38	-5.89	-11.9	UTR	pita	g9797.t1:3utr	g9797.t1	g9797	g9797	PRJEB506:HCOI01753900	HCOI01753900	HCISE01753900	Caenorhabditis elegans	WBGene00011224
3451	scaffold4879.1_size12262___g21304.t1:3utr	hco-miR-235	631	623	08:01:00	0	-20	-3.6	-16.4	-26.8	-19.83	-6.96	-13.03	UTR	pita	g21304.t1:3utr	g21304.t1	g21304	g21304	PRJEB506:HCOI01553900	HCOI01553900	HCISE01553900	Caenorhabditis elegans	WBGene00018249
3452	scaffold23.1_size474064___g20282.t1:3utr:1	hco-miR-235	95	87	08:01:00	0	-21.5	-8.1	-13.4	-35.88	-25.8	-10.08	-11.41	UTR	pita	g20282.t1:3utr:1	g20282.t1	g20282
3489	scaffold3173.1_size29492___g2253.t1:3utr	hco-miR-235	523	515	08:01:00	0	-25.91	-8	-17.91	-46.29	-35.14	-11.14	-14.76	UTR	pita	g2253.t1:3utr	g2253.t1	g2253
3490	scaffold4251.1_size17282___g355.t1:3utr	hco-miR-235	638	630	08:01:00	0	-20	-3.6	-16.4	-27.29	-18.96	-8.33	-11.66	UTR	pita	g355.t1:3utr	g355.t1	g355	g355	PRJEB506:HCOI01421100	HCOI01421100	HCISE01421100	Caenorhabditis elegans	WBGene00018249
3493	scaffold3543.1_size24719___g1571.t1:3utr:2	hco-miR-235	173	165	08:01:00	0	-17.4	-9.3	-8.1	-39.17	-32.87	-6.3	-11.09	UTR	pita	g1571.t1:3utr:2	g1571.t1	g1571	g1571	PRJEB506:HCOI01235400	HCOI01235400	HCISE01235400	Caenorhabditis elegans	WBGene00013111
3536	scaffold494.1_size151228___g14235.t1:3utr	hco-miR-235	50	42	08:01:00	0	-20.23	-8.1	-12.13	-26.04	-17.27	-8.76	-11.46	UTR	pita	g14235.t1:3utr	g14235.t1	g14235	g14235	PRJEB506:HCOI01570100	HCOI01570100	HCISE01570100	Caenorhabditis elegans	WBGene00000584
3863	scaffold195.1_size236567___g17307.t1:3utr	hco-miR-235	749	741	08:01:00	0	-21.41	-9.3	-12.11	-25.85	-18.26	-7.59	-13.81	UTR	pita	g17307.t1:3utr	g17307.t1	g17307
4048	scaffold548.1_size141440___g13813.t1:3utr	hco-miR-235	688	680	08:01:00	0	-13.61	-3.6	-10.01	-41.66	-38.57	-3.08	-10.52	UTR	pita	g13813.t1:3utr	g13813.t1	g13813	g13813	PRJEB506:HCOI01674300	HCOI01674300	HCISE01674300	Caenorhabditis elegans	WBGene00017044
4165	scaffold2955.1_size32858___g2706.t1:3utr:2	hco-miR-235	741	733	08:01:00	0	-32.2	-9.3	-22.9	-51.99	-35.07	-16.92	-15.27	UTR	pita	g2706.t1:3utr:2	g2706.t1	g2706	g2706	PRJEB506:HCOI01034300	HCOI01034300	HCISE01034300	Caenorhabditis elegans	WBGene00019895
4166	scaffold2955.1_size32858___g2706.t2:3utr:2	hco-miR-235	741	733	08:01:00	0	-32.2	-9.3	-22.9	-51.99	-35.07	-16.92	-15.27	UTR	pita	g2706.t2:3utr:2	g2706.t2	g2706	g2706	PRJEB506:HCOI01034300	HCOI01034300	HCISE01034300	Caenorhabditis elegans	WBGene00019895
4400	scaffold1332.1_size77268___g8382.t1:3utr:1	hco-miR-235	115	107	08:01:00	0	-23.7	-8.1	-15.6	-40.35	-27.11	-13.24	-10.45	UTR	pita	g8382.t1:3utr:1	g8382.t1	g8382
4401	scaffold1332.1_size77268___g8383.t1:3utr:1	hco-miR-235	115	107	08:01:00	0	-23.7	-8.1	-15.6	-40.35	-27.11	-13.24	-10.45	UTR	pita	g8383.t1:3utr:1	g8383.t1	g8383
4402	scaffold1332.1_size77268___g8384.t1:3utr:1	hco-miR-235	115	107	08:01:00	0	-23.7	-8.1	-15.6	-40.35	-27.11	-13.24	-10.45	UTR	pita	g8384.t1:3utr:1	g8384.t1	g8384
4797	scaffold290.1_size194665___g15988.t1:3utr	hco-miR-235	344	336	08:01:00	0	-20.14	-9.3	-10.84	-40.55	-32.59	-7.96	-12.17	UTR	pita	g15988.t1:3utr	g15988.t1	g15988	g15988	PRJEB506:HCOI01015500	HCOI01015500	HCISE01015500	Caenorhabditis elegans	WBGene00001324
4798	scaffold290.1_size194665___g15988.t2:3utr	hco-miR-235	344	336	08:01:00	0	-20.14	-9.3	-10.84	-40.55	-32.59	-7.96	-12.17	UTR	pita	g15988.t2:3utr	g15988.t2	g15988	g15988	PRJEB506:HCOI01015500	HCOI01015500	HCISE01015500	Caenorhabditis elegans	WBGene00001324
4799	scaffold3603.1_size23809___g1433.t1:3utr:2	hco-miR-235	934	926	08:01:00	0	-20	-9.3	-10.7	-44.68	-36.17	-8.5	-11.49	UTR	pita	g1433.t1:3utr:2	g1433.t1	g1433
4851	scaffold768.1_size115318___g11815.t1:3utr	hco-miR-235	590	582	08:01:00	0	-19.84	-8.1	-11.74	-44.16	-34.65	-9.51	-10.32	UTR	pita	g11815.t1:3utr	g11815.t1	g11815
4900	scaffold1888.1_size57020___g5942.t1:3utr:1	hco-miR-235	571	563	08:01:00	0	-17.8	-9.3	-8.5	-47.37	-40.83	-6.54	-11.25	UTR	pita	g5942.t1:3utr:1	g5942.t1	g5942
4901	scaffold209.1_size227559___g17185.t1:3utr:1	hco-miR-235	1024	1016	08:01:00	0	-23.1	-9	-14.1	-42.23	-29.5	-12.72	-10.37	UTR	pita	g17185.t1:3utr:1	g17185.t1	g17185	g17185	PRJEB506:HCOI00681500	HCOI00681500	HCISE00681500	Caenorhabditis elegans	WBGene00000876
4958	scaffold169.1_size251431___g17630.t1:3utr	hco-miR-235	85	77	08:01:00	0	-17.62	-9	-8.62	-42.61	-35.8	-6.8	-10.81	UTR	pita	g17630.t1:3utr	g17630.t1	g17630	g17630	PRJEB506:HCOI00476500	HCOI00476500	HCISE00476500	Caenorhabditis elegans	WBGene00195073
5010	scaffold4563.1_size14513___g21707.t1:3utr	hco-miR-235	930	922	08:01:00	0	-14.7	-3.6	-11.1	-40.3	-35.95	-4.34	-10.35	UTR	pita	g21707.t1:3utr	g21707.t1	g21707	g21707	PRJEB506:HCOI01491000	HCOI01491000	HCISE01491000	Caenorhabditis elegans	WBGene00019873
5213	scaffold1270.1_size80374___g8635.t1:3utr	hco-miR-235	788	780	08:01:00	0	-23.55	-9	-14.55	-66.03	-56.16	-9.87	-13.67	UTR	pita	g8635.t1:3utr	g8635.t1	g8635	g8635	PRJEB506:HCOI00216700	HCOI00216700	HCISE00216700	Caenorhabditis elegans	WBGene00022739
5287	scaffold83.1_size315414___g18915.t1:3utr	hco-miR-235	200	192	08:01:00	0	-16.6	-2.2	-14.4	-47.29	-41.02	-6.26	-10.33	UTR	pita	g18915.t1:3utr	g18915.t1	g18915
5383	scaffold490.1_size151576___g14266.t1:3utr	hco-miR-235	732	724	08:01:00	0	-19.8	-4.9	-14.9	-47.33	-39.07	-8.25	-11.54	UTR	pita	g14266.t1:3utr	g14266.t1	g14266
5384	scaffold490.1_size151576___g14266.t1:3utr	hco-miR-235	561	553	08:01:00	0	-21.5	-9	-12.5	-44.34	-33.3	-11.03	-10.46	UTR	pita	g14266.t1:3utr	g14266.t1	g14266
5451	scaffold1687.1_size63402___g6919.t1:3utr	hco-miR-235	350	342	08:01:00	0	-20.1	-9	-11.1	-45.3	-37.34	-7.96	-12.13	UTR	pita	g6919.t1:3utr	g6919.t1	g6919
5452	scaffold1687.1_size63402___g6919.t1:3utr	hco-miR-235	326	318	08:01:00	0	-20.9	-9	-11.9	-50.52	-39.68	-10.83	-10.06	UTR	pita	g6919.t1:3utr	g6919.t1	g6919
5538	scaffold148.1_size268592___g17921.t1:3utr	hco-miR-235	782	774	08:01:00	0	-19.6	-8.1	-11.5	-38.89	-30.77	-8.11	-11.48	UTR	pita	g17921.t1:3utr	g17921.t1	g17921	g17921	PRJEB506:HCOI00345200	HCOI00345200	HCISE00345200	Caenorhabditis elegans	WBGene00002299
5714	scaffold2824.1_size35186___g3015.t1:3utr	hco-miR-235	755	747	08:01:00	0	-14.9	-5.5	-9.4	-40.76	-36.79	-3.96	-10.93	UTR	pita	g3015.t1:3utr	g3015.t1	g3015
5715	scaffold1233.1_size81595___g8799.t1:3utr	hco-miR-235	595	587	08:01:00	0	-20.02	-4.2	-15.82	-43.43	-33.83	-9.59	-10.42	UTR	pita	g8799.t1:3utr	g8799.t1	g8799
5934	scaffold2489.1_size41075___g4037.t1:3utr:2	hco-miR-235	226	218	08:01:00	0	-22	-9.3	-12.7	-48.84	-37.97	-10.87	-11.12	UTR	pita	g4037.t1:3utr:2	g4037.t1	g4037	g4037	PRJEB506:HCOI00856200	HCOI00856200	HCISE00856200	Caenorhabditis elegans	WBGene00003249
5935	scaffold2.1_size831208:62986-831197___g20687.t1:3utr:2	hco-miR-235	1646	1638	08:01:00	0	-23.3	-9.3	-14	-26.1	-13.68	-12.41	-10.88	UTR	pita	g20687.t1:3utr:2	g20687.t1	g20687	g20687	PRJEB506:HCOI00642400	HCOI00642400	HCISE00642400	Caenorhabditis elegans	WBGene00003163
6040	scaffold4931.1_size11924___g21255.t1:3utr	hco-miR-235	1386	1378	08:01:00	0	-16.6	-9.3	-7.3	-39.64	-33.53	-6.1	-10.49	UTR	pita	g21255.t1:3utr	g21255.t1	g21255	g21255	PRJEB506:HCOI01568900	HCOI01568900	HCISE01568900	Caenorhabditis elegans	WBGene00011283
6041	scaffold4931.1_size11924___g21255.t2:3utr	hco-miR-235	1386	1378	08:01:00	0	-16.6	-9.3	-7.3	-39.64	-33.53	-6.1	-10.49	UTR	pita	g21255.t2:3utr	g21255.t2	g21255	g21255	PRJEB506:HCOI01568900	HCOI01568900	HCISE01568900	Caenorhabditis elegans	WBGene00011283
6167	scaffold4391.1_size16198___g155.t1:3utr	hco-miR-235	239	231	08:01:00	0	-19.36	-9	-10.36	-36.95	-28.16	-8.79	-10.56	UTR	pita	g155.t1:3utr	g155.t1	g155
6262	scaffold2621.1_size38723___g3688.t1:3utr	hco-miR-235	1301	1293	08:01:00	0	-16.72	-3	-13.72	-42.73	-36.08	-6.65	-10.06	UTR	pita	g3688.t1:3utr	g3688.t1	g3688
6551	scaffold258.1_size206267___g16639.t1:3utr	hco-miR-235	602	594	08:01:00	0	-24.9	-3.6	-21.3	-46.35	-34.64	-11.7	-13.19	UTR	pita	g16639.t1:3utr	g16639.t1	g16639	g16639	PRJEB506:HCOI00896300	HCOI00896300	HCISE00896300	Caenorhabditis elegans	WBGene00022363
6552	scaffold31.1_size429550___g20166.t1:3utr	hco-miR-235	68	60	08:01:00	0	-18.99	-9	-9.99	-29.38	-22.89	-6.48	-12.5	UTR	pita	g20166.t1:3utr	g20166.t1	g20166	g20166	PRJEB506:HCOI01094800	HCOI01094800	HCISE01094800	Caenorhabditis elegans	WBGene00019383
6553	scaffold31.1_size429550___g20166.t2:3utr	hco-miR-235	68	60	08:01:00	0	-18.99	-9	-9.99	-29.38	-22.89	-6.48	-12.5	UTR	pita	g20166.t2:3utr	g20166.t2	g20166	g20166	PRJEB506:HCOI01094800	HCOI01094800	HCISE01094800	Caenorhabditis elegans	WBGene00019383
6693	scaffold1213.1_size82536___g8888.t1:3utr:1	hco-miR-235	1680	1672	08:01:00	0	-20.6	-9.3	-11.3	-47.38	-39.23	-8.14	-12.45	UTR	pita	g8888.t1:3utr:1	g8888.t1	g8888
6705	scaffold2336.1_size44643___g4494.t1:3utr:1	hco-miR-235	2184	2176	08:01:00	0	-20.5	-3.6	-16.9	-49.67	-39.37	-10.29	-10.2	UTR	pita	g4494.t1:3utr:1	g4494.t1	g4494	g4494	PRJEB506:HCOI00795000	HCOI00795000	HCISE00795000	Caenorhabditis elegans	WBGene00015460
6846	scaffold1909.1_size56144___g5851.t1:3utr	hco-miR-235	600	592	08:01:00	0	-20.56	-8.1	-12.46	-41.53	-37.1	-4.43	-16.12	UTR	pita	g5851.t1:3utr	g5851.t1	g5851	g5851	PRJEB506:HCOI00598800	HCOI00598800	HCISE00598800	Caenorhabditis elegans	WBGene00014205
6847	scaffold1665.1_size63879___g7000.t1:3utr	hco-miR-235	1593	1585	08:01:00	0	-23.3	-3.6	-19.7	-51.69	-43.38	-8.31	-14.98	UTR	pita	g7000.t1:3utr	g7000.t1	g7000	g7000	PRJEB506:HCOI00461800	HCOI00461800	HCISE00461800	Caenorhabditis elegans	WBGene00000547
6849	scaffold283.1_size197075___g16046.t1:3utr	hco-miR-235	1950	1942	08:01:00	0	-17.75	-8.1	-9.65	-47.64	-41.41	-6.23	-11.51	UTR	pita	g16046.t1:3utr	g16046.t1	g16046	g16046	PRJEB506:HCOI00990100	HCOI00990100	HCISE00990100	Caenorhabditis elegans	WBGene00007622
6850	scaffold283.1_size197075___g16046.t2:3utr	hco-miR-235	1950	1942	08:01:00	0	-17.75	-8.1	-9.65	-47.64	-41.41	-6.23	-11.51	UTR	pita	g16046.t2:3utr	g16046.t2	g16046	g16046	PRJEB506:HCOI00990100	HCOI00990100	HCISE00990100	Caenorhabditis elegans	WBGene00007622
6980	scaffold1021.1_size93705___g10240.t1:3utr:1	hco-miR-235	2209	2201	08:01:00	0	-25.5	-3.6	-21.9	-42.25	-36.78	-5.47	-20.02	UTR	pita	g10240.t1:3utr:1	g10240.t1	g10240	g10240	PRJEB506:HCOI00027700	HCOI00027700	HCISE00027700	Caenorhabditis elegans	WBGene00000095
6982	scaffold178.1_size243917___g17493.t1:3utr:2	hco-miR-235	2931	2923	08:01:00	0	-19.4	-9.3	-10.1	-46.55	-40.99	-5.56	-13.83	UTR	pita	g17493.t1:3utr:2	g17493.t1	g17493	g17493	PRJEB506:HCOI00527600	HCOI00527600	HCISE00527600	Caenorhabditis elegans	WBGene00019668
6987	scaffold55.1_size362778___g19373.t1:3utr	hco-miR-235	517	509	08:01:00	0	-22.2	-9.3	-12.9	-39.8	-28.42	-11.38	-10.81	UTR	pita	g19373.t1:3utr	g19373.t1	g19373	g19373	PRJEB506:HCOI01678200	HCOI01678200	HCISE01678200	Caenorhabditis elegans	WBGene00002227
6988	scaffold3022.1_size31673___g2539.t1:3utr	hco-miR-235	469	461	08:01:00	0	-18.37	-9.3	-9.07	-48.12	-40.38	-7.74	-10.62	UTR	pita	g2539.t1:3utr	g2539.t1	g2539	g2539	PRJEB506:HCOI01067400	HCOI01067400	HCISE01067400	Caenorhabditis elegans	WBGene00021316
6989	scaffold3022.1_size31673___g2539.t1:3utr	hco-miR-235	497	489	08:01:00	0	-22.3	-9.3	-13	-41.77	-29.82	-11.95	-10.35	UTR	pita	g2539.t1:3utr	g2539.t1	g2539	g2539	PRJEB506:HCOI01067400	HCOI01067400	HCISE01067400	Caenorhabditis elegans	WBGene00021316
7171	scaffold828.1_size108906___g11436.t1:3utr	hco-miR-235	1164	1156	08:01:00	0	-21.01	-3	-18.01	-40.78	-32.85	-7.92	-13.08	UTR	pita	g11436.t1:3utr	g11436.t1	g11436
7172	scaffold223.1_size220934___g17034.t1:3utr	hco-miR-235	988	980	08:01:00	0	-18	-4.2	-13.8	-32.8	-27.3	-5.49	-12.5	UTR	pita	g17034.t1:3utr	g17034.t1	g17034	g17034	PRJEB506:HCOI00746300	HCOI00746300	HCISE00746300	Caenorhabditis elegans	WBGene00006637
7176	scaffold161.1_size255775___g17717.t1:3utr	hco-miR-235	151	143	08:01:00	0	-21.75	-9	-12.75	-59.23	-48.8	-10.43	-11.31	UTR	pita	g17717.t1:3utr	g17717.t1	g17717	g17717	PRJEB506:HCOI00432400	HCOI00432400	HCISE00432400	Caenorhabditis elegans	WBGene00011147
7179	scaffold80.1_size321046___g18985.t1:3utr:1	hco-miR-235	1783	1775	08:01:00	0	-21.7	-5.1	-16.6	-41.12	-29.68	-11.43	-10.26	UTR	pita	g18985.t1:3utr:1	g18985.t1	g18985
7362	scaffold309.1_size190953___g15846.t1:3utr:1	hco-miR-235	4006	3998	08:01:00	0	-25.39	-9.3	-16.09	-44.2	-31.2	-13	-12.38	UTR	pita	g15846.t1:3utr:1	g15846.t1	g15846	g15846	PRJEB506:HCOI01090600	HCOI01090600	HCISE01090600	Caenorhabditis elegans	WBGene00020334
7367	scaffold335.1_size183747___g15575.t1:3utr	hco-miR-235	1425	1417	08:01:00	0	-16.42	-3.6	-12.82	-41.73	-36.08	-5.65	-10.76	UTR	pita	g15575.t1:3utr	g15575.t1	g15575	g15575	PRJEB506:HCOI01175200	HCOI01175200	HCISE01175200	Caenorhabditis elegans	WBGene00008687
7369	scaffold1959.1_size54390___g5664.t1:3utr:2	hco-miR-235	2782	2774	08:01:00	0	-17.2	-5.1	-12.1	-48.03	-41.33	-6.7	-10.49	UTR	pita	g5664.t1:3utr:2	g5664.t1	g5664
7585	scaffold31.1_size429550___g20157.t1:3utr:1	hco-miR-235	3712	3704	08:01:00	0	-20.66	-5.7	-14.96	-38.08	-32.29	-5.78	-14.87	UTR	pita	g20157.t1:3utr:1	g20157.t1	g20157
7587	scaffold4269.1_size17161___g332.t1:3utr	hco-miR-235	4447	4439	08:01:00	0	-26.22	-9	-17.22	-33.13	-21.25	-11.87	-14.34	UTR	pita	g332.t1:3utr	g332.t1	g332
7588	scaffold1737.1_size61927___g6754.t1:3utr:1	hco-miR-235	5148	5140	08:01:00	0	-20.49	-9.3	-11.19	-37.64	-31.48	-6.16	-14.32	UTR	pita	g6754.t1:3utr:1	g6754.t1	g6754	g6754	PRJEB506:HCOI00505200	HCOI00505200	HCISE00505200	Caenorhabditis elegans	WBGene00010440
7596	scaffold1050.1_size92242___g10059.t1:3utr	hco-miR-235	4983	4975	08:01:00	0	-24.82	-0.12	-24.7	-45.74	-32.89	-12.84	-11.97	UTR	pita	g10059.t1:3utr	g10059.t1	g10059
7597	scaffold589.1_size135558___g13492.t1:3utr	hco-miR-235	1517	1509	08:01:00	0	-20.41	-4.2	-16.21	-58.2	-49.67	-8.53	-11.87	UTR	pita	g13492.t1:3utr	g13492.t1	g13492	g13492	PRJEB506:HCOI01739400	HCOI01739400	HCISE01739400	Caenorhabditis elegans	WBGene00012236
7891	scaffold564.1_size139080___g13691.t1:3utr	hco-miR-235	3403	3395	08:01:00	0	-26.64	-9	-17.64	-55.79	-47.76	-8.02	-18.61	UTR	pita	g13691.t1:3utr	g13691.t1	g13691	g13691	PRJEB506:HCOI01702200	HCOI01702200	HCISE01702200	Caenorhabditis elegans	WBGene00001046
7892	scaffold3551.1_size24607___g1554.t1:3utr:1	hco-miR-235	6110	6102	08:01:00	0	-24.95	-4.2	-20.75	-46.72	-40.2	-6.51	-18.43	UTR	pita	g1554.t1:3utr:1	g1554.t1	g1554	g1554	PRJEB506:HCOI01238600	HCOI01238600	HCISE01238600	Caenorhabditis elegans	WBGene00016613
7902	scaffold1626.1_size65297___g7142.t1:3utr	hco-miR-235	790	782	08:01:00	0	-21.5	-5.5	-16	-44.56	-36.34	-8.22	-13.27	UTR	pita	g7142.t1:3utr	g7142.t1	g7142
7905	scaffold1707.1_size62949___g6840.t1:3utr	hco-miR-235	7570	7562	08:01:00	0	-20.82	-8.1	-12.72	-50.12	-41.66	-8.46	-12.35	UTR	pita	g6840.t1:3utr	g6840.t1	g6840	g6840	PRJEB506:HCOI00489600	HCOI00489600	HCISE00489600	Caenorhabditis elegans	WBGene00020347
7912	scaffold1894.1_size56663___g5926.t1:3utr	hco-miR-235	4810	4802	08:01:00	0	-20.7	-8.1	-12.6	-39.02	-29.41	-9.61	-11.08	UTR	pita	g5926.t1:3utr	g5926.t1	g5926
7913	scaffold1626.1_size65297___g7142.t1:3utr	hco-miR-235	1868	1860	08:01:00	0	-19.2	-5.5	-13.7	-46.5	-38.17	-8.32	-10.87	UTR	pita	g7142.t1:3utr	g7142.t1	g7142
7914	scaffold3314.1_size27518___g1990.t1:3utr:1	hco-miR-235	2525	2517	08:01:00	0	-21.79	-9.3	-12.49	-51.6	-40.5	-11.1	-10.68	UTR	pita	g1990.t1:3utr:1	g1990.t1	g1990	g1990	PRJEB506:HCOI01165800	HCOI01165800	HCISE01165800	Caenorhabditis elegans	WBGene00022837
7920	scaffold564.1_size139080___g13691.t1:3utr	hco-miR-235	3779	3771	08:01:00	0	-18.41	-9	-9.41	-57.99	-49.6	-8.39	-10.01	UTR	pita	g13691.t1:3utr	g13691.t1	g13691	g13691	PRJEB506:HCOI01702200	HCOI01702200	HCISE01702200	Caenorhabditis elegans	WBGene00001046
8415	scaffold2527.1_size40386___g3936.t1:3utr	hco-miR-235	6751	6743	08:01:00	0	-23.6	-9.3	-14.3	-40.32	-31.56	-8.76	-14.83	UTR	pita	g3936.t1:3utr	g3936.t1	g3936	g3936	PRJEB506:HCOI00873900	HCOI00873900	HCISE00873900	Caenorhabditis elegans	WBGene00012545
8647	scaffold592.1_size134866___g13475.t1:3utr:3	hco-miR-235	43	35	08:01:00	0	-21.9	-6.3	-15.6	-17.79	-8.85	-8.93	-12.96	UTR	pita	g13475.t1:3utr:3	g13475.t1	g13475	g13475	PRJEB506:HCOI01747600	HCOI01747600	HCISE01747600	Caenorhabditis elegans	WBGene00019822
8685	scaffold1500.1_size70115___g7689.t1:3utr	hco-miR-235	87	79	08:01:00	0	-17.4	-4.2	-13.2	-20.69	-14.44	-6.24	-11.15	UTR	pita	g7689.t1:3utr	g7689.t1	g7689	g7689	PRJEB506:HCOI00360700	HCOI00360700	HCISE00360700	Caenorhabditis elegans	WBGene00018336
8869	augustus_model_g6400	hco-miR-235	356	348	08:01:00	0	-22.08	-9	-13.08	-48.59	-37.22	-11.36	-10.71	DSS	pita	g6400.t1:3utr	g6400.t1	g6400	g6400	PRJEB506:HCOI00522300	HCOI00522300	HCISE00522300	Caenorhabditis elegans	WBGene00007102
8941	augustus_model_g17512	hco-miR-235	117	109	08:01:00	0	-21.13	-8.1	-13.03	-41.54	-32.18	-9.36	-11.76	DSS	pita	g17512.t1:3utr	g17512.t1	g17512
9092	augustus_model_g6318	hco-miR-235	777	769	08:01:00	0	-23.7	-9.3	-14.4	-52.83	-42.71	-10.11	-13.58	DSS	pita	g6318.t1:3utr	g6318.t1	g6318	g6318	PRJEB506:HCOI00533800	HCOI00533800	HCISE00533800	Caenorhabditis elegans	WBGene00001061
9176	augustus_model_g6267	hco-miR-235	163	155	08:01:00	0	-17.75	-9.3	-8.45	-39.79	-32.07	-7.71	-10.03	DSS	pita	g6267.t1:3utr	g6267.t1	g6267	g6267	PRJEB506:HCOI00543200	HCOI00543200	HCISE00543200	Caenorhabditis elegans	WBGene00007260
9406	augustus_model_g6171	hco-miR-235	931	923	08:01:00	0	-21.23	-8	-13.23	-46.87	-36.72	-10.14	-11.08	DSS	pita	g6171.t1:3utr	g6171.t1	g6171
9489	augustus_model_g6134	hco-miR-235	997	989	08:01:00	0	-16.16	-5.1	-11.06	-19.3	-17.85	-1.44	-14.71	DSS	pita	g6134.t1:3utr	g6134.t1	g6134	g6134	PRJEB506:HCOI00562100	HCOI00562100	HCISE00562100	Caenorhabditis elegans	WBGene00000013
9492	augustus_model_g6122	hco-miR-235	460	452	08:01:00	0	-17.06	-5.7	-11.36	-45.41	-41.08	-4.33	-12.72	DSS	pita	g6122.t1:3utr	g6122.t1	g6122	g6122	PRJEB506:HCOI00563700	HCOI00563700	HCISE00563700	Caenorhabditis elegans	WBGene00014028
9493	augustus_model_g6120	hco-miR-235	844	836	08:01:00	0	-19.55	-8.1	-11.45	-40.69	-32.14	-8.55	-10.99	DSS	pita	g6120.t1:3utr	g6120.t1	g6120	g6120	PRJEB506:HCOI00563500	HCOI00563500	HCISE00563500	Caenorhabditis elegans	WBGene00006768
9661	augustus_model_g18590	hco-miR-235	150	142	08:01:00	0	-19.7	-6.5	-13.2	-41.98	-34.74	-7.23	-12.46	DSS	pita	g18590.t1:3utr	g18590.t1	g18590	g18590	PRJEB506:HCOI00049700	HCOI00049700	HCISE00049700	Caenorhabditis elegans	WBGene00022642
9662	augustus_model_g18607	hco-miR-235	515	507	08:01:00	0	-23.7	-9.3	-14.4	-45.37	-34.02	-11.35	-12.34	DSS	pita	g18607.t1:3utr	g18607.t1	g18607	g18607	PRJEB506:HCOI00051400	HCOI00051400	HCISE00051400	Caenorhabditis elegans	WBGene00009294
9664	augustus_model_g10074	hco-miR-235	890	882	08:01:00	0	-14.7	-5.5	-9.2	-30.08	-26.73	-3.34	-11.35	DSS	pita	g10074.t1:3utr	g10074.t1	g10074	g10074	PRJEB506:HCOI00048200	HCOI00048200	HCISE00048200	Caenorhabditis elegans	WBGene00009093
9666	augustus_model_g18598	hco-miR-235	380	372	08:01:00	0	-19.31	-9	-10.31	-37.95	-29.68	-8.27	-11.03	DSS	pita	g18598.t1:3utr	g18598.t1	g18598	g18598	PRJEB506:HCOI00050500	HCOI00050500	HCISE00050500	Caenorhabditis elegans	WBGene00010094
9736	augustus_model_g6063	hco-miR-235	163	155	08:01:00	0	-19.2	-9.3	-9.9	-52.66	-44.26	-8.39	-10.8	DSS	pita	g6063.t1:3utr	g6063.t1	g6063
9824	augustus_model_g6004	hco-miR-235	222	214	08:01:00	0	-20.1	-3	-17.1	-39.18	-32.21	-6.96	-13.13	DSS	pita	g6004.t1:3utr	g6004.t1	g6004	g6004	PRJEB506:HCOI00578600	HCOI00578600	HCISE00578600	Caenorhabditis elegans	WBGene00021534
9916	augustus_model_g5962	hco-miR-235	379	371	08:01:00	0	-24.5	-9.3	-15.2	-37.5	-27.97	-9.52	-14.97	DSS	pita	g5962.t1:3utr	g5962.t1	g5962	g5962	PRJEB506:HCOI00584900	HCOI00584900	HCISE00584900	Caenorhabditis elegans	WBGene00023409
9921	augustus_model_g17389	hco-miR-235	960	952	08:01:00	0	-15.4	-5.5	-9.9	-40.58	-35.47	-5.11	-10.28	DSS	pita	g17389.t1:3utr	g17389.t1	g17389
9995	augustus_model_g5921	hco-miR-235	780	772	08:01:00	0	-29.9	-9.3	-20.6	-55.03	-43.64	-11.38	-18.51	DSS	pita	g5921.t1:3utr	g5921.t1	g5921	g5921	PRJEB506:HCOI00589400	HCOI00589400	HCISE00589400	Caenorhabditis elegans	WBGene00008769
9999	augustus_model_g5942	hco-miR-235	571	563	08:01:00	0	-17.8	-9.3	-8.5	-47.37	-40.83	-6.54	-11.25	DSS	pita	g5942.t1:3utr	g5942.t1	g5942
10161	augustus_model_g5844	hco-miR-235	735	727	08:01:00	0	-23.1	-9.3	-13.8	-56.04	-46.75	-9.29	-13.8	DSS	pita	g5844.t1:3utr	g5844.t1	g5844
10301	augustus_model_g5765	hco-miR-235	804	796	08:01:00	0	-23.4	-8.1	-15.3	-45	-32.09	-12.9	-10.49	DSS	pita	g5765.t1:3utr	g5765.t1	g5765	g5765	PRJEB506:HCOI00609800	HCOI00609800	HCISE00609800	Caenorhabditis elegans	WBGene00011527
10384	augustus_model_g4566	hco-miR-235	659	651	08:01:00	0	-22.5	-9	-13.5	-56.04	-44.56	-11.47	-11.02	DSS	pita	g4566.t1:3utr	g4566.t1	g4566	g4566	PRJEB506:HCOI00616800	HCOI00616800	HCISE00616800	Caenorhabditis elegans	WBGene00017766
10386	augustus_model_g5710	hco-miR-235	788	780	08:01:00	0	-20.4	-9.3	-11.1	-40.89	-30.52	-10.36	-10.03	DSS	pita	g5710.t1:3utr	g5710.t1	g5710
10466	augustus_model_g5676	hco-miR-235	515	507	08:01:00	0	-15.55	-5.7	-9.85	-32.93	-29.8	-3.12	-12.42	DSS	pita	g5676.t1:3utr	g5676.t1	g5676	g5676	PRJEB506:HCOI00620600	HCOI00620600	HCISE00620600	Caenorhabditis elegans	WBGene00021509
10524	augustus_model_g10054	hco-miR-235	617	609	08:01:00	0	-22.6	-2.3	-20.3	-42.86	-30.33	-12.52	-10.07	DSS	pita	g10054.t1:3utr	g10054.t1	g10054	g10054	PRJEB506:HCOI00056200	HCOI00056200	HCISE00056200	Caenorhabditis elegans	WBGene00021925
10773	augustus_model_g5563	hco-miR-235	473	465	08:01:00	0	-17	-5.5	-11.5	-48.14	-42.53	-5.61	-11.38	DSS	pita	g5563.t1:3utr	g5563.t1	g5563	g5563	PRJEB506:HCOI00636800	HCOI00636800	HCISE00636800	Caenorhabditis elegans	WBGene00006682
10827	augustus_model_g16414	hco-miR-235	619	611	08:01:00	0	-22	-6.9	-15.1	-53.88	-44.79	-9.08	-12.91	DSS	pita	g16414.t1:3utr	g16414.t1	g16414	g16414	PRJEB506:HCOI00639400	HCOI00639400	HCISE00639400	Caenorhabditis elegans	WBGene00007882
10828	augustus_model_g20329	hco-miR-235	578	570	08:01:00	0	-18.8	-4.2	-14.6	-23.89	-17.94	-5.95	-12.84	DSS	pita	g20329.t1:3utr	g20329.t1	g20329	g20329	PRJEB506:HCOI00643300	HCOI00643300	HCISE00643300	Caenorhabditis elegans	WBGene00008666
10829	augustus_model_g20673	hco-miR-235	172	164	08:01:00	0	-19.6	-8	-11.6	-42.69	-35.63	-7.06	-12.53	DSS	pita	g20673.t1:3utr	g20673.t1	g20673	g20673	PRJEB506:HCOI00641000	HCOI00641000	HCISE00641000	Caenorhabditis elegans	WBGene00018426
10830	augustus_model_g20672	hco-miR-235	355	347	08:01:00	0	-20.99	-9.3	-11.69	-39.23	-30.17	-9.06	-11.92	DSS	pita	g20672.t1:3utr	g20672.t1	g20672	g20672	PRJEB506:HCOI00640900	HCOI00640900	HCISE00640900	Caenorhabditis elegans	WBGene00006782
10970	augustus_model_g4289	hco-miR-235	360	352	08:01:00	0	-24.82	-0.12	-24.7	-48.03	-35.51	-12.51	-12.3	DSS	pita	g4289.t1:3utr	g4289.t1	g4289	g4289	PRJEB506:HCOI00650000	HCOI00650000	HCISE00650000	Caenorhabditis elegans	WBGene00000615
10971	augustus_model_g4295	hco-miR-235	361	353	08:01:00	0	-24.82	-0.12	-24.7	-48.03	-35.51	-12.51	-12.3	DSS	pita	g4295.t1:3utr	g4295.t1	g4295	g4295	PRJEB506:HCOI00649400	HCOI00649400	HCISE00649400	Caenorhabditis elegans	WBGene00000615
11161	augustus_model_g5393	hco-miR-235	438	430	08:01:00	0	-25	-9.3	-15.7	-33.36	-19.17	-14.18	-10.81	DSS	pita	g5393.t1:3utr	g5393.t1	g5393
11237	augustus_model_g5353	hco-miR-235	786	778	08:01:00	0	-18.4	-9.3	-9.1	-42.97	-35.64	-7.33	-11.06	DSS	pita	g5353.t1:3utr	g5353.t1	g5353	g5353	PRJEB506:HCOI00673800	HCOI00673800	HCISE00673800	Caenorhabditis elegans	WBGene00002043
11392	augustus_model_g17196	hco-miR-235	689	681	08:01:00	0	-21.06	-9	-12.06	-38.91	-27.94	-10.96	-10.09	DSS	pita	g17196.t1:3utr	g17196.t1	g17196
11464	augustus_model_g5268	hco-miR-235	414	406	08:01:00	0	-15.93	-3.6	-12.33	-40.95	-35.57	-5.37	-10.55	DSS	pita	g5268.t1:3utr	g5268.t1	g5268
11527	augustus_model_g9209	hco-miR-235	745	737	08:01:00	0	-25.22	-8.1	-17.12	-40.03	-29.66	-10.36	-14.85	DSS	pita	g9209.t1:3utr	g9209.t1	g9209
11532	augustus_model_g9212	hco-miR-235	617	609	08:01:00	0	-17.95	-9.3	-8.65	-45.42	-37.47	-7.94	-10	DSS	pita	g9212.t1:3utr	g9212.t1	g9212	g9212	PRJEB506:HCOI00689300	HCOI00689300	HCISE00689300	Caenorhabditis elegans	WBGene00006654
11670	augustus_model_g5198	hco-miR-235	615	607	08:01:00	0	-16.6	-5.5	-11.1	-46.4	-41.34	-5.06	-11.53	DSS	pita	g5198.t1:3utr	g5198.t1	g5198	g5198	PRJEB506:HCOI00697800	HCOI00697800	HCISE00697800	Caenorhabditis elegans	WBGene00022503
11673	augustus_model_g5218	hco-miR-235	933	925	08:01:00	0	-15.9	-8.1	-7.8	-29.39	-23.79	-5.59	-10.3	DSS	pita	g5218.t1:3utr	g5218.t1	g5218	g5218	PRJEB506:HCOI00696600	HCOI00696600	HCISE00696600	Caenorhabditis elegans	WBGene00021613
12136	augustus_model_g9622	hco-miR-235	620	612	08:01:00	0	-23.01	-8.1	-14.91	-41.45	-33.31	-8.14	-14.86	DSS	pita	g9622.t1:3utr	g9622.t1	g9622	g9622	PRJEB506:HCOI00068900	HCOI00068900	HCISE00068900	Caenorhabditis elegans	WBGene00010465
12138	augustus_model_g9644	hco-miR-235	977	969	08:01:00	0	-17	-6.9	-10.1	-24.42	-18.71	-5.7	-11.29	DSS	pita	g9644.t1:3utr	g9644.t1	g9644
12142	augustus_model_g9632	hco-miR-235	767	759	08:01:00	0	-14.91	-4.9	-10.01	-29.58	-24.83	-4.75	-10.15	DSS	pita	g9632.t1:3utr	g9632.t1	g9632	g9632	PRJEB506:HCOI00068000	HCOI00068000	HCISE00068000	Caenorhabditis elegans	WBGene00008509
12286	augustus_model_g17074	hco-miR-235	50	42	08:01:00	0	-20.7	-8.1	-12.6	-27.7	-19.51	-8.18	-12.51	DSS	pita	g17074.t1:3utr	g17074.t1	g17074	g17074	PRJEB506:HCOI00739000	HCOI00739000	HCISE00739000	Caenorhabditis elegans	WBGene00016496
12287	augustus_model_g17065	hco-miR-235	593	585	08:01:00	0	-22	-9	-13	-45.31	-34.13	-11.18	-10.81	DSS	pita	g17065.t1:3utr	g17065.t1	g17065	g17065	PRJEB506:HCOI00738100	HCOI00738100	HCISE00738100	Caenorhabditis elegans	WBGene00006489
12288	augustus_model_g15811	hco-miR-235	965	957	08:01:00	0	-20	-8.1	-11.9	-29.45	-19.71	-9.73	-10.26	DSS	pita	g15811.t1:3utr	g15811.t1	g15811
12434	augustus_model_g17031	hco-miR-235	765	757	08:01:00	0	-21.36	-9	-12.36	-40.86	-30.56	-10.29	-11.06	DSS	pita	g17031.t1:3utr	g17031.t1	g17031	g17031	PRJEB506:HCOI00746000	HCOI00746000	HCISE00746000	Caenorhabditis elegans	WBGene00015264
12493	augustus_model_g4759	hco-miR-235	141	133	08:01:00	0	-21.9	-1.6	-20.3	-43.57	-31.69	-11.88	-10.01	DSS	pita	g4759.t1:3utr	g4759.t1	g4759
12563	augustus_model_g4728	hco-miR-235	156	148	08:01:00	0	-20.55	-8.1	-12.45	-39.17	-31.9	-7.26	-13.28	DSS	pita	g4728.t1:3utr	g4728.t1	g4728	g4728	PRJEB506:HCOI00759900	HCOI00759900	HCISE00759900	Caenorhabditis elegans	WBGene00006582
12648	augustus_model_g16979	hco-miR-235	672	664	08:01:00	0	-22.3	-8.1	-14.2	-55.49	-45.28	-10.21	-12.08	DSS	pita	g16979.t1:3utr	g16979.t1	g16979
12649	augustus_model_g4704	hco-miR-235	819	811	08:01:00	0	-17.73	-9	-8.73	-28.42	-21.66	-6.75	-10.97	DSS	pita	g4704.t1:3utr	g4704.t1	g4704
12784	augustus_model_g4614	hco-miR-235	369	361	08:01:00	0	-25.7	-9.3	-16.4	-44.53	-35.41	-9.12	-16.57	DSS	pita	g4614.t1:3utr	g4614.t1	g4614
12954	augustus_model_g13236	hco-miR-235	534	526	08:01:00	0	-13.15	-9.3	-3.85	-32.85	-29.96	-2.89	-10.25	DSS	pita	g13236.t1:3utr	g13236.t1	g13236
13087	augustus_model_g4515	hco-miR-235	865	857	08:01:00	0	-22.05	-5.5	-16.55	-38.46	-33.14	-5.32	-16.72	DSS	pita	g4515.t1:3utr	g4515.t1	g4515	g4515	PRJEB506:HCOI00791100	HCOI00791100	HCISE00791100	Caenorhabditis elegans	WBGene00004774
13089	augustus_model_g2348	hco-miR-235	619	611	08:01:00	0	-16.19	-9	-7.19	-40.22	-35.01	-5.21	-10.97	DSS	pita	g2348.t1:3utr	g2348.t1	g2348	g2348	PRJEB506:HCOI00791400	HCOI00791400	HCISE00791400	Caenorhabditis elegans	WBGene00007670
13168	augustus_model_g16927	hco-miR-235	429	421	08:01:00	0	-23.4	-3.6	-19.8	-42.89	-31.2	-11.68	-11.71	DSS	pita	g16927.t1:3utr	g16927.t1	g16927	g16927	PRJEB506:HCOI00796800	HCOI00796800	HCISE00796800	Caenorhabditis elegans	WBGene00003059
13169	augustus_model_g4510	hco-miR-235	829	821	08:01:00	0	-18.2	-1.2	-17	-42.43	-35.87	-6.55	-11.64	DSS	pita	g4510.t1:3utr	g4510.t1	g4510	g4510	PRJEB506:HCOI00793200	HCOI00793200	HCISE00793200	Caenorhabditis elegans	WBGene00001162
13374	augustus_model_g4389	hco-miR-235	804	796	08:01:00	0	-23.9	-6.9	-17	-43.92	-35.34	-8.57	-15.32	DSS	pita	g4389.t1:3utr	g4389.t1	g4389
13542	augustus_model_g20243	hco-miR-235	259	251	08:01:00	0	-27.21	-6.5	-20.71	-63.8	-46.77	-17.02	-10.18	DSS	pita	g20243.t1:3utr	g20243.t1	g20243
13682	augustus_model_g4203	hco-miR-235	898	890	08:01:00	0	-21.64	-9.3	-12.34	-39.62	-31.08	-8.53	-13.1	DSS	pita	g4203.t1:3utr	g4203.t1	g4203	g4203	PRJEB506:HCOI00834100	HCOI00834100	HCISE00834100	Caenorhabditis elegans	WBGene00045067
13684	augustus_model_g4227	hco-miR-235	970	962	08:01:00	0	-17.7	-5.1	-12.6	-36.92	-29.38	-7.53	-10.16	DSS	pita	g4227.t1:3utr	g4227.t1	g4227
13750	augustus_model_g9550	hco-miR-235	850	842	08:01:00	0	-17.3	-0.9	-16.4	-33.76	-29.29	-4.47	-12.82	DSS	pita	g9550.t1:3utr	g9550.t1	g9550	g9550	PRJEB506:HCOI00077100	HCOI00077100	HCISE00077100	Caenorhabditis elegans	WBGene00009262
13751	augustus_model_g9553	hco-miR-235	70	62	08:01:00	0	-21	-3.6	-17.4	-35.05	-26.49	-8.55	-12.44	DSS	pita	g9553.t1:3utr	g9553.t1	g9553	g9553	PRJEB506:HCOI00077400	HCOI00077400	HCISE00077400	Caenorhabditis elegans	WBGene00009266
13922	augustus_model_g4137	hco-miR-235	910	902	08:01:00	0	-12.21	-9.3	-2.91	-41.48	-40	-1.47	-10.73	DSS	pita	g4137.t1:3utr	g4137.t1	g4137	g4137	PRJEB506:HCOI00841700	HCOI00841700	HCISE00841700	Caenorhabditis elegans	WBGene00013739
14002	augustus_model_g16786	hco-miR-235	948	940	08:01:00	0	-21.5	-5.5	-16	-38.1	-30.82	-7.28	-14.21	DSS	pita	g16786.t1:3utr	g16786.t1	g16786
14003	augustus_model_g4095	hco-miR-235	175	167	08:01:00	0	-21.4	-9.3	-12.1	-43.33	-34.42	-8.91	-12.48	DSS	pita	g4095.t1:3utr	g4095.t1	g4095	g4095	PRJEB506:HCOI00848300	HCOI00848300	HCISE00848300	Caenorhabditis elegans	WBGene00020762
14315	augustus_model_g16735	hco-miR-235	734	726	08:01:00	0	-16.73	-3.6	-13.13	-33.41	-27.3	-6.1	-10.62	DSS	pita	g16735.t1:3utr	g16735.t1	g16735	g16735	PRJEB506:HCOI00867100	HCOI00867100	HCISE00867100	Caenorhabditis elegans	WBGene00004795
14316	augustus_model_g3977	hco-miR-235	602	594	08:01:00	0	-22.1	-9.3	-12.8	-46.74	-35.14	-11.59	-10.5	DSS	pita	g3977.t1:3utr	g3977.t1	g3977	g3977	PRJEB506:HCOI00869100	HCOI00869100	HCISE00869100	Caenorhabditis elegans	WBGene00008273
14466	augustus_model_g3903	hco-miR-235	45	37	08:01:00	0	-16.25	-8.1	-8.15	-30.03	-25.65	-4.38	-11.86	DSS	pita	g3903.t1:3utr	g3903.t1	g3903	g3903	PRJEB506:HCOI00878600	HCOI00878600	HCISE00878600	Caenorhabditis elegans	WBGene00008712
14537	augustus_model_g16657	hco-miR-235	486	478	08:01:00	0	-23.43	-8	-15.43	-43.07	-32.06	-11.01	-12.41	DSS	pita	g16657.t1:3utr	g16657.t1	g16657	g16657	PRJEB506:HCOI00884400	HCOI00884400	HCISE00884400	Caenorhabditis elegans	WBGene00004920
14763	augustus_model_g16639	hco-miR-235	602	594	08:01:00	0	-24.9	-3.6	-21.3	-46.35	-34.64	-11.7	-13.19	DSS	pita	g16639.t1:3utr	g16639.t1	g16639	g16639	PRJEB506:HCOI00896300	HCOI00896300	HCISE00896300	Caenorhabditis elegans	WBGene00022363
14826	augustus_model_g13639	hco-miR-235	622	614	08:01:00	0	-23.23	-6.5	-16.73	-47.28	-37.51	-9.77	-13.45	DSS	pita	g13639.t1:3utr	g13639.t1	g13639
14829	augustus_model_g3741	hco-miR-235	487	479	08:01:00	0	-22.4	-6.5	-15.9	-49.56	-37.67	-11.88	-10.51	DSS	pita	g3741.t1:3utr	g3741.t1	g3741	g3741	PRJEB506:HCOI00901700	HCOI00901700	HCISE00901700	Caenorhabditis elegans	WBGene00019546
14895	augustus_model_g16623	hco-miR-235	885	877	08:01:00	0	-17.3	-3.6	-13.7	-38.43	-32.03	-6.4	-10.89	DSS	pita	g16623.t1:3utr	g16623.t1	g16623
15107	augustus_model_g3613	hco-miR-235	909	901	08:01:00	0	-27.4	-9	-18.4	-34.63	-28.25	-6.37	-21.02	DSS	pita	g3613.t1:3utr	g3613.t1	g3613	g3613	PRJEB506:HCOI00920700	HCOI00920700	HCISE00920700	Caenorhabditis elegans	WBGene00000111
15108	augustus_model_g3622	hco-miR-235	865	857	08:01:00	0	-22.21	-6.5	-15.71	-42.37	-34.04	-8.32	-13.88	DSS	pita	g3622.t1:3utr	g3622.t1	g3622	g3622	PRJEB506:HCOI00920400	HCOI00920400	HCISE00920400	Caenorhabditis elegans	WBGene00004860
15110	augustus_model_g3550	hco-miR-235	342	334	08:01:00	0	-13.79	-3.6	-10.19	-36.21	-33.36	-2.84	-10.94	DSS	pita	g3550.t1:3utr	g3550.t1	g3550
15255	augustus_model_g3534	hco-miR-235	537	529	08:01:00	0	-19.54	-4.9	-14.64	-31.72	-22.87	-8.84	-10.69	DSS	pita	g3534.t1:3utr	g3534.t1	g3534	g3534	PRJEB506:HCOI00932500	HCOI00932500	HCISE00932500	Caenorhabditis elegans	WBGene00008222
15256	augustus_model_g3535	hco-miR-235	635	627	08:01:00	0	-19.54	-4.9	-14.64	-31.72	-22.87	-8.84	-10.69	DSS	pita	g3535.t1:3utr	g3535.t1	g3535	g3535	PRJEB506:HCOI00932600	HCOI00932600	HCISE00932600	Caenorhabditis elegans	WBGene00011719
15415	augustus_model_g9451	hco-miR-235	529	521	08:01:00	0	-20.66	-8.1	-12.56	-37.61	-27.56	-10.05	-10.6	DSS	pita	g9451.t1:3utr	g9451.t1	g9451
15509	augustus_model_g3454	hco-miR-235	349	341	08:01:00	0	-21.6	-4.2	-17.4	-41.34	-30.3	-11.04	-10.55	DSS	pita	g3454.t1:3utr	g3454.t1	g3454
15731	augustus_model_g3231	hco-miR-235	733	725	08:01:00	0	-22.3	-3.6	-18.7	-42.16	-32.89	-9.26	-13.03	DSS	pita	g3231.t1:3utr	g3231.t1	g3231
15958	augustus_model_g3117	hco-miR-235	373	365	08:01:00	0	-27.5	-9.3	-18.2	-35.47	-26.03	-9.43	-18.06	DSS	pita	g3117.t1:3utr	g3117.t1	g3117	g3117	PRJEB506:HCOI00974800	HCOI00974800	HCISE00974800	Caenorhabditis elegans	WBGene00000376
16034	augustus_model_g3087	hco-miR-235	601	593	08:01:00	0	-23.6	-9.3	-14.3	-49.28	-38.98	-10.3	-13.29	DSS	pita	g3087.t1:3utr	g3087.t1	g3087
16097	augustus_model_g3049	hco-miR-235	82	74	08:01:00	0	-24.2	-9.3	-14.9	-44.09	-35.17	-8.91	-15.28	DSS	pita	g3049.t1:3utr	g3049.t1	g3049
16098	augustus_model_g3017	hco-miR-235	340	332	08:01:00	0	-19.6	1.2	-20.8	-40.53	-35.17	-5.35	-14.24	DSS	pita	g3017.t1:3utr	g3017.t1	g3017	g3017	PRJEB506:HCOI00988000	HCOI00988000	HCISE00988000	Caenorhabditis elegans	WBGene00001568
16100	augustus_model_g3015	hco-miR-235	755	747	08:01:00	0	-14.9	-5.5	-9.4	-40.76	-36.79	-3.96	-10.93	DSS	pita	g3015.t1:3utr	g3015.t1	g3015
16101	augustus_model_g3030	hco-miR-235	394	386	08:01:00	0	-17.4	-3	-14.4	-34.99	-27.79	-7.19	-10.2	DSS	pita	g3030.t1:3utr	g3030.t1	g3030	g3030	PRJEB506:HCOI00987000	HCOI00987000	HCISE00987000	Caenorhabditis elegans	WBGene00015303
16187	augustus_model_g3003	hco-miR-235	578	570	08:01:00	0	-22	-9.3	-12.7	-43.52	-32.58	-10.94	-11.05	DSS	pita	g3003.t1:3utr	g3003.t1	g3003
16337	augustus_model_g16014	hco-miR-235	769	761	08:01:00	0	-21.1	-9.3	-11.8	-28.99	-21.47	-7.52	-13.57	DSS	pita	g16014.t1:3utr	g16014.t1	g16014
16338	augustus_model_g16017	hco-miR-235	828	820	08:01:00	0	-19.97	-3.6	-16.37	-39.37	-30.07	-9.29	-10.67	DSS	pita	g16017.t1:3utr	g16017.t1	g16017
16402	augustus_model_g16004	hco-miR-235	340	332	08:01:00	0	-23.8	-8	-15.8	-37.61	-24.95	-12.66	-11.13	DSS	pita	g16004.t1:3utr	g16004.t1	g16004	g16004	PRJEB506:HCOI01001900	HCOI01001900	HCISE01001900	Caenorhabditis elegans	WBGene00015509
16405	augustus_model_g2915	hco-miR-235	647	639	08:01:00	0	-22	-6.9	-15.1	-59.85	-48.17	-11.67	-10.32	DSS	pita	g2915.t1:3utr	g2915.t1	g2915	g2915	PRJEB506:HCOI01002900	HCOI01002900	HCISE01002900	Caenorhabditis elegans	WBGene00007882
16406	augustus_model_g2907	hco-miR-235	754	746	08:01:00	0	-17.5	-6.5	-11	-39.85	-32.36	-7.48	-10.01	DSS	pita	g2907.t1:3utr	g2907.t1	g2907
16407	augustus_model_g2918	hco-miR-235	515	507	08:01:00	0	-20.3	-9.3	-11	-50.85	-40.56	-10.28	-10.01	DSS	pita	g2918.t1:3utr	g2918.t1	g2918	g2918	PRJEB506:HCOI01001000	HCOI01001000	HCISE01001000	Caenorhabditis elegans	WBGene00022100
16542	augustus_model_g15988	hco-miR-235	233	225	08:01:00	0	-17.23	-9	-8.23	-26.87	-20.25	-6.61	-10.61	DSS	pita	g15988.t1:3utr	g15988.t1	g15988	g15988	PRJEB506:HCOI01015500	HCOI01015500	HCISE01015500	Caenorhabditis elegans	WBGene00001324
16543	augustus_model_g2843	hco-miR-235	723	715	08:01:00	0	-17.36	-5.5	-11.86	-42.64	-35.52	-7.12	-10.23	DSS	pita	g2843.t1:3utr	g2843.t1	g2843
16606	augustus_model_g15957	hco-miR-235	963	955	08:01:00	0	-21.73	-8.1	-13.63	-31.45	-21.72	-9.72	-12	DSS	pita	g15957.t1:3utr	g15957.t1	g15957	g15957	PRJEB506:HCOI01018200	HCOI01018200	HCISE01018200	Caenorhabditis elegans	WBGene00019770
16668	augustus_model_g2769	hco-miR-235	932	924	08:01:00	0	-19.7	-9.3	-10.4	-34.03	-27.89	-6.13	-13.56	DSS	pita	g2769.t1:3utr	g2769.t1	g2769	g2769	PRJEB506:HCOI01027000	HCOI01027000	HCISE01027000	Caenorhabditis elegans	WBGene00004340
16672	augustus_model_g15978	hco-miR-235	236	228	08:01:00	0	-17	-5.7	-11.3	-36.53	-30.52	-6.01	-10.98	DSS	pita	g15978.t1:3utr	g15978.t1	g15978
16786	augustus_model_g2712	hco-miR-235	582	574	08:01:00	0	-17.7	-9.3	-8.4	-36.45	-31.1	-5.35	-12.34	DSS	pita	g2712.t1:3utr	g2712.t1	g2712	g2712	PRJEB506:HCOI01033300	HCOI01033300	HCISE01033300	Caenorhabditis elegans	WBGene00014023
16855	augustus_model_g2678	hco-miR-235	248	240	08:01:00	0	-23.61	-9	-14.61	-39.92	-31.78	-8.14	-15.46	DSS	pita	g2678.t1:3utr	g2678.t1	g2678
17031	augustus_model_g20715	hco-miR-235	200	192	08:01:00	0	-20.36	-9.3	-11.06	-37.26	-31.2	-6.05	-14.3	DSS	pita	g20715.t1:3utr	g20715.t1	g20715
17032	augustus_model_g20709	hco-miR-235	770	762	08:01:00	0	-18.67	-9.3	-9.37	-41.51	-35.82	-5.68	-12.98	DSS	pita	g20709.t1:3utr	g20709.t1	g20709
17034	augustus_model_g20693	hco-miR-235	219	211	08:01:00	0	-18.9	-4.9	-14	-43.41	-36.01	-7.39	-11.5	DSS	pita	g20693.t1:3utr	g20693.t1	g20693	g20693	PRJEB506:HCOI00000100	HCOI00000100	HCISE00000100	Caenorhabditis elegans	WBGene00009793
17037	augustus_model_g20716	hco-miR-235	45	37	08:01:00	0	-18.46	-9.3	-9.16	-26.54	-18.44	-8.09	-10.36	DSS	pita	g20716.t1:3utr	g20716.t1	g20716	g20716	PRJEB506:HCOI00002400	HCOI00002400	HCISE00002400	Caenorhabditis elegans	WBGene00008694
17099	augustus_model_g15904	hco-miR-235	828	820	08:01:00	0	-19.7	-3.6	-16.1	-35.68	-28.48	-7.2	-12.49	DSS	pita	g15904.t1:3utr	g15904.t1	g15904	g15904	PRJEB506:HCOI01048600	HCOI01048600	HCISE01048600	Caenorhabditis elegans	WBGene00000867
17100	augustus_model_g2594	hco-miR-235	782	774	08:01:00	0	-24.82	-0.12	-24.7	-48.72	-36.26	-12.45	-12.36	DSS	pita	g2594.t1:3utr	g2594.t1	g2594	g2594	PRJEB506:HCOI01052300	HCOI01052300	HCISE01052300	Caenorhabditis elegans	WBGene00014205
17101	augustus_model_g2620	hco-miR-235	475	467	08:01:00	0	-16.13	-5.7	-10.43	-38.95	-33.91	-5.03	-11.09	DSS	pita	g2620.t1:3utr	g2620.t1	g2620	g2620	PRJEB506:HCOI01049800	HCOI01049800	HCISE01049800	Caenorhabditis elegans	WBGene00044745
17167	augustus_model_g20557	hco-miR-235	232	224	08:01:00	0	-24.82	-0.12	-24.7	-49.94	-36.91	-13.02	-11.79	DSS	pita	g20557.t1:3utr	g20557.t1	g20557	g20557	PRJEB506:HCOI01054300	HCOI01054300	HCISE01054300	Caenorhabditis elegans	WBGene00000615
17168	augustus_model_g2592	hco-miR-235	801	793	08:01:00	0	-21.2	-5.7	-15.5	-47.26	-36.56	-10.69	-10.5	DSS	pita	g2592.t1:3utr	g2592.t1	g2592	g2592	PRJEB506:HCOI01059100	HCOI01059100	HCISE01059100	Caenorhabditis elegans	WBGene00043051
17223	augustus_model_g2576	hco-miR-235	979	971	08:01:00	0	-25.23	-9.3	-15.93	-22.66	-12.63	-10.03	-15.19	DSS	pita	g2576.t1:3utr	g2576.t1	g2576
17227	augustus_model_g15892	hco-miR-235	934	926	08:01:00	0	-17.2	-6.3	-10.9	-25.25	-18.58	-6.67	-10.52	DSS	pita	g15892.t1:3utr	g15892.t1	g15892	g15892	PRJEB506:HCOI01062700	HCOI01062700	HCISE01062700	Caenorhabditis elegans	WBGene00044067
17438	augustus_model_g15863	hco-miR-235	971	963	08:01:00	0	-25.1	-9	-16.1	-30.18	-17.58	-12.6	-12.49	DSS	pita	g15863.t1:3utr	g15863.t1	g15863
17439	augustus_model_g15862	hco-miR-235	84	76	08:01:00	0	-23.8	-9.3	-14.5	-41.65	-28.97	-12.67	-11.12	DSS	pita	g15862.t1:3utr	g15862.t1	g15862	g15862	PRJEB506:HCOI01081000	HCOI01081000	HCISE01081000	Caenorhabditis elegans	WBGene00016602
17440	augustus_model_g2496	hco-miR-235	76	68	08:01:00	0	-19.31	-9.3	-10.01	-33.86	-25.24	-8.61	-10.69	DSS	pita	g2496.t1:3utr	g2496.t1	g2496	g2496	PRJEB506:HCOI01076000	HCOI01076000	HCISE01076000	Caenorhabditis elegans	WBGene00012106
17524	augustus_model_g14316	hco-miR-235	204	196	08:01:00	0	-21.2	-9.3	-11.9	-49.97	-41.17	-8.8	-12.39	DSS	pita	g14316.t1:3utr	g14316.t1	g14316	g14316	PRJEB506:HCOI01085200	HCOI01085200	HCISE01085200	Caenorhabditis elegans	WBGene00001404
17526	augustus_model_g2456	hco-miR-235	632	624	08:01:00	0	-14.7	-3.6	-11.1	-37.71	-33.94	-3.77	-10.92	DSS	pita	g2456.t1:3utr	g2456.t1	g2456	g2456	PRJEB506:HCOI01082600	HCOI01082600	HCISE01082600	Caenorhabditis elegans	WBGene00019873
17610	augustus_model_g2417	hco-miR-235	36	28	08:01:00	0	-20.9	-8.1	-12.8	-22.58	-15.04	-7.53	-13.36	DSS	pita	g2417.t1:3utr	g2417.t1	g2417	g2417	PRJEB506:HCOI01091300	HCOI01091300	HCISE01091300	Caenorhabditis elegans	WBGene00006391
17611	augustus_model_g2416	hco-miR-235	904	896	08:01:00	0	-20.9	-8.1	-12.8	-38.93	-30.09	-8.84	-12.05	DSS	pita	g2416.t1:3utr	g2416.t1	g2416	g2416	PRJEB506:HCOI01091200	HCOI01091200	HCISE01091200	Caenorhabditis elegans	WBGene00017773
17614	augustus_model_g2430	hco-miR-235	449	441	08:01:00	0	-21.47	-9.3	-12.17	-48.15	-37.44	-10.7	-10.76	DSS	pita	g2430.t1:3utr	g2430.t1	g2430
17684	augustus_model_g20158	hco-miR-235	565	557	08:01:00	0	-18.2	-3.2	-15	-32.97	-27.91	-5.06	-13.13	DSS	pita	g20158.t1:3utr	g20158.t1	g20158
17816	augustus_model_g9313	hco-miR-235	311	303	08:01:00	0	-24.6	-9.3	-15.3	-45.05	-31.71	-13.33	-11.26	DSS	pita	g9313.t1:3utr	g9313.t1	g9313	g9313	PRJEB506:HCOI00101600	HCOI00101600	HCISE00101600	Caenorhabditis elegans	WBGene00002037
17973	augustus_model_g15769	hco-miR-235	791	783	08:01:00	0	-21.2	-6.5	-14.7	-42.54	-35.4	-7.13	-14.06	DSS	pita	g15769.t1:3utr	g15769.t1	g15769	g15769	PRJEB506:HCOI01109400	HCOI01109400	HCISE01109400	Caenorhabditis elegans	WBGene00012830
17974	augustus_model_g15773	hco-miR-235	400	392	08:01:00	0	-23.05	-8	-15.05	-46.18	-36.79	-9.39	-13.65	DSS	pita	g15773.t1:3utr	g15773.t1	g15773	g15773	PRJEB506:HCOI01109800	HCOI01109800	HCISE01109800	Caenorhabditis elegans	WBGene00022150
18044	augustus_model_g2253	hco-miR-235	523	515	08:01:00	0	-25.91	-8	-17.91	-46.29	-35.14	-11.14	-14.76	DSS	pita	g2253.t1:3utr	g2253.t1	g2253
18193	augustus_model_g2219	hco-miR-235	655	647	08:01:00	0	-20.8	-4.2	-16.6	-48.64	-40.82	-7.82	-12.97	DSS	pita	g2219.t1:3utr	g2219.t1	g2219
18453	augustus_model_g2103	hco-miR-235	101	93	08:01:00	0	-19.2	-5.5	-13.7	-41.33	-33.42	-7.9	-11.29	DSS	pita	g2103.t1:3utr	g2103.t1	g2103	g2103	PRJEB506:HCOI01142400	HCOI01142400	HCISE01142400	Caenorhabditis elegans	WBGene00020369
18597	augustus_model_g2045	hco-miR-235	329	321	08:01:00	0	-27	-9.3	-17.7	-50.06	-37.15	-12.91	-14.08	DSS	pita	g2045.t1:3utr	g2045.t1	g2045	g2045	PRJEB506:HCOI01153000	HCOI01153000	HCISE01153000	Caenorhabditis elegans	WBGene00020148
18598	augustus_model_g5381	hco-miR-235	612	604	08:01:00	0	-16.95	-9.3	-7.65	-29.04	-22.4	-6.64	-10.3	DSS	pita	g5381.t1:3utr	g5381.t1	g5381	g5381	PRJEB506:HCOI01154600	HCOI01154600	HCISE01154600	Caenorhabditis elegans	WBGene00007139
18599	augustus_model_g5382	hco-miR-235	529	521	08:01:00	0	-16.95	-9.3	-7.65	-29.04	-22.4	-6.64	-10.3	DSS	pita	g5382.t1:3utr	g5382.t1	g5382	g5382	PRJEB506:HCOI01154700	HCOI01154700	HCISE01154700	Caenorhabditis elegans	WBGene00000665
18679	augustus_model_g9303	hco-miR-235	891	883	08:01:00	0	-17	-9.3	-7.7	-23.57	-17.56	-6	-10.99	DSS	pita	g9303.t1:3utr	g9303.t1	g9303	g9303	PRJEB506:HCOI00109000	HCOI00109000	HCISE00109000	Caenorhabditis elegans	WBGene00002228
18742	augustus_model_g19979	hco-miR-235	863	855	08:01:00	0	-22.8	-9.3	-13.5	-38.5	-30	-8.5	-14.29	DSS	pita	g19979.t1:3utr	g19979.t1	g19979	g19979	PRJEB506:HCOI01159400	HCOI01159400	HCISE01159400	Caenorhabditis elegans	WBGene00018700
18828	augustus_model_g2011	hco-miR-235	845	837	08:01:00	0	-17	-9	-8	-33.81	-29.28	-4.52	-12.47	DSS	pita	g2011.t1:3utr	g2011.t1	g2011	g2011	PRJEB506:HCOI01162900	HCOI01162900	HCISE01162900	Caenorhabditis elegans	WBGene00017778
18829	augustus_model_g15598	hco-miR-235	895	887	08:01:00	0	-26.01	-8.1	-17.91	-47	-33.41	-13.58	-12.42	DSS	pita	g15598.t1:3utr	g15598.t1	g15598	g15598	PRJEB506:HCOI01163800	HCOI01163800	HCISE01163800	Caenorhabditis elegans	WBGene00021427
18830	augustus_model_g15603	hco-miR-235	461	453	08:01:00	0	-23.39	-8.1	-15.29	-62.97	-51.93	-11.03	-12.35	DSS	pita	g15603.t1:3utr	g15603.t1	g15603	g15603	PRJEB506:HCOI01164300	HCOI01164300	HCISE01164300	Caenorhabditis elegans	WBGene00016144
18831	augustus_model_g15598	hco-miR-235	971	963	08:01:00	0	-21.4	-9.3	-12.1	-33.04	-23.76	-9.27	-12.12	DSS	pita	g15598.t1:3utr	g15598.t1	g15598	g15598	PRJEB506:HCOI01163800	HCOI01163800	HCISE01163800	Caenorhabditis elegans	WBGene00021427
18887	augustus_model_g6366	hco-miR-235	109	101	08:01:00	0	-24.09	-8.1	-15.99	-51.06	-38	-13.06	-11.02	DSS	pita	g6366.t1:3utr	g6366.t1	g6366
18889	augustus_model_g1979	hco-miR-235	578	570	08:01:00	0	-19.4	-9.3	-10.1	-44.9	-36.03	-8.86	-10.53	DSS	pita	g1979.t1:3utr	g1979.t1	g1979
18973	model_lgic_g5338.t1	hco-miR-235	903	895	08:01:00	0	-19.95	-5.1	-14.85	-46.67	-37.75	-8.91	-11.03	DSS	pita	model_lgic_g5338.t1	model_lgic_g5338.t1	model_lgic_g5338.t1
19178	augustus_model_g20097	hco-miR-235	153	145	08:01:00	0	-25.2	-4.2	-21	-37.75	-28.44	-9.3	-15.89	DSS	pita	g20097.t1:3utr	g20097.t1	g20097
19179	augustus_model_g20102	hco-miR-235	886	878	08:01:00	0	-22.8	-8.1	-14.7	-35.03	-26.98	-8.04	-14.75	DSS	pita	g20102.t1:3utr	g20102.t1	g20102
19254	augustus_model_g1797	hco-miR-235	563	555	08:01:00	0	-20.2	-9.3	-10.9	-36.05	-25.86	-10.18	-10.01	DSS	pita	g1797.t1:3utr	g1797.t1	g1797	g1797	PRJEB506:HCOI01196600	HCOI01196600	HCISE01196600	Caenorhabditis elegans	WBGene00022378
19331	augustus_model_g15513	hco-miR-235	667	659	08:01:00	0	-25.6	-9	-16.6	-62.84	-52.71	-10.12	-15.47	DSS	pita	g15513.t1:3utr	g15513.t1	g15513	g15513	PRJEB506:HCOI01201800	HCOI01201800	HCISE01201800	Caenorhabditis elegans	WBGene00015939
19471	augustus_model_g9294	hco-miR-235	299	291	08:01:00	0	-24.2	-9.3	-14.9	-46.36	-37.3	-9.06	-15.13	DSS	pita	g9294.t1:3utr	g9294.t1	g9294	g9294	PRJEB506:HCOI00112000	HCOI00112000	HCISE00112000	Caenorhabditis elegans	WBGene00013075
19474	augustus_model_g18473	hco-miR-235	43	35	08:01:00	0	-16.62	-9.3	-7.32	-14.48	-9.23	-5.24	-11.37	DSS	pita	g18473.t1:3utr	g18473.t1	g18473	g18473	PRJEB506:HCOI00111600	HCOI00111600	HCISE00111600	Caenorhabditis elegans	WBGene00012762
19475	augustus_model_g18472	hco-miR-235	972	964	08:01:00	0	-16.62	-9.3	-7.32	-21.65	-16.37	-5.28	-11.33	DSS	pita	g18472.t1:3utr	g18472.t1	g18472	g18472	PRJEB506:HCOI00111500	HCOI00111500	HCISE00111500	Caenorhabditis elegans	WBGene00000729
19476	augustus_model_g9298	hco-miR-235	24	16	08:01:00	0	-15.81	-9.3	-6.51	-18.43	-12.67	-5.76	-10.04	DSS	pita	g9298.t1:3utr	g9298.t1	g9298	g9298	PRJEB506:HCOI00112400	HCOI00112400	HCISE00112400	Caenorhabditis elegans	WBGene00004230
19556	augustus_model_g15461	hco-miR-235	271	263	08:01:00	0	-18.12	-3.6	-14.52	-39.15	-31.14	-8	-10.11	DSS	pita	g15461.t1:3utr	g15461.t1	g15461
19635	augustus_model_g19580	hco-miR-235	626	618	08:01:00	0	-18.3	-9	-9.3	-48.34	-40.98	-7.36	-10.93	DSS	pita	g19580.t1:3utr	g19580.t1	g19580	g19580	PRJEB506:HCOI01216800	HCOI01216800	HCISE01216800	Caenorhabditis elegans	WBGene00004164
19636	augustus_model_g19581	hco-miR-235	452	444	08:01:00	0	-18.3	-9	-9.3	-48.34	-40.98	-7.36	-10.93	DSS	pita	g19581.t1:3utr	g19581.t1	g19581
19731	model_lgic_g907.t1	hco-miR-235	147	139	08:01:00	0	-26.22	-0.12	-26.1	-49.72	-38.62	-11.1	-15.11	DSS	pita	model_lgic_g907.t1	model_lgic_g907.t1	model_lgic_g907.t1
19739	augustus_model_g1624	hco-miR-235	864	856	08:01:00	0	-16	-9.3	-6.7	-43.66	-37.8	-5.86	-10.13	DSS	pita	g1624.t1:3utr	g1624.t1	g1624	g1624	PRJEB506:HCOI01226800	HCOI01226800	HCISE01226800	Caenorhabditis elegans	WBGene00016194
19828	augustus_model_g1613	hco-miR-235	261	253	08:01:00	0	-18.32	-6.5	-11.82	-33.28	-26.54	-6.73	-11.58	DSS	pita	g1613.t1:3utr	g1613.t1	g1613	g1613	PRJEB506:HCOI01228100	HCOI01228100	HCISE01228100	Caenorhabditis elegans	WBGene00018290
19829	augustus_model_g1614	hco-miR-235	838	830	08:01:00	0	-18.32	-6.5	-11.82	-33.28	-26.54	-6.73	-11.58	DSS	pita	g1614.t1:3utr	g1614.t1	g1614	g1614	PRJEB506:HCOI01228200	HCOI01228200	HCISE01228200	Caenorhabditis elegans	WBGene00018286
19830	augustus_model_g1617	hco-miR-235	378	370	08:01:00	0	-16.6	-8.1	-8.5	-31.47	-25.59	-5.87	-10.72	DSS	pita	g1617.t1:3utr	g1617.t1	g1617	g1617	PRJEB506:HCOI01227300	HCOI01227300	HCISE01227300	Caenorhabditis elegans	WBGene00022173
19831	augustus_model_g1618	hco-miR-235	588	580	08:01:00	0	-16.6	-8.1	-8.5	-31.47	-25.59	-5.87	-10.72	DSS	pita	g1618.t1:3utr	g1618.t1	g1618	g1618	PRJEB506:HCOI01227400	HCOI01227400	HCISE01227400	Caenorhabditis elegans	WBGene00022175
20059	augustus_model_g15366	hco-miR-235	884	876	08:01:00	0	-12.67	-9.3	-3.37	-28.47	-26.02	-2.44	-10.22	DSS	pita	g15366.t1:3utr	g15366.t1	g15366	g15366	PRJEB506:HCOI01248700	HCOI01248700	HCISE01248700	Caenorhabditis elegans	WBGene00018409
20272	augustus_model_g1374	hco-miR-235	522	514	08:01:00	0	-26.22	-9	-17.22	-66.2	-54.53	-11.66	-14.55	DSS	pita	g1374.t1:3utr	g1374.t1	g1374
20273	augustus_model_g15305	hco-miR-235	518	510	08:01:00	0	-20.16	-9.3	-10.86	-55.38	-48.24	-7.13	-13.02	DSS	pita	g15305.t1:3utr	g15305.t1	g15305
20274	augustus_model_g1380	hco-miR-235	165	157	08:01:00	0	-19.82	-9	-10.82	-47.34	-38.87	-8.46	-11.35	DSS	pita	g1380.t1:3utr	g1380.t1	g1380
20339	augustus_model_g9227	hco-miR-235	331	323	08:01:00	0	-17.3	-6.9	-10.4	-37.05	-30.89	-6.16	-11.13	DSS	pita	g9227.t1:3utr	g9227.t1	g9227	g9227	PRJEB506:HCOI00121100	HCOI00121100	HCISE00121100	Caenorhabditis elegans	WBGene00000405
20419	augustus_model_g1357	hco-miR-235	885	877	08:01:00	0	-16.12	-9.3	-6.82	-34.59	-30.89	-3.69	-12.42	DSS	pita	g1357.t1:3utr	g1357.t1	g1357
20489	augustus_model_g1296	hco-miR-235	61	53	08:01:00	0	-24.6	-9.3	-15.3	-38.59	-28.06	-10.52	-14.07	DSS	pita	g1296.t1:3utr	g1296.t1	g1296	g1296	PRJEB506:HCOI01271300	HCOI01271300	HCISE01271300	Caenorhabditis elegans	WBGene00016934
20490	augustus_model_g15285	hco-miR-235	718	710	08:01:00	0	-18.7	-9	-9.7	-39.22	-31.74	-7.48	-11.21	DSS	pita	g15285.t1:3utr	g15285.t1	g15285	g15285	PRJEB506:HCOI01270900	HCOI01270900	HCISE01270900	Caenorhabditis elegans	WBGene00000208
20578	augustus_model_g15261	hco-miR-235	552	544	08:01:00	0	-18.6	-8.1	-10.5	-54.57	-46.53	-8.04	-10.55	DSS	pita	g15261.t1:3utr	g15261.t1	g15261	g15261	PRJEB506:HCOI01280600	HCOI01280600	HCISE01280600	Caenorhabditis elegans	WBGene00007740
20636	augustus_model_g1222	hco-miR-235	993	985	08:01:00	0	-23.7	-8.1	-15.6	-27.63	-17.36	-10.26	-13.43	DSS	pita	g1222.t1:3utr	g1222.t1	g1222	g1222	PRJEB506:HCOI01285700	HCOI01285700	HCISE01285700	Caenorhabditis elegans	WBGene00009458
20638	augustus_model_g1212	hco-miR-235	418	410	08:01:00	0	-20.41	-9	-11.41	-50.4	-40.83	-9.57	-10.83	DSS	pita	g1212.t1:3utr	g1212.t1	g1212
20731	augustus_model_g1209	hco-miR-235	84	76	08:01:00	0	-19.9	-8.1	-11.8	-25.79	-15.97	-9.81	-10.08	DSS	pita	g1209.t1:3utr	g1209.t1	g1209	g1209	PRJEB506:HCOI01288600	HCOI01288600	HCISE01288600	Caenorhabditis elegans	WBGene00018470
20812	augustus_model_g15218	hco-miR-235	346	338	08:01:00	0	-18.9	-4.9	-14	-36.02	-27.14	-8.88	-10.01	DSS	pita	g15218.t1:3utr	g15218.t1	g15218
21045	augustus_model_g1087	hco-miR-235	516	508	08:01:00	0	-25.9	-5.5	-20.4	-55.86	-44.83	-11.03	-14.86	DSS	pita	g1087.t1:3utr	g1087.t1	g1087
21115	augustus_model_g1049	hco-miR-235	191	183	08:01:00	0	-18.15	-5.7	-12.45	-35.82	-28.74	-7.07	-11.07	DSS	pita	g1049.t1:3utr	g1049.t1	g1049	g1049	PRJEB506:HCOI01314900	HCOI01314900	HCISE01314900	Caenorhabditis elegans	WBGene00020234
21175	augustus_model_g1011	hco-miR-235	404	396	08:01:00	0	-16.02	-4.2	-11.82	-37.13	-33.83	-3.29	-12.72	DSS	pita	g1011.t1:3utr	g1011.t1	g1011	g1011	PRJEB506:HCOI00124300	HCOI00124300	HCISE00124300	Caenorhabditis elegans	WBGene00018611
21176	augustus_model_g1016	hco-miR-235	404	396	08:01:00	0	-16.02	-4.2	-11.82	-37.13	-33.83	-3.29	-12.72	DSS	pita	g1016.t1:3utr	g1016.t1	g1016	g1016	PRJEB506:HCOI00124900	HCOI00124900	HCISE00124900	Caenorhabditis elegans	WBGene00018611
21177	augustus_model_g1020	hco-miR-235	404	396	08:01:00	0	-16.02	-4.2	-11.82	-37.13	-33.83	-3.29	-12.72	DSS	pita	g1020.t1:3utr	g1020.t1	g1020	g1020	PRJEB506:HCOI00123400	HCOI00123400	HCISE00123400	Caenorhabditis elegans	WBGene00018611
21178	augustus_model_g9175	hco-miR-235	596	588	08:01:00	0	-20.9	-9.3	-11.6	-47.93	-38.98	-8.95	-11.94	DSS	pita	g9175.t1:3utr	g9175.t1	g9175	g9175	PRJEB506:HCOI00126900	HCOI00126900	HCISE00126900	Caenorhabditis elegans	WBGene00004922
21179	model_lgic_g11450.t1	hco-miR-235	253	245	08:01:00	0	-20.9	-9.3	-11.6	-47.93	-38.98	-8.95	-11.94	DSS	pita	model_lgic_g11450.t1	model_lgic_g11450.t1	model_lgic_g11450.t1	model_lgic_g11450.t1	PRJEB506:HCOI00127000	HCOI00127000	HCISE00127000	Caenorhabditis elegans	WBGene00022104
21240	augustus_model_g15138	hco-miR-235	585	577	08:01:00	0	-20.11	-6.5	-13.61	-58.17	-52.58	-5.58	-14.52	DSS	pita	g15138.t1:3utr	g15138.t1	g15138	g15138	PRJEB506:HCOI01323800	HCOI01323800	HCISE01323800	Caenorhabditis elegans	WBGene00020346
21241	augustus_model_g1008	hco-miR-235	209	201	08:01:00	0	-21.15	-6.5	-14.65	-34.81	-27.31	-7.49	-13.65	DSS	pita	g1008.t1:3utr	g1008.t1	g1008	g1008	PRJEB506:HCOI01319500	HCOI01319500	HCISE01319500	Caenorhabditis elegans	WBGene00001851
21457	augustus_model_g15075	hco-miR-235	177	169	08:01:00	0	-23.1	-9.3	-13.8	-49.23	-39.01	-10.21	-12.88	DSS	pita	g15075.t1:3utr	g15075.t1	g15075	g15075	PRJEB506:HCOI01337000	HCOI01337000	HCISE01337000	Caenorhabditis elegans	WBGene00044684
21458	augustus_model_g15076	hco-miR-235	650	642	08:01:00	0	-20.46	-6.9	-13.56	-40.94	-31.6	-9.34	-11.11	DSS	pita	g15076.t1:3utr	g15076.t1	g15076
21707	augustus_model_g763	hco-miR-235	109	101	08:01:00	0	-14.84	-3	-11.84	-42.49	-37.71	-4.78	-10.05	DSS	pita	g763.t1:3utr	g763.t1	g763	g763	PRJEB506:HCOI01356700	HCOI01356700	HCISE01356700	Caenorhabditis elegans	WBGene00019682
21848	augustus_model_g710	hco-miR-235	55	47	08:01:00	0	-16.91	-9.3	-7.61	-49.74	-43.36	-6.38	-10.52	DSS	pita	g710.t1:3utr	g710.t1	g710
21932	augustus_model_g14948	hco-miR-235	789	781	08:01:00	0	-15.46	-6.3	-9.16	-44.59	-41.25	-3.33	-12.12	DSS	pita	g14948.t1:3utr	g14948.t1	g14948
22008	model_lgic_g2439.t1	hco-miR-235	820	812	08:01:00	0	-22.2	-9	-13.2	-43.64	-32.91	-10.73	-11.46	DSS	pita	model_lgic_g2439.t1	model_lgic_g2439.t1	model_lgic_g2439.t1
22011	augustus_model_g2887	hco-miR-235	642	634	08:01:00	0	-17.61	-5.7	-11.91	-36.57	-29.57	-7	-10.6	DSS	pita	g2887.t1:3utr	g2887.t1	g2887	g2887	PRJEB506:HCOI00127900	HCOI00127900	HCISE00127900	Caenorhabditis elegans	WBGene00008990
22070	augustus_model_g14924	hco-miR-235	804	796	08:01:00	0	-21.6	-9.3	-12.3	-38.18	-27.7	-10.48	-11.11	DSS	pita	g14924.t1:3utr	g14924.t1	g14924
22071	augustus_model_g653	hco-miR-235	810	802	08:01:00	0	-22.7	-6.9	-15.8	-51.61	-39.88	-11.72	-10.97	DSS	pita	g653.t1:3utr	g653.t1	g653
22137	augustus_model_g610	hco-miR-235	188	180	08:01:00	0	-16.6	-6.9	-9.7	-41.65	-35.18	-6.47	-10.12	DSS	pita	g610.t1:3utr	g610.t1	g610
22138	augustus_model_g14896	hco-miR-235	113	105	08:01:00	0	-21.5	-5.5	-16	-51.48	-40.01	-11.46	-10.03	DSS	pita	g14896.t1:3utr	g14896.t1	g14896
22362	augustus_model_g12252	hco-miR-235	534	526	08:01:00	0	-17.46	-9.3	-8.16	-32.74	-27.08	-5.66	-11.79	DSS	pita	g12252.t1:3utr	g12252.t1	g12252	g12252	PRJEB506:HCOI01398000	HCOI01398000	HCISE01398000	Caenorhabditis elegans	WBGene00009141
22461	augustus_model_g14842	hco-miR-235	969	961	08:01:00	0	-18.14	-9.3	-8.84	-19.58	-13.29	-6.28	-11.85	DSS	pita	g14842.t1:3utr	g14842.t1	g14842
22538	augustus_model_g14811	hco-miR-235	386	378	08:01:00	0	-26.4	-9.3	-17.1	-40.56	-31.34	-9.21	-17.18	DSS	pita	g14811.t1:3utr	g14811.t1	g14811	g14811	PRJEB506:HCOI01411200	HCOI01411200	HCISE01411200	Caenorhabditis elegans	WBGene00013129
22541	augustus_model_g2359	hco-miR-235	473	465	08:01:00	0	-19.01	-9.3	-9.71	-40.3	-32.13	-8.16	-10.84	DSS	pita	g2359.t1:3utr	g2359.t1	g2359
22614	augustus_model_g14805	hco-miR-235	638	630	08:01:00	0	-17.64	-9.3	-8.34	-43.52	-36.76	-6.76	-10.87	DSS	pita	g14805.t1:3utr	g14805.t1	g14805
22616	augustus_model_g386	hco-miR-235	644	636	08:01:00	0	-21.41	-8	-13.41	-40.24	-29.38	-10.86	-10.54	DSS	pita	g386.t1:3utr	g386.t1	g386	g386	PRJEB506:HCOI01416400	HCOI01416400	HCISE01416400	Caenorhabditis elegans	WBGene00007100
22694	augustus_model_g14780	hco-miR-235	317	309	08:01:00	0	-21	-9.3	-11.7	-37.31	-27.78	-9.53	-11.46	DSS	pita	g14780.t1:3utr	g14780.t1	g14780	g14780	PRJEB506:HCOI01420600	HCOI01420600	HCISE01420600	Caenorhabditis elegans	WBGene00013039
22695	augustus_model_g355	hco-miR-235	638	630	08:01:00	0	-20	-3.6	-16.4	-38.28	-29.47	-8.8	-11.19	DSS	pita	g355.t1:3utr	g355.t1	g355	g355	PRJEB506:HCOI01421100	HCOI01421100	HCISE01421100	Caenorhabditis elegans	WBGene00018249
22696	augustus_model_g356	hco-miR-235	830	822	08:01:00	0	-20	-3.6	-16.4	-38.28	-29.47	-8.8	-11.19	DSS	pita	g356.t1:3utr	g356.t1	g356
22698	augustus_model_g14796	hco-miR-235	627	619	08:01:00	0	-17	-3.6	-13.4	-45.81	-38.89	-6.91	-10.08	DSS	pita	g14796.t1:3utr	g14796.t1	g14796	g14796	PRJEB506:HCOI01418600	HCOI01418600	HCISE01418600	Caenorhabditis elegans	WBGene00017777
22826	augustus_model_g18418	hco-miR-235	792	784	08:01:00	0	-20.9	-9.3	-11.6	-45.08	-37.03	-8.04	-12.85	DSS	pita	g18418.t1:3utr	g18418.t1	g18418	g18418	PRJEB506:HCOI00138000	HCOI00138000	HCISE00138000	Caenorhabditis elegans	WBGene00022675
22827	augustus_model_g9139	hco-miR-235	165	157	08:01:00	0	-21.35	-5.1	-16.25	-34.51	-25.86	-8.65	-12.69	DSS	pita	g9139.t1:3utr	g9139.t1	g9139
22980	augustus_model_g269	hco-miR-235	668	660	08:01:00	0	-16.15	-3.6	-12.55	-51.98	-47.45	-4.52	-11.62	DSS	pita	g269.t1:3utr	g269.t1	g269	g269	PRJEB506:HCOI01434700	HCOI01434700	HCISE01434700	Caenorhabditis elegans	WBGene00006735
22983	augustus_model_g250	hco-miR-235	573	565	08:01:00	0	-13.5	-5.5	-8	-27.25	-24.19	-3.05	-10.44	DSS	pita	g250.t1:3utr	g250.t1	g250	g250	PRJEB506:HCOI01437400	HCOI01437400	HCISE01437400	Caenorhabditis elegans	WBGene00010473
23055	augustus_model_g211	hco-miR-235	680	672	08:01:00	0	-21.31	-9.3	-12.01	-41.2	-33.04	-8.16	-13.14	DSS	pita	g211.t1:3utr	g211.t1	g211
23057	augustus_model_g14727	hco-miR-235	130	122	08:01:00	0	-15.3	-9.3	-6	-21.99	-17.62	-4.37	-10.92	DSS	pita	g14727.t1:3utr	g14727.t1	g14727	g14727	PRJEB506:HCOI01440800	HCOI01440800	HCISE01440800	Caenorhabditis elegans	WBGene00021758
23058	augustus_model_g6850	hco-miR-235	727	719	08:01:00	0	-18.23	-9	-9.23	-45.43	-37.43	-7.99	-10.23	DSS	pita	g6850.t1:3utr	g6850.t1	g6850	g6850	PRJEB506:HCOI01439700	HCOI01439700	HCISE01439700	Caenorhabditis elegans	WBGene00003220
23130	model_lgic_g6385.t1	hco-miR-235	375	367	08:01:00	0	-22.9	-6.5	-16.4	-50.62	-38.63	-11.98	-10.91	DSS	pita	model_lgic_g6385.t1	model_lgic_g6385.t1	model_lgic_g6385.t1	model_lgic_g6385.t1	PRJEB506:HCOI01449000	HCOI01449000	HCISE01449000	Caenorhabditis elegans	WBGene00008993
23131	augustus_model_g14705	hco-miR-235	717	709	08:01:00	0	-19.2	-3	-16.2	-40.87	-32.41	-8.45	-10.74	DSS	pita	g14705.t1:3utr	g14705.t1	g14705
23203	augustus_model_g164	hco-miR-235	404	396	08:01:00	0	-18.6	-9.3	-9.3	-28.45	-21.17	-7.28	-11.31	DSS	pita	g164.t1:3utr	g164.t1	g164	g164	PRJEB506:HCOI01450000	HCOI01450000	HCISE01450000	Caenorhabditis elegans	WBGene00021281
23204	augustus_model_g155	hco-miR-235	282	274	08:01:00	0	-19.36	-9	-10.36	-36.95	-28.16	-8.79	-10.56	DSS	pita	g155.t1:3utr	g155.t1	g155
23284	augustus_model_g138	hco-miR-235	799	791	08:01:00	0	-17.53	-6.5	-11.03	-43.76	-38.52	-5.24	-12.28	DSS	pita	g138.t1:3utr	g138.t1	g138
23285	augustus_model_g117	hco-miR-235	442	434	08:01:00	0	-15.61	-9.3	-6.31	-45.29	-40.48	-4.81	-10.79	DSS	pita	g117.t1:3utr	g117.t1	g117	g117	PRJEB506:HCOI01460000	HCOI01460000	HCISE01460000	Caenorhabditis elegans	WBGene00001621
23286	augustus_model_g21180	hco-miR-235	884	876	08:01:00	0	-12.67	-9.3	-3.37	-30.04	-27.49	-2.54	-10.12	DSS	pita	g21180.t1:3utr	g21180.t1	g21180	g21180	PRJEB506:HCOI01456100	HCOI01456100	HCISE01456100	Caenorhabditis elegans	WBGene00018409
23367	augustus_model_g93	hco-miR-235	379	371	08:01:00	0	-18.35	-9.3	-9.05	-34.38	-30.93	-3.45	-14.89	DSS	pita	g93.t1:3utr	g93.t1	g93
23454	augustus_model_g43	hco-miR-235	309	301	08:01:00	0	-22.51	-8	-14.51	-43.5	-34.25	-9.25	-13.25	DSS	pita	g43.t1:3utr	g43.t1	g43	g43	PRJEB506:HCOI01467900	HCOI01467900	HCISE01467900	Caenorhabditis elegans	WBGene00011291
23456	augustus_model_g42	hco-miR-235	834	826	08:01:00	0	-18.2	-9.3	-8.9	-37.63	-30.47	-7.15	-11.04	DSS	pita	g42.t1:3utr	g42.t1	g42
23458	augustus_model_g30	hco-miR-235	783	775	08:01:00	0	-22.81	-5.1	-17.71	-51.69	-39.1	-12.59	-10.21	DSS	pita	g30.t1:3utr	g30.t1	g30
23771	augustus_model_g21725	hco-miR-235	119	111	08:01:00	0	-20	-9	-11	-30.92	-22.31	-8.61	-11.38	DSS	pita	g21725.t1:3utr	g21725.t1	g21725	g21725	PRJEB506:HCOI01487700	HCOI01487700	HCISE01487700	Caenorhabditis elegans	WBGene00015135
23940	augustus_model_g14533	hco-miR-235	113	105	08:01:00	0	-33	-9.3	-23.7	-38.39	-23.59	-14.8	-18.19	DSS	pita	g14533.t1:3utr	g14533.t1	g14533
23997	augustus_model_g21633	hco-miR-235	571	563	08:01:00	0	-25.41	-8.1	-17.31	-39.25	-30.07	-9.18	-16.22	DSS	pita	g21633.t1:3utr	g21633.t1	g21633
23998	augustus_model_g21647	hco-miR-235	903	895	08:01:00	0	-22.2	-9	-13.2	-36.7	-27.18	-9.52	-12.67	DSS	pita	g21647.t1:3utr	g21647.t1	g21647	g21647	PRJEB506:HCOI01501500	HCOI01501500	HCISE01501500	Caenorhabditis elegans	WBGene00000111
24076	augustus_model_g14494	hco-miR-235	823	815	08:01:00	0	-14.93	-9.3	-5.63	-43.38	-38.45	-4.92	-10	DSS	pita	g14494.t1:3utr	g14494.t1	g14494	g14494	PRJEB506:HCOI01507400	HCOI01507400	HCISE01507400	Caenorhabditis elegans	WBGene00003939
24292	augustus_model_g14444	hco-miR-235	893	885	08:01:00	0	-24	-9.3	-14.7	-49.75	-41.66	-8.09	-15.9	DSS	pita	g14444.t1:3utr	g14444.t1	g14444
24294	augustus_model_g21513	hco-miR-235	213	205	08:01:00	0	-24.55	-9.3	-15.25	-35.8	-25.16	-10.64	-13.9	DSS	pita	g21513.t1:3utr	g21513.t1	g21513
24367	augustus_model_g21443	hco-miR-235	403	395	08:01:00	0	-24.5	-9.3	-15.2	-35.36	-23.08	-12.27	-12.22	DSS	pita	g21443.t1:3utr	g21443.t1	g21443	g21443	PRJEB506:HCOI01530900	HCOI01530900	HCISE01530900	Caenorhabditis elegans	WBGene00007731
24749	augustus_model_g14296	hco-miR-235	960	952	08:01:00	0	-28.3	-9	-19.3	-33.13	-24.21	-8.92	-19.37	DSS	pita	g14296.t1:3utr	g14296.t1	g14296
24754	augustus_model_g21331	hco-miR-235	501	493	08:01:00	0	-17.33	-8.1	-9.23	-36.51	-29.25	-7.25	-10.07	DSS	pita	g21331.t1:3utr	g21331.t1	g21331	g21331	PRJEB506:HCOI01552100	HCOI01552100	HCISE01552100	Caenorhabditis elegans	WBGene00020417
24817	augustus_model_g19874	hco-miR-235	509	501	08:01:00	0	-23.16	-9.3	-13.86	-55.58	-47.36	-8.22	-14.93	DSS	pita	g19874.t1:3utr	g19874.t1	g19874	g19874	PRJEB506:HCOI01560000	HCOI01560000	HCISE01560000	Caenorhabditis elegans	WBGene00000235
24819	augustus_model_g14264	hco-miR-235	789	781	08:01:00	0	-20	-8	-12	-35.03	-28.27	-6.75	-13.24	DSS	pita	g14264.t1:3utr	g14264.t1	g14264	g14264	PRJEB506:HCOI01560800	HCOI01560800	HCISE01560800	Caenorhabditis elegans	WBGene00008430
25215	augustus_model_g19847	hco-miR-235	33	25	08:01:00	0	-21.5	-2.5	-19	-18.32	-8.4	-9.92	-11.57	DSS	pita	g19847.t1:3utr	g19847.t1	g19847	g19847	PRJEB506:HCOI01586000	HCOI01586000	HCISE01586000	Caenorhabditis elegans	WBGene00008851
25354	augustus_model_g9012	hco-miR-235	262	254	08:01:00	0	-17.53	-3	-14.53	-45.09	-38.31	-6.78	-10.74	DSS	pita	g9012.t1:3utr	g9012.t1	g9012	g9012	PRJEB506:HCOI00153600	HCOI00153600	HCISE00153600	Caenorhabditis elegans	WBGene00008300
25504	augustus_model_g14144	hco-miR-235	543	535	08:01:00	0	-22.8	-8.1	-14.7	-39.35	-28.02	-11.32	-11.47	DSS	pita	g14144.t1:3utr	g14144.t1	g14144	g14144	PRJEB506:HCOI01598900	HCOI01598900	HCISE01598900	Caenorhabditis elegans	WBGene00016245
25594	augustus_model_g21085	hco-miR-235	565	557	08:01:00	0	-20.2	-4.2	-16	-36.21	-29.89	-6.31	-13.88	DSS	pita	g21085.t1:3utr	g21085.t1	g21085
25736	augustus_model_g14068	hco-miR-235	383	375	08:01:00	0	-19.2	-8.1	-11.1	-44.25	-36.04	-8.2	-10.99	DSS	pita	g14068.t1:3utr	g14068.t1	g14068	g14068	PRJEB506:HCOI01614700	HCOI01614700	HCISE01614700	Caenorhabditis elegans	WBGene00020149
25737	augustus_model_g14081	hco-miR-235	400	392	08:01:00	0	-21.1	-6.3	-14.8	-45.65	-35.49	-10.15	-10.94	DSS	pita	g14081.t1:3utr	g14081.t1	g14081	g14081	PRJEB506:HCOI01613500	HCOI01613500	HCISE01613500	Caenorhabditis elegans	WBGene00002251
25739	augustus_model_g14086	hco-miR-235	375	367	08:01:00	0	-18.8	-6.3	-12.5	-31.3	-22.96	-8.33	-10.46	DSS	pita	g14086.t1:3utr	g14086.t1	g14086
25816	augustus_model_g20995	hco-miR-235	258	250	08:01:00	0	-27.2	-9.3	-17.9	-54.91	-42.79	-12.11	-15.08	DSS	pita	g20995.t1:3utr	g20995.t1	g20995	g20995	PRJEB506:HCOI01619400	HCOI01619400	HCISE01619400	Caenorhabditis elegans	WBGene00014023
25818	augustus_model_g14064	hco-miR-235	522	514	08:01:00	0	-13.76	-3.6	-10.16	-33.06	-30.71	-2.34	-11.41	DSS	pita	g14064.t1:3utr	g14064.t1	g14064	g14064	PRJEB506:HCOI01618600	HCOI01618600	HCISE01618600	Caenorhabditis elegans	WBGene00000284
25819	augustus_model_g12022	hco-miR-235	639	631	08:01:00	0	-22.3	-4.2	-18.1	-44.63	-33.65	-10.97	-11.32	DSS	pita	g12022.t1:3utr	g12022.t1	g12022	g12022	PRJEB506:HCOI01620300	HCOI01620300	HCISE01620300	Caenorhabditis elegans	WBGene00014092
25962	augustus_model_g14020	hco-miR-235	60	52	08:01:00	0	-23.09	-8	-15.09	-31.65	-20.74	-10.91	-12.17	DSS	pita	g14020.t1:3utr	g14020.t1	g14020
26098	augustus_model_g20857	hco-miR-235	689	681	08:01:00	0	-22.83	-9.3	-13.53	-46.59	-38.7	-7.88	-14.94	DSS	pita	g20857.t1:3utr	g20857.t1	g20857	g20857	PRJEB506:HCOI01641400	HCOI01641400	HCISE01641400	Caenorhabditis elegans	WBGene00008567
26099	augustus_model_g13960	hco-miR-235	468	460	08:01:00	0	-21	-8.1	-12.9	-45.61	-37.55	-8.06	-12.93	DSS	pita	g13960.t1:3utr	g13960.t1	g13960
26261	augustus_model_g9014	hco-miR-235	465	457	08:01:00	0	-21.3	-9.3	-12	-52.91	-41.74	-11.17	-10.12	DSS	pita	g9014.t1:3utr	g9014.t1	g9014
26397	augustus_model_g19389	hco-miR-235	622	614	08:01:00	0	-21.08	-9.3	-11.78	-47.03	-37.67	-9.35	-11.72	DSS	pita	g19389.t1:3utr	g19389.t1	g19389	g19389	PRJEB506:HCOI01658900	HCOI01658900	HCISE01658900	Caenorhabditis elegans	WBGene00017319
26461	augustus_model_g3412	hco-miR-235	318	310	08:01:00	0	-21.42	-9.3	-12.12	-43.91	-35.75	-8.16	-13.25	DSS	pita	g3412.t1:3utr	g3412.t1	g3412	g3412	PRJEB506:HCOI01661100	HCOI01661100	HCISE01661100	Caenorhabditis elegans	WBGene00019868
26462	augustus_model_g3420	hco-miR-235	318	310	08:01:00	0	-21.42	-9.3	-12.12	-43.91	-35.75	-8.16	-13.25	DSS	pita	g3420.t1:3utr	g3420.t1	g3420	g3420	PRJEB506:HCOI01662100	HCOI01662100	HCISE01662100	Caenorhabditis elegans	WBGene00019868
26695	augustus_model_g19367	hco-miR-235	966	958	08:01:00	0	-18.15	-9.3	-8.85	-33.95	-29.8	-4.14	-14	DSS	pita	g19367.t1:3utr	g19367.t1	g19367	g19367	PRJEB506:HCOI01677600	HCOI01677600	HCISE01677600	Caenorhabditis elegans	WBGene00013854
26697	augustus_model_g19763	hco-miR-235	222	214	08:01:00	0	-20.1	-3	-17.1	-39.18	-32.21	-6.96	-13.13	DSS	pita	g19763.t1:3utr	g19763.t1	g19763	g19763	PRJEB506:HCOI01680500	HCOI01680500	HCISE01680500	Caenorhabditis elegans	WBGene00021534
26700	augustus_model_g19373	hco-miR-235	517	509	08:01:00	0	-22.2	-9.3	-12.9	-39.8	-28.42	-11.38	-10.81	DSS	pita	g19373.t1:3utr	g19373.t1	g19373	g19373	PRJEB506:HCOI01678200	HCOI01678200	HCISE01678200	Caenorhabditis elegans	WBGene00002227
26702	augustus_model_g19361	hco-miR-235	284	276	08:01:00	0	-17.5	-8.1	-9.4	-40.23	-33.06	-7.16	-10.33	DSS	pita	g19361.t1:3utr	g19361.t1	g19361
26764	augustus_model_g13778	hco-miR-235	866	858	08:01:00	0	-17.62	-3.6	-14.02	-40.02	-34.45	-5.56	-12.05	DSS	pita	g13778.t1:3utr	g13778.t1	g13778
26928	augustus_model_g19348	hco-miR-235	408	400	08:01:00	0	-16.02	-4.2	-11.82	-36.73	-32.88	-3.84	-12.17	DSS	pita	g19348.t1:3utr	g19348.t1	g19348	g19348	PRJEB506:HCOI01695700	HCOI01695700	HCISE01695700	Caenorhabditis elegans	WBGene00018611
27055	augustus_model_g19948	hco-miR-235	454	446	08:01:00	0	-15.07	-4.2	-10.87	-40.08	-35.63	-4.45	-10.61	DSS	pita	g19948.t1:3utr	g19948.t1	g19948
27264	augustus_model_g19551	hco-miR-235	142	134	08:01:00	0	-19.5	-9.3	-10.2	-49.26	-40.46	-8.8	-10.69	DSS	pita	g19551.t1:3utr	g19551.t1	g19551
27311	augustus_model_g13570	hco-miR-235	514	506	08:01:00	0	-24.82	-0.12	-24.7	-45.94	-34.59	-11.34	-13.47	DSS	pita	g13570.t1:3utr	g13570.t1	g13570
27312	augustus_model_g11735	hco-miR-235	746	738	08:01:00	0	-19	-9.3	-9.7	-39.8	-32.44	-7.36	-11.63	DSS	pita	g11735.t1:3utr	g11735.t1	g11735
27388	augustus_model_g13548	hco-miR-235	686	678	08:01:00	0	-18.4	-3.6	-14.8	-26.7	-20.9	-5.8	-12.59	DSS	pita	g13548.t1:3utr	g13548.t1	g13548	g13548	PRJEB506:HCOI01730600	HCOI01730600	HCISE01730600	Caenorhabditis elegans	WBGene00018369
27473	augustus_model_g13533	hco-miR-235	842	834	08:01:00	0	-17.3	1.7	-19	-42.22	-38.4	-3.82	-13.47	DSS	pita	g13533.t1:3utr	g13533.t1	g13533	g13533	PRJEB506:HCOI01733800	HCOI01733800	HCISE01733800	Caenorhabditis elegans	WBGene00007492
27474	augustus_model_g13534	hco-miR-235	847	839	08:01:00	0	-17.3	1.7	-19	-42.22	-38.4	-3.82	-13.47	DSS	pita	g13534.t1:3utr	g13534.t1	g13534	g13534	PRJEB506:HCOI01733900	HCOI01733900	HCISE01733900	Caenorhabditis elegans	WBGene00001132
27481	augustus_model_g13531	hco-miR-235	454	446	08:01:00	0	-18.47	-9.3	-9.17	-33.34	-25.75	-7.59	-10.87	DSS	pita	g13531.t1:3utr	g13531.t1	g13531	g13531	PRJEB506:HCOI01733600	HCOI01733600	HCISE01733600	Caenorhabditis elegans	WBGene00020732
27622	augustus_model_g13468	hco-miR-235	601	593	08:01:00	0	-22.8	-9.3	-13.5	-42.2	-33.64	-8.56	-14.23	DSS	pita	g13468.t1:3utr	g13468.t1	g13468	g13468	PRJEB506:HCOI01746900	HCOI01746900	HCISE01746900	Caenorhabditis elegans	WBGene00018160
27623	augustus_model_g16530	hco-miR-235	260	252	08:01:00	0	-18.32	-6.5	-11.82	-37.78	-29.62	-8.15	-10.16	DSS	pita	g16530.t1:3utr	g16530.t1	g16530	g16530	PRJEB506:HCOI01746300	HCOI01746300	HCISE01746300	Caenorhabditis elegans	WBGene00018290
27624	augustus_model_g16531	hco-miR-235	841	833	08:01:00	0	-18.32	-6.5	-11.82	-37.78	-29.62	-8.15	-10.16	DSS	pita	g16531.t1:3utr	g16531.t1	g16531	g16531	PRJEB506:HCOI01746400	HCOI01746400	HCISE01746400	Caenorhabditis elegans	WBGene00018286
27966	augustus_model_g13008	hco-miR-235	495	487	08:01:00	0	-19.8	-9.3	-10.5	-43.12	-36.95	-6.17	-13.62	DSS	pita	g13008.t1:3utr	g13008.t1	g13008
27968	augustus_model_g13398	hco-miR-235	1000	992	08:01:00	0	-24.74	-0.04	-24.7	-35.89	-22.84	-13.04	-11.69	DSS	pita	g13398.t1:3utr	g13398.t1	g13398
27970	augustus_model_g16440	hco-miR-235	443	435	08:01:00	0	-26.2	-9	-17.2	-43.97	-29.21	-14.75	-11.44	DSS	pita	g16440.t1:3utr	g16440.t1	g16440
27971	augustus_model_g13398	hco-miR-235	93	85	08:01:00	0	-20	-9.3	-10.7	-32.5	-23.83	-8.66	-11.33	DSS	pita	g13398.t1:3utr	g13398.t1	g13398
28134	augustus_model_g16398	hco-miR-235	613	605	08:01:00	0	-22.75	-6.5	-16.25	-55	-44.93	-10.06	-12.68	DSS	pita	g16398.t1:3utr	g16398.t1	g16398
28198	augustus_model_g2935	hco-miR-235	876	868	08:01:00	0	-14.9	-5.7	-9.2	-42.76	-38.25	-4.51	-10.38	DSS	pita	g2935.t1:3utr	g2935.t1	g2935
28258	augustus_model_g16338	hco-miR-235	264	256	08:01:00	0	-22.5	-4.2	-18.3	-48.52	-39.43	-9.09	-13.4	DSS	pita	g16338.t1:3utr	g16338.t1	g16338
28341	augustus_model_g16299	hco-miR-235	403	395	08:01:00	0	-18.6	-9.3	-9.3	-28.69	-21.41	-7.28	-11.31	DSS	pita	g16299.t1:3utr	g16299.t1	g16299
28416	augustus_model_g19251	hco-miR-235	616	608	08:01:00	0	-19.8	-9.3	-10.5	-45.43	-37.4	-8.03	-11.76	DSS	pita	g19251.t1:3utr	g19251.t1	g19251
28487	augustus_model_g12828	hco-miR-235	275	267	08:01:00	0	-19.54	-9.3	-10.24	-46.18	-38.83	-7.35	-12.18	DSS	pita	g12828.t1:3utr	g12828.t1	g12828
28568	augustus_model_g12778	hco-miR-235	647	639	08:01:00	0	-19	-9	-10	-48.76	-41.05	-7.7	-11.29	DSS	pita	g12778.t1:3utr	g12778.t1	g12778
28709	augustus_model_g19242	hco-miR-235	76	68	08:01:00	0	-20.81	-9	-11.81	-34.65	-29.33	-5.31	-15.49	DSS	pita	g19242.t1:3utr	g19242.t1	g19242
28786	augustus_model_g13294	hco-miR-235	93	85	08:01:00	0	-15.56	-1.16	-14.4	-47.06	-41.74	-5.32	-10.23	DSS	pita	g13294.t1:3utr	g13294.t1	g13294
28984	augustus_model_g12632	hco-miR-235	963	955	08:01:00	0	-17.6	-3.6	-14	-27.03	-22.36	-4.67	-12.92	DSS	pita	g12632.t1:3utr	g12632.t1	g12632
29157	augustus_model_g12560	hco-miR-235	373	365	08:01:00	0	-16.6	-8.1	-8.5	-34.78	-29.48	-5.29	-11.3	DSS	pita	g12560.t1:3utr	g12560.t1	g12560
29158	augustus_model_g12561	hco-miR-235	589	581	08:01:00	0	-16.6	-8.1	-8.5	-34.78	-29.48	-5.29	-11.3	DSS	pita	g12561.t1:3utr	g12561.t1	g12561
29269	augustus_model_g16532	hco-miR-235	283	275	08:01:00	0	-15.6	-6.9	-8.7	-33.34	-29.34	-4	-11.59	DSS	pita	g16532.t1:3utr	g16532.t1	g16532
29348	augustus_model_g12477	hco-miR-235	877	869	08:01:00	0	-17.59	-9.3	-8.29	-45.38	-39.54	-5.83	-11.75	DSS	pita	g12477.t1:3utr	g12477.t1	g12477
29476	augustus_model_g12427	hco-miR-235	569	561	08:01:00	0	-18.61	-9	-9.61	-42.25	-34.21	-8.03	-10.57	DSS	pita	g12427.t1:3utr	g12427.t1	g12427
29477	augustus_model_g12427	hco-miR-235	908	900	08:01:00	0	-18.61	-9	-9.61	-40.96	-32.82	-8.13	-10.47	DSS	pita	g12427.t1:3utr	g12427.t1	g12427
29611	augustus_model_g12344	hco-miR-235	677	669	08:01:00	0	-22.46	-9.3	-13.16	-33.8	-24.39	-9.4	-13.05	DSS	pita	g12344.t1:3utr	g12344.t1	g12344
30191	augustus_model_g2627	hco-miR-235	161	153	08:01:00	0	-19.1	-9	-10.1	-35.41	-26.63	-8.77	-10.32	DSS	pita	g2627.t1:3utr	g2627.t1	g2627
30256	augustus_model_g12066	hco-miR-235	193	185	08:01:00	0	-22.03	-5.1	-16.93	-41.08	-35.32	-5.76	-16.26	DSS	pita	g12066.t1:3utr	g12066.t1	g12066
30257	augustus_model_g12066	hco-miR-235	368	360	08:01:00	0	-22.03	-5.1	-16.93	-57.97	-50.27	-7.7	-14.32	DSS	pita	g12066.t1:3utr	g12066.t1	g12066
30331	augustus_model_g12013	hco-miR-235	183	175	08:01:00	0	-19.8	-3.6	-16.2	-43.84	-34.16	-9.67	-10.12	DSS	pita	g12013.t1:3utr	g12013.t1	g12013
30479	augustus_model_g11941	hco-miR-235	1000	992	08:01:00	0	-16.3	-9.3	-7	-16.05	-11.79	-4.25	-12.04	DSS	pita	g11941.t1:3utr	g11941.t1	g11941
30775	augustus_model_g11830	hco-miR-235	420	412	08:01:00	0	-23.1	-8	-15.1	-44.85	-33.53	-11.31	-11.78	DSS	pita	g11830.t1:3utr	g11830.t1	g11830
30776	augustus_model_g1839	hco-miR-235	690	682	08:01:00	0	-21.2	-9.3	-11.9	-29.17	-19.65	-9.52	-11.67	DSS	pita	g1839.t1:3utr	g1839.t1	g1839
30778	augustus_model_g11806	hco-miR-235	778	770	08:01:00	0	-18.25	-6.9	-11.35	-46.86	-39.46	-7.4	-10.84	DSS	pita	g11806.t1:3utr	g11806.t1	g11806
30850	augustus_model_g590	hco-miR-235	272	264	08:01:00	0	-17.05	-3.6	-13.45	-34.78	-28.53	-6.25	-10.79	DSS	pita	g590.t1:3utr	g590.t1	g590
30851	augustus_model_g591	hco-miR-235	634	626	08:01:00	0	-17.05	-3.6	-13.45	-34.78	-28.53	-6.25	-10.79	DSS	pita	g591.t1:3utr	g591.t1	g591
31089	augustus_model_g9780	hco-miR-235	745	737	08:01:00	0	-27.1	-9.3	-17.8	-32.1	-20.15	-11.94	-15.15	DSS	pita	g9780.t1:3utr	g9780.t1	g9780
31091	augustus_model_g19020	hco-miR-235	613	605	08:01:00	0	-19.3	-9.3	-10	-58.24	-53.56	-4.68	-14.61	DSS	pita	g19020.t1:3utr	g19020.t1	g19020
31092	augustus_model_g19020	hco-miR-235	528	520	08:01:00	0	-24.1	-9.3	-14.8	-58.05	-47.88	-10.16	-13.93	DSS	pita	g19020.t1:3utr	g19020.t1	g19020
31093	augustus_model_g11749	hco-miR-235	856	848	08:01:00	0	-22.21	-9.3	-12.91	-61.7	-51.23	-10.46	-11.74	DSS	pita	g11749.t1:3utr	g11749.t1	g11749
31181	augustus_model_g11668	hco-miR-235	89	81	08:01:00	0	-21.8	-8.1	-13.7	-36.9	-26.51	-10.38	-11.41	DSS	pita	g11668.t1:3utr	g11668.t1	g11668
31264	augustus_model_g11667	hco-miR-235	477	469	08:01:00	0	-15.29	-9.3	-5.99	-38.81	-33.56	-5.24	-10.04	DSS	pita	g11667.t1:3utr	g11667.t1	g11667
31330	augustus_model_g11621	hco-miR-235	809	801	08:01:00	0	-26.45	-6.5	-19.95	-47.79	-36.24	-11.54	-14.9	DSS	pita	g11621.t1:3utr	g11621.t1	g11621
31401	augustus_model_g20496	hco-miR-235	344	336	08:01:00	0	-17.3	-8.1	-9.2	-28.91	-24.84	-4.06	-13.23	DSS	pita	g20496.t1:3utr	g20496.t1	g20496
31402	augustus_model_g20497	hco-miR-235	724	716	08:01:00	0	-21.7	-2.9	-18.8	-45.18	-34.1	-11.07	-10.62	DSS	pita	g20497.t1:3utr	g20497.t1	g20497
31472	augustus_model_g11571	hco-miR-235	833	825	08:01:00	0	-19.55	-8.1	-11.45	-42.62	-36.5	-6.11	-13.43	DSS	pita	g11571.t1:3utr	g11571.t1	g11571
31475	augustus_model_g11568	hco-miR-235	75	67	08:01:00	0	-17.71	-6.9	-10.81	-49.01	-42.05	-6.96	-10.74	DSS	pita	g11568.t1:3utr	g11568.t1	g11568
31540	augustus_model_g10712	hco-miR-235	638	630	08:01:00	0	-21.6	-3	-18.6	-38.01	-28.5	-9.5	-12.09	DSS	pita	g10712.t1:3utr	g10712.t1	g10712
31699	augustus_model_g14328	hco-miR-235	970	962	08:01:00	0	-19.19	-5.5	-13.69	-34.02	-26.57	-7.44	-11.74	DSS	pita	g14328.t1:3utr	g14328.t1	g14328
31760	augustus_model_g18917	hco-miR-235	611	603	08:01:00	0	-19.8	-9.3	-10.5	-32.56	-26.19	-6.37	-13.42	DSS	pita	g18917.t1:3utr	g18917.t1	g18917
31844	augustus_model_g18286	hco-miR-235	755	747	08:01:00	0	-17.5	-3.6	-13.9	-34.07	-30.93	-3.14	-14.35	DSS	pita	g18286.t1:3utr	g18286.t1	g18286
31940	augustus_model_g11411	hco-miR-235	759	751	08:01:00	0	-20.26	-9	-11.26	-34	-25.23	-8.76	-11.49	DSS	pita	g11411.t1:3utr	g11411.t1	g11411
31941	augustus_model_g11412	hco-miR-235	229	221	08:01:00	0	-20.26	-9	-11.26	-34	-25.23	-8.76	-11.49	DSS	pita	g11412.t1:3utr	g11412.t1	g11412
32065	augustus_model_g11322	hco-miR-235	439	431	08:01:00	0	-18.5	-8	-10.5	-35.92	-30.03	-5.88	-12.61	DSS	pita	g11322.t1:3utr	g11322.t1	g11322
32120	augustus_model_g2723	hco-miR-235	735	727	08:01:00	0	-22.45	-9.3	-13.15	-44.26	-35.77	-8.49	-13.95	DSS	pita	g2723.t1:3utr	g2723.t1	g2723
32197	augustus_model_g11203	hco-miR-235	421	413	08:01:00	0	-20.6	-9.3	-11.3	-49.79	-39.65	-10.14	-10.45	DSS	pita	g11203.t1:3utr	g11203.t1	g11203
32261	augustus_model_g18876	hco-miR-235	692	684	08:01:00	0	-17.84	-9.3	-8.54	-48.28	-43.26	-5.02	-12.82	DSS	pita	g18876.t1:3utr	g18876.t1	g18876
32416	augustus_model_g11105	hco-miR-235	362	354	08:01:00	0	-24.82	-0.12	-24.7	-46.24	-34.88	-11.35	-13.46	DSS	pita	g11105.t1:3utr	g11105.t1	g11105
32420	model_lgic_g9809.t1	hco-miR-235	45	37	08:01:00	0	-16.8	-6.9	-9.9	-26.69	-20.59	-6.09	-10.7	DSS	pita	model_lgic_g9809.t1	model_lgic_g9809.t1	model_lgic_g9809.t1
32472	augustus_model_g11055	hco-miR-235	375	367	08:01:00	0	-18.2	-8.1	-10.1	-36.35	-28.89	-7.46	-10.73	DSS	pita	g11055.t1:3utr	g11055.t1	g11055
32728	augustus_model_g10957	hco-miR-235	801	793	08:01:00	0	-20	-6.9	-13.1	-40.53	-32.66	-7.86	-12.13	DSS	pita	g10957.t1:3utr	g10957.t1	g10957
32990	augustus_model_g18823	hco-miR-235	297	289	08:01:00	0	-15	-9.3	-5.7	-35.93	-34.9	-1.02	-13.97	DSS	pita	g18823.t1:3utr	g18823.t1	g18823
33066	augustus_model_g10895	hco-miR-235	603	595	08:01:00	0	-22.71	-9	-13.71	-64.62	-56.56	-8.06	-14.64	DSS	pita	g10895.t1:3utr	g10895.t1	g10895
33343	augustus_model_g10724	hco-miR-235	152	144	08:01:00	0	-19.5	-9.3	-10.2	-50.07	-45.07	-4.99	-14.5	DSS	pita	g10724.t1:3utr	g10724.t1	g10724
33345	augustus_model_g10732	hco-miR-235	621	613	08:01:00	0	-20.3	-6.9	-13.4	-50.12	-40.26	-9.85	-10.44	DSS	pita	g10732.t1:3utr	g10732.t1	g10732
33346	augustus_model_g10743	hco-miR-235	380	372	08:01:00	0	-18.04	-8.1	-9.94	-63.39	-55.44	-7.95	-10.08	DSS	pita	g10743.t1:3utr	g10743.t1	g10743
33577	augustus_model_g10344	hco-miR-235	180	172	08:01:00	0	-20.73	-6.9	-13.83	-36.93	-28.33	-8.6	-12.12	DSS	pita	g10344.t1:3utr	g10344.t1	g10344	g10344	PRJEB506:HCOI00014200	HCOI00014200	HCISE00014200	Caenorhabditis elegans	WBGene00000156
34023	augustus_model_g10453	hco-miR-235	786	778	08:01:00	0	-27.3	-9.3	-18	-46.54	-38.43	-8.11	-19.18	DSS	pita	g10453.t1:3utr	g10453.t1	g10453
34024	augustus_model_g6663	hco-miR-235	235	227	08:01:00	0	-21.31	-8.1	-13.21	-53.67	-46.92	-6.74	-14.56	DSS	pita	g6663.t1:3utr	g6663.t1	g6663
34191	augustus_model_g18248	hco-miR-235	666	658	08:01:00	0	-17.9	-4.2	-13.7	-41.3	-34.95	-6.35	-11.54	DSS	pita	g18248.t1:3utr	g18248.t1	g18248	g18248	PRJEB506:HCOI00208500	HCOI00208500	HCISE00208500	Caenorhabditis elegans	WBGene00001725
34278	augustus_model_g8653	hco-miR-235	799	791	08:01:00	0	-20	-8	-12	-41.61	-32.54	-9.06	-10.93	DSS	pita	g8653.t1:3utr	g8653.t1	g8653
34361	augustus_model_g8635	hco-miR-235	788	780	08:01:00	0	-23.55	-9	-14.55	-66.03	-56.16	-9.87	-13.67	DSS	pita	g8635.t1:3utr	g8635.t1	g8635	g8635	PRJEB506:HCOI00216700	HCOI00216700	HCISE00216700	Caenorhabditis elegans	WBGene00022739
34497	augustus_model_g8552	hco-miR-235	59	51	08:01:00	0	-21.8	-9.3	-12.5	-36.24	-27.63	-8.6	-13.19	DSS	pita	g8552.t1:3utr	g8552.t1	g8552	g8552	PRJEB506:HCOI00230200	HCOI00230200	HCISE00230200	Caenorhabditis elegans	WBGene00021357
34498	augustus_model_g8562	hco-miR-235	823	815	08:01:00	0	-20.7	-9	-11.7	-34.65	-25.68	-8.96	-11.73	DSS	pita	g8562.t1:3utr	g8562.t1	g8562	g8562	PRJEB506:HCOI00227600	HCOI00227600	HCISE00227600	Caenorhabditis elegans	WBGene00003865
34581	augustus_model_g20341	hco-miR-235	947	939	08:01:00	0	-18.81	-3.6	-15.21	-32.57	-25.39	-7.17	-11.63	DSS	pita	g20341.t1:3utr	g20341.t1	g20341
34637	augustus_model_g8512	hco-miR-235	47	39	08:01:00	0	-19.6	-3.6	-16	-24.19	-16.95	-7.23	-12.36	DSS	pita	g8512.t1:3utr	g8512.t1	g8512	g8512	PRJEB506:HCOI00238900	HCOI00238900	HCISE00238900	Caenorhabditis elegans	WBGene00045056
34707	augustus_model_g20834	hco-miR-235	111	103	08:01:00	0	-21.23	-6.9	-14.33	-45.93	-38.05	-7.88	-13.34	DSS	pita	g20834.t1:3utr	g20834.t1	g20834
34711	augustus_model_g8426	hco-miR-235	481	473	08:01:00	0	-15.5	-6.3	-9.2	-33.98	-28.48	-5.49	-10	DSS	pita	g8426.t1:3utr	g8426.t1	g8426	g8426	PRJEB506:HCOI00247500	HCOI00247500	HCISE00247500	Caenorhabditis elegans	WBGene00004192
34937	augustus_model_g10307	hco-miR-235	317	309	08:01:00	0	-23.6	-9.3	-14.3	-45.97	-35.02	-10.95	-12.64	DSS	pita	g10307.t1:3utr	g10307.t1	g10307	g10307	PRJEB506:HCOI00020300	HCOI00020300	HCISE00020300	Caenorhabditis elegans	WBGene00008380
35182	augustus_model_g8299	hco-miR-235	126	118	08:01:00	0	-16.41	-5.5	-10.91	-40.23	-34.44	-5.79	-10.61	DSS	pita	g8299.t1:3utr	g8299.t1	g8299	g8299	PRJEB506:HCOI00269800	HCOI00269800	HCISE00269800	Caenorhabditis elegans	WBGene00000201
35257	augustus_model_g8229	hco-miR-235	171	163	08:01:00	0	-23.41	-9.3	-14.11	-49.06	-42.82	-6.23	-17.17	DSS	pita	g8229.t1:3utr	g8229.t1	g8229
35317	augustus_model_g10018	hco-miR-235	67	59	08:01:00	0	-21.39	-9	-12.39	-39.07	-30.57	-8.5	-12.88	DSS	pita	g10018.t1:3utr	g10018.t1	g10018
35318	augustus_model_g10017	hco-miR-235	207	199	08:01:00	0	-20.4	-9.3	-11.1	-34.31	-26.01	-8.29	-12.1	DSS	pita	g10017.t1:3utr	g10017.t1	g10017	g10017	PRJEB506:HCOI00280600	HCOI00280600	HCISE00280600	Caenorhabditis elegans	WBGene00017759
35625	augustus_model_g8075	hco-miR-235	438	430	08:01:00	0	-18.1	-9	-9.1	-37.56	-30.66	-6.9	-11.19	DSS	pita	g8075.t1:3utr	g8075.t1	g8075	g8075	PRJEB506:HCOI00303800	HCOI00303800	HCISE00303800	Caenorhabditis elegans	WBGene00001051
35708	augustus_model_g18040	hco-miR-235	902	894	08:01:00	0	-16.55	-8	-8.55	-42.2	-36.06	-6.13	-10.41	DSS	pita	g18040.t1:3utr	g18040.t1	g18040	g18040	PRJEB506:HCOI00306400	HCOI00306400	HCISE00306400	Caenorhabditis elegans	WBGene00007174
35857	augustus_model_g18015	hco-miR-235	138	130	08:01:00	0	-22.16	-6.9	-15.26	-40.04	-32.06	-7.98	-14.17	DSS	pita	g18015.t1:3utr	g18015.t1	g18015
35942	augustus_model_g18008	hco-miR-235	96	88	08:01:00	0	-21.8	-9.3	-12.5	-29.06	-20.05	-9.01	-12.78	DSS	pita	g18008.t1:3utr	g18008.t1	g18008
36031	augustus_model_g7921	hco-miR-235	993	985	08:01:00	0	-21.8	-8	-13.8	-8.9	-0.017	-8.88	-12.91	DSS	pita	g7921.t1:3utr	g7921.t1	g7921
36114	augustus_model_g17975	hco-miR-235	662	654	08:01:00	0	-20.3	-6.9	-13.4	-42.7	-36.29	-6.41	-13.88	DSS	pita	g17975.t1:3utr	g17975.t1	g17975	g17975	PRJEB506:HCOI00328100	HCOI00328100	HCISE00328100	Caenorhabditis elegans	WBGene00000520
36282	augustus_model_g7814	hco-miR-235	682	674	08:01:00	0	-20.26	-4.9	-15.36	-32.55	-26.79	-5.75	-14.5	DSS	pita	g7814.t1:3utr	g7814.t1	g7814
36283	augustus_model_g17963	hco-miR-235	609	601	08:01:00	0	-21.95	-5.7	-16.25	-64.38	-54.55	-9.82	-12.12	DSS	pita	g17963.t1:3utr	g17963.t1	g17963
36364	augustus_model_g17921	hco-miR-235	782	774	08:01:00	0	-19.6	-8.1	-11.5	-38.89	-30.77	-8.11	-11.48	DSS	pita	g17921.t1:3utr	g17921.t1	g17921	g17921	PRJEB506:HCOI00345200	HCOI00345200	HCISE00345200	Caenorhabditis elegans	WBGene00002299
36435	augustus_model_g7751	hco-miR-235	681	673	08:01:00	0	-30	-9.3	-20.7	-40.91	-28.78	-12.12	-17.87	DSS	pita	g7751.t1:3utr	g7751.t1	g7751
36438	augustus_model_g7746	hco-miR-235	746	738	08:01:00	0	-17.15	-9.3	-7.85	-37.88	-31.7	-6.17	-10.97	DSS	pita	g7746.t1:3utr	g7746.t1	g7746
36440	augustus_model_g7740	hco-miR-235	591	583	08:01:00	0	-22.1	-8	-14.1	-47.87	-36.43	-11.44	-10.65	DSS	pita	g7740.t1:3utr	g7740.t1	g7740
36759	augustus_model_g7659	hco-miR-235	644	636	08:01:00	0	-23.96	-8.1	-15.86	-55.93	-46.34	-9.58	-14.37	DSS	pita	g7659.t1:3utr	g7659.t1	g7659
36829	augustus_model_g17836	hco-miR-235	363	355	08:01:00	0	-22.66	-3	-19.66	-40.33	-34.5	-5.83	-16.82	DSS	pita	g17836.t1:3utr	g17836.t1	g17836	g17836	PRJEB506:HCOI00371600	HCOI00371600	HCISE00371600	Caenorhabditis elegans	WBGene00009014
36830	augustus_model_g17837	hco-miR-235	657	649	08:01:00	0	-22.66	-3	-19.66	-40.33	-34.5	-5.83	-16.82	DSS	pita	g17837.t1:3utr	g17837.t1	g17837
36832	augustus_model_g7611	hco-miR-235	508	500	08:01:00	0	-17.36	-9.3	-8.06	-35.03	-27.99	-7.04	-10.31	DSS	pita	g7611.t1:3utr	g7611.t1	g7611
36833	augustus_model_g7612	hco-miR-235	733	725	08:01:00	0	-17.36	-9.3	-8.06	-35.03	-27.99	-7.04	-10.31	DSS	pita	g7612.t1:3utr	g7612.t1	g7612	g7612	PRJEB506:HCOI00371100	HCOI00371100	HCISE00371100	Caenorhabditis elegans	WBGene00004064
37148	augustus_model_g7449	hco-miR-235	989	981	08:01:00	0	-23.7	-8.1	-15.6	-29.01	-17.95	-11.05	-12.64	DSS	pita	g7449.t1:3utr	g7449.t1	g7449	g7449	PRJEB506:HCOI00392500	HCOI00392500	HCISE00392500	Caenorhabditis elegans	WBGene00009458
37152	augustus_model_g17800	hco-miR-235	818	810	08:01:00	0	-23.55	-9	-14.55	-64.87	-52.46	-12.4	-11.14	DSS	pita	g17800.t1:3utr	g17800.t1	g17800
37154	augustus_model_g7450	hco-miR-235	635	627	08:01:00	0	-18.4	-5.7	-12.7	-41	-32.92	-8.08	-10.31	DSS	pita	g7450.t1:3utr	g7450.t1	g7450	g7450	PRJEB506:HCOI00392600	HCOI00392600	HCISE00392600	Caenorhabditis elegans	WBGene00004886
37229	augustus_model_g7411	hco-miR-235	860	852	08:01:00	0	-19.6	-6.3	-13.3	-40.33	-32.31	-8.01	-11.58	DSS	pita	g7411.t1:3utr	g7411.t1	g7411
37306	augustus_model_g7387	hco-miR-235	52	44	08:01:00	0	-19.49	-5.5	-13.99	-38.39	-32.13	-6.25	-13.23	DSS	pita	g7387.t1:3utr	g7387.t1	g7387	g7387	PRJEB506:HCOI00398900	HCOI00398900	HCISE00398900	Caenorhabditis elegans	WBGene00001403
37307	augustus_model_g7381	hco-miR-235	392	384	08:01:00	0	-17.35	-9.3	-8.05	-32.19	-26.36	-5.82	-11.52	DSS	pita	g7381.t1:3utr	g7381.t1	g7381
37522	augustus_model_g10166	hco-miR-235	890	882	08:01:00	0	-21	-3.4	-17.6	-37.82	-29.83	-7.98	-13.01	DSS	pita	g10166.t1:3utr	g10166.t1	g10166	g10166	PRJEB506:HCOI00036400	HCOI00036400	HCISE00036400	Caenorhabditis elegans	WBGene00018137
37524	augustus_model_g13975	hco-miR-235	829	821	08:01:00	0	-16.01	-3.6	-12.41	-50.1	-44.24	-5.85	-10.15	DSS	pita	g13975.t1:3utr	g13975.t1	g13975
37590	augustus_model_g7256	hco-miR-235	787	779	08:01:00	0	-19	-3.6	-15.4	-48.34	-40.11	-8.23	-10.76	DSS	pita	g7256.t1:3utr	g7256.t1	g7256
37677	model_lgic_g453.t1	hco-miR-235	941	933	08:01:00	0	-19.55	-9	-10.55	-39.73	-32.35	-7.38	-12.16	DSS	pita	model_lgic_g453.t1	model_lgic_g453.t1	model_lgic_g453.t1
37679	augustus_model_g11161	hco-miR-235	462	454	08:01:00	0	-19.99	-9.3	-10.69	-39.59	-31.01	-8.58	-11.4	DSS	pita	g11161.t1:3utr	g11161.t1	g11161	g11161	PRJEB506:HCOI00423600	HCOI00423600	HCISE00423600	Caenorhabditis elegans	WBGene00012343
37751	augustus_model_g8026	hco-miR-235	462	454	08:01:00	0	-19.99	-9.3	-10.69	-39.59	-31.01	-8.58	-11.4	DSS	pita	g8026.t1:3utr	g8026.t1	g8026	g8026	PRJEB506:HCOI00424800	HCOI00424800	HCISE00424800	Caenorhabditis elegans	WBGene00012343
37831	augustus_model_g17717	hco-miR-235	151	143	08:01:00	0	-21.75	-9	-12.75	-59.23	-48.8	-10.43	-11.31	DSS	pita	g17717.t1:3utr	g17717.t1	g17717	g17717	PRJEB506:HCOI00432400	HCOI00432400	HCISE00432400	Caenorhabditis elegans	WBGene00011147
37908	augustus_model_g9489	hco-miR-235	353	345	08:01:00	0	-22.6	-5.7	-16.9	-48.34	-39.86	-8.47	-14.12	DSS	pita	g9489.t1:3utr	g9489.t1	g9489	g9489	PRJEB506:HCOI00438100	HCOI00438100	HCISE00438100	Caenorhabditis elegans	WBGene00012671
37982	augustus_model_g7142	hco-miR-235	790	782	08:01:00	0	-21.5	-5.5	-16	-44.56	-36.34	-8.22	-13.27	DSS	pita	g7142.t1:3utr	g7142.t1	g7142
38057	augustus_model_g7110	hco-miR-235	847	839	08:01:00	0	-20.2	-3.6	-16.6	-43.76	-34.28	-9.47	-10.72	DSS	pita	g7110.t1:3utr	g7110.t1	g7110
38058	augustus_model_g7102	hco-miR-235	396	388	08:01:00	0	-17.53	-8.1	-9.43	-58.55	-51.15	-7.4	-10.12	DSS	pita	g7102.t1:3utr	g7102.t1	g7102	g7102	PRJEB506:HCOI00446400	HCOI00446400	HCISE00446400	Caenorhabditis elegans	WBGene00014098
38276	augustus_model_g17657	hco-miR-235	322	314	08:01:00	0	-25.71	-6.5	-19.21	-65.12	-51.92	-13.19	-12.51	DSS	pita	g17657.t1:3utr	g17657.t1	g17657
38363	augustus_model_g10163	hco-miR-235	609	601	08:01:00	0	-20.9	-9	-11.9	-31.63	-21.1	-10.52	-10.37	DSS	pita	g10163.t1:3utr	g10163.t1	g10163	g10163	PRJEB506:HCOI00037800	HCOI00037800	HCISE00037800	Caenorhabditis elegans	WBGene00011948
38502	augustus_model_g6919	hco-miR-235	350	342	08:01:00	0	-20.1	-9	-11.1	-45.3	-37.34	-7.96	-12.13	DSS	pita	g6919.t1:3utr	g6919.t1	g6919
38505	augustus_model_g6919	hco-miR-235	326	318	08:01:00	0	-20.9	-9	-11.9	-50.52	-39.68	-10.83	-10.06	DSS	pita	g6919.t1:3utr	g6919.t1	g6919
38582	augustus_model_g6901	hco-miR-235	580	572	08:01:00	0	-17.7	-5.7	-12	-41.28	-35.18	-6.09	-11.6	DSS	pita	g6901.t1:3utr	g6901.t1	g6901	g6901	PRJEB506:HCOI00477500	HCOI00477500	HCISE00477500	Caenorhabditis elegans	WBGene00195093
38586	augustus_model_g17630	hco-miR-235	85	77	08:01:00	0	-17.62	-9	-8.62	-42.61	-35.8	-6.8	-10.81	DSS	pita	g17630.t1:3utr	g17630.t1	g17630	g17630	PRJEB506:HCOI00476500	HCOI00476500	HCISE00476500	Caenorhabditis elegans	WBGene00195073
38720	augustus_model_g6865	hco-miR-235	86	78	08:01:00	0	-18.56	-6.5	-12.06	-38.21	-30.83	-7.38	-11.17	DSS	pita	g6865.t1:3utr	g6865.t1	g6865	g6865	PRJEB506:HCOI00487500	HCOI00487500	HCISE00487500	Caenorhabditis elegans	WBGene00008622
38721	augustus_model_g17614	hco-miR-235	109	101	08:01:00	0	-18.37	-5.5	-12.87	-39.94	-32.38	-7.55	-10.81	DSS	pita	g17614.t1:3utr	g17614.t1	g17614	g17614	PRJEB506:HCOI00491100	HCOI00491100	HCISE00491100	Caenorhabditis elegans	WBGene00020798
38724	augustus_model_g17612	hco-miR-235	894	886	08:01:00	0	-26.93	-6.5	-20.43	-49.24	-32.4	-16.83	-10.09	DSS	pita	g17612.t1:3utr	g17612.t1	g17612	g17612	PRJEB506:HCOI00490900	HCOI00490900	HCISE00490900	Caenorhabditis elegans	WBGene00013093
38725	augustus_model_g6851	hco-miR-235	640	632	08:01:00	0	-18.95	-9.3	-9.65	-45.11	-36.23	-8.87	-10.07	DSS	pita	g6851.t1:3utr	g6851.t1	g6851
39020	augustus_model_g21281	hco-miR-235	192	184	08:01:00	0	-17.39	-9	-8.39	-36	-30.88	-5.12	-12.26	DSS	pita	g21281.t1:3utr	g21281.t1	g21281
39021	augustus_model_g21286	hco-miR-235	192	184	08:01:00	0	-17.39	-9	-8.39	-36	-30.88	-5.12	-12.26	DSS	pita	g21286.t1:3utr	g21286.t1	g21286
39022	augustus_model_g21289	hco-miR-235	192	184	08:01:00	0	-17.39	-9	-8.39	-36	-30.88	-5.12	-12.26	DSS	pita	g21289.t1:3utr	g21289.t1	g21289
39024	augustus_model_g17555	hco-miR-235	289	281	08:01:00	0	-19.4	-3.6	-15.8	-39.07	-31.36	-7.71	-11.68	DSS	pita	g17555.t1:3utr	g17555.t1	g17555
39031	augustus_model_g6491	hco-miR-235	369	361	08:01:00	0	-18.2	-9.3	-8.9	-42.2	-34.12	-8.08	-10.11	DSS	pita	g6491.t1:3utr	g6491.t1	g6491	g6491	PRJEB506:HCOI00510000	HCOI00510000	HCISE00510000	Caenorhabditis elegans	WBGene00001077
39112	augustus_model_g6443	hco-miR-235	531	523	08:01:00	0	-17.36	-5.5	-11.86	-43.63	-36.28	-7.34	-10.01	DSS	pita	g6443.t1:3utr	g6443.t1	g6443	g6443	PRJEB506:HCOI00517200	HCOI00517200	HCISE00517200	Caenorhabditis elegans	WBGene00010050
39186	augustus_model_g10097	hco-miR-235	58	50	08:01:00	0	-27.34	-9	-18.34	-39.05	-30.97	-8.07	-19.26	DSS	pita	g10097.t1:3utr	g10097.t1	g10097	g10097	PRJEB506:HCOI00046300	HCOI00046300	HCISE00046300	Caenorhabditis elegans	WBGene00011418
39187	augustus_model_g3458	hco-miR-235	814	806	08:01:00	0	-26.9	-8.1	-18.8	-53.02	-42.83	-10.19	-16.7	DSS	pita	g3458.t1:3utr	g3458.t1	g3458	g3458	PRJEB506:HCOI00043600	HCOI00043600	HCISE00043600	Caenorhabditis elegans	WBGene00015565
153	scaffold24.1_size451149___g20247.t1:3utr:2	hco-miR-235	78	70	08:00:01	0	-19.3	-8.2	-11.1	-55.77	-47.06	-8.7	-10.59	UTR	pita	g20247.t1:3utr:2	g20247.t1	g20247	g20247	PRJEB506:HCOI00821900	HCOI00821900	HCISE00821900	Caenorhabditis elegans	WBGene00021561
352	scaffold731.1_size119497___g12053.t1:3utr	hco-miR-235	63	55	08:00:01	0	-19.9	-9.6	-10.3	-34.13	-26.57	-7.55	-12.34	UTR	pita	g12053.t1:3utr	g12053.t1	g12053
547	scaffold3132.1_size30054___g2325.t1:3utr	hco-miR-235	96	88	08:00:01	0	-19.52	-7.6	-11.92	-46.86	-40.04	-6.82	-12.69	UTR	pita	g2325.t1:3utr	g2325.t1	g2325
776	scaffold1226.1_size81896___g8837.t1:3utr	hco-miR-235	225	217	08:00:01	0	-19	-9.9	-9.1	-22.05	-14.99	-7.05	-11.94	UTR	pita	g8837.t1:3utr	g8837.t1	g8837	g8837	PRJEB506:HCOI00184700	HCOI00184700	HCISE00184700	Caenorhabditis elegans	WBGene00001554
1078	scaffold2200.1_size47868___g4933.t1:3utr:1	hco-miR-235	225	217	08:00:01	0	-21	-7.6	-13.4	-37.56	-30.09	-7.46	-13.53	UTR	pita	g4933.t1:3utr:1	g4933.t1	g4933	g4933	PRJEB506:HCOI00734800	HCOI00734800	HCISE00734800	Caenorhabditis elegans	WBGene00012018
1569	scaffold1654.1_size64152___g7031.t1:3utr:3	hco-miR-235	280	272	08:00:01	0	-22.6	-9.3	-13.3	-32.56	-21.58	-10.98	-11.61	UTR	pita	g7031.t1:3utr:3	g7031.t1	g7031
3167	scaffold95.1_size307390___g18724.t1:3utr	hco-miR-235	352	344	08:00:01	0	-16.28	-7.6	-8.68	-30.36	-24.77	-5.59	-10.68	UTR	pita	g18724.t1:3utr	g18724.t1	g18724
4319	scaffold428.1_size164196.6.38994_164196___g12418.t1:3utr	hco-miR-235	353	345	08:00:01	0	-23	-10.2	-12.8	-34.53	-22.98	-11.55	-11.44	UTR	pita	g12418.t1:3utr	g12418.t1	g12418	g12418	PRJEB506:HCOI01426500	HCOI01426500	HCISE01426500	Caenorhabditis elegans	WBGene00014066
4320	scaffold428.1_size164196.6.38994_164196___g12418.t2:3utr	hco-miR-235	353	345	08:00:01	0	-23	-10.2	-12.8	-34.53	-22.98	-11.55	-11.44	UTR	pita	g12418.t2:3utr	g12418.t2	g12418	g12418	PRJEB506:HCOI01426500	HCOI01426500	HCISE01426500	Caenorhabditis elegans	WBGene00014066
4321	scaffold6040.1_size6569___g16448.t1:3utr:3	hco-miR-235	747	739	08:00:01	0	-19.9	-10.2	-9.7	-47.36	-38.32	-9.04	-10.85	UTR	pita	g16448.t1:3utr:3	g16448.t1	g16448
4322	scaffold6332.1_size5650___g16268.t1:3utr:1	hco-miR-235	431	423	08:00:01	0	-20.8	-10.2	-10.6	-42.75	-32.04	-10.7	-10.09	UTR	pita	g16268.t1:3utr:1	g16268.t1	g16268
4744	scaffold1711.1_size62908___g6827.t1:3utr	hco-miR-235	47	39	08:00:01	0	-21.2	-10.2	-11	-33.03	-22.16	-10.86	-10.33	UTR	pita	g6827.t1:3utr	g6827.t1	g6827	g6827	PRJEB506:HCOI00493100	HCOI00493100	HCISE00493100	Caenorhabditis elegans	WBGene00022059
5079	scaffold2269.1_size46052___g4714.t1:3utr	hco-miR-235	613	605	08:00:01	0	-23.3	-9.6	-13.7	-34.24	-23.67	-10.57	-12.72	UTR	pita	g4714.t1:3utr	g4714.t1	g4714
5711	scaffold2689.1_size37440___g3501.t1:3utr	hco-miR-235	1477	1469	08:00:01	0	-20.02	-8.2	-11.82	-29.71	-23.82	-5.89	-14.12	UTR	pita	g3501.t1:3utr	g3501.t1	g3501	g3501	PRJEB506:HCOI00935700	HCOI00935700	HCISE00935700	Caenorhabditis elegans	WBGene00022885
5712	scaffold95.1_size307390___g18733.t1:3utr:2	hco-miR-235	330	322	08:00:01	0	-23.9	-9.9	-14	-39.42	-29.02	-10.39	-13.5	UTR	pita	g18733.t1:3utr:2	g18733.t1	g18733
6550	scaffold3946.1_size20359___g859.t1:3utr	hco-miR-235	1345	1337	08:00:01	0	-26.7	-10.2	-16.5	-44.45	-32.19	-12.26	-14.43	UTR	pita	g859.t1:3utr	g859.t1	g859
6694	scaffold496.1_size150687:1-72752___g7975.t1:3utr:2	hco-miR-235	2013	2005	08:00:01	0	-21.66	-9.3	-12.36	-42.24	-32.85	-9.39	-12.26	UTR	pita	g7975.t1:3utr:2	g7975.t1	g7975	g7975	PRJEB506:HCOI01573400	HCOI01573400	HCISE01573400	Caenorhabditis elegans	WBGene00002185
7177	scaffold828.1_size108906___g11436.t1:3utr	hco-miR-235	2667	2659	08:00:01	0	-21	-10.2	-10.8	-41.92	-31.88	-10.03	-10.96	UTR	pita	g11436.t1:3utr	g11436.t1	g11436
7361	scaffold291.1_size194606___g15955.t1:3utr	hco-miR-235	158	150	08:00:01	0	-25.8	-9.6	-16.2	-49	-35.93	-13.07	-12.72	UTR	pita	g15955.t1:3utr	g15955.t1	g15955	g15955	PRJEB506:HCOI01018000	HCOI01018000	HCISE01018000	Caenorhabditis elegans	WBGene00004753
7591	scaffold3219.1_size28867___g2169.t1:3utr	hco-miR-235	4268	4260	08:00:01	0	-22.21	-9.3	-12.91	-33.76	-25.68	-8.08	-14.12	UTR	pita	g2169.t1:3utr	g2169.t1	g2169
7592	scaffold3219.1_size28867___g2169.t2:3utr	hco-miR-235	4268	4260	08:00:01	0	-22.21	-9.3	-12.91	-33.76	-25.68	-8.08	-14.12	UTR	pita	g2169.t2:3utr	g2169.t2	g2169
7601	scaffold1355.1_size75844___g8285.t1:3utr	hco-miR-235	2542	2534	08:00:01	0	-21.5	-8.2	-13.3	-54.51	-43.92	-10.58	-10.91	UTR	pita	g8285.t1:3utr	g8285.t1	g8285	g8285	PRJEB506:HCOI00270900	HCOI00270900	HCISE00270900	Caenorhabditis elegans	WBGene00001523
7602	scaffold1355.1_size75844___g8287.t1:3utr:1	hco-miR-235	3273	3265	08:00:01	0	-21.5	-8.2	-13.3	-54.51	-43.92	-10.58	-10.91	UTR	pita	g8287.t1:3utr:1	g8287.t1	g8287	g8287	PRJEB506:HCOI00271100	HCOI00271100	HCISE00271100	Caenorhabditis elegans	WBGene00001523
7606	scaffold327.1_size185147___g15648.t1:3utr:1	hco-miR-235	670	662	08:00:01	0	-18.3	-9.6	-8.7	-39.69	-31.45	-8.24	-10.05	UTR	pita	g15648.t1:3utr:1	g15648.t1	g15648
7903	scaffold491.1_size151562:90983-151550___g6393.t1:3utr:1	hco-miR-235	1458	1450	08:00:01	0	-17.2	-10.2	-7	-48.05	-43.85	-4.19	-13	UTR	pita	g6393.t1:3utr:1	g6393.t1	g6393	g6393	PRJEB506:HCOI01562700	HCOI01562700	HCISE01562700	Caenorhabditis elegans	WBGene00002153
7915	scaffold278.1_size199613___g16097.t1:3utr:3	hco-miR-235	5990	5982	08:00:01	0	-21.19	-9.3	-11.89	-43.67	-33.15	-10.51	-10.67	UTR	pita	g16097.t1:3utr:3	g16097.t1	g16097
7916	scaffold1645.1_size64353___g7066.t1:3utr	hco-miR-235	7009	7001	08:00:01	0	-16.9	-8.2	-8.7	-36.31	-29.98	-6.32	-10.57	UTR	pita	g7066.t1:3utr	g7066.t1	g7066
8417	scaffold2527.1_size40386___g3936.t1:3utr	hco-miR-235	8474	8466	08:00:01	0	-20.71	-9.3	-11.41	-44.1	-36.11	-7.99	-12.71	UTR	pita	g3936.t1:3utr	g3936.t1	g3936	g3936	PRJEB506:HCOI00873900	HCOI00873900	HCISE00873900	Caenorhabditis elegans	WBGene00012545
8420	scaffold65.1_size337668___g19223.t1:3utr	hco-miR-235	8138	8130	08:00:01	0	-20.5	-9.9	-10.6	-46.37	-36.77	-9.59	-10.9	UTR	pita	g19223.t1:3utr	g19223.t1	g19223
8714	scaffold408.1_size167659___g14898.t1:3utr	hco-miR-235	26	18	08:00:01	0	-17.84	-10.2	-7.64	-17.6	-9.92	-7.68	-10.15	UTR	pita	g14898.t1:3utr	g14898.t1	g14898	g14898	PRJEB506:HCOI01380400	HCOI01380400	HCISE01380400	Caenorhabditis elegans	WBGene00017091
9091	augustus_model_g6287	hco-miR-235	263	255	08:00:01	0	-25.8	-9.9	-15.9	-51.04	-41.25	-9.79	-16	DSS	pita	g6287.t1:3utr	g6287.t1	g6287
9094	augustus_model_g6297	hco-miR-235	642	634	08:00:01	0	-16.8	-7.6	-9.2	-30.83	-24.31	-6.51	-10.28	DSS	pita	g6297.t1:3utr	g6297.t1	g6297	g6297	PRJEB506:HCOI00535300	HCOI00535300	HCISE00535300	Caenorhabditis elegans	WBGene00020190
9404	augustus_model_g6195	hco-miR-235	88	80	08:00:01	0	-21.2	-10.2	-11	-39.11	-30.44	-8.67	-12.52	DSS	pita	g6195.t1:3utr	g6195.t1	g6195
9405	augustus_model_g6194	hco-miR-235	863	855	08:00:01	0	-21.2	-10.2	-11	-39.31	-30.57	-8.73	-12.46	DSS	pita	g6194.t1:3utr	g6194.t1	g6194
9663	augustus_model_g18592	hco-miR-235	844	836	08:00:01	0	-20	-9.3	-10.7	-45.18	-37.25	-7.93	-12.06	DSS	pita	g18592.t1:3utr	g18592.t1	g18592	g18592	PRJEB506:HCOI00049900	HCOI00049900	HCISE00049900	Caenorhabditis elegans	WBGene00019837
9825	augustus_model_g6000	hco-miR-235	411	403	08:00:01	0	-21.33	-8.2	-13.13	-39.9	-30.74	-9.15	-12.17	DSS	pita	g6000.t1:3utr	g6000.t1	g6000
10080	augustus_model_g5887	hco-miR-235	913	905	08:00:01	0	-18.8	-10.2	-8.6	-63.04	-54.81	-8.22	-10.57	DSS	pita	g5887.t1:3utr	g5887.t1	g5887	g5887	PRJEB506:HCOI00595300	HCOI00595300	HCISE00595300	Caenorhabditis elegans	WBGene00015326
10298	augustus_model_g17332	hco-miR-235	324	316	08:00:01	0	-23.2	-8.2	-15	-42.64	-30.87	-11.77	-11.42	DSS	pita	g17332.t1:3utr	g17332.t1	g17332	g17332	PRJEB506:HCOI00608100	HCOI00608100	HCISE00608100	Caenorhabditis elegans	WBGene00018951
10463	augustus_model_g5685	hco-miR-235	213	205	08:00:01	0	-23.46	-10.2	-13.26	-38.76	-31.08	-7.68	-15.77	DSS	pita	g5685.t1:3utr	g5685.t1	g5685
10522	augustus_model_g10050	hco-miR-235	385	377	08:00:01	0	-17.42	-9.6	-7.82	-48.74	-42.46	-6.27	-11.14	DSS	pita	g10050.t1:3utr	g10050.t1	g10050
10770	augustus_model_g5594	hco-miR-235	294	286	08:00:01	0	-18.3	-9.3	-9	-38.82	-33.66	-5.16	-13.13	DSS	pita	g5594.t1:3utr	g5594.t1	g5594	g5594	PRJEB506:HCOI00633400	HCOI00633400	HCISE00633400	Caenorhabditis elegans	WBGene00010448
10771	augustus_model_g5578	hco-miR-235	469	461	08:00:01	0	-18.32	-7.6	-10.72	-30.66	-25	-5.65	-12.66	DSS	pita	g5578.t1:3utr	g5578.t1	g5578	g5578	PRJEB506:HCOI00635000	HCOI00635000	HCISE00635000	Caenorhabditis elegans	WBGene00010136
11302	augustus_model_g18580	hco-miR-235	905	897	08:00:01	0	-16.2	-7.6	-8.6	-28.39	-22.52	-5.87	-10.32	DSS	pita	g18580.t1:3utr	g18580.t1	g18580	g18580	PRJEB506:HCOI00059800	HCOI00059800	HCISE00059800	Caenorhabditis elegans	WBGene00004499
11529	augustus_model_g9209	hco-miR-235	599	591	08:00:01	0	-17.72	-10.2	-7.52	-64.01	-58	-6.01	-11.7	DSS	pita	g9209.t1:3utr	g9209.t1	g9209
11983	augustus_model_g812	hco-miR-235	219	211	08:00:01	0	-17.26	-8.2	-9.06	-46.53	-39.72	-6.81	-10.44	DSS	pita	g812.t1:3utr	g812.t1	g812	g812	PRJEB506:HCOI00720400	HCOI00720400	HCISE00720400	Caenorhabditis elegans	WBGene00018976
12139	augustus_model_g9650	hco-miR-235	291	283	08:00:01	0	-21.21	-9.3	-11.91	-38.84	-28.4	-10.44	-10.76	DSS	pita	g9650.t1:3utr	g9650.t1	g9650
12284	augustus_model_g17064	hco-miR-235	101	93	08:00:01	0	-23.15	-8.2	-14.95	-50.54	-41.77	-8.77	-14.37	DSS	pita	g17064.t1:3utr	g17064.t1	g17064	g17064	PRJEB506:HCOI00738000	HCOI00738000	HCISE00738000	Caenorhabditis elegans	WBGene00009966
12285	augustus_model_g4904	hco-miR-235	556	548	08:00:01	0	-21.7	-9.3	-12.4	-48.68	-39.8	-8.87	-12.82	DSS	pita	g4904.t1:3utr	g4904.t1	g4904	g4904	PRJEB506:HCOI00736100	HCOI00736100	HCISE00736100	Caenorhabditis elegans	WBGene00013705
12952	augustus_model_g9606	hco-miR-235	279	271	08:00:01	0	-22.46	-9.9	-12.56	-51.85	-40.95	-10.9	-11.55	DSS	pita	g9606.t1:3utr	g9606.t1	g9606
13022	augustus_model_g4569	hco-miR-235	149	141	08:00:01	0	-24.4	-10.2	-14.2	-44.12	-32.79	-11.33	-13.06	DSS	pita	g4569.t1:3utr	g4569.t1	g4569	g4569	PRJEB506:HCOI00785400	HCOI00785400	HCISE00785400	Caenorhabditis elegans	WBGene00011453
13465	augustus_model_g4316	hco-miR-235	337	329	08:00:01	0	-23.3	-9.3	-14	-43.44	-30.78	-12.66	-10.63	DSS	pita	g4316.t1:3utr	g4316.t1	g4316
13830	augustus_model_g16823	hco-miR-235	922	914	08:00:01	0	-18	-8.2	-9.8	-40.16	-32.7	-7.45	-10.54	DSS	pita	g16823.t1:3utr	g16823.t1	g16823	g16823	PRJEB506:HCOI00837400	HCOI00837400	HCISE00837400	Caenorhabditis elegans	WBGene00012606
14150	augustus_model_g4029	hco-miR-235	735	727	08:00:01	0	-24.35	-9.6	-14.75	-44.95	-37.16	-7.78	-16.56	DSS	pita	g4029.t1:3utr	g4029.t1	g4029	g4029	PRJEB506:HCOI00857800	HCOI00857800	HCISE00857800	Caenorhabditis elegans	WBGene00044636
14467	augustus_model_g3906	hco-miR-235	871	863	08:00:01	0	-16.96	-9.9	-7.06	-38.77	-33.18	-5.59	-11.36	DSS	pita	g3906.t1:3utr	g3906.t1	g3906	g3906	PRJEB506:HCOI00878900	HCOI00878900	HCISE00878900	Caenorhabditis elegans	WBGene00019875
14827	model_lgic_g16817.t1	hco-miR-235	452	444	08:00:01	0	-18.31	-7.6	-10.71	-47.44	-41.61	-5.83	-12.47	DSS	pita	model_lgic_g16817.t1	model_lgic_g16817.t1	model_lgic_g16817.t1	model_lgic_g16817.t1	PRJEB506:HCOI00900800	HCOI00900800	HCISE00900800	Caenorhabditis elegans	WBGene00006780
14898	augustus_model_g16626	hco-miR-235	893	885	08:00:01	0	-20.2	-8.2	-12	-29.24	-19.2	-10.04	-10.15	DSS	pita	g16626.t1:3utr	g16626.t1	g16626	g16626	PRJEB506:HCOI00905200	HCOI00905200	HCISE00905200	Caenorhabditis elegans	WBGene00007350
15959	augustus_model_g3119	hco-miR-235	138	130	08:00:01	0	-27.35	-10.2	-17.15	-43.03	-33.34	-9.69	-17.65	DSS	pita	g3119.t1:3utr	g3119.t1	g3119
15961	model_lgic_g760.t1	hco-miR-235	562	554	08:00:01	0	-26.8	-10.2	-16.6	-48.87	-36.67	-12.2	-14.59	DSS	pita	model_lgic_g760.t1	model_lgic_g760.t1	model_lgic_g760.t1	model_lgic_g760.t1	PRJEB506:HCOI00977400	HCOI00977400	HCISE00977400	Caenorhabditis elegans	WBGene00004392
16273	augustus_model_g9423	hco-miR-235	376	368	08:00:01	0	-19.69	-9.3	-10.39	-56.15	-49.51	-6.64	-13.04	DSS	pita	g9423.t1:3utr	g9423.t1	g9423	g9423	PRJEB506:HCOI00094400	HCOI00094400	HCISE00094400	Caenorhabditis elegans	WBGene00017304
16274	augustus_model_g15207	hco-miR-235	406	398	08:00:01	0	-22.32	-8.2	-14.12	-42.99	-32.34	-10.65	-11.66	DSS	pita	g15207.t1:3utr	g15207.t1	g15207	g15207	PRJEB506:HCOI00091000	HCOI00091000	HCISE00091000	Caenorhabditis elegans	WBGene00019426
16275	augustus_model_g10001	hco-miR-235	322	314	08:00:01	0	-14.24	-8.2	-6.04	-48.8	-44.73	-4.06	-10.17	DSS	pita	g10001.t1:3utr	g10001.t1	g10001	g10001	PRJEB506:HCOI00091200	HCOI00091200	HCISE00091200	Caenorhabditis elegans	WBGene00014015
16276	augustus_model_g10005	hco-miR-235	322	314	08:00:01	0	-14.24	-8.2	-6.04	-48.8	-44.73	-4.06	-10.17	DSS	pita	g10005.t1:3utr	g10005.t1	g10005	g10005	PRJEB506:HCOI00091600	HCOI00091600	HCISE00091600	Caenorhabditis elegans	WBGene00014015
16539	augustus_model_g7072	hco-miR-235	719	711	08:00:01	0	-23.5	-10.2	-13.3	-43.4	-35.81	-7.59	-15.9	DSS	pita	g7072.t1:3utr	g7072.t1	g7072	g7072	PRJEB506:HCOI01014600	HCOI01014600	HCISE01014600	Caenorhabditis elegans	WBGene00003520
16540	augustus_model_g15989	hco-miR-235	202	194	08:00:01	0	-18.9	-7.6	-11.3	-42.68	-35.51	-7.17	-11.72	DSS	pita	g15989.t1:3utr	g15989.t1	g15989	g15989	PRJEB506:HCOI01015600	HCOI01015600	HCISE01015600	Caenorhabditis elegans	WBGene00001058
16608	augustus_model_g2811	hco-miR-235	990	982	08:00:01	0	-16.19	-9.3	-6.89	-39.38	-33.38	-6	-10.18	DSS	pita	g2811.t1:3utr	g2811.t1	g2811
16906	augustus_model_g2650	hco-miR-235	393	385	08:00:01	0	-19.91	-9.3	-10.61	-38.92	-33.46	-5.45	-14.45	DSS	pita	g2650.t1:3utr	g2650.t1	g2650	g2650	PRJEB506:HCOI01044000	HCOI01044000	HCISE01044000	Caenorhabditis elegans	WBGene00001647
17305	augustus_model_g2599	hco-miR-235	957	949	08:00:01	0	-26.83	-9.6	-17.23	-38.8	-28.78	-10.02	-16.8	DSS	pita	g2599.t1:3utr	g2599.t1	g2599	g2599	PRJEB506:HCOI01069300	HCOI01069300	HCISE01069300	Caenorhabditis elegans	WBGene00006617
17307	augustus_model_g5934	hco-miR-235	180	172	08:00:01	0	-18.51	-8.2	-10.31	-50.15	-41.84	-8.31	-10.19	DSS	pita	g5934.t1:3utr	g5934.t1	g5934	g5934	PRJEB506:HCOI01066100	HCOI01066100	HCISE01066100	Caenorhabditis elegans	WBGene00000082
17371	augustus_model_g12811	hco-miR-235	957	949	08:00:01	0	-26.83	-9.6	-17.23	-38.8	-28.78	-10.02	-16.8	DSS	pita	g12811.t1:3utr	g12811.t1	g12811	g12811	PRJEB506:HCOI01070900	HCOI01070900	HCISE01070900	Caenorhabditis elegans	WBGene00006617
17815	augustus_model_g9355	hco-miR-235	765	757	08:00:01	0	-20.3	-9.3	-11	-52.56	-45.3	-7.25	-13.04	DSS	pita	g9355.t1:3utr	g9355.t1	g9355	g9355	PRJEB506:HCOI00103200	HCOI00103200	HCISE00103200	Caenorhabditis elegans	WBGene00017775
17881	augustus_model_g2325	hco-miR-235	96	88	08:00:01	0	-19.52	-7.6	-11.92	-46.86	-40.04	-6.82	-12.69	DSS	pita	g2325.t1:3utr	g2325.t1	g2325
18195	augustus_model_g2219	hco-miR-235	458	450	08:00:01	0	-23.81	-10.2	-13.61	-49.82	-37.79	-12.03	-11.77	DSS	pita	g2219.t1:3utr	g2219.t1	g2219
18452	augustus_model_g15672	hco-miR-235	726	718	08:00:01	0	-24	-9.6	-14.4	-52.72	-40.31	-12.41	-11.58	DSS	pita	g15672.t1:3utr	g15672.t1	g15672
18523	augustus_model_g14967	hco-miR-235	318	310	08:00:01	0	-15.96	-8.2	-7.76	-49.02	-44.86	-4.16	-11.79	DSS	pita	g14967.t1:3utr	g14967.t1	g14967	g14967	PRJEB506:HCOI01146600	HCOI01146600	HCISE01146600	Caenorhabditis elegans	WBGene00018720
18525	augustus_model_g15648	hco-miR-235	670	662	08:00:01	0	-18.3	-9.6	-8.7	-39.69	-31.45	-8.24	-10.05	DSS	pita	g15648.t1:3utr	g15648.t1	g15648
18743	augustus_model_g15616	hco-miR-235	751	743	08:00:01	0	-24.8	-9.6	-15.2	-39.13	-27.24	-11.89	-12.9	DSS	pita	g15616.t1:3utr	g15616.t1	g15616	g15616	PRJEB506:HCOI01160700	HCOI01160700	HCISE01160700	Caenorhabditis elegans	WBGene00045497
18972	model_lgic_g5336.t1	hco-miR-235	892	884	08:00:01	0	-21.9	-10.2	-11.7	-25.31	-15.39	-9.92	-11.97	DSS	pita	model_lgic_g5336.t1	model_lgic_g5336.t1	model_lgic_g5336.t1	model_lgic_g5336.t1	PRJEB506:HCOI01177700	HCOI01177700	HCISE01177700	Caenorhabditis elegans	WBGene00004405
19334	augustus_model_g1771	hco-miR-235	937	929	08:00:01	0	-23.9	-9.9	-14	-51.61	-37.71	-13.89	-10	DSS	pita	g1771.t1:3utr	g1771.t1	g1771
19406	augustus_model_g15502	hco-miR-235	826	818	08:00:01	0	-17.49	-10.2	-7.29	-31.29	-24.66	-6.62	-10.86	DSS	pita	g15502.t1:3utr	g15502.t1	g15502	g15502	PRJEB506:HCOI01205800	HCOI01205800	HCISE01205800	Caenorhabditis elegans	WBGene00015092
19826	augustus_model_g1609	hco-miR-235	332	324	08:00:01	0	-23.15	-9.6	-13.55	-49.01	-40.74	-8.26	-14.88	DSS	pita	g1609.t1:3utr	g1609.t1	g1609
20051	augustus_model_g1474	hco-miR-235	42	34	08:00:01	0	-17.3	-7.6	-9.7	-24.66	-21.72	-2.94	-14.35	DSS	pita	g1474.t1:3utr	g1474.t1	g1474	g1474	PRJEB506:HCOI01246900	HCOI01246900	HCISE01246900	Caenorhabditis elegans	WBGene00010714
20053	augustus_model_g1501	hco-miR-235	524	516	08:00:01	0	-22.86	-9.3	-13.56	-35.41	-26.08	-9.33	-13.53	DSS	pita	g1501.t1:3utr	g1501.t1	g1501	g1501	PRJEB506:HCOI01244900	HCOI01244900	HCISE01244900	Caenorhabditis elegans	WBGene00016961
20054	augustus_model_g1502	hco-miR-235	527	519	08:00:01	0	-22.86	-9.3	-13.56	-35.41	-26.08	-9.33	-13.53	DSS	pita	g1502.t1:3utr	g1502.t1	g1502	g1502	PRJEB506:HCOI01245000	HCOI01245000	HCISE01245000	Caenorhabditis elegans	WBGene00016965
20270	augustus_model_g1378	hco-miR-235	951	943	08:00:01	0	-28.5	-9.3	-19.2	-23.28	-11.38	-11.9	-16.59	DSS	pita	g1378.t1:3utr	g1378.t1	g1378	g1378	PRJEB506:HCOI01260300	HCOI01260300	HCISE01260300	Caenorhabditis elegans	WBGene00012641
20415	model_lgic_g18997.t1	hco-miR-235	952	944	08:00:01	0	-19.45	-10.2	-9.25	-39.61	-34.92	-4.69	-14.75	DSS	pita	model_lgic_g18997.t1	model_lgic_g18997.t1	model_lgic_g18997.t1	model_lgic_g18997.t1	PRJEB506:HCOI01266800	HCOI01266800	HCISE01266800	Caenorhabditis elegans	WBGene00003836
20418	augustus_model_g15294	hco-miR-235	218	210	08:00:01	0	-21.15	-10.2	-10.95	-43.17	-34.71	-8.46	-12.68	DSS	pita	g15294.t1:3utr	g15294.t1	g15294	g15294	PRJEB506:HCOI01268500	HCOI01268500	HCISE01268500	Caenorhabditis elegans	WBGene00017210
20727	augustus_model_g15246	hco-miR-235	331	323	08:00:01	0	-27.35	-10.2	-17.15	-47.91	-38.74	-9.17	-18.17	DSS	pita	g15246.t1:3utr	g15246.t1	g15246
20805	augustus_model_g1148	hco-miR-235	537	529	08:00:01	0	-26.8	-10.2	-16.6	-53.54	-41.14	-12.39	-14.4	DSS	pita	g1148.t1:3utr	g1148.t1	g1148	g1148	PRJEB506:HCOI01296600	HCOI01296600	HCISE01296600	Caenorhabditis elegans	WBGene00004392
20956	augustus_model_g1097	hco-miR-235	587	579	08:00:01	0	-22.2	-8.2	-14	-36.16	-27.58	-8.57	-13.62	DSS	pita	g1097.t1:3utr	g1097.t1	g1097
21113	augustus_model_g1061	hco-miR-235	350	342	08:00:01	0	-27.35	-10.2	-17.15	-50.73	-39.83	-10.9	-16.44	DSS	pita	g1061.t1:3utr	g1061.t1	g1061
21621	augustus_model_g827	hco-miR-235	535	527	08:00:01	0	-20.75	-9.9	-10.85	-39.83	-29.17	-10.66	-10.08	DSS	pita	g827.t1:3utr	g827.t1	g827
21703	augustus_model_g16223	hco-miR-235	719	711	08:00:01	0	-31.9	-9.6	-22.3	-43.75	-29.45	-14.3	-17.59	DSS	pita	g16223.t1:3utr	g16223.t1	g16223
21706	augustus_model_g11769	hco-miR-235	132	124	08:00:01	0	-21.21	-9.9	-11.31	-45.54	-34.79	-10.74	-10.46	DSS	pita	g11769.t1:3utr	g11769.t1	g11769
21778	augustus_model_g15003	hco-miR-235	740	732	08:00:01	0	-14.4	-10.2	-4.2	-61.32	-57.02	-4.29	-10.1	DSS	pita	g15003.t1:3utr	g15003.t1	g15003	g15003	PRJEB506:HCOI01362000	HCOI01362000	HCISE01362000	Caenorhabditis elegans	WBGene00001391
22009	model_lgic_g11463.t1	hco-miR-235	527	519	08:00:01	0	-28.7	-9.6	-19.1	-51.86	-34.61	-17.25	-11.44	DSS	pita	model_lgic_g11463.t1	model_lgic_g11463.t1	model_lgic_g11463.t1	model_lgic_g11463.t1	PRJEB506:HCOI00131600	HCOI00131600	HCISE00131600	Caenorhabditis elegans	WBGene00022587
22133	augustus_model_g14889	hco-miR-235	533	525	08:00:01	0	-26.6	-8.2	-18.4	-49.23	-42.72	-6.51	-20.08	DSS	pita	g14889.t1:3utr	g14889.t1	g14889
22136	augustus_model_g14898	hco-miR-235	26	18	08:00:01	0	-17.84	-10.2	-7.64	-17.6	-9.92	-7.68	-10.15	DSS	pita	g14898.t1:3utr	g14898.t1	g14898	g14898	PRJEB506:HCOI01380400	HCOI01380400	HCISE01380400	Caenorhabditis elegans	WBGene00017091
22205	augustus_model_g574	hco-miR-235	790	782	08:00:01	0	-19.9	-9.9	-10	-33.28	-29.05	-4.23	-15.66	DSS	pita	g574.t1:3utr	g574.t1	g574
22208	augustus_model_g596	hco-miR-235	429	421	08:00:01	0	-19.1	-9.3	-9.8	-52.94	-47.43	-5.5	-13.59	DSS	pita	g596.t1:3utr	g596.t1	g596
22363	augustus_model_g508	hco-miR-235	841	833	08:00:01	0	-20.14	-9.9	-10.24	-42.57	-33.37	-9.19	-10.94	DSS	pita	g508.t1:3utr	g508.t1	g508	g508	PRJEB506:HCOI01397500	HCOI01397500	HCISE01397500	Caenorhabditis elegans	WBGene00008110
22462	augustus_model_g14838	hco-miR-235	836	828	08:00:01	0	-15.7	-9.6	-6.1	-35.11	-29.66	-5.45	-10.24	DSS	pita	g14838.t1:3utr	g14838.t1	g14838
22463	augustus_model_g14839	hco-miR-235	788	780	08:00:01	0	-15.7	-9.6	-6.1	-35.11	-29.66	-5.45	-10.24	DSS	pita	g14839.t1:3utr	g14839.t1	g14839	g14839	PRJEB506:HCOI01404100	HCOI01404100	HCISE01404100	Caenorhabditis elegans	WBGene00012115
22612	augustus_model_g404	hco-miR-235	985	977	08:00:01	0	-19.5	-8.2	-11.3	-29.25	-21.68	-7.57	-11.92	DSS	pita	g404.t1:3utr	g404.t1	g404
22764	augustus_model_g12418	hco-miR-235	353	345	08:00:01	0	-23	-10.2	-12.8	-34.53	-22.98	-11.55	-11.44	DSS	pita	g12418.t1:3utr	g12418.t1	g12418	g12418	PRJEB506:HCOI01426500	HCOI01426500	HCISE01426500	Caenorhabditis elegans	WBGene00014066
22767	augustus_model_g21548	hco-miR-235	333	325	08:00:01	0	-18.01	-9.3	-8.71	-54.99	-46.99	-8	-10	DSS	pita	g21548.t1:3utr	g21548.t1	g21548
22982	augustus_model_g267	hco-miR-235	445	437	08:00:01	0	-18.41	-10.2	-8.21	-55.34	-47.43	-7.91	-10.49	DSS	pita	g267.t1:3utr	g267.t1	g267
22984	augustus_model_g13658	hco-miR-235	167	159	08:00:01	0	-15.34	-10.2	-5.14	-34.58	-29.34	-5.24	-10.09	DSS	pita	g13658.t1:3utr	g13658.t1	g13658	g13658	PRJEB506:HCOI01436500	HCOI01436500	HCISE01436500	Caenorhabditis elegans	WBGene00004303
23366	augustus_model_g14643	hco-miR-235	926	918	08:00:01	0	-28.73	-9.6	-19.13	-48.97	-37.83	-11.14	-17.58	DSS	pita	g14643.t1:3utr	g14643.t1	g14643	g14643	PRJEB506:HCOI01461500	HCOI01461500	HCISE01461500	Caenorhabditis elegans	WBGene00009237
23453	augustus_model_g49	hco-miR-235	874	866	08:00:01	0	-21.3	-9.3	-12	-48.37	-42.68	-5.68	-15.61	DSS	pita	g49.t1:3utr	g49.t1	g49	g49	PRJEB506:HCOI01467700	HCOI01467700	HCISE01467700	Caenorhabditis elegans	WBGene00009404
23625	augustus_model_g2056	hco-miR-235	1000	992	08:00:01	0	-23.3	-9.6	-13.7	-25.41	-18.44	-6.97	-16.32	DSS	pita	g2056.t1:3utr	g2056.t1	g2056	g2056	PRJEB506:HCOI01481500	HCOI01481500	HCISE01481500	Caenorhabditis elegans	WBGene00022842
23626	augustus_model_g2055	hco-miR-235	573	565	08:00:01	0	-23.3	-9.6	-13.7	-50.85	-39.68	-11.17	-12.12	DSS	pita	g2055.t1:3utr	g2055.t1	g2055	g2055	PRJEB506:HCOI01481400	HCOI01481400	HCISE01481400	Caenorhabditis elegans	WBGene00004257
23852	augustus_model_g19429	hco-miR-235	638	630	08:00:01	0	-22.3	-10.2	-12.1	-44.89	-33.05	-11.84	-10.45	DSS	pita	g19429.t1:3utr	g19429.t1	g19429	g19429	PRJEB506:HCOI01493000	HCOI01493000	HCISE01493000	Caenorhabditis elegans	WBGene00002189
23999	augustus_model_g9030	hco-miR-235	101	93	08:00:01	0	-23.2	-9.9	-13.3	-46.93	-34.73	-12.2	-10.99	DSS	pita	g9030.t1:3utr	g9030.t1	g9030
24074	augustus_model_g21600	hco-miR-235	675	667	08:00:01	0	-21.79	-10.2	-11.59	-50.83	-40.37	-10.45	-11.33	DSS	pita	g21600.t1:3utr	g21600.t1	g21600	g21600	PRJEB506:HCOI01508300	HCOI01508300	HCISE01508300	Caenorhabditis elegans	WBGene00020280
24296	augustus_model_g21499	hco-miR-235	372	364	08:00:01	0	-22.8	-7.6	-15.2	-44.9	-33.08	-11.82	-10.97	DSS	pita	g21499.t1:3utr	g21499.t1	g21499	g21499	PRJEB506:HCOI01525000	HCOI01525000	HCISE01525000	Caenorhabditis elegans	WBGene00017937
24518	augustus_model_g9068	hco-miR-235	770	762	08:00:01	0	-22.2	-9.3	-12.9	-50.3	-39.68	-10.61	-11.58	DSS	pita	g9068.t1:3utr	g9068.t1	g9068	g9068	PRJEB506:HCOI00146000	HCOI00146000	HCISE00146000	Caenorhabditis elegans	WBGene00022295
24595	augustus_model_g14363	hco-miR-235	149	141	08:00:01	0	-24.56	-9.6	-14.96	-41.65	-32.17	-9.48	-15.07	DSS	pita	g14363.t1:3utr	g14363.t1	g14363	g14363	PRJEB506:HCOI01542000	HCOI01542000	HCISE01542000	Caenorhabditis elegans	WBGene00004155
24661	augustus_model_g21362	hco-miR-235	147	139	08:00:01	0	-19.2	-9.9	-9.3	-38.15	-31.8	-6.34	-12.85	DSS	pita	g21362.t1:3utr	g21362.t1	g21362	g21362	PRJEB506:HCOI01547000	HCOI01547000	HCISE01547000	Caenorhabditis elegans	WBGene00018925
24904	augustus_model_g1893	hco-miR-235	300	292	08:00:01	0	-18.4	-9.6	-8.8	-52.87	-47.9	-4.97	-13.42	DSS	pita	g1893.t1:3utr	g1893.t1	g1893
24905	augustus_model_g3544	hco-miR-235	300	292	08:00:01	0	-18.4	-9.6	-8.8	-52.87	-47.9	-4.97	-13.42	DSS	pita	g3544.t1:3utr	g3544.t1	g3544
24906	augustus_model_g9148	hco-miR-235	300	292	08:00:01	0	-18.4	-9.6	-8.8	-52.87	-47.9	-4.97	-13.42	DSS	pita	g9148.t1:3utr	g9148.t1	g9148
24995	augustus_model_g21241	hco-miR-235	938	930	08:00:01	0	-16.1	-9.9	-6.2	-24.57	-19.72	-4.84	-11.25	DSS	pita	g21241.t1:3utr	g21241.t1	g21241
25066	augustus_model_g21228	hco-miR-235	223	215	08:00:01	0	-19.89	-8.2	-11.69	-37.06	-29.74	-7.31	-12.57	DSS	pita	g21228.t1:3utr	g21228.t1	g21228	g21228	PRJEB506:HCOI01572400	HCOI01572400	HCISE01572400	Caenorhabditis elegans	WBGene00008555
25276	augustus_model_g14183	hco-miR-235	867	859	08:00:01	0	-22.75	-9.6	-13.15	-43.13	-34.79	-8.34	-14.4	DSS	pita	g14183.t1:3utr	g14183.t1	g14183
25277	augustus_model_g14184	hco-miR-235	782	774	08:00:01	0	-21.15	-10.2	-10.95	-42.01	-33.49	-8.52	-12.63	DSS	pita	g14184.t1:3utr	g14184.t1	g14184
25503	augustus_model_g21114	hco-miR-235	393	385	08:00:01	0	-19.91	-9.3	-10.61	-38.75	-33.41	-5.34	-14.56	DSS	pita	g21114.t1:3utr	g21114.t1	g21114	g21114	PRJEB506:HCOI01596800	HCOI01596800	HCISE01596800	Caenorhabditis elegans	WBGene00001647
25655	augustus_model_g14094	hco-miR-235	495	487	08:00:01	0	-28.73	-9.6	-19.13	-47.55	-34.8	-12.75	-15.97	DSS	pita	g14094.t1:3utr	g14094.t1	g14094	g14094	PRJEB506:HCOI01609700	HCOI01609700	HCISE01609700	Caenorhabditis elegans	WBGene00020231
25657	augustus_model_g19834	hco-miR-235	951	943	08:00:01	0	-13.3	-9.9	-3.4	-37.29	-34.46	-2.83	-10.46	DSS	pita	g19834.t1:3utr	g19834.t1	g19834	g19834	PRJEB506:HCOI01604700	HCOI01604700	HCISE01604700	Caenorhabditis elegans	WBGene00012463
25817	augustus_model_g21024	hco-miR-235	352	344	08:00:01	0	-20.9	-9.6	-11.3	-51.22	-42.88	-8.34	-12.55	DSS	pita	g21024.t1:3utr	g21024.t1	g21024
25820	augustus_model_g12022	hco-miR-235	797	789	08:00:01	0	-19.8	-7.6	-12.2	-55.17	-46.29	-8.87	-10.92	DSS	pita	g12022.t1:3utr	g12022.t1	g12022	g12022	PRJEB506:HCOI01620300	HCOI01620300	HCISE01620300	Caenorhabditis elegans	WBGene00014092
25892	augustus_model_g14043	hco-miR-235	928	920	08:00:01	0	-16.8	-8.2	-8.6	-32.3	-26.35	-5.94	-10.85	DSS	pita	g14043.t1:3utr	g14043.t1	g14043	g14043	PRJEB506:HCOI01625700	HCOI01625700	HCISE01625700	Caenorhabditis elegans	WBGene00013326
25960	augustus_model_g14023	hco-miR-235	647	639	08:00:01	0	-16.75	-9.9	-6.85	-37.24	-33.23	-4.01	-12.73	DSS	pita	g14023.t1:3utr	g14023.t1	g14023
26460	augustus_model_g13876	hco-miR-235	340	332	08:00:01	0	-28.49	-9.6	-18.89	-45.45	-39.23	-6.21	-22.27	DSS	pita	g13876.t1:3utr	g13876.t1	g13876	g13876	PRJEB506:HCOI01664400	HCOI01664400	HCISE01664400	Caenorhabditis elegans	WBGene00002069
26704	augustus_model_g19378	hco-miR-235	80	72	08:00:01	0	-23.71	-9.9	-13.81	-40.43	-26.88	-13.54	-10.16	DSS	pita	g19378.t1:3utr	g19378.t1	g19378	g19378	PRJEB506:HCOI01678700	HCOI01678700	HCISE01678700	Caenorhabditis elegans	WBGene00021956
26766	augustus_model_g13767	hco-miR-235	1000	992	08:00:01	0	-17.8	-9.6	-8.2	-20.03	-13.5	-6.52	-11.27	DSS	pita	g13767.t1:3utr	g13767.t1	g13767	g13767	PRJEB506:HCOI01683600	HCOI01683600	HCISE01683600	Caenorhabditis elegans	WBGene00022842
26767	augustus_model_g13765	hco-miR-235	682	674	08:00:01	0	-16.6	-10.2	-6.4	-26.39	-20.5	-5.89	-10.7	DSS	pita	g13765.t1:3utr	g13765.t1	g13765	g13765	PRJEB506:HCOI01685400	HCOI01685400	HCISE01685400	Caenorhabditis elegans	WBGene00008914
27051	augustus_model_g19945	hco-miR-235	415	407	08:00:01	0	-16.11	-8.2	-7.91	-33.72	-29.52	-4.2	-11.9	DSS	pita	g19945.t1:3utr	g19945.t1	g19945	g19945	PRJEB506:HCOI00162900	HCOI00162900	HCISE00162900	Caenorhabditis elegans	WBGene00013746
27387	augustus_model_g19329	hco-miR-235	571	563	08:00:01	0	-22.96	-10.2	-12.76	-42.53	-32.3	-10.23	-12.72	DSS	pita	g19329.t1:3utr	g19329.t1	g19329	g19329	PRJEB506:HCOI01727700	HCOI01727700	HCISE01727700	Caenorhabditis elegans	WBGene00020516
27621	augustus_model_g13478	hco-miR-235	919	911	08:00:01	0	-22.8	-9.6	-13.2	-28.61	-20.49	-8.11	-14.68	DSS	pita	g13478.t1:3utr	g13478.t1	g13478
28343	augustus_model_g12890	hco-miR-235	855	847	08:00:01	0	-21.13	-10.2	-10.93	-48.12	-37.76	-10.35	-10.77	DSS	pita	g12890.t1:3utr	g12890.t1	g12890
28488	augustus_model_g6050	hco-miR-235	437	429	08:00:01	0	-21.4	-9.6	-11.8	-46.11	-36.69	-9.42	-11.97	DSS	pita	g6050.t1:3utr	g6050.t1	g6050
28782	augustus_model_g13377	hco-miR-235	665	657	08:00:01	0	-23.3	-9.3	-14	-43.47	-32.75	-10.72	-12.57	DSS	pita	g13377.t1:3utr	g13377.t1	g13377
28783	augustus_model_g13378	hco-miR-235	819	811	08:00:01	0	-18.6	-8.2	-10.4	-44.72	-36.97	-7.75	-10.84	DSS	pita	g13378.t1:3utr	g13378.t1	g13378
29273	augustus_model_g13211	hco-miR-235	167	159	08:00:01	0	-15.34	-10.2	-5.14	-34.58	-29.34	-5.24	-10.09	DSS	pita	g13211.t1:3utr	g13211.t1	g13211
29782	augustus_model_g12336	hco-miR-235	292	284	08:00:01	0	-18.9	-10.2	-8.7	-49.81	-41.45	-8.36	-10.53	DSS	pita	g12336.t1:3utr	g12336.t1	g12336
30190	augustus_model_g18334	hco-miR-235	707	699	08:00:01	0	-22.09	-8.2	-13.89	-33.55	-23.6	-9.95	-12.14	DSS	pita	g18334.t1:3utr	g18334.t1	g18334
30259	augustus_model_g12053	hco-miR-235	63	55	08:00:01	0	-19.9	-9.6	-10.3	-34.13	-26.57	-7.55	-12.34	DSS	pita	g12053.t1:3utr	g12053.t1	g12053
30328	augustus_model_g12036	hco-miR-235	855	847	08:00:01	0	-18.1	-10.2	-7.9	-31.61	-25.41	-6.19	-11.9	DSS	pita	g12036.t1:3utr	g12036.t1	g12036
30542	augustus_model_g19063	hco-miR-235	486	478	08:00:01	0	-31.8	-9.3	-22.5	-60.4	-40.6	-19.8	-11.99	DSS	pita	g19063.t1:3utr	g19063.t1	g19063
30544	augustus_model_g11915	hco-miR-235	813	805	08:00:01	0	-15.5	-8.2	-7.3	-43.39	-38.23	-5.15	-10.34	DSS	pita	g11915.t1:3utr	g11915.t1	g11915
30545	augustus_model_g19064	hco-miR-235	895	887	08:00:01	0	-20.4	-9.6	-10.8	-39.6	-29.21	-10.39	-10	DSS	pita	g19064.t1:3utr	g19064.t1	g19064
31094	augustus_model_g11725	hco-miR-235	576	568	08:00:01	0	-26.9	-9.3	-17.6	-47.36	-31.98	-15.37	-11.52	DSS	pita	g11725.t1:3utr	g11725.t1	g11725
31261	model_lgic_g1765.t1	hco-miR-235	683	675	08:00:01	0	-19.83	-8.2	-11.63	-38.99	-30.78	-8.21	-11.61	DSS	pita	model_lgic_g1765.t1	model_lgic_g1765.t1	model_lgic_g1765.t1
31263	augustus_model_g11661	hco-miR-235	782	774	08:00:01	0	-17.53	-7.6	-9.93	-42.63	-35.47	-7.15	-10.37	DSS	pita	g11661.t1:3utr	g11661.t1	g11661
31331	augustus_model_g11614	hco-miR-235	548	540	08:00:01	0	-17.1	-8.2	-8.9	-40.77	-36.76	-4.01	-13.08	DSS	pita	g11614.t1:3utr	g11614.t1	g11614
31539	augustus_model_g11542	hco-miR-235	148	140	08:00:01	0	-23.6	-8.2	-15.4	-69.09	-61.26	-7.82	-15.77	DSS	pita	g11542.t1:3utr	g11542.t1	g11542
31761	augustus_model_g11451	hco-miR-235	183	175	08:00:01	0	-19.12	-9.6	-9.52	-44.76	-36.13	-8.63	-10.48	DSS	pita	g11451.t1:3utr	g11451.t1	g11451
32196	augustus_model_g11203	hco-miR-235	515	507	08:00:01	0	-19	-9.9	-9.1	-36.46	-28.83	-7.62	-11.37	DSS	pita	g11203.t1:3utr	g11203.t1	g11203
32562	augustus_model_g11012	hco-miR-235	284	276	08:00:01	0	-21.6	-9.6	-12	-39.6	-31.03	-8.57	-13.02	DSS	pita	g11012.t1:3utr	g11012.t1	g11012
32563	augustus_model_g18854	hco-miR-235	466	458	08:00:01	0	-19.05	-9.3	-9.75	-35.08	-27.23	-7.84	-11.2	DSS	pita	g18854.t1:3utr	g18854.t1	g18854
33283	augustus_model_g18765	hco-miR-235	269	261	08:00:01	0	-17.65	-8.2	-9.45	-36.56	-28.98	-7.58	-10.06	DSS	pita	g18765.t1:3utr	g18765.t1	g18765
33653	augustus_model_g18724	hco-miR-235	352	344	08:00:01	0	-16.28	-7.6	-8.68	-30.36	-24.77	-5.59	-10.68	DSS	pita	g18724.t1:3utr	g18724.t1	g18724
33655	augustus_model_g10649	hco-miR-235	80	72	08:00:01	0	-23.71	-9.9	-13.81	-40.43	-26.88	-13.54	-10.16	DSS	pita	g10649.t1:3utr	g10649.t1	g10649
33861	augustus_model_g10532	hco-miR-235	532	524	08:00:01	0	-17.46	-9.6	-7.86	-49.39	-46.98	-2.4	-15.05	DSS	pita	g10532.t1:3utr	g10532.t1	g10532
33863	augustus_model_g10517	hco-miR-235	274	266	08:00:01	0	-22.9	-8.2	-14.7	-48.61	-38.19	-10.41	-12.48	DSS	pita	g10517.t1:3utr	g10517.t1	g10517
33864	augustus_model_g10518	hco-miR-235	922	914	08:00:01	0	-22.9	-8.2	-14.7	-48.61	-38.19	-10.41	-12.48	DSS	pita	g10518.t1:3utr	g10518.t1	g10518
33959	augustus_model_g10496	hco-miR-235	871	863	08:00:01	0	-22.96	-9.9	-13.06	-53.06	-46	-7.06	-15.89	DSS	pita	g10496.t1:3utr	g10496.t1	g10496
33960	augustus_model_g10497	hco-miR-235	470	462	08:00:01	0	-22.96	-9.9	-13.06	-53.06	-46	-7.06	-15.89	DSS	pita	g10497.t1:3utr	g10497.t1	g10497
34094	augustus_model_g10436	hco-miR-235	648	640	08:00:01	0	-23.83	-10.2	-13.63	-40.49	-30.33	-10.15	-13.67	DSS	pita	g10436.t1:3utr	g10436.t1	g10436
34360	augustus_model_g8522	hco-miR-235	447	439	08:00:01	0	-26.81	-9.9	-16.91	-57.55	-46.67	-10.88	-15.92	DSS	pita	g8522.t1:3utr	g8522.t1	g8522
35102	augustus_model_g8312	hco-miR-235	315	307	08:00:01	0	-18.4	-9.9	-8.5	-40.66	-32.79	-7.86	-10.53	DSS	pita	g8312.t1:3utr	g8312.t1	g8312
35103	augustus_model_g8331	hco-miR-235	474	466	08:00:01	0	-14.36	-9.3	-5.06	-34.98	-30.77	-4.21	-10.14	DSS	pita	g8331.t1:3utr	g8331.t1	g8331	g8331	PRJEB506:HCOI00264400	HCOI00264400	HCISE00264400	Caenorhabditis elegans	WBGene00007122
35258	augustus_model_g18112	hco-miR-235	733	725	08:00:01	0	-21.6	-9.6	-12	-42.16	-32.01	-10.15	-11.44	DSS	pita	g18112.t1:3utr	g18112.t1	g18112	g18112	PRJEB506:HCOI00275500	HCOI00275500	HCISE00275500	Caenorhabditis elegans	WBGene00009783
36033	augustus_model_g7909	hco-miR-235	799	791	08:00:01	0	-19.6	-9.6	-10	-44.53	-36.03	-8.49	-11.1	DSS	pita	g7909.t1:3utr	g7909.t1	g7909
36285	augustus_model_g7830	hco-miR-235	164	156	08:00:01	0	-17.5	-10.2	-7.3	-43.72	-36.71	-7	-10.49	DSS	pita	g7830.t1:3utr	g7830.t1	g7830
36514	augustus_model_g17918	hco-miR-235	623	615	08:00:01	0	-17.6	-9.6	-8	-33.64	-28.26	-5.37	-12.22	DSS	pita	g17918.t1:3utr	g17918.t1	g17918
36915	augustus_model_g17819	hco-miR-235	97	89	08:00:01	0	-27.3	-10.2	-17.1	-65.9	-55.66	-10.24	-17.05	DSS	pita	g17819.t1:3utr	g17819.t1	g17819
36987	augustus_model_g7541	hco-miR-235	694	686	08:00:01	0	-19	-9.9	-9.1	-30.15	-24.84	-5.31	-13.68	DSS	pita	g7541.t1:3utr	g7541.t1	g7541	g7541	PRJEB506:HCOI00379900	HCOI00379900	HCISE00379900	Caenorhabditis elegans	WBGene00007778
36988	augustus_model_g7542	hco-miR-235	209	201	08:00:01	0	-19	-9.9	-9.1	-30.15	-24.84	-5.31	-13.68	DSS	pita	g7542.t1:3utr	g7542.t1	g7542
37228	augustus_model_g7411	hco-miR-235	531	523	08:00:01	0	-20.5	-9.3	-11.2	-35.2	-26.62	-8.58	-11.91	DSS	pita	g7411.t1:3utr	g7411.t1	g7411
37390	augustus_model_g17740	hco-miR-235	50	42	08:00:01	0	-22.79	-9.6	-13.19	-31.44	-20.96	-10.47	-12.31	DSS	pita	g17740.t1:3utr	g17740.t1	g17740
37588	augustus_model_g7293	hco-miR-235	857	849	08:00:01	0	-18.7	-10.2	-8.5	-42.48	-35.44	-7.03	-11.66	DSS	pita	g7293.t1:3utr	g7293.t1	g7293
37911	augustus_model_g9487	hco-miR-235	917	909	08:00:01	0	-13.3	-9.9	-3.4	-35.81	-32.92	-2.89	-10.4	DSS	pita	g9487.t1:3utr	g9487.t1	g9487
37980	augustus_model_g7161	hco-miR-235	393	385	08:00:01	0	-19.51	-9.3	-10.21	-37.77	-32.77	-4.99	-14.51	DSS	pita	g7161.t1:3utr	g7161.t1	g7161	g7161	PRJEB506:HCOI00440600	HCOI00440600	HCISE00440600	Caenorhabditis elegans	WBGene00001647
38277	augustus_model_g17652	hco-miR-235	772	764	08:00:01	0	-20.3	-8.2	-12.1	-40.66	-31.43	-9.23	-11.06	DSS	pita	g17652.t1:3utr	g17652.t1	g17652	g17652	PRJEB506:HCOI00463800	HCOI00463800	HCISE00463800	Caenorhabditis elegans	WBGene00008567
38723	augustus_model_g17606	hco-miR-235	740	732	08:00:01	0	-14.4	-10.2	-4.2	-61.32	-57.02	-4.29	-10.1	DSS	pita	g17606.t1:3utr	g17606.t1	g17606	g17606	PRJEB506:HCOI00490300	HCOI00490300	HCISE00490300	Caenorhabditis elegans	WBGene00001391
39109	augustus_model_g17558	hco-miR-235	589	581	08:00:01	0	-26.3	-9.6	-16.7	-64.08	-48.65	-15.42	-10.87	DSS	pita	g17558.t1:3utr	g17558.t1	g17558	g17558	PRJEB506:HCOI00513500	HCOI00513500	HCISE00513500	Caenorhabditis elegans	WBGene00020353
138	scaffold25.1_size443741.5.240310_443741___g16207.t1:3utr	hco-miR-235	56	48	08:01:01	0	-13.69	-4.6	-9.09	-25.14	-22.01	-3.13	-10.55	UTR	pita	g16207.t1:3utr	g16207.t1	g16207	g16207	PRJEB506:HCOI00861400	HCOI00861400	HCISE00861400	Caenorhabditis elegans	WBGene00015334
283	scaffold76.1_size326307:81601-326303___g17498.t1:3utr:1	hco-miR-235	60	52	08:01:01	0	-21.01	-3.7	-17.31	-35.62	-24.9	-10.71	-10.29	UTR	pita	g17498.t1:3utr:1	g17498.t1	g17498
523	scaffold1011.1_size94223___g10284.t1:3utr:2	hco-miR-235	182	174	08:01:01	0	-24.4	-4.2	-20.2	-34.38	-23.15	-11.22	-13.17	UTR	pita	g10284.t1:3utr:2	g10284.t1	g10284	g10284	PRJEB506:HCOI00018500	HCOI00018500	HCISE00018500	Caenorhabditis elegans	WBGene00012373
1216	scaffold856.1_size106002___g11245.t1:3utr	hco-miR-235	37	29	08:01:01	0	-21.2	-6.9	-14.3	-25.61	-14.53	-11.08	-10.11	UTR	pita	g11245.t1:3utr	g11245.t1	g11245
1403	scaffold235.1_size213846___g16915.t1:3utr	hco-miR-235	197	189	08:01:01	0	-24.1	-5.2	-18.9	-33.47	-21.77	-11.7	-12.39	UTR	pita	g16915.t1:3utr	g16915.t1	g16915	g16915	PRJEB506:HCOI00800800	HCOI00800800	HCISE00800800	Caenorhabditis elegans	WBGene00022854
1570	scaffold7206.1_size3858___g13058.t1:3utr	hco-miR-235	74	66	08:01:01	0	-17.33	-2.2	-15.13	-30.59	-23.34	-7.25	-10.07	UTR	pita	g13058.t1:3utr	g13058.t1	g13058
1650	scaffold1095.1_size89053___g9471.t1:3utr	hco-miR-235	40	32	08:01:01	0	-21	-7.3	-13.7	-23.95	-15.96	-7.98	-13.01	UTR	pita	g9471.t1:3utr	g9471.t1	g9471	g9471	PRJEB506:HCOI00085600	HCOI00085600	HCISE00085600	Caenorhabditis elegans	WBGene00002136
1709	scaffold195.1_size236567___g17305.t1:3utr:2	hco-miR-235	37	29	08:01:01	0	-21.9	-9	-12.9	-29.91	-21.23	-8.67	-13.22	UTR	pita	g17305.t1:3utr:2	g17305.t1	g17305
1870	scaffold4802.1_size12806___g21402.t1:3utr	hco-miR-235	209	201	08:01:01	0	-23.2	-9	-14.2	-46.26	-34.11	-12.14	-11.05	UTR	pita	g21402.t1:3utr	g21402.t1	g21402	g21402	PRJEB506:HCOI01539200	HCOI01539200	HCISE01539200	Caenorhabditis elegans	WBGene00020635
1971	scaffold1060.1_size91181:54107-70686___g230.t1:3utr	hco-miR-235	62	54	08:01:01	0	-22.3	-6.5	-15.8	-28.86	-17.69	-11.17	-11.12	UTR	pita	g230.t1:3utr	g230.t1	g230	g230	PRJEB506:HCOI00060400	HCOI00060400	HCISE00060400	Caenorhabditis elegans	WBGene00006504
1973	scaffold1072.1_size90699___g9631.t1:3utr	hco-miR-235	192	184	08:01:01	0	-16.5	-0.3	-16.2	-33.5	-27.02	-6.47	-10.02	UTR	pita	g9631.t1:3utr	g9631.t1	g9631	g9631	PRJEB506:HCOI00067900	HCOI00067900	HCISE00067900	Caenorhabditis elegans	WBGene00000800
1974	scaffold1072.1_size90699___g9631.t2:3utr	hco-miR-235	192	184	08:01:01	0	-16.5	-0.3	-16.2	-33.5	-27.02	-6.47	-10.02	UTR	pita	g9631.t2:3utr	g9631.t2	g9631	g9631	PRJEB506:HCOI00067900	HCOI00067900	HCISE00067900	Caenorhabditis elegans	WBGene00000800
2174	scaffold5.1_size735775___g20652.t1:3utr	hco-miR-235	308	300	08:01:01	0	-23.12	-5.5	-17.62	-45.69	-33.04	-12.65	-10.46	UTR	pita	g20652.t1:3utr	g20652.t1	g20652
2293	scaffold834.1_size107904___g11348.t1:3utr	hco-miR-235	229	221	08:01:01	0	-17.25	-8.7	-8.55	-23.35	-16.56	-6.78	-10.46	UTR	pita	g11348.t1:3utr	g11348.t1	g11348
2369	scaffold7395.1_size3590___g9950.t1:3utr	hco-miR-235	40	32	08:01:01	0	-22.8	-3.6	-19.2	-32.4	-21.47	-10.93	-11.86	UTR	pita	g9950.t1:3utr	g9950.t1	g9950
2528	scaffold637.1_size130202___g12783.t1:3utr	hco-miR-235	29	21	08:01:01	0	-14.31	-9	-5.31	-3.6	0	-3.6	-10.7	UTR	pita	g12783.t1:3utr	g12783.t1	g12783
2774	scaffold5278.1_size10031___g20894.t1:3utr	hco-miR-235	437	429	08:01:01	0	-19.8	-3.3	-16.5	-58.3	-48.98	-9.31	-10.48	UTR	pita	g20894.t1:3utr	g20894.t1	g20894	g20894	PRJEB506:HCOI01638100	HCOI01638100	HCISE01638100	Caenorhabditis elegans	WBGene00022059
3024	scaffold1490.1_size70438___g7696.t1:3utr	hco-miR-235	387	379	08:01:01	0	-19.23	-7.3	-11.93	-40.15	-34.1	-6.04	-13.18	UTR	pita	g7696.t1:3utr	g7696.t1	g7696
3069	scaffold379.1_size173747.4.40086_173747___g13389.t1:3utr	hco-miR-235	556	548	08:01:01	0	-20.42	-7.3	-13.12	-34	-25.02	-8.98	-11.43	UTR	pita	g13389.t1:3utr	g13389.t1	g13389
3070	scaffold516.1_size146336___g14036.t1:3utr	hco-miR-235	386	378	08:01:01	0	-19.2	3.1	-22.3	-38.55	-30.27	-8.27	-10.92	UTR	pita	g14036.t1:3utr	g14036.t1	g14036	g14036	PRJEB506:HCOI01617000	HCOI01617000	HCISE01617000	Caenorhabditis elegans	WBGene00019504
3453	scaffold153.1_size262694___g17820.t1:3utr	hco-miR-235	581	573	08:01:01	0	-16.63	-4.6	-12.03	-41.79	-35.72	-6.07	-10.55	UTR	pita	g17820.t1:3utr	g17820.t1	g17820	g17820	PRJEB506:HCOI00377100	HCOI00377100	HCISE00377100	Caenorhabditis elegans	WBGene00004308
3491	scaffold2315.1_size45104___g4572.t1:3utr:1	hco-miR-235	324	316	08:01:01	0	-19.21	-6.9	-12.31	-48.02	-40.43	-7.58	-11.62	UTR	pita	g4572.t1:3utr:1	g4572.t1	g4572
3492	scaffold937.1_size98555___g10722.t1:3utr	hco-miR-235	520	512	08:01:01	0	-23.3	-4.1	-19.2	-46.1	-33.95	-12.14	-11.15	UTR	pita	g10722.t1:3utr	g10722.t1	g10722
3740	scaffold220.1_size223967.1.1_189583___g15811.t1:3utr:3	hco-miR-235	629	621	08:01:01	0	-22.2	-0.9	-21.3	-45.67	-34.71	-10.95	-11.24	UTR	pita	g15811.t1:3utr:3	g15811.t1	g15811
3741	scaffold257.1_size206691.1.1_131336___g12871.t1:3utr	hco-miR-235	621	613	08:01:01	0	-20.15	-3	-17.15	-51.22	-41.89	-9.32	-10.82	UTR	pita	g12871.t1:3utr	g12871.t1	g12871	g12871	PRJEB506:HCOI00891300	HCOI00891300	HCISE00891300	Caenorhabditis elegans	WBGene00020262
3862	scaffold153.1_size262694___g17822.t1:3utr	hco-miR-235	739	731	08:01:01	0	-21.16	-7.3	-13.86	-20.52	-14.26	-6.26	-14.89	UTR	pita	g17822.t1:3utr	g17822.t1	g17822	g17822	PRJEB506:HCOI00377300	HCOI00377300	HCISE00377300	Caenorhabditis elegans	WBGene00010697
3909	scaffold1761.1_size60884___g6415.t1:3utr	hco-miR-235	757	749	08:01:01	0	-27.3	-2.2	-25.1	-33.7	-19.67	-14.02	-13.27	UTR	pita	g6415.t1:3utr	g6415.t1	g6415	g6415	PRJEB506:HCOI00520200	HCOI00520200	HCISE00520200	Caenorhabditis elegans	WBGene00006596
4046	scaffold9.1_size557301.1.1_470762___g20267.t1:3utr	hco-miR-235	702	694	08:01:01	0	-20.79	-6.9	-13.89	-36.65	-27.8	-8.84	-11.94	UTR	pita	g20267.t1:3utr	g20267.t1	g20267
4047	scaffold2020.1_size52673___g5486.t1:3utr:1	hco-miR-235	266	258	08:01:01	0	-18	-3.7	-14.3	-37.11	-29.74	-7.36	-10.63	UTR	pita	g5486.t1:3utr:1	g5486.t1	g5486	g5486	PRJEB506:HCOI00653900	HCOI00653900	HCISE00653900	Caenorhabditis elegans	WBGene00020994
4210	scaffold4.1_size747567.5.609946_747567___g13566.t1:3utr	hco-miR-235	758	750	08:01:01	0	-22.49	-3.6	-18.89	-41.54	-30.77	-10.77	-11.71	UTR	pita	g13566.t1:3utr	g13566.t1	g13566	g13566	PRJEB506:HCOI01359200	HCOI01359200	HCISE01359200	Caenorhabditis elegans	WBGene00012291
4270	scaffold2334.1_size44661___g4501.t1:3utr	hco-miR-235	524	516	08:01:01	0	-15.76	-8.7	-7.06	-31.18	-25.77	-5.4	-10.35	UTR	pita	g4501.t1:3utr	g4501.t1	g4501	g4501	PRJEB506:HCOI00793900	HCOI00793900	HCISE00793900	Caenorhabditis elegans	WBGene00022314
4456	scaffold2513.1_size40599___g3972.t1:3utr	hco-miR-235	344	336	08:01:01	0	-18.85	2.05	-20.9	-46.74	-38.23	-8.51	-10.33	UTR	pita	g3972.t1:3utr	g3972.t1	g3972
4517	scaffold1957.1_size54500___g5676.t1:3utr:1	hco-miR-235	771	763	08:01:01	0	-17.06	-7	-10.06	-38.72	-32.6	-6.12	-10.93	UTR	pita	g5676.t1:3utr:1	g5676.t1	g5676	g5676	PRJEB506:HCOI00620600	HCOI00620600	HCISE00620600	Caenorhabditis elegans	WBGene00021509
4736	scaffold1711.1_size62908___g6827.t1:3utr	hco-miR-235	435	427	08:01:01	0	-23.5	-3.3	-20.2	-49.83	-44.42	-5.41	-18.08	UTR	pita	g6827.t1:3utr	g6827.t1	g6827	g6827	PRJEB506:HCOI00493100	HCOI00493100	HCISE00493100	Caenorhabditis elegans	WBGene00022059
4740	scaffold275.1_size201171___g16127.t1:3utr	hco-miR-235	260	252	08:01:01	0	-20	-7.3	-12.7	-31.86	-24.42	-7.43	-12.56	UTR	pita	g16127.t1:3utr	g16127.t1	g16127	g16127	PRJEB506:HCOI00960000	HCOI00960000	HCISE00960000	Caenorhabditis elegans	WBGene00017045
4741	scaffold395.1_size171003___g15039.t1:3utr	hco-miR-235	964	956	08:01:01	0	-24.51	-4.2	-20.31	-31.54	-18.8	-12.74	-11.76	UTR	pita	g15039.t1:3utr	g15039.t1	g15039	g15039	PRJEB506:HCOI01344700	HCOI01344700	HCISE01344700	Caenorhabditis elegans	WBGene00003055
4743	scaffold5917.1_size6993___g16528.t1:3utr:1	hco-miR-235	168	160	08:01:01	0	-19.5	-9	-10.5	-38.24	-30.05	-8.19	-11.3	UTR	pita	g16528.t1:3utr:1	g16528.t1	g16528	g16528	PRJEB506:HCOI01746600	HCOI01746600	HCISE01746600	Caenorhabditis elegans	WBGene00022580
4795	scaffold905.1_size101302___g10910.t1:3utr	hco-miR-235	1003	995	08:01:01	0	-17.87	-6	-11.87	-23.54	-18.33	-5.2	-12.66	UTR	pita	g10910.t1:3utr	g10910.t1	g10910
4796	scaffold1346.1_size76509___g8323.t1:3utr	hco-miR-235	957	949	08:01:01	0	-20.7	-3	-17.7	-36.11	-27.71	-8.39	-12.3	UTR	pita	g8323.t1:3utr	g8323.t1	g8323	g8323	PRJEB506:HCOI00265500	HCOI00265500	HCISE00265500	Caenorhabditis elegans	WBGene00018560
4800	scaffold290.1_size194665___g15988.t1:3utr	hco-miR-235	352	344	08:01:01	0	-19.54	-9	-10.54	-40.46	-31.81	-8.65	-10.88	UTR	pita	g15988.t1:3utr	g15988.t1	g15988	g15988	PRJEB506:HCOI01015500	HCOI01015500	HCISE01015500	Caenorhabditis elegans	WBGene00001324
4801	scaffold290.1_size194665___g15988.t2:3utr	hco-miR-235	352	344	08:01:01	0	-19.54	-9	-10.54	-40.46	-31.81	-8.65	-10.88	UTR	pita	g15988.t2:3utr	g15988.t2	g15988	g15988	PRJEB506:HCOI01015500	HCOI01015500	HCISE01015500	Caenorhabditis elegans	WBGene00001324
4956	scaffold2621.1_size38723___g3689.t1:3utr	hco-miR-235	205	197	08:01:01	0	-24.82	-0.12	-24.7	-46.14	-36.28	-9.86	-14.95	UTR	pita	g3689.t1:3utr	g3689.t1	g3689	g3689	PRJEB506:HCOI00912800	HCOI00912800	HCISE00912800	Caenorhabditis elegans	WBGene00000484
5009	scaffold1219.1_size82275___g8860.t1:3utr	hco-miR-235	350	342	08:01:01	0	-18.91	-7.3	-11.61	-37.28	-30.32	-6.95	-11.95	UTR	pita	g8860.t1:3utr	g8860.t1	g8860
5078	scaffold70.1_size333876.1.1_296580___g18519.t1:3utr	hco-miR-235	874	866	08:01:01	0	-24.79	-7.3	-17.49	-48.35	-39.06	-9.28	-15.5	UTR	pita	g18519.t1:3utr	g18519.t1	g18519
5212	scaffold274.1_size201746___g16137.t1:3utr:2	hco-miR-235	958	950	08:01:01	0	-20.7	-3	-17.7	-39.36	-32.97	-6.39	-14.3	UTR	pita	g16137.t1:3utr:2	g16137.t1	g16137	g16137	PRJEB506:HCOI00955300	HCOI00955300	HCISE00955300	Caenorhabditis elegans	WBGene00018560
5217	scaffold1021.1_size93705___g10237.t1:3utr	hco-miR-235	1078	1070	08:01:01	0	-26.52	-6.1	-20.42	-64.51	-49.02	-15.48	-11.03	UTR	pita	g10237.t1:3utr	g10237.t1	g10237
5218	scaffold1021.1_size93705___g10238.t1:3utr	hco-miR-235	1078	1070	08:01:01	0	-26.52	-6.1	-20.42	-64.51	-49.02	-15.48	-11.03	UTR	pita	g10238.t1:3utr	g10238.t1	g10238
5219	scaffold1270.1_size80374___g8635.t1:3utr	hco-miR-235	1169	1161	08:01:01	0	-20.71	-7	-13.71	-55.22	-45.11	-10.1	-10.6	UTR	pita	g8635.t1:3utr	g8635.t1	g8635	g8635	PRJEB506:HCOI00216700	HCOI00216700	HCISE00216700	Caenorhabditis elegans	WBGene00022739
5621	scaffold679.1_size126092___g12483.t1:3utr	hco-miR-235	325	317	08:01:01	0	-22.32	-6.9	-15.42	-48.46	-38.15	-10.31	-12	UTR	pita	g12483.t1:3utr	g12483.t1	g12483
5622	scaffold804.1_size110401___g11581.t1:3utr	hco-miR-235	466	458	08:01:01	0	-14.09	-7.3	-6.79	-36.56	-33.42	-3.13	-10.95	UTR	pita	g11581.t1:3utr	g11581.t1	g11581
5713	scaffold95.1_size307390___g18733.t1:3utr:2	hco-miR-235	440	432	08:01:01	0	-17.79	-2.9	-14.89	-46.75	-40.97	-5.77	-12.01	UTR	pita	g18733.t1:3utr:2	g18733.t1	g18733
5716	scaffold415.1_size166836:39945-166838___g12572.t1:3utr	hco-miR-235	656	648	08:01:01	0	-17.01	-8.7	-8.31	-37.36	-30.5	-6.86	-10.14	UTR	pita	g12572.t1:3utr	g12572.t1	g12572
5825	scaffold233.1_size214423.4.69949_214423___g13989.t1:3utr	hco-miR-235	121	113	08:01:01	0	-15.99	-4.3	-11.69	-39.05	-34.77	-4.28	-11.7	UTR	pita	g13989.t1:3utr	g13989.t1	g13989	g13989	PRJEB506:HCOI00792300	HCOI00792300	HCISE00792300	Caenorhabditis elegans	WBGene00017160
5826	scaffold34.1_size425167___g20110.t1:3utr	hco-miR-235	1295	1287	08:01:01	0	-19.04	-3.6	-15.44	-53.28	-44.96	-8.31	-10.72	UTR	pita	g20110.t1:3utr	g20110.t1	g20110	g20110	PRJEB506:HCOI01192100	HCOI01192100	HCISE01192100	Caenorhabditis elegans	WBGene00001040
5933	scaffold1803.1_size59689___g6278.t1:3utr:2	hco-miR-235	152	144	08:01:01	0	-17.76	-9	-8.76	-37.75	-31.51	-6.23	-11.52	UTR	pita	g6278.t1:3utr:2	g6278.t1	g6278
6168	scaffold164.1_size253532___g17697.t1:3utr	hco-miR-235	600	592	08:01:01	0	-22.2	-7.3	-14.9	-40.3	-28.46	-11.84	-10.35	UTR	pita	g17697.t1:3utr	g17697.t1	g17697	g17697	PRJEB506:HCOI00448000	HCOI00448000	HCISE00448000	Caenorhabditis elegans	WBGene00011378
6248	scaffold1714.1_size62796___g6816.t1:3utr	hco-miR-235	552	544	08:01:01	0	-17.46	-5.7	-11.76	-43.18	-39.31	-3.87	-13.59	UTR	pita	g6816.t1:3utr	g6816.t1	g6816
6249	scaffold6003.1_size6698___g16473.t1:3utr	hco-miR-235	637	629	08:01:01	0	-24.4	-3.9	-20.5	-40.56	-28.63	-11.92	-12.47	UTR	pita	g16473.t1:3utr	g16473.t1	g16473
6251	scaffold1099.1_size88841___g9444.t1:3utr	hco-miR-235	932	924	08:01:01	0	-18.5	-4.6	-13.9	-51.54	-43.57	-7.96	-10.53	UTR	pita	g9444.t1:3utr	g9444.t1	g9444	g9444	PRJEB506:HCOI00088300	HCOI00088300	HCISE00088300	Caenorhabditis elegans	WBGene00017904
6252	scaffold1099.1_size88841___g9444.t2:3utr	hco-miR-235	932	924	08:01:01	0	-18.5	-4.6	-13.9	-51.54	-43.57	-7.96	-10.53	UTR	pita	g9444.t2:3utr	g9444.t2	g9444	g9444	PRJEB506:HCOI00088300	HCOI00088300	HCISE00088300	Caenorhabditis elegans	WBGene00017904
6253	scaffold1099.1_size88841___g9444.t3:3utr	hco-miR-235	932	924	08:01:01	0	-18.5	-4.6	-13.9	-51.54	-43.57	-7.96	-10.53	UTR	pita	g9444.t3:3utr	g9444.t3	g9444	g9444	PRJEB506:HCOI00088300	HCOI00088300	HCISE00088300	Caenorhabditis elegans	WBGene00017904
6254	scaffold1099.1_size88841___g9444.t4:3utr	hco-miR-235	932	924	08:01:01	0	-18.5	-4.6	-13.9	-51.54	-43.57	-7.96	-10.53	UTR	pita	g9444.t4:3utr	g9444.t4	g9444	g9444	PRJEB506:HCOI00088300	HCOI00088300	HCISE00088300	Caenorhabditis elegans	WBGene00017904
6255	scaffold2621.1_size38723___g3688.t1:3utr	hco-miR-235	1382	1374	08:01:01	0	-17.56	-6.9	-10.66	-39.52	-32.42	-7.09	-10.46	UTR	pita	g3688.t1:3utr	g3688.t1	g3688
6257	scaffold164.1_size253532___g17697.t2:3utr	hco-miR-235	703	695	08:01:01	0	-22.2	-7.3	-14.9	-40.3	-28.46	-11.84	-10.35	UTR	pita	g17697.t2:3utr	g17697.t2	g17697	g17697	PRJEB506:HCOI00448000	HCOI00448000	HCISE00448000	Caenorhabditis elegans	WBGene00011378
6258	scaffold1201.1_size83249___g8945.t1:3utr:1	hco-miR-235	807	799	08:01:01	0	-24.06	-7.4	-16.66	-57.8	-43.98	-13.82	-10.23	UTR	pita	g8945.t1:3utr:1	g8945.t1	g8945	g8945	PRJEB506:HCOI00166700	HCOI00166700	HCISE00166700	Caenorhabditis elegans	WBGene00003397
6259	scaffold1201.1_size83249___g8945.t2:3utr:1	hco-miR-235	807	799	08:01:01	0	-24.06	-7.4	-16.66	-57.8	-43.98	-13.82	-10.23	UTR	pita	g8945.t2:3utr:1	g8945.t2	g8945	g8945	PRJEB506:HCOI00166700	HCOI00166700	HCISE00166700	Caenorhabditis elegans	WBGene00003397
6260	scaffold1201.1_size83249___g8945.t3:3utr:1	hco-miR-235	807	799	08:01:01	0	-24.06	-7.4	-16.66	-57.8	-43.98	-13.82	-10.23	UTR	pita	g8945.t3:3utr:1	g8945.t3	g8945	g8945	PRJEB506:HCOI00166700	HCOI00166700	HCISE00166700	Caenorhabditis elegans	WBGene00003397
6410	scaffold486.1_size152081___g14306.t1:3utr	hco-miR-235	388	380	08:01:01	0	-20.05	-7	-13.05	-35.05	-29.27	-5.77	-14.27	UTR	pita	g14306.t1:3utr	g14306.t1	g14306	g14306	PRJEB506:HCOI01550900	HCOI01550900	HCISE01550900	Caenorhabditis elegans	WBGene00008481
6411	scaffold350.1_size180340___g15453.t1:3utr:2	hco-miR-235	833	825	08:01:01	0	-17.9	-3.6	-14.3	-37.8	-31.17	-6.62	-11.27	UTR	pita	g15453.t1:3utr:2	g15453.t1	g15453	g15453	PRJEB506:HCOI01222600	HCOI01222600	HCISE01222600	Caenorhabditis elegans	WBGene00003177
6554	scaffold31.1_size429550___g20166.t1:3utr	hco-miR-235	1531	1523	08:01:01	0	-21.2	-2.2	-19	-46.02	-37.29	-8.73	-12.46	UTR	pita	g20166.t1:3utr	g20166.t1	g20166	g20166	PRJEB506:HCOI01094800	HCOI01094800	HCISE01094800	Caenorhabditis elegans	WBGene00019383
6555	scaffold31.1_size429550___g20166.t2:3utr	hco-miR-235	1531	1523	08:01:01	0	-21.2	-2.2	-19	-46.02	-37.29	-8.73	-12.46	UTR	pita	g20166.t2:3utr	g20166.t2	g20166	g20166	PRJEB506:HCOI01094800	HCOI01094800	HCISE01094800	Caenorhabditis elegans	WBGene00019383
6557	scaffold2358.1_size44021___g4427.t1:3utr	hco-miR-235	1002	994	08:01:01	0	-18.02	-8.7	-9.32	-48.29	-42.55	-5.73	-12.28	UTR	pita	g4427.t1:3utr	g4427.t1	g4427	g4427	PRJEB506:HCOI00803700	HCOI00803700	HCISE00803700	Caenorhabditis elegans	WBGene00045387
6561	scaffold279.1_size199278___g16086.t1:3utr	hco-miR-235	1979	1971	08:01:01	0	-16.61	-7.3	-9.31	-41.87	-36.05	-5.82	-10.78	UTR	pita	g16086.t1:3utr	g16086.t1	g16086	g16086	PRJEB506:HCOI00973600	HCOI00973600	HCISE00973600	Caenorhabditis elegans	WBGene00007058
6562	scaffold4792.1_size12875___g21385.t1:3utr	hco-miR-235	2097	2089	08:01:01	0	-19	-9	-10	-42.97	-34.27	-8.7	-10.29	UTR	pita	g21385.t1:3utr	g21385.t1	g21385
6692	scaffold2336.1_size44643___g4494.t1:3utr:1	hco-miR-235	2212	2204	08:01:01	0	-23.39	-5.2	-18.19	-49.82	-39.86	-9.95	-13.43	UTR	pita	g4494.t1:3utr:1	g4494.t1	g4494	g4494	PRJEB506:HCOI00795000	HCOI00795000	HCISE00795000	Caenorhabditis elegans	WBGene00015460
6695	scaffold69.1_size334058___g19172.t1:3utr:1	hco-miR-235	1781	1773	08:01:01	0	-22.4	-4.9	-17.5	-52.65	-42.44	-10.2	-12.19	UTR	pita	g19172.t1:3utr:1	g19172.t1	g19172
6696	scaffold1064.1_size91115___g9983.t1:3utr:2	hco-miR-235	1448	1440	08:01:01	0	-22.12	0.58	-22.7	-58.95	-48.75	-10.2	-11.91	UTR	pita	g9983.t1:3utr:2	g9983.t1	g9983
6698	scaffold1284.1_size79995___g8581.t1:3utr	hco-miR-235	1354	1346	08:01:01	0	-17.55	-9	-8.55	-45.99	-39.54	-6.44	-11.1	UTR	pita	g8581.t1:3utr	g8581.t1	g8581
6699	scaffold534.1_size142887___g13930.t1:3utr:2	hco-miR-235	2256	2248	08:01:01	0	-21.2	-9	-12.2	-34.07	-23.75	-10.31	-10.88	UTR	pita	g13930.t1:3utr:2	g13930.t1	g13930
6701	scaffold692.1_size124977.4.79393_124977___g4628.t1:3utr	hco-miR-235	124	116	08:01:01	0	-16.8	-0.9	-15.9	-42.96	-36.75	-6.2	-10.59	UTR	pita	g4628.t1:3utr	g4628.t1	g4628
6702	scaffold1087.1_size89570___g9537.t1:3utr	hco-miR-235	1402	1394	08:01:01	0	-16.8	-3.9	-12.9	-50.6	-44.37	-6.22	-10.57	UTR	pita	g9537.t1:3utr	g9537.t1	g9537
6703	scaffold2524.1_size40397___g3942.t1:3utr	hco-miR-235	2038	2030	08:01:01	0	-19.2	-8.7	-10.5	-41.68	-33.01	-8.67	-10.52	UTR	pita	g3942.t1:3utr	g3942.t1	g3942	g3942	PRJEB506:HCOI00873400	HCOI00873400	HCISE00873400	Caenorhabditis elegans	WBGene00007996
6983	scaffold997.1_size95250___g10400.t1:3utr:1	hco-miR-235	1951	1943	08:01:01	0	-20.63	-4.6	-16.03	-40.72	-33.08	-7.64	-12.98	UTR	pita	g10400.t1:3utr:1	g10400.t1	g10400
6985	scaffold5250.1_size10198___g20916.t1:3utr	hco-miR-235	2582	2574	08:01:01	0	-27.95	-9	-18.95	-49.18	-32.56	-16.62	-11.32	UTR	pita	g20916.t1:3utr	g20916.t1	g20916	g20916	PRJEB506:HCOI01634600	HCOI01634600	HCISE01634600	Caenorhabditis elegans	WBGene00013730
6990	scaffold301.1_size192169___g15887.t1:3utr:2	hco-miR-235	1086	1078	08:01:01	0	-19.86	-3.6	-16.26	-57.19	-47.41	-9.77	-10.08	UTR	pita	g15887.t1:3utr:2	g15887.t1	g15887
7170	scaffold6.1_size629498___g20585.t1:3utr	hco-miR-235	3270	3262	08:01:01	0	-17.6	-3.6	-14	-29.26	-25.22	-4.03	-13.56	UTR	pita	g20585.t1:3utr	g20585.t1	g20585	g20585	PRJEB506:HCOI01756900	HCOI01756900	HCISE01756900	Caenorhabditis elegans	WBGene00007525
7173	scaffold161.1_size255775___g17717.t1:3utr	hco-miR-235	2005	1997	08:01:01	0	-17.7	-4.9	-12.8	-57.9	-52.39	-5.51	-12.18	UTR	pita	g17717.t1:3utr	g17717.t1	g17717	g17717	PRJEB506:HCOI00432400	HCOI00432400	HCISE00432400	Caenorhabditis elegans	WBGene00011147
7174	scaffold6014.1_size6650___g16461.t1:3utr	hco-miR-235	730	722	08:01:01	0	-20.1	-9	-11.1	-44.17	-36.03	-8.13	-11.96	UTR	pita	g16461.t1:3utr	g16461.t1	g16461	g16461	PRJEB506:HCOI01763900	HCOI01763900	HCISE01763900	Caenorhabditis elegans	WBGene00007176
7178	scaffold161.1_size255775___g17717.t1:3utr	hco-miR-235	1095	1087	08:01:01	0	-16.2	-7.3	-8.9	-41.12	-35.37	-5.74	-10.45	UTR	pita	g17717.t1:3utr	g17717.t1	g17717	g17717	PRJEB506:HCOI00432400	HCOI00432400	HCISE00432400	Caenorhabditis elegans	WBGene00011147
7363	scaffold264.1_size204498___g16592.t1:3utr	hco-miR-235	3736	3728	08:01:01	0	-18.7	-7	-11.7	-40.7	-34	-6.7	-11.99	UTR	pita	g16592.t1:3utr	g16592.t1	g16592
7364	scaffold335.1_size183747___g15575.t1:3utr	hco-miR-235	1234	1226	08:01:01	0	-23.8	-9	-14.8	-63.84	-51.62	-12.21	-11.58	UTR	pita	g15575.t1:3utr	g15575.t1	g15575	g15575	PRJEB506:HCOI01175200	HCOI01175200	HCISE01175200	Caenorhabditis elegans	WBGene00008687
7366	scaffold309.1_size190953___g15846.t1:3utr:1	hco-miR-235	388	380	08:01:01	0	-15.95	-9	-6.95	-27.41	-22.73	-4.67	-11.27	UTR	pita	g15846.t1:3utr:1	g15846.t1	g15846	g15846	PRJEB506:HCOI01090600	HCOI01090600	HCISE01090600	Caenorhabditis elegans	WBGene00020334
7368	scaffold1204.1_size83158___g8937.t1:3utr:1	hco-miR-235	2311	2303	08:01:01	0	-12.82	-3.5	-9.32	-37.9	-35.76	-2.13	-10.68	UTR	pita	g8937.t1:3utr:1	g8937.t1	g8937	g8937	PRJEB506:HCOI00168600	HCOI00168600	HCISE00168600	Caenorhabditis elegans	WBGene00019716
7372	scaffold1077.1_size90412___g9602.t1:3utr	hco-miR-235	1622	1614	08:01:01	0	-15	-4.2	-10.8	-41.57	-36.91	-4.66	-10.33	UTR	pita	g9602.t1:3utr	g9602.t1	g9602	g9602	PRJEB506:HCOI00071900	HCOI00071900	HCISE00071900	Caenorhabditis elegans	WBGene00013447
7584	scaffold680.1_size125862___g12475.t1:3utr	hco-miR-235	1761	1753	08:01:01	0	-20.5	-9	-11.5	-37.57	-32.23	-5.34	-15.15	UTR	pita	g12475.t1:3utr	g12475.t1	g12475
7593	scaffold327.1_size185147___g15648.t1:3utr:1	hco-miR-235	3107	3099	08:01:01	0	-19.65	-6	-13.65	-51.7	-45.98	-5.71	-13.93	UTR	pita	g15648.t1:3utr:1	g15648.t1	g15648
7594	scaffold189.1_size239419___g17398.t1:3utr	hco-miR-235	3821	3813	08:01:01	0	-20.77	-7.3	-13.47	-42.44	-34.76	-7.68	-13.08	UTR	pita	g17398.t1:3utr	g17398.t1	g17398	g17398	PRJEB506:HCOI00587300	HCOI00587300	HCISE00587300	Caenorhabditis elegans	WBGene00044021
7595	scaffold1050.1_size92242___g10059.t1:3utr	hco-miR-235	2418	2410	08:01:01	0	-18.1	-9	-9.1	-41.02	-34.99	-6.03	-12.06	UTR	pita	g10059.t1:3utr	g10059.t1	g10059
7599	scaffold3219.1_size28867___g2169.t1:3utr	hco-miR-235	1226	1218	08:01:01	0	-13.35	-2.2	-11.15	-42.61	-40.22	-2.38	-10.96	UTR	pita	g2169.t1:3utr	g2169.t1	g2169
7600	scaffold3219.1_size28867___g2169.t2:3utr	hco-miR-235	1226	1218	08:01:01	0	-13.35	-2.2	-11.15	-42.61	-40.22	-2.38	-10.96	UTR	pita	g2169.t2:3utr	g2169.t2	g2169
7904	scaffold123.1_size285294___g18312.t1:3utr	hco-miR-235	2185	2177	08:01:01	0	-17.3	-6.1	-11.2	-36.08	-31.27	-4.8	-12.49	UTR	pita	g18312.t1:3utr	g18312.t1	g18312	g18312	PRJEB506:HCOI00188000	HCOI00188000	HCISE00188000	Caenorhabditis elegans	WBGene00021846
7906	scaffold2225.1_size47162___g4837.t1:3utr	hco-miR-235	2208	2200	08:01:01	0	-18.7	-7.3	-11.4	-46.5	-39.85	-6.64	-12.05	UTR	pita	g4837.t1:3utr	g4837.t1	g4837	g4837	PRJEB506:HCOI00744800	HCOI00744800	HCISE00744800	Caenorhabditis elegans	WBGene00015130
7907	scaffold9.1_size557301.1.1_470762___g20272.t1:3utr	hco-miR-235	2533	2525	08:01:01	0	-18.2	-5.2	-13	-36.46	-30.26	-6.2	-11.99	UTR	pita	g20272.t1:3utr	g20272.t1	g20272
7908	scaffold2225.1_size47162___g4837.t1:3utr	hco-miR-235	7081	7073	08:01:01	0	-17.89	-2.2	-15.69	-43.08	-36.9	-6.18	-11.7	UTR	pita	g4837.t1:3utr	g4837.t1	g4837	g4837	PRJEB506:HCOI00744800	HCOI00744800	HCISE00744800	Caenorhabditis elegans	WBGene00015130
7911	scaffold2653.1_size38153___g3603.t1:3utr	hco-miR-235	6105	6097	08:01:01	0	-21.4	-8.7	-12.7	-47.36	-37.21	-10.15	-11.24	UTR	pita	g3603.t1:3utr	g3603.t1	g3603	g3603	PRJEB506:HCOI00923300	HCOI00923300	HCISE00923300	Caenorhabditis elegans	WBGene00008040
7917	scaffold564.1_size139080___g13691.t1:3utr	hco-miR-235	3833	3825	08:01:01	0	-15.9	-7	-8.9	-37.85	-32.51	-5.34	-10.55	UTR	pita	g13691.t1:3utr	g13691.t1	g13691	g13691	PRJEB506:HCOI01702200	HCOI01702200	HCISE01702200	Caenorhabditis elegans	WBGene00001046
7918	scaffold123.1_size285294___g18312.t1:3utr	hco-miR-235	1847	1839	08:01:01	0	-16.4	-7.3	-9.1	-53.59	-47.51	-6.08	-10.31	UTR	pita	g18312.t1:3utr	g18312.t1	g18312	g18312	PRJEB506:HCOI00188000	HCOI00188000	HCISE00188000	Caenorhabditis elegans	WBGene00021846
7919	scaffold3314.1_size27518___g1990.t1:3utr:1	hco-miR-235	4354	4346	08:01:01	0	-17.7	-9	-8.7	-40.08	-32.67	-7.41	-10.28	UTR	pita	g1990.t1:3utr:1	g1990.t1	g1990	g1990	PRJEB506:HCOI01165800	HCOI01165800	HCISE01165800	Caenorhabditis elegans	WBGene00022837
8414	scaffold65.1_size337668___g19223.t1:3utr	hco-miR-235	950	942	08:01:01	0	-25.38	-9	-16.38	-54.85	-46.46	-8.39	-16.98	UTR	pita	g19223.t1:3utr	g19223.t1	g19223
8419	scaffold2527.1_size40386___g3936.t1:3utr	hco-miR-235	10099	10091	08:01:01	0	-16.49	-9	-7.49	-45.55	-40.75	-4.8	-11.68	UTR	pita	g3936.t1:3utr	g3936.t1	g3936	g3936	PRJEB506:HCOI00873900	HCOI00873900	HCISE00873900	Caenorhabditis elegans	WBGene00012545
8655	scaffold137.1_size276137.1.1_91625___g10014.t1:3utr	hco-miR-235	73	65	08:01:01	0	-16.49	1.41	-17.9	-24.19	-18.56	-5.63	-10.85	UTR	pita	g10014.t1:3utr	g10014.t1	g10014	g10014	PRJEB506:HCOI00280300	HCOI00280300	HCISE00280300	Caenorhabditis elegans	WBGene00004884
8656	scaffold137.1_size276137.1.1_91625___g10014.t2:3utr	hco-miR-235	73	65	08:01:01	0	-16.49	1.41	-17.9	-24.19	-18.56	-5.63	-10.85	UTR	pita	g10014.t2:3utr	g10014.t2	g10014	g10014	PRJEB506:HCOI00280300	HCOI00280300	HCISE00280300	Caenorhabditis elegans	WBGene00004884
8657	scaffold137.1_size276137.1.1_91625___g10014.t3:3utr	hco-miR-235	73	65	08:01:01	0	-16.49	1.41	-17.9	-24.19	-18.56	-5.63	-10.85	UTR	pita	g10014.t3:3utr	g10014.t3	g10014	g10014	PRJEB506:HCOI00280300	HCOI00280300	HCISE00280300	Caenorhabditis elegans	WBGene00004884
8858	scaffold355.1_size179181.1.1_85614___g9173.t1:3utr	hco-miR-235	117	109	08:01:01	0	-15.98	-6.1	-9.88	-18.26	-14.41	-3.85	-12.12	UTR	pita	g9173.t1:3utr	g9173.t1	g9173	g9173	PRJEB506:HCOI01236800	HCOI01236800	HCISE01236800	Caenorhabditis elegans	WBGene00023422
8868	augustus_model_g6414	hco-miR-235	125	117	08:01:01	0	-18.71	-7.3	-11.41	-37.52	-29.6	-7.91	-10.79	DSS	pita	g6414.t1:3utr	g6414.t1	g6414	g6414	PRJEB506:HCOI00521200	HCOI00521200	HCISE00521200	Caenorhabditis elegans	WBGene00021784
9175	augustus_model_g6286	hco-miR-235	299	291	08:01:01	0	-18.12	-4.2	-13.92	-46.77	-38.82	-7.94	-10.17	DSS	pita	g6286.t1:3utr	g6286.t1	g6286	g6286	PRJEB506:HCOI00541200	HCOI00541200	HCISE00541200	Caenorhabditis elegans	WBGene00020443
9245	augustus_model_g6232	hco-miR-235	651	643	08:01:01	0	-21.52	-8.7	-12.82	-51.42	-40.2	-11.21	-10.3	DSS	pita	g6232.t1:3utr	g6232.t1	g6232	g6232	PRJEB506:HCOI00548000	HCOI00548000	HCISE00548000	Caenorhabditis elegans	WBGene00077658
9327	augustus_model_g11992	hco-miR-235	741	733	08:01:01	0	-22.8	-4.6	-18.2	-41.12	-30.47	-10.65	-12.15	DSS	pita	g11992.t1:3utr	g11992.t1	g11992	g11992	PRJEB506:HCOI00552300	HCOI00552300	HCISE00552300	Caenorhabditis elegans	WBGene00009287
9328	augustus_model_g11993	hco-miR-235	285	277	08:01:01	0	-22.8	-4.6	-18.2	-41.12	-30.47	-10.65	-12.15	DSS	pita	g11993.t1:3utr	g11993.t1	g11993	g11993	PRJEB506:HCOI00552400	HCOI00552400	HCISE00552400	Caenorhabditis elegans	WBGene00001427
9330	augustus_model_g6196	hco-miR-235	300	292	08:01:01	0	-20.9	-3.3	-17.6	-41.82	-31.52	-10.29	-10.6	DSS	pita	g6196.t1:3utr	g6196.t1	g6196
9407	augustus_model_g6165	hco-miR-235	597	589	08:01:01	0	-22.92	0.58	-23.5	-54.67	-42.11	-12.56	-10.35	DSS	pita	g6165.t1:3utr	g6165.t1	g6165	g6165	PRJEB506:HCOI00557100	HCOI00557100	HCISE00557100	Caenorhabditis elegans	WBGene00022629
9490	augustus_model_g17444	hco-miR-235	593	585	08:01:01	0	-21.25	-9	-12.25	-43.51	-36.16	-7.35	-13.89	DSS	pita	g17444.t1:3utr	g17444.t1	g17444
9491	augustus_model_g6156	hco-miR-235	183	175	08:01:01	0	-17.5	-7.3	-10.2	-31.77	-28.03	-3.73	-13.76	DSS	pita	g6156.t1:3utr	g6156.t1	g6156
9494	augustus_model_g6153	hco-miR-235	994	986	08:01:01	0	-19.9	-2.7	-17.2	-25.73	-16	-9.72	-10.17	DSS	pita	g6153.t1:3utr	g6153.t1	g6153	g6153	PRJEB506:HCOI00561500	HCOI00561500	HCISE00561500	Caenorhabditis elegans	WBGene00014261
9567	augustus_model_g6091	hco-miR-235	400	392	08:01:01	0	-23.7	-5.2	-18.5	-47.66	-40.94	-6.72	-16.97	DSS	pita	g6091.t1:3utr	g6091.t1	g6091
9569	augustus_model_g6093	hco-miR-235	781	773	08:01:01	0	-18.71	-7	-11.71	-36.78	-29.96	-6.82	-11.89	DSS	pita	g6093.t1:3utr	g6093.t1	g6093	g6093	PRJEB506:HCOI00567800	HCOI00567800	HCISE00567800	Caenorhabditis elegans	WBGene00003607
9570	augustus_model_g6102	hco-miR-235	790	782	08:01:01	0	-21.3	-3.9	-17.4	-38.3	-28.75	-9.55	-11.74	DSS	pita	g6102.t1:3utr	g6102.t1	g6102	g6102	PRJEB506:HCOI00567000	HCOI00567000	HCISE00567000	Caenorhabditis elegans	WBGene00015806
9665	augustus_model_g10068	hco-miR-235	253	245	08:01:01	0	-22.5	-2.7	-19.8	-45.21	-33.97	-11.23	-11.26	DSS	pita	g10068.t1:3utr	g10068.t1	g10068
9667	augustus_model_g18604	hco-miR-235	509	501	08:01:01	0	-15	-0.1	-14.9	-41.62	-37.05	-4.56	-10.43	DSS	pita	g18604.t1:3utr	g18604.t1	g18604	g18604	PRJEB506:HCOI00051100	HCOI00051100	HCISE00051100	Caenorhabditis elegans	WBGene00009291
9668	augustus_model_g18604	hco-miR-235	307	299	08:01:01	0	-19	-4.6	-14.4	-60.26	-51.64	-8.62	-10.37	DSS	pita	g18604.t1:3utr	g18604.t1	g18604	g18604	PRJEB506:HCOI00051100	HCOI00051100	HCISE00051100	Caenorhabditis elegans	WBGene00009291
9735	augustus_model_g6069	hco-miR-235	751	743	08:01:01	0	-24	-3.6	-20.4	-47.32	-35.2	-12.12	-11.87	DSS	pita	g6069.t1:3utr	g6069.t1	g6069	g6069	PRJEB506:HCOI00571700	HCOI00571700	HCISE00571700	Caenorhabditis elegans	WBGene00003949
9826	augustus_model_g6028	hco-miR-235	900	892	08:01:01	0	-22.12	0.58	-22.7	-48.67	-36.64	-12.02	-10.09	DSS	pita	g6028.t1:3utr	g6028.t1	g6028	g6028	PRJEB506:HCOI00575500	HCOI00575500	HCISE00575500	Caenorhabditis elegans	WBGene00021612
9917	augustus_model_g5978	hco-miR-235	923	915	08:01:01	0	-17.95	-1.3	-16.65	-44.24	-37.86	-6.37	-11.57	DSS	pita	g5978.t1:3utr	g5978.t1	g5978
9918	augustus_model_g17386	hco-miR-235	787	779	08:01:01	0	-17.56	-4.2	-13.36	-48.78	-42.34	-6.43	-11.12	DSS	pita	g17386.t1:3utr	g17386.t1	g17386	g17386	PRJEB506:HCOI00583100	HCOI00583100	HCISE00583100	Caenorhabditis elegans	WBGene00044310
9919	augustus_model_g17387	hco-miR-235	626	618	08:01:01	0	-17.56	-4.2	-13.36	-48.78	-42.34	-6.43	-11.12	DSS	pita	g17387.t1:3utr	g17387.t1	g17387
9920	augustus_model_g5952	hco-miR-235	974	966	08:01:01	0	-16.94	-3	-13.94	-29.24	-22.94	-6.3	-10.63	DSS	pita	g5952.t1:3utr	g5952.t1	g5952	g5952	PRJEB506:HCOI00585200	HCOI00585200	HCISE00585200	Caenorhabditis elegans	WBGene00006542
9998	augustus_model_g17395	hco-miR-235	866	858	08:01:01	0	-25.7	-8.7	-17	-62.28	-49.78	-12.49	-13.2	DSS	pita	g17395.t1:3utr	g17395.t1	g17395
10162	model_lgic_g14723.t1	hco-miR-235	665	657	08:01:01	0	-23.91	-3.6	-20.31	-48.42	-38.22	-10.2	-13.7	DSS	pita	model_lgic_g14723.t1	model_lgic_g14723.t1	model_lgic_g14723.t1	model_lgic_g14723.t1	PRJEB506:HCOI00598100	HCOI00598100	HCISE00598100	Caenorhabditis elegans	WBGene00015094
10163	augustus_model_g5860	hco-miR-235	836	828	08:01:01	0	-19.2	-9	-10.2	-37.05	-28.96	-8.08	-11.11	DSS	pita	g5860.t1:3utr	g5860.t1	g5860	g5860	PRJEB506:HCOI00598600	HCOI00598600	HCISE00598600	Caenorhabditis elegans	WBGene00010038
10227	augustus_model_g5798	hco-miR-235	494	486	08:01:01	0	-21.8	-7.3	-14.5	-42.73	-31.04	-11.69	-10.1	DSS	pita	g5798.t1:3utr	g5798.t1	g5798
10297	augustus_model_g17332	hco-miR-235	873	865	08:01:01	0	-26.5	-9	-17.5	-49.11	-40.57	-8.54	-17.95	DSS	pita	g17332.t1:3utr	g17332.t1	g17332	g17332	PRJEB506:HCOI00608100	HCOI00608100	HCISE00608100	Caenorhabditis elegans	WBGene00018951
10300	augustus_model_g17330	hco-miR-235	913	905	08:01:01	0	-14.79	-3.6	-11.19	-20.27	-16.2	-4.06	-10.72	DSS	pita	g17330.t1:3utr	g17330.t1	g17330
10381	model_lgic_g3667.t1	hco-miR-235	778	770	08:01:01	0	-17.84	1.26	-19.1	-34.91	-28.95	-5.95	-11.88	DSS	pita	model_lgic_g3667.t1	model_lgic_g3667.t1	model_lgic_g3667.t1	model_lgic_g3667.t1	PRJEB506:HCOI00617200	HCOI00617200	HCISE00617200	Caenorhabditis elegans	WBGene00022033
10382	model_lgic_g3667.t1	hco-miR-235	869	861	08:01:01	0	-20.3	-8.7	-11.6	-41.12	-32.6	-8.52	-11.77	DSS	pita	model_lgic_g3667.t1	model_lgic_g3667.t1	model_lgic_g3667.t1	model_lgic_g3667.t1	PRJEB506:HCOI00617200	HCOI00617200	HCISE00617200	Caenorhabditis elegans	WBGene00022033
10383	model_lgic_g3671.t1	hco-miR-235	896	888	08:01:01	0	-22.04	-6.5	-15.54	-49.67	-39.23	-10.43	-11.6	DSS	pita	model_lgic_g3671.t1	model_lgic_g3671.t1	model_lgic_g3671.t1
10385	model_lgic_g3670.t1	hco-miR-235	599	591	08:01:01	0	-21.9	-9	-12.9	-40.73	-29.59	-11.14	-10.75	DSS	pita	model_lgic_g3670.t1	model_lgic_g3670.t1	model_lgic_g3670.t1
10464	augustus_model_g5674	hco-miR-235	589	581	08:01:01	0	-25.7	-4.1	-21.6	-47.98	-36.94	-11.04	-14.65	DSS	pita	g5674.t1:3utr	g5674.t1	g5674	g5674	PRJEB506:HCOI00621400	HCOI00621400	HCISE00621400	Caenorhabditis elegans	WBGene00005644
10465	augustus_model_g17287	hco-miR-235	451	443	08:01:01	0	-19	-2.7	-16.3	-44.87	-39.09	-5.78	-13.21	DSS	pita	g17287.t1:3utr	g17287.t1	g17287	g17287	PRJEB506:HCOI00622500	HCOI00622500	HCISE00622500	Caenorhabditis elegans	WBGene00021715
10610	augustus_model_g14982	hco-miR-235	720	712	08:01:01	0	-24.3	-3.7	-20.6	-43.76	-35.1	-8.65	-15.64	DSS	pita	g14982.t1:3utr	g14982.t1	g14982	g14982	PRJEB506:HCOI00627800	HCOI00627800	HCISE00627800	Caenorhabditis elegans	WBGene00019362
10611	augustus_model_g14983	hco-miR-235	656	648	08:01:01	0	-24.3	-3.7	-20.6	-43.76	-35.1	-8.65	-15.64	DSS	pita	g14983.t1:3utr	g14983.t1	g14983	g14983	PRJEB506:HCOI00627900	HCOI00627900	HCISE00627900	Caenorhabditis elegans	WBGene00044332
10612	augustus_model_g5648	hco-miR-235	694	686	08:01:01	0	-22.29	-7.3	-14.99	-51.81	-42.93	-8.88	-13.4	DSS	pita	g5648.t1:3utr	g5648.t1	g5648	g5648	PRJEB506:HCOI00626100	HCOI00626100	HCISE00626100	Caenorhabditis elegans	WBGene00001729
10613	augustus_model_g5649	hco-miR-235	257	249	08:01:01	0	-22.29	-7.3	-14.99	-51.81	-42.93	-8.88	-13.4	DSS	pita	g5649.t1:3utr	g5649.t1	g5649	g5649	PRJEB506:HCOI00626200	HCOI00626200	HCISE00626200	Caenorhabditis elegans	WBGene00003604
10614	augustus_model_g5612	hco-miR-235	309	301	08:01:01	0	-17.89	-9	-8.89	-45.15	-39.25	-5.9	-11.98	DSS	pita	g5612.t1:3utr	g5612.t1	g5612
10615	augustus_model_g5610	hco-miR-235	644	636	08:01:01	0	-17.62	-6.9	-10.72	-60.35	-54.13	-6.21	-11.4	DSS	pita	g5610.t1:3utr	g5610.t1	g5610
10695	augustus_model_g5621	hco-miR-235	611	603	08:01:01	0	-22.24	-7.3	-14.94	-42.76	-32.18	-10.57	-11.66	DSS	pita	g5621.t1:3utr	g5621.t1	g5621
10696	augustus_model_g5601	hco-miR-235	908	900	08:01:01	0	-19.11	-6.1	-13.01	-43.81	-34.83	-8.98	-10.12	DSS	pita	g5601.t1:3utr	g5601.t1	g5601	g5601	PRJEB506:HCOI00632900	HCOI00632900	HCISE00632900	Caenorhabditis elegans	WBGene00022155
10769	augustus_model_g5562	hco-miR-235	793	785	08:01:01	0	-18.31	-7.3	-11.01	-43.36	-39.33	-4.03	-14.27	DSS	pita	g5562.t1:3utr	g5562.t1	g5562
10774	augustus_model_g5586	hco-miR-235	514	506	08:01:01	0	-16.23	-1.3	-14.93	-37.74	-32.2	-5.53	-10.69	DSS	pita	g5586.t1:3utr	g5586.t1	g5586	g5586	PRJEB506:HCOI00634000	HCOI00634000	HCISE00634000	Caenorhabditis elegans	WBGene00020675
10775	augustus_model_g15657	hco-miR-235	925	917	08:01:01	0	-15.55	-4.6	-10.95	-36.07	-30.9	-5.17	-10.37	DSS	pita	g15657.t1:3utr	g15657.t1	g15657	g15657	PRJEB506:HCOI00636400	HCOI00636400	HCISE00636400	Caenorhabditis elegans	WBGene00008107
10896	augustus_model_g21086	hco-miR-235	592	584	08:01:01	0	-21.71	-9	-12.71	-53.66	-44.05	-9.6	-12.1	DSS	pita	g21086.t1:3utr	g21086.t1	g21086
10897	augustus_model_g5530	hco-miR-235	417	409	08:01:01	0	-18.79	-8.7	-10.09	-40.25	-32	-8.24	-10.54	DSS	pita	g5530.t1:3utr	g5530.t1	g5530	g5530	PRJEB506:HCOI00647100	HCOI00647100	HCISE00647100	Caenorhabditis elegans	WBGene00009325
10898	augustus_model_g5527	hco-miR-235	838	830	08:01:01	0	-15.31	-3.5	-11.81	-34.28	-29.16	-5.11	-10.19	DSS	pita	g5527.t1:3utr	g5527.t1	g5527	g5527	PRJEB506:HCOI00647900	HCOI00647900	HCISE00647900	Caenorhabditis elegans	WBGene00003961
10973	augustus_model_g5486	hco-miR-235	266	258	08:01:01	0	-18	-3.7	-14.3	-37.11	-29.74	-7.36	-10.63	DSS	pita	g5486.t1:3utr	g5486.t1	g5486	g5486	PRJEB506:HCOI00653900	HCOI00653900	HCISE00653900	Caenorhabditis elegans	WBGene00020994
11101	augustus_model_g5427	hco-miR-235	982	974	08:01:01	0	-21.71	-9	-12.71	-36.48	-25.2	-11.27	-10.43	DSS	pita	g5427.t1:3utr	g5427.t1	g5427	g5427	PRJEB506:HCOI00662400	HCOI00662400	HCISE00662400	Caenorhabditis elegans	WBGene00013964
11159	augustus_model_g5345	hco-miR-235	36	28	08:01:01	0	-26.16	-9	-17.16	-32.26	-19.19	-13.07	-13.08	DSS	pita	g5345.t1:3utr	g5345.t1	g5345	g5345	PRJEB506:HCOI00669900	HCOI00669900	HCISE00669900	Caenorhabditis elegans	WBGene00015938
11160	augustus_model_g5418	hco-miR-235	346	338	08:01:01	0	-18.06	-7.3	-10.76	-51.59	-44.54	-7.05	-11	DSS	pita	g5418.t1:3utr	g5418.t1	g5418
11162	augustus_model_g16805	hco-miR-235	26	18	08:01:01	0	-20.1	-9	-11.1	-25.86	-16.54	-9.32	-10.77	DSS	pita	g16805.t1:3utr	g16805.t1	g16805
11235	augustus_model_g5361	hco-miR-235	491	483	08:01:01	0	-24.4	-7.4	-17	-49.51	-40.43	-9.08	-15.32	DSS	pita	g5361.t1:3utr	g5361.t1	g5361
11236	augustus_model_g5374	hco-miR-235	522	514	08:01:01	0	-22.26	-7.3	-14.96	-55.64	-44.53	-11.1	-11.15	DSS	pita	g5374.t1:3utr	g5374.t1	g5374
11239	augustus_model_g5361	hco-miR-235	708	700	08:01:01	0	-20.3	-3.6	-16.7	-64.82	-54.98	-9.83	-10.46	DSS	pita	g5361.t1:3utr	g5361.t1	g5361
11299	augustus_model_g9995	hco-miR-235	413	405	08:01:01	0	-19.61	-9	-10.61	-46.44	-41.93	-4.51	-15.09	DSS	pita	g9995.t1:3utr	g9995.t1	g9995
11300	augustus_model_g9984	hco-miR-235	293	285	08:01:01	0	-22.12	0.58	-22.7	-58.95	-48.75	-10.2	-11.91	DSS	pita	g9984.t1:3utr	g9984.t1	g9984
11301	augustus_model_g230	hco-miR-235	62	54	08:01:01	0	-22.3	-6.5	-15.8	-28.86	-17.69	-11.17	-11.12	DSS	pita	g230.t1:3utr	g230.t1	g230	g230	PRJEB506:HCOI00060400	HCOI00060400	HCISE00060400	Caenorhabditis elegans	WBGene00006504
11461	augustus_model_g5261	hco-miR-235	501	493	08:01:01	0	-19.86	-7.3	-12.56	-40.68	-33.17	-7.51	-12.34	DSS	pita	g5261.t1:3utr	g5261.t1	g5261
11462	augustus_model_g5277	hco-miR-235	115	107	08:01:01	0	-22	-8.7	-13.3	-38.77	-28.58	-10.19	-11.8	DSS	pita	g5277.t1:3utr	g5277.t1	g5277	g5277	PRJEB506:HCOI00684100	HCOI00684100	HCISE00684100	Caenorhabditis elegans	WBGene00001698
11530	augustus_model_g10325	hco-miR-235	872	864	08:01:01	0	-21.9	-8.7	-13.2	-46.83	-35.66	-11.17	-10.72	DSS	pita	g10325.t1:3utr	g10325.t1	g10325	g10325	PRJEB506:HCOI00687600	HCOI00687600	HCISE00687600	Caenorhabditis elegans	WBGene00010050
11531	augustus_model_g2414	hco-miR-235	240	232	08:01:01	0	-14.3	-7.3	-7	-48.91	-44.79	-4.12	-10.17	DSS	pita	g2414.t1:3utr	g2414.t1	g2414
11617	augustus_model_g17170	hco-miR-235	100	92	08:01:01	0	-18.5	-4.1	-14.4	-43.06	-34.66	-8.39	-10.1	DSS	pita	g17170.t1:3utr	g17170.t1	g17170
11667	augustus_model_g5218	hco-miR-235	100	92	08:01:01	0	-22.71	-8.7	-14.01	-41.54	-34.07	-7.47	-15.23	DSS	pita	g5218.t1:3utr	g5218.t1	g5218	g5218	PRJEB506:HCOI00696600	HCOI00696600	HCISE00696600	Caenorhabditis elegans	WBGene00021613
11668	augustus_model_g735	hco-miR-235	696	688	08:01:01	0	-21.2	-8.7	-12.5	-33.3	-25.41	-7.88	-13.31	DSS	pita	g735.t1:3utr	g735.t1	g735
11671	augustus_model_g17151	hco-miR-235	151	143	08:01:01	0	-20.62	0.58	-21.2	-52.16	-42.57	-9.59	-11.02	DSS	pita	g17151.t1:3utr	g17151.t1	g17151
11736	augustus_model_g17140	hco-miR-235	668	660	08:01:01	0	-18.6	-6.1	-12.5	-29.27	-22.27	-6.99	-11.6	DSS	pita	g17140.t1:3utr	g17140.t1	g17140	g17140	PRJEB506:HCOI00702400	HCOI00702400	HCISE00702400	Caenorhabditis elegans	WBGene00015299
11737	augustus_model_g5168	hco-miR-235	699	691	08:01:01	0	-23.5	-7	-16.5	-47.72	-34.88	-12.83	-10.66	DSS	pita	g5168.t1:3utr	g5168.t1	g5168	g5168	PRJEB506:HCOI00701600	HCOI00701600	HCISE00701600	Caenorhabditis elegans	WBGene00005904
11739	augustus_model_g17143	hco-miR-235	296	288	08:01:01	0	-13.53	-5.2	-8.33	-37.59	-34.13	-3.45	-10.07	DSS	pita	g17143.t1:3utr	g17143.t1	g17143
11824	augustus_model_g5084	hco-miR-235	57	49	08:01:01	0	-21.55	1.95	-23.5	-37.52	-30.16	-7.36	-14.18	DSS	pita	g5084.t1:3utr	g5084.t1	g5084
11899	augustus_model_g17125	hco-miR-235	703	695	08:01:01	0	-24.07	0.93	-25	-47.88	-38.72	-9.16	-14.9	DSS	pita	g17125.t1:3utr	g17125.t1	g17125
11900	augustus_model_g17117	hco-miR-235	960	952	08:01:01	0	-21.32	-6.5	-14.82	-33.93	-26.43	-7.49	-13.82	DSS	pita	g17117.t1:3utr	g17117.t1	g17117
11902	augustus_model_g5047	hco-miR-235	496	488	08:01:01	0	-18.72	-2.7	-16.02	-49.06	-43	-6.05	-12.66	DSS	pita	g5047.t1:3utr	g5047.t1	g5047	g5047	PRJEB506:HCOI00712300	HCOI00712300	HCISE00712300	Caenorhabditis elegans	WBGene00009992
11903	augustus_model_g17118	hco-miR-235	148	140	08:01:01	0	-21.32	-6.5	-14.82	-41.2	-30.73	-10.46	-10.85	DSS	pita	g17118.t1:3utr	g17118.t1	g17118
11981	augustus_model_g17096	hco-miR-235	690	682	08:01:01	0	-14.86	-9	-5.86	-23.18	-21.59	-1.58	-13.27	DSS	pita	g17096.t1:3utr	g17096.t1	g17096	g17096	PRJEB506:HCOI00720800	HCOI00720800	HCISE00720800	Caenorhabditis elegans	WBGene00015462
12143	augustus_model_g9631	hco-miR-235	192	184	08:01:01	0	-16.5	-0.3	-16.2	-33.5	-27.02	-6.47	-10.02	DSS	pita	g9631.t1:3utr	g9631.t1	g9631	g9631	PRJEB506:HCOI00067900	HCOI00067900	HCISE00067900	Caenorhabditis elegans	WBGene00000800
12203	augustus_model_g4938	hco-miR-235	193	185	08:01:01	0	-16.49	-3.5	-12.99	-37.96	-33.1	-4.85	-11.63	DSS	pita	g4938.t1:3utr	g4938.t1	g4938
12371	augustus_model_g4857	hco-miR-235	103	95	08:01:01	0	-27.95	-9	-18.95	-45.2	-30.49	-14.7	-13.24	DSS	pita	g4857.t1:3utr	g4857.t1	g4857	g4857	PRJEB506:HCOI00742000	HCOI00742000	HCISE00742000	Caenorhabditis elegans	WBGene00007030
12373	augustus_model_g20835	hco-miR-235	26	18	08:01:01	0	-21.3	-9	-12.3	-22.13	-12.98	-9.14	-12.15	DSS	pita	g20835.t1:3utr	g20835.t1	g20835	g20835	PRJEB506:HCOI00740500	HCOI00740500	HCISE00740500	Caenorhabditis elegans	WBGene00018681
12374	augustus_model_g4849	hco-miR-235	103	95	08:01:01	0	-23.4	-5.2	-18.2	-67.21	-54.64	-12.57	-10.82	DSS	pita	g4849.t1:3utr	g4849.t1	g4849
12431	augustus_model_g17031	hco-miR-235	643	635	08:01:01	0	-17.96	-5.5	-12.46	-34.83	-28.92	-5.91	-12.04	DSS	pita	g17031.t1:3utr	g17031.t1	g17031	g17031	PRJEB506:HCOI00746000	HCOI00746000	HCISE00746000	Caenorhabditis elegans	WBGene00015264
12432	augustus_model_g4825	hco-miR-235	688	680	08:01:01	0	-22.6	-7.3	-15.3	-31.22	-20.49	-10.72	-11.87	DSS	pita	g4825.t1:3utr	g4825.t1	g4825
12492	augustus_model_g4771	hco-miR-235	364	356	08:01:01	0	-23.8	-9	-14.8	-45.32	-32.83	-12.49	-11.3	DSS	pita	g4771.t1:3utr	g4771.t1	g4771	g4771	PRJEB506:HCOI00754900	HCOI00754900	HCISE00754900	Caenorhabditis elegans	WBGene00011112
12723	augustus_model_g20838	hco-miR-235	101	93	08:01:01	0	-23.55	-9	-14.55	-39.63	-29.42	-10.2	-13.34	DSS	pita	g20838.t1:3utr	g20838.t1	g20838	g20838	PRJEB506:HCOI00766200	HCOI00766200	HCISE00766200	Caenorhabditis elegans	WBGene00018701
12724	augustus_model_g21515	hco-miR-235	249	241	08:01:01	0	-17.9	-7.3	-10.6	-39.44	-32.9	-6.53	-11.36	DSS	pita	g21515.t1:3utr	g21515.t1	g21515	g21515	PRJEB506:HCOI00766300	HCOI00766300	HCISE00766300	Caenorhabditis elegans	WBGene00018701
12862	model_lgic_g632.t1	hco-miR-235	212	204	08:01:01	0	-21.3	-6.1	-15.2	-41.88	-31.22	-10.66	-10.63	DSS	pita	model_lgic_g632.t1	model_lgic_g632.t1	model_lgic_g632.t1	model_lgic_g632.t1	PRJEB506:HCOI00777900	HCOI00777900	HCISE00777900	Caenorhabditis elegans	WBGene00017951
13024	augustus_model_g4580	hco-miR-235	54	46	08:01:01	0	-21.2	-8.7	-12.5	-35.86	-24.78	-11.08	-10.11	DSS	pita	g4580.t1:3utr	g4580.t1	g4580
13088	augustus_model_g13989	hco-miR-235	121	113	08:01:01	0	-15.99	-4.3	-11.69	-39.05	-34.77	-4.28	-11.7	DSS	pita	g13989.t1:3utr	g13989.t1	g13989	g13989	PRJEB506:HCOI00792300	HCOI00792300	HCISE00792300	Caenorhabditis elegans	WBGene00017160
13170	augustus_model_g4480	hco-miR-235	724	716	08:01:01	0	-20.6	-7.3	-13.3	-37.97	-27.6	-10.36	-10.23	DSS	pita	g4480.t1:3utr	g4480.t1	g4480
13171	augustus_model_g4473	hco-miR-235	409	401	08:01:01	0	-14.7	-9	-5.7	-30.06	-25.48	-4.57	-10.12	DSS	pita	g4473.t1:3utr	g4473.t1	g4473	g4473	PRJEB506:HCOI00797800	HCOI00797800	HCISE00797800	Caenorhabditis elegans	WBGene00012875
13236	augustus_model_g4453	hco-miR-235	29	21	08:01:01	0	-14.2	-7.3	-6.9	-15.16	-11.07	-4.09	-10.1	DSS	pita	g4453.t1:3utr	g4453.t1	g4453
13302	augustus_model_g4421	hco-miR-235	233	225	08:01:01	0	-22.1	-2.7	-19.4	-42.16	-31.14	-11.02	-11.07	DSS	pita	g4421.t1:3utr	g4421.t1	g4421	g4421	PRJEB506:HCOI00804200	HCOI00804200	HCISE00804200	Caenorhabditis elegans	WBGene00020499
13303	augustus_model_g4428	hco-miR-235	699	691	08:01:01	0	-18.6	-3.3	-15.3	-45.02	-37.26	-7.76	-10.83	DSS	pita	g4428.t1:3utr	g4428.t1	g4428
13305	augustus_model_g16898	hco-miR-235	744	736	08:01:01	0	-22.8	-9	-13.8	-55.53	-42.91	-12.61	-10.18	DSS	pita	g16898.t1:3utr	g16898.t1	g16898
13376	augustus_model_g4390	hco-miR-235	691	683	08:01:01	0	-19.35	1.15	-20.5	-49.25	-40.69	-8.55	-10.79	DSS	pita	g4390.t1:3utr	g4390.t1	g4390
13466	augustus_model_g16877	hco-miR-235	221	213	08:01:01	0	-18.45	-3.3	-15.15	-44.41	-36.46	-7.95	-10.49	DSS	pita	g16877.t1:3utr	g16877.t1	g16877	g16877	PRJEB506:HCOI00816200	HCOI00816200	HCISE00816200	Caenorhabditis elegans	WBGene00021710
13467	augustus_model_g16878	hco-miR-235	128	120	08:01:01	0	-18.45	-3.3	-15.15	-44.41	-36.46	-7.95	-10.49	DSS	pita	g16878.t1:3utr	g16878.t1	g16878	g16878	PRJEB506:HCOI00816300	HCOI00816300	HCISE00816300	Caenorhabditis elegans	WBGene00021732
13609	augustus_model_g16845	hco-miR-235	583	575	08:01:01	0	-20	-9	-11	-33.76	-26.6	-7.15	-12.84	DSS	pita	g16845.t1:3utr	g16845.t1	g16845	g16845	PRJEB506:HCOI00829100	HCOI00829100	HCISE00829100	Caenorhabditis elegans	WBGene00014228
13680	augustus_model_g4239	hco-miR-235	88	80	08:01:01	0	-31.4	-8.7	-22.7	-47.8	-30.67	-17.12	-14.27	DSS	pita	g4239.t1:3utr	g4239.t1	g4239
13681	model_lgic_g16378.t1	hco-miR-235	296	288	08:01:01	0	-19.8	-6.1	-13.7	-43	-37.3	-5.69	-14.1	DSS	pita	model_lgic_g16378.t1	model_lgic_g16378.t1	model_lgic_g16378.t1	model_lgic_g16378.t1	PRJEB506:HCOI00831500	HCOI00831500	HCISE00831500	Caenorhabditis elegans	WBGene00002030
13752	augustus_model_g9570	hco-miR-235	329	321	08:01:01	0	-14.2	-1.6	-12.6	-46.33	-43.77	-2.55	-11.64	DSS	pita	g9570.t1:3utr	g9570.t1	g9570
13828	augustus_model_g16823	hco-miR-235	856	848	08:01:01	0	-20.5	-3.3	-17.2	-45.98	-37.92	-8.06	-12.43	DSS	pita	g16823.t1:3utr	g16823.t1	g16823	g16823	PRJEB506:HCOI00837400	HCOI00837400	HCISE00837400	Caenorhabditis elegans	WBGene00012606
13832	augustus_model_g16835	hco-miR-235	442	434	08:01:01	0	-17.9	-9	-8.9	-38.46	-30.56	-7.89	-10	DSS	pita	g16835.t1:3utr	g16835.t1	g16835	g16835	PRJEB506:HCOI00838600	HCOI00838600	HCISE00838600	Caenorhabditis elegans	WBGene00006318
13921	augustus_model_g14623	hco-miR-235	437	429	08:01:01	0	-18.3	-9	-9.3	-37.38	-31.21	-6.17	-12.12	DSS	pita	g14623.t1:3utr	g14623.t1	g14623	g14623	PRJEB506:HCOI00842500	HCOI00842500	HCISE00842500	Caenorhabditis elegans	WBGene00006468
14004	augustus_model_g16790	hco-miR-235	661	653	08:01:01	0	-17.6	1.1	-18.7	-43.57	-38.01	-5.56	-12.03	DSS	pita	g16790.t1:3utr	g16790.t1	g16790	g16790	PRJEB506:HCOI00847700	HCOI00847700	HCISE00847700	Caenorhabditis elegans	WBGene00001508
14082	augustus_model_g4055	hco-miR-235	884	876	08:01:01	0	-18.89	-9	-9.89	-31.93	-23.72	-8.2	-10.68	DSS	pita	g4055.t1:3utr	g4055.t1	g4055
14151	augustus_model_g4026	hco-miR-235	914	906	08:01:01	0	-21.56	-7.3	-14.26	-33.09	-26.01	-7.08	-14.47	DSS	pita	g4026.t1:3utr	g4026.t1	g4026
14152	augustus_model_g15337	hco-miR-235	204	196	08:01:01	0	-26.04	-8.7	-17.34	-51.06	-38.49	-12.56	-13.47	DSS	pita	g15337.t1:3utr	g15337.t1	g15337
14154	augustus_model_g4021	hco-miR-235	35	27	08:01:01	0	-18.26	-5.5	-12.76	-22.63	-14.95	-7.67	-10.58	DSS	pita	g4021.t1:3utr	g4021.t1	g4021
14236	augustus_model_g16207	hco-miR-235	56	48	08:01:01	0	-13.69	-4.6	-9.09	-25.14	-22.01	-3.13	-10.55	DSS	pita	g16207.t1:3utr	g16207.t1	g16207	g16207	PRJEB506:HCOI00861400	HCOI00861400	HCISE00861400	Caenorhabditis elegans	WBGene00015334
14311	augustus_model_g16714	hco-miR-235	217	209	08:01:01	0	-22.25	-7.3	-14.95	-44.28	-36.16	-8.11	-14.13	DSS	pita	g16714.t1:3utr	g16714.t1	g16714	g16714	PRJEB506:HCOI00871100	HCOI00871100	HCISE00871100	Caenorhabditis elegans	WBGene00012885
14314	augustus_model_g16738	hco-miR-235	805	797	08:01:01	0	-21.2	-9	-12.2	-42.19	-32.85	-9.33	-11.86	DSS	pita	g16738.t1:3utr	g16738.t1	g16738	g16738	PRJEB506:HCOI00867400	HCOI00867400	HCISE00867400	Caenorhabditis elegans	WBGene00000862
14317	augustus_model_g3972	hco-miR-235	344	336	08:01:01	0	-18.85	2.05	-20.9	-46.74	-38.23	-8.51	-10.33	DSS	pita	g3972.t1:3utr	g3972.t1	g3972
14393	augustus_model_g16703	hco-miR-235	608	600	08:01:01	0	-25.3	-7	-18.3	-43.89	-31.58	-12.3	-12.99	DSS	pita	g16703.t1:3utr	g16703.t1	g16703	g16703	PRJEB506:HCOI00875300	HCOI00875300	HCISE00875300	Caenorhabditis elegans	WBGene00007984
14394	augustus_model_g3936	hco-miR-235	538	530	08:01:01	0	-18.2	-4.3	-13.9	-51.16	-43.19	-7.96	-10.23	DSS	pita	g3936.t1:3utr	g3936.t1	g3936	g3936	PRJEB506:HCOI00873900	HCOI00873900	HCISE00873900	Caenorhabditis elegans	WBGene00012545
14395	augustus_model_g16699	hco-miR-235	113	105	08:01:01	0	-17.94	-6.1	-11.84	-43.97	-36.12	-7.84	-10.09	DSS	pita	g16699.t1:3utr	g16699.t1	g16699	g16699	PRJEB506:HCOI00874900	HCOI00874900	HCISE00874900	Caenorhabditis elegans	WBGene00013670
14464	augustus_model_g3903	hco-miR-235	449	441	08:01:01	0	-29.3	-7.3	-22	-37.33	-27.32	-10	-19.29	DSS	pita	g3903.t1:3utr	g3903.t1	g3903	g3903	PRJEB506:HCOI00878600	HCOI00878600	HCISE00878600	Caenorhabditis elegans	WBGene00008712
14465	augustus_model_g16689	hco-miR-235	355	347	08:01:01	0	-20.66	-7	-13.66	-43.01	-35.24	-7.76	-12.89	DSS	pita	g16689.t1:3utr	g16689.t1	g16689	g16689	PRJEB506:HCOI00880400	HCOI00880400	HCISE00880400	Caenorhabditis elegans	WBGene00013236
14468	augustus_model_g3908	hco-miR-235	964	956	08:01:01	0	-19.7	-9	-10.7	-32.14	-22.75	-9.38	-10.31	DSS	pita	g3908.t1:3utr	g3908.t1	g3908	g3908	PRJEB506:HCOI00878100	HCOI00878100	HCISE00878100	Caenorhabditis elegans	WBGene00014204
14538	augustus_model_g3880	hco-miR-235	442	434	08:01:01	0	-18.75	-4.6	-14.15	-47.46	-39.4	-8.06	-10.68	DSS	pita	g3880.t1:3utr	g3880.t1	g3880	g3880	PRJEB506:HCOI00882300	HCOI00882300	HCISE00882300	Caenorhabditis elegans	WBGene00019878
14540	augustus_model_g3872	hco-miR-235	511	503	08:01:01	0	-17.27	-1.6	-15.67	-46.52	-39.33	-7.19	-10.07	DSS	pita	g3872.t1:3utr	g3872.t1	g3872	g3872	PRJEB506:HCOI00883000	HCOI00883000	HCISE00883000	Caenorhabditis elegans	WBGene00001048
14695	augustus_model_g16651	hco-miR-235	317	309	08:01:01	0	-17.3	-7.3	-10	-47.83	-41.35	-6.48	-10.81	DSS	pita	g16651.t1:3utr	g16651.t1	g16651	g16651	PRJEB506:HCOI00888600	HCOI00888600	HCISE00888600	Caenorhabditis elegans	WBGene00010370
14765	augustus_model_g3798	hco-miR-235	982	974	08:01:01	0	-17.36	-5.5	-11.86	-18.23	-13.1	-5.13	-12.22	DSS	pita	g3798.t1:3utr	g3798.t1	g3798	g3798	PRJEB506:HCOI00894300	HCOI00894300	HCISE00894300	Caenorhabditis elegans	WBGene00016703
14768	augustus_model_g3807	hco-miR-235	808	800	08:01:01	0	-18.7	-6.1	-12.6	-47.39	-38.76	-8.62	-10.07	DSS	pita	g3807.t1:3utr	g3807.t1	g3807
14825	augustus_model_g18649	hco-miR-235	436	428	08:01:01	0	-18.2	-5.2	-13	-37.94	-35.45	-2.49	-15.7	DSS	pita	g18649.t1:3utr	g18649.t1	g18649
14830	augustus_model_g431	hco-miR-235	991	983	08:01:01	0	-17.93	-2.9	-15.03	-29.63	-22.04	-7.58	-10.34	DSS	pita	g431.t1:3utr	g431.t1	g431
14894	augustus_model_g16627	hco-miR-235	112	104	08:01:01	0	-17.96	-4.9	-13.06	-42.63	-35.63	-6.99	-10.96	DSS	pita	g16627.t1:3utr	g16627.t1	g16627	g16627	PRJEB506:HCOI00905300	HCOI00905300	HCISE00905300	Caenorhabditis elegans	WBGene00008281
14896	augustus_model_g16617	hco-miR-235	45	37	08:01:01	0	-21.22	0.58	-21.8	-36.73	-26.38	-10.34	-10.87	DSS	pita	g16617.t1:3utr	g16617.t1	g16617	g16617	PRJEB506:HCOI00909000	HCOI00909000	HCISE00909000	Caenorhabditis elegans	WBGene00001389
14897	augustus_model_g16610	hco-miR-235	983	975	08:01:01	0	-16.86	-3.6	-13.26	-39.53	-33.43	-6.09	-10.76	DSS	pita	g16610.t1:3utr	g16610.t1	g16610	g16610	PRJEB506:HCOI00908300	HCOI00908300	HCISE00908300	Caenorhabditis elegans	WBGene00004779
14969	augustus_model_g3689	hco-miR-235	205	197	08:01:01	0	-24.82	-0.12	-24.7	-46.14	-36.28	-9.86	-14.95	DSS	pita	g3689.t1:3utr	g3689.t1	g3689	g3689	PRJEB506:HCOI00912800	HCOI00912800	HCISE00912800	Caenorhabditis elegans	WBGene00000484
15035	augustus_model_g3641	hco-miR-235	804	796	08:01:01	0	-21.96	-7.3	-14.66	-37.83	-30.06	-7.76	-14.19	DSS	pita	g3641.t1:3utr	g3641.t1	g3641
15037	augustus_model_g3633	hco-miR-235	208	200	08:01:01	0	-19.83	-9	-10.83	-28.48	-20.33	-8.14	-11.68	DSS	pita	g3633.t1:3utr	g3633.t1	g3633	g3633	PRJEB506:HCOI00918400	HCOI00918400	HCISE00918400	Caenorhabditis elegans	WBGene00016866
15038	augustus_model_g3633	hco-miR-235	24	16	08:01:01	0	-17.6	-6	-11.6	-15.4	-8.24	-7.16	-10.43	DSS	pita	g3633.t1:3utr	g3633.t1	g3633	g3633	PRJEB506:HCOI00918400	HCOI00918400	HCISE00918400	Caenorhabditis elegans	WBGene00016866
15109	augustus_model_g16586	hco-miR-235	393	385	08:01:01	0	-23.36	-9	-14.36	-53.95	-42.07	-11.88	-11.47	DSS	pita	g16586.t1:3utr	g16586.t1	g16586	g16586	PRJEB506:HCOI00922600	HCOI00922600	HCISE00922600	Caenorhabditis elegans	WBGene00001744
15184	augustus_model_g3558	hco-miR-235	347	339	08:01:01	0	-19.5	-6.5	-13	-44.89	-37.93	-6.96	-12.53	DSS	pita	g3558.t1:3utr	g3558.t1	g3558	g3558	PRJEB506:HCOI00927200	HCOI00927200	HCISE00927200	Caenorhabditis elegans	WBGene00001957
15254	augustus_model_g3537	hco-miR-235	787	779	08:01:01	0	-22.72	-8.7	-14.02	-47.62	-36.46	-11.16	-11.55	DSS	pita	g3537.t1:3utr	g3537.t1	g3537
15257	augustus_model_g16185	hco-miR-235	923	915	08:01:01	0	-21.4	-2.7	-18.7	-34.51	-23.69	-10.82	-10.57	DSS	pita	g16185.t1:3utr	g16185.t1	g16185	g16185	PRJEB506:HCOI00935900	HCOI00935900	HCISE00935900	Caenorhabditis elegans	WBGene00014181
15335	augustus_model_g3486	hco-miR-235	848	840	08:01:01	0	-20.71	-7	-13.71	-59.55	-51.99	-7.56	-13.14	DSS	pita	g3486.t1:3utr	g3486.t1	g3486	g3486	PRJEB506:HCOI00940100	HCOI00940100	HCISE00940100	Caenorhabditis elegans	WBGene00009541
15413	augustus_model_g9471	hco-miR-235	40	32	08:01:01	0	-21	-7.3	-13.7	-23.95	-15.96	-7.98	-13.01	DSS	pita	g9471.t1:3utr	g9471.t1	g9471	g9471	PRJEB506:HCOI00085600	HCOI00085600	HCISE00085600	Caenorhabditis elegans	WBGene00002136
15416	augustus_model_g9444	hco-miR-235	932	924	08:01:01	0	-18.5	-4.6	-13.9	-50.11	-42.1	-8.01	-10.48	DSS	pita	g9444.t1:3utr	g9444.t1	g9444	g9444	PRJEB506:HCOI00088300	HCOI00088300	HCISE00088300	Caenorhabditis elegans	WBGene00017904
15417	augustus_model_g9454	hco-miR-235	633	625	08:01:01	0	-17.75	-9	-8.75	-41.6	-33.92	-7.67	-10.07	DSS	pita	g9454.t1:3utr	g9454.t1	g9454	g9454	PRJEB506:HCOI00088000	HCOI00088000	HCISE00088000	Caenorhabditis elegans	WBGene00017293
15674	augustus_model_g3376	hco-miR-235	230	222	08:01:01	0	-21.2	-9	-12.2	-43.27	-35.47	-7.8	-13.39	DSS	pita	g3376.t1:3utr	g3376.t1	g3376
15675	augustus_model_g16151	hco-miR-235	47	39	08:01:01	0	-19.31	-6.9	-12.41	-38.86	-29.71	-9.15	-10.15	DSS	pita	g16151.t1:3utr	g16151.t1	g16151
15732	augustus_model_g3231	hco-miR-235	755	747	08:01:01	0	-19.44	-3.6	-15.84	-40.89	-32.76	-8.12	-11.31	DSS	pita	g3231.t1:3utr	g3231.t1	g3231
15733	augustus_model_g3241	hco-miR-235	535	527	08:01:01	0	-22.16	-7.3	-14.86	-49.77	-38.5	-11.27	-10.88	DSS	pita	g3241.t1:3utr	g3241.t1	g3241
15734	augustus_model_g3238	hco-miR-235	845	837	08:01:01	0	-22.12	0.58	-22.7	-46.16	-34.76	-11.4	-10.71	DSS	pita	g3238.t1:3utr	g3238.t1	g3238	g3238	PRJEB506:HCOI00957300	HCOI00957300	HCISE00957300	Caenorhabditis elegans	WBGene00007184
15806	augustus_model_g3179	hco-miR-235	248	240	08:01:01	0	-24.31	-9	-15.31	-50.58	-36.84	-13.74	-10.56	DSS	pita	g3179.t1:3utr	g3179.t1	g3179
15807	augustus_model_g3203	hco-miR-235	902	894	08:01:01	0	-16.19	-7.3	-8.89	-20.88	-15.09	-5.78	-10.4	DSS	pita	g3203.t1:3utr	g3203.t1	g3203
15808	augustus_model_g3204	hco-miR-235	720	712	08:01:01	0	-16.19	-7.3	-8.89	-20.88	-15.09	-5.78	-10.4	DSS	pita	g3204.t1:3utr	g3204.t1	g3204	g3204	PRJEB506:HCOI00963800	HCOI00963800	HCISE00963800	Caenorhabditis elegans	WBGene00011261
15886	augustus_model_g3140	hco-miR-235	209	201	08:01:01	0	-25.9	-3.3	-22.6	-39.03	-23.6	-15.43	-10.46	DSS	pita	g3140.t1:3utr	g3140.t1	g3140	g3140	PRJEB506:HCOI00971400	HCOI00971400	HCISE00971400	Caenorhabditis elegans	WBGene00007687
15887	augustus_model_g16100	hco-miR-235	294	286	08:01:01	0	-17.39	-1.9	-15.49	-41.89	-34.61	-7.27	-10.11	DSS	pita	g16100.t1:3utr	g16100.t1	g16100
15960	model_lgic_g751.t1	hco-miR-235	663	655	08:01:01	0	-26.6	-4.1	-22.5	-41.58	-29.65	-11.93	-14.66	DSS	pita	model_lgic_g751.t1	model_lgic_g751.t1	model_lgic_g751.t1
15962	augustus_model_g3113	hco-miR-235	405	397	08:01:01	0	-22.92	-9	-13.92	-43.59	-34.32	-9.27	-13.64	DSS	pita	g3113.t1:3utr	g3113.t1	g3113
16035	augustus_model_g16067	hco-miR-235	850	842	08:01:01	0	-18.95	-6.1	-12.85	-47.05	-40.76	-6.28	-12.66	DSS	pita	g16067.t1:3utr	g16067.t1	g16067
16181	augustus_model_g16033	hco-miR-235	436	428	08:01:01	0	-20.35	-5.7	-14.65	-43.97	-36.2	-7.77	-12.57	DSS	pita	g16033.t1:3utr	g16033.t1	g16033
16182	augustus_model_g16026	hco-miR-235	441	433	08:01:01	0	-21.8	-3.7	-18.1	-42.79	-33.21	-9.57	-12.22	DSS	pita	g16026.t1:3utr	g16026.t1	g16026	g16026	PRJEB506:HCOI00993000	HCOI00993000	HCISE00993000	Caenorhabditis elegans	WBGene00018256
16183	augustus_model_g16027	hco-miR-235	187	179	08:01:01	0	-21.8	-3.7	-18.1	-42.79	-33.21	-9.57	-12.22	DSS	pita	g16027.t1:3utr	g16027.t1	g16027	g16027	PRJEB506:HCOI00993100	HCOI00993100	HCISE00993100	Caenorhabditis elegans	WBGene00000217
16189	augustus_model_g16046	hco-miR-235	316	308	08:01:01	0	-23	-6.1	-16.9	-46.65	-33.67	-12.97	-10.02	DSS	pita	g16046.t1:3utr	g16046.t1	g16046	g16046	PRJEB506:HCOI00990100	HCOI00990100	HCISE00990100	Caenorhabditis elegans	WBGene00007622
16399	augustus_model_g2924	hco-miR-235	1000	992	08:01:01	0	-20.4	-6.1	-14.3	-26.48	-21.85	-4.63	-15.76	DSS	pita	g2924.t1:3utr	g2924.t1	g2924	g2924	PRJEB506:HCOI01000200	HCOI01000200	HCISE01000200	Caenorhabditis elegans	WBGene00006594
16400	augustus_model_g2882	hco-miR-235	845	837	08:01:01	0	-24.91	-6.1	-18.81	-37.08	-26.01	-11.06	-13.84	DSS	pita	g2882.t1:3utr	g2882.t1	g2882
16401	augustus_model_g16007	hco-miR-235	522	514	08:01:01	0	-17.21	-7.3	-9.91	-37.44	-31.84	-5.59	-11.61	DSS	pita	g16007.t1:3utr	g16007.t1	g16007	g16007	PRJEB506:HCOI01002200	HCOI01002200	HCISE01002200	Caenorhabditis elegans	WBGene00011735
16477	augustus_model_g3027	hco-miR-235	701	693	08:01:01	0	-25.33	-9	-16.33	-35.7	-28.71	-6.98	-18.34	DSS	pita	g3027.t1:3utr	g3027.t1	g3027
16478	augustus_model_g2858	hco-miR-235	716	708	08:01:01	0	-22.12	0.58	-22.7	-50.26	-38.81	-11.44	-10.67	DSS	pita	g2858.t1:3utr	g2858.t1	g2858	g2858	PRJEB506:HCOI01009900	HCOI01009900	HCISE01009900	Caenorhabditis elegans	WBGene00009573
16541	augustus_model_g15985	hco-miR-235	690	682	08:01:01	0	-22.57	-4.1	-18.47	-52.63	-40.95	-11.68	-10.88	DSS	pita	g15985.t1:3utr	g15985.t1	g15985
16544	augustus_model_g15986	hco-miR-235	55	47	08:01:01	0	-22.57	-4.1	-18.47	-36.27	-23.85	-12.41	-10.15	DSS	pita	g15986.t1:3utr	g15986.t1	g15986
16669	augustus_model_g15971	hco-miR-235	883	875	08:01:01	0	-17.61	-7.3	-10.31	-37.48	-31.58	-5.9	-11.7	DSS	pita	g15971.t1:3utr	g15971.t1	g15971	g15971	PRJEB506:HCOI01022100	HCOI01022100	HCISE01022100	Caenorhabditis elegans	WBGene00010286
16671	augustus_model_g2762	hco-miR-235	576	568	08:01:01	0	-16.9	-3.6	-13.3	-44.4	-38.62	-5.77	-11.12	DSS	pita	g2762.t1:3utr	g2762.t1	g2762	g2762	PRJEB506:HCOI01024800	HCOI01024800	HCISE01024800	Caenorhabditis elegans	WBGene00004035
16673	augustus_model_g15978	hco-miR-235	647	639	08:01:01	0	-21.65	-7.3	-14.35	-46.49	-35.42	-11.07	-10.57	DSS	pita	g15978.t1:3utr	g15978.t1	g15978
16674	augustus_model_g2762	hco-miR-235	581	573	08:01:01	0	-15.86	-3	-12.86	-46.43	-40.75	-5.67	-10.18	DSS	pita	g2762.t1:3utr	g2762.t1	g2762	g2762	PRJEB506:HCOI01024800	HCOI01024800	HCISE01024800	Caenorhabditis elegans	WBGene00004035
16739	augustus_model_g2738	hco-miR-235	659	651	08:01:01	0	-18	-9	-9	-42.66	-35.22	-7.43	-10.56	DSS	pita	g2738.t1:3utr	g2738.t1	g2738	g2738	PRJEB506:HCOI01031400	HCOI01031400	HCISE01031400	Caenorhabditis elegans	WBGene00000998
16787	augustus_model_g15929	hco-miR-235	927	919	08:01:01	0	-15.12	-7.3	-7.82	-32.61	-29.37	-3.24	-11.87	DSS	pita	g15929.t1:3utr	g15929.t1	g15929	g15929	PRJEB506:HCOI01036600	HCOI01036600	HCISE01036600	Caenorhabditis elegans	WBGene00012465
16788	augustus_model_g2717	hco-miR-235	716	708	08:01:01	0	-16.02	-7.3	-8.72	-39.05	-34.36	-4.68	-11.33	DSS	pita	g2717.t1:3utr	g2717.t1	g2717	g2717	PRJEB506:HCOI01033500	HCOI01033500	HCISE01033500	Caenorhabditis elegans	WBGene00001872
17036	augustus_model_g20713	hco-miR-235	845	837	08:01:01	0	-17.46	-2.2	-15.26	-48.69	-42.19	-6.5	-10.95	DSS	pita	g20713.t1:3utr	g20713.t1	g20713
17098	augustus_model_g20549	hco-miR-235	755	747	08:01:01	0	-22.38	-9	-13.38	-53.55	-46.35	-7.19	-15.18	DSS	pita	g20549.t1:3utr	g20549.t1	g20549	g20549	PRJEB506:HCOI01053500	HCOI01053500	HCISE01053500	Caenorhabditis elegans	WBGene00005017
17165	augustus_model_g20179	hco-miR-235	950	942	08:01:01	0	-27.62	-6.1	-21.52	-40.92	-31.79	-9.13	-18.48	DSS	pita	g20179.t1:3utr	g20179.t1	g20179
17169	augustus_model_g20179	hco-miR-235	944	936	08:01:01	0	-21.6	-9	-12.6	-41.56	-29.98	-11.57	-10.02	DSS	pita	g20179.t1:3utr	g20179.t1	g20179
17225	augustus_model_g2559	hco-miR-235	921	913	08:01:01	0	-23.87	-9	-14.87	-38.42	-27.86	-10.56	-13.3	DSS	pita	g2559.t1:3utr	g2559.t1	g2559	g2559	PRJEB506:HCOI01063900	HCOI01063900	HCISE01063900	Caenorhabditis elegans	WBGene00006701
17306	augustus_model_g2542	hco-miR-235	655	647	08:01:01	0	-21.6	-9	-12.6	-60.67	-50.59	-10.07	-11.52	DSS	pita	g2542.t1:3utr	g2542.t1	g2542	g2542	PRJEB506:HCOI01065200	HCOI01065200	HCISE01065200	Caenorhabditis elegans	WBGene00012010
17437	augustus_model_g2459	hco-miR-235	823	815	08:01:01	0	-22.34	-9	-13.34	-33.49	-28	-5.48	-16.85	DSS	pita	g2459.t1:3utr	g2459.t1	g2459	g2459	PRJEB506:HCOI01080400	HCOI01080400	HCISE01080400	Caenorhabditis elegans	WBGene00019819
17441	augustus_model_g2470	hco-miR-235	677	669	08:01:01	0	-21.7	-5.5	-16.2	-35.53	-24.2	-11.33	-10.36	DSS	pita	g2470.t1:3utr	g2470.t1	g2470	g2470	PRJEB506:HCOI01079400	HCOI01079400	HCISE01079400	Caenorhabditis elegans	WBGene00012291
17442	augustus_model_g2489	hco-miR-235	553	545	08:01:01	0	-17.2	-7.3	-9.9	-37.36	-30.42	-6.94	-10.25	DSS	pita	g2489.t1:3utr	g2489.t1	g2489
17525	augustus_model_g15872	hco-miR-235	302	294	08:01:01	0	-19.81	0.58	-20.39	-45.03	-36.35	-8.67	-11.13	DSS	pita	g15872.t1:3utr	g15872.t1	g15872	g15872	PRJEB506:HCOI01082000	HCOI01082000	HCISE01082000	Caenorhabditis elegans	WBGene00004495
17607	augustus_model_g15844	hco-miR-235	615	607	08:01:01	0	-23.9	-2.9	-21	-56.09	-48.08	-8.01	-15.88	DSS	pita	g15844.t1:3utr	g15844.t1	g15844	g15844	PRJEB506:HCOI01090400	HCOI01090400	HCISE01090400	Caenorhabditis elegans	WBGene00020334
17608	augustus_model_g2423	hco-miR-235	598	590	08:01:01	0	-20	-6	-14	-41.57	-35.52	-6.04	-13.95	DSS	pita	g2423.t1:3utr	g2423.t1	g2423
17609	augustus_model_g2439	hco-miR-235	918	910	08:01:01	0	-22.3	-6.9	-15.4	-29.58	-21.03	-8.54	-13.75	DSS	pita	g2439.t1:3utr	g2439.t1	g2439	g2439	PRJEB506:HCOI01087400	HCOI01087400	HCISE01087400	Caenorhabditis elegans	WBGene00219436
17612	augustus_model_g15853	hco-miR-235	378	370	08:01:01	0	-21.93	-9	-12.93	-46.28	-35.79	-10.49	-11.43	DSS	pita	g15853.t1:3utr	g15853.t1	g15853
17615	augustus_model_g2438	hco-miR-235	384	376	08:01:01	0	-15.8	-3.5	-12.3	-48.23	-42.74	-5.48	-10.31	DSS	pita	g2438.t1:3utr	g2438.t1	g2438	g2438	PRJEB506:HCOI01087300	HCOI01087300	HCISE01087300	Caenorhabditis elegans	WBGene00002080
17752	augustus_model_g2374	hco-miR-235	209	201	08:01:01	0	-25.9	-3.3	-22.6	-43.46	-31.53	-11.93	-13.96	DSS	pita	g2374.t1:3utr	g2374.t1	g2374	g2374	PRJEB506:HCOI01101000	HCOI01101000	HCISE01101000	Caenorhabditis elegans	WBGene00007687
17753	augustus_model_g15779	hco-miR-235	355	347	08:01:01	0	-19.95	-6.1	-13.85	-51.86	-45.77	-6.08	-13.86	DSS	pita	g15779.t1:3utr	g15779.t1	g15779
18045	augustus_model_g2256	hco-miR-235	429	421	08:01:01	0	-23.2	-4.2	-19	-51.42	-40.58	-10.84	-12.35	DSS	pita	g2256.t1:3utr	g2256.t1	g2256	g2256	PRJEB506:HCOI01118400	HCOI01118400	HCISE01118400	Caenorhabditis elegans	WBGene00022815
[truncated: 402 more rows]

## Sheet: hco-mir-235 RNAhybrid
	UTR	Length	microRNA	Length.1	mfe	p.value	Position	db	program	utrs	transcripts	genes
[truncated: 6,447 more rows]

## Sheet: hco-mir-235 common
Table S9. Predicted target genes of H. contortus mir-235 using MiRanda, PITA or RNAhybrid and those common to all three programs
[truncated: 135 more rows]
