# Supplementary material for: Profiling microRNAs through development of the parasitic nematode Haemonchus identifies nematode-specific miRNAs that suppress larval development
Source: Sci Rep. 2019 Nov 26;9:17594. doi: 10.1038/s41598-019-54154-6 (PMC6879476; doi:10.1038/s41598-019-54154-6)
Supplement: Supplementary file 12 — Table S10 [file 41598_2019_54154_MOESM12_ESM.xlsx]

## Sheet: Sheet1
Table S10. PITA predicted binding sites for hco-mir-228 and hco-mir-235 in H. contortus putative homologs of high confidence target genes for cel-mir-228 and cel-mir-235.
Position refers to nucleotide downstream of predicted stop codon; genes included if PITA DDG value ≤ -7.
hco-mir-228
C. elegans gene	H. contortus homologue	Position	Seed	dGduplex	dGopen	ddG
mboa-2	CDJ90149	937	08:01:01	-15.1	-8.01	-7.08
sek-1	CDJ80767.1	163	08:01:01	-13.4	-5.58	-7.81
eps-8	CDJ87055.1	191	07:01:01	-15.6	-6.95	-8.64
zmp-2	CDJ96518.1	591	08:01:01	-19.3	-11.76	-7.53
hco-mir-235
C. elegans gene	H. contortus homologue	Position	Seed	dGduplex	dGopen	ddG
mboa-2	CDJ90149	170	08:01:01	-20.5	-13.45	-7.04
zmp-2	CDJ96518.1	458	07:00:00	-19	-8.44	-10.55
		700	07:01:00	-17.17	-9.79	-7.37
F33D4.6	CDJ90271.1	619	07:01:00	-18	-9.5	-8.49
		114	08:00:00	-16.9	-8.49	-8.4
		604	08:01:01	-20.2	-13.06	-7.13
