# Supplementary material for: Profiling microRNAs through development of the parasitic nematode Haemonchus identifies nematode-specific miRNAs that suppress larval development
Source: Sci Rep. 2019 Nov 26;9:17594. doi: 10.1038/s41598-019-54154-6 (PMC6879476; doi:10.1038/s41598-019-54154-6)
Supplement: Supplementary file 13 — Table S11 [file 41598_2019_54154_MOESM13_ESM.xlsx]

## Sheet: Hco-mir-228 MIRANDA GO
Sublist	Category	Term	RT	Genes	Count	%	P-Value	Benjamini
	KEGG_PATHWAY	Metabolic pathways	RT		75	7	3.5e-07	3.6e-05
	KEGG_PATHWAY	Biosynthesis of antibiotics	RT		28	2.6	8.5e-06	0.00044
	KEGG_PATHWAY	Pyruvate metabolism	RT		8	0.7	0.00055	0.019
	KEGG_PATHWAY	Phosphatidylinositol signaling system	RT		9	0.8	0.00069	0.018
	KEGG_PATHWAY	Phagosome	RT		11	1	0.0025	0.05
	KEGG_PATHWAY	Inositol phosphate metabolism	RT		7	0.7	0.0051	0.083
	KEGG_PATHWAY	Glycolysis / Gluconeogenesis	RT		8	0.7	0.011	0.15
	KEGG_PATHWAY	Valine, leucine and isoleucine degradation	RT		8	0.7	0.012	0.15
	KEGG_PATHWAY	Lysine degradation	RT		7	0.7	0.017	0.18
	KEGG_PATHWAY	Glycerolipid metabolism	RT		6	0.6	0.019	0.18
	KEGG_PATHWAY	Carbon metabolism	RT		13	1.2	0.025	0.21
	KEGG_PATHWAY	beta-Alanine metabolism	RT		5	0.5	0.03	0.23
	KEGG_PATHWAY	Endocytosis	RT		13	1.2	0.03	0.22
	KEGG_PATHWAY	Tryptophan metabolism	RT		6	0.6	0.035	0.23
	KEGG_PATHWAY	Propanoate metabolism	RT		5	0.5	0.048	0.29
	KEGG_PATHWAY	Basal transcription factors	RT		6	0.6	0.057	0.31
	KEGG_PATHWAY	Arginine and proline metabolism	RT		5	0.5	0.064	0.33
	KEGG_PATHWAY	Biosynthesis of amino acids	RT		9	0.8	0.067	0.33
	KEGG_PATHWAY	Proteasome	RT		6	0.6	0.093	0.41

## Sheet: Hco-mir-228 PITA GO
Category	Term	RT	Genes	Count	%	P-Value	Benjamini
KEGG_PATHWAY	Endocytosis	RT		9	1.8	0.017	0.64
KEGG_PATHWAY	Notch signaling pathway	RT		4	0.8	0.064	0.87

## Sheet: Hco-mir-228 RNAhybrid GO
Category	Term	RT	Genes	Count	P-Value	Benjamini
KEGG_PATHWAY	Ribosome	RT		8	6.10-02	0.97

## Sheet: Hco-mir-228 common terms
Table S11. GO enrichment terms for predicted target genes of H. contortus mir-228 from MiRanda, PITA or RNAhybrid or those common to all three prediction programs.
Category	Term	RT	Genes	Count	%	P-Value	Benjamini
GOTERM_BP_DIRECT	carbohydrate metabolic process	RT		4	6.8	0.025	0.99
GOTERM_CC_DIRECT	endocytic vesicle	RT		2	3.4	0.028	0.87
GOTERM_CC_DIRECT	mitotic spindle	RT		2	3.4	0.046	0.81
KEGG_PATHWAY	Phagosome	RT		3	5.1	0.026	0.5
