# Supplementary material for: Profiling microRNAs through development of the parasitic nematode Haemonchus identifies nematode-specific miRNAs that suppress larval development
Source: Sci Rep. 2019 Nov 26;9:17594. doi: 10.1038/s41598-019-54154-6 (PMC6879476; doi:10.1038/s41598-019-54154-6)
Supplement: Supplementary file 14 — Table S12 [file 41598_2019_54154_MOESM14_ESM.xlsx]

## Sheet: Hco-mir-235 MIRANDA GO
Category	Term	RT	Genes	Count	%	P-Value	Benjamini
KEGG_PATHWAY	Drug metabolism	RT		4	1	0.097	1

## Sheet: Hco-mir-235 PITA GO
Category	Term	RT	Genes	Count	%	P-Value	Benjamini
KEGG_PATHWAY	mTOR signaling pathway	RT		5	0.9	0.062	0.99
KEGG_PATHWAY	Aminoacyl-tRNA biosynthesis	RT		6	1	0.068	0.93

## Sheet: Hco-mir-235 RNAhybrid GO
Category	Term	RT	Genes	Count	%	P-Value	Benjamini
KEGG_PATHWAY	Aminoacyl-tRNA biosynthesis	RT		14	0.7	0.0028	0.23
KEGG_PATHWAY	Ribosome	RT		22	1.1	0.028	0.74
KEGG_PATHWAY	Pyrimidine metabolism	RT		17	0.9	0.066	0.88
KEGG_PATHWAY	Calcium signaling pathway	RT		11	0.6	0.091	0.89
KEGG _PATHWAY	One carbon pool by folate	RT		5	0.3	0.097	0.85

## Sheet: Hco-mir-235 common terms
Table S12. GO enrichment terms for predicted target genes of H. contortus mir-235 from MiRanda, PITA or RNAhybrid or those common to all three prediction programs.
Category	Term	RT	Genes	Count	%	P-Value	Benjamini
GOTERM_BP_DIRECT	oviposition	RT		5	8.1	0.049	1
GOTERM_BP_DIRECT	response to food	RT		2	3.2	0.058	0.99
GOTERM_BP_DIRECT	positive regulation of GTPase activity	RT		3	4.8	0.065	0.97
GOTERM_BP_DIRECT	hermaphrodite genitalia development	RT		7	11.3	0.069	0.93
GOTERM_BP_DIRECT	nematode larval development	RT		13	21	0.083	0.93
GOTERM_BP_DIRECT	locomotion	RT		10	16.1	0.096	0.92
GOTERM_MF_DIRECT	protein binding	RT		10	16.1	0.025	0.9
GOTERM_MF_DIRECT	receptor activity	RT		2	3.2	0.069	0.96
GOTERM_MF_DIRECT	oxidoreductase activity, acting on the aldehyde or oxo group of donors, NAD or NADP as acceptor	RT		2	3.2	0.077	0.91
GOTERM_MF_DIRECT	metalloendopeptidase activity	RT		3	4.8	0.086	0.87
KEGG_PATHWAY	Endocytosis	RT		3	4.8	0.043	0.58
